# Supplementary material for: Evolution of promoter-proximal pausing enabled a new layer of transcription control
Source: bioRxiv. 2024 Oct 12:2023.02.19.529146. Preprint. [Version 2] doi: 10.1101/2023.02.19.529146 (PMC11482795; doi:10.1101/2023.02.19.529146)
Supplement: Supplement 1 [file media-1.zip › Other Supplemental Materials/Spt4/FinalSpt4candidates_renamed.fasta]

>EP00074_Homo_sapiens_P032895_NP_003159.1_transcription_elongation_factor_SPT4_Homo_sapiens
MALETVPKDLRHLRACLLCSLVKTIDQFEYDGCDNCDAYLQMKGNREMVYDCTSSSFDGI
IAMMSPEDSWVSKWQRVSNFKPGVYAVSVTGRLPQGIVRELKSRGVAYKSRDTAIKT
>Archaea_CP003316.1_2739_2280874_2281095_1_ID=1_2739;partial=00;start_type=ATG;rbs_motif=None;rbs_spacer=None;gc_cont=0.559
MSTKRRTLSGYKACRRCKLVVPEDAKQCPNCGSEEFALKWRGMIAVIDPAKSCIAKRLGL
NKPGIYALELVEE
>Archaea_NJEJ01000024.1_9_7694_7879_-1_ID=60_9;partial=00;start_type=TTG;rbs_motif=AGGAGG;rbs_spacer=5-10bp;gc_cont=0.522
MVERACRDCKMITTKSRCPNCGSDRLSKDFTGMVIILDPENSEIAKIMGIKKPGAYALRV
R
>Archaea_PATC01000037.1_6_9468_9686_1_ID=39_6;partial=00;start_type=ATG;rbs_motif=AGGAGG;rbs_spacer=5-10bp;gc_cont=0.470
MPSKQYACSECNMILPDPEDKKEIPQCPYSPTAPVSTDWQGLVIIMNPETSEVGKRMGVT
RPGSYALKVNVR
>Archaea_QMVB01000006.1_17_18987_19175_1_ID=6_17;partial=00;start_type=ATG;rbs_motif=TAA;rbs_spacer=5bp;gc_cont=0.370
MIRACSICKRLTEKRECDVCKNKDLSEEWSGIIAVMNPKESKISQKLDIQVPGLYAQYVR
KL
>Archaea_QMXD01000048.1_9_6259_6444_1_ID=48_9;partial=00;start_type=ATG;rbs_motif=GGxGG;rbs_spacer=5-10bp;gc_cont=0.387
MREKACTNCRMIVYGNVCPNCKSTSLSEDFTGVILVLNPEASEIAKKAGITKPGKYALKV
R
>Archaea_DTFF01000013.1_48_45537_45818_1_ID=4_48;partial=00;start_type=ATG;rbs_motif=None;rbs_spacer=None;gc_cont=0.390
MILVFQNTFKLGFNVIKIRGGNLVSKKPSKAFKACLKCKALVAVEVEACPICGSKDFSTE
WSGIVIVLDPEKSVVAKLLGIKTPGRYAIKVGA
>Archaea_DTDI01000082.1_3_794_982_-1_ID=57_3;partial=00;start_type=TTG;rbs_motif=None;rbs_spacer=None;gc_cont=0.455
MPREKACKECRRIVAGNKCDNCGSTNLTTQFSGIIVVIRPDDSEVAKLLGITKPGRYALK
IE
>Archaea_DTCF01000085.1_33_22980_23180_-1_ID=1_33;partial=00;start_type=TTG;rbs_motif=GGA/GAG/AGG;rbs_spacer=11-12bp;gc_cont=0.408
MRTTKYKACTKCRLLVSSDVTICPNCRSTSFSTDWSGLIVVFNPEKSEVAKILKIAKPGR
YVIKTR
>Archaea_JAAOZO010000144.1_2_372_557_-1_ID=207_2;partial=00;start_type=ATG;rbs_motif=GGA/GAG/AGG;rbs_spacer=5-10bp;gc_cont=0.355
MKEHACIKCKFITTESVCPNCGSTEFSENWSGVVYIIKPEESYVAKLINAKKPGMYAIKI
R
>Archaea_WAOQ01000017.1_19_14795_15028_-1_ID=17_19;partial=00;start_type=ATG;rbs_motif=GGAG/GAGG;rbs_spacer=5-10bp;gc_cont=0.427
MSRRTRRPIFKACRKCGGLVKLDVNVCPYCGSNSFSEDWSGMIIIRDPEHSLVASIINRK
EKPGIYAIKVAGKVVLK
>Archaea_WAKG01000015.1_22_12416_12637_-1_ID=15_22;partial=00;start_type=ATG;rbs_motif=GGTG;rbs_spacer=8bp;gc_cont=0.505
MAGRPRLKACRNCGALVPRDANVCPVCKSTSFTEDWEGMIIIISTDSVLASELEIEKPGM
YAIKVSGRIVKRK
>Archaea_JAEOTI010000374.1_10_8364_8555_1_ID=301_10;partial=00;start_type=GTG;rbs_motif=GGAG/GAGG;rbs_spacer=5-10bp;gc_cont=0.365
MTKQKACKQCHTVVEEGKCPICNEFETLSSDFSGIIIIIDPEQSDVAKRLNINRPGTYAI
RVR
>Archaea_JAEOTB010000093.1_9_6079_6264_1_ID=81_9;partial=00;start_type=ATG;rbs_motif=GGA/GAG/AGG;rbs_spacer=5-10bp;gc_cont=0.435
MARKACRTCRLITTKSHCPICRGTNLSDSFSGVVLIFDPEHSMIARKLNISEPGEYALNV
R
>Archaea_VGKP01000030.1_4_742_930_-1_ID=30_4;partial=00;start_type=ATG;rbs_motif=None;rbs_spacer=None;gc_cont=0.370
MALKVCKNCKKILEGTNKCPECDSEEIGESFKGKISVLNPEQSEVAKNLKLSKKGLYALR
IG
>Archaea_JAGVWU010000006.1_19_13571_13756_-1_ID=40_19;partial=00;start_type=ATG;rbs_motif=TAA;rbs_spacer=6bp;gc_cont=0.269
MAKEKACKTCKLIYEGESCPNCGKKESSDSFKGKIEIINPEKSELAQKLKISKKGIYSIK
L
>Archaea_JAGTQU010000030.1_18_10394_10579_-1_ID=43_18;partial=00;start_type=ATG;rbs_motif=AGGAG/GGAGG;rbs_spacer=11-12bp;gc_cont=0.355
MSFKACRLCKTITEENQCPNCKSTDLSEDFEGILIVIDPEESQIAKKLKISKEGQYALKT
R
>Archaea_NC_009954.1_733_754001_754240_-1_ID=1_733;partial=00;start_type=ATG;rbs_motif=TAA;rbs_spacer=15bp;gc_cont=0.433
MLMSRATRSRTRRRPLSGFKACRKCKLIVPDEVNQCPNCGGIEFSEEWRGLIIILNPEES
CIAKELNITKPGMYAVEVT
>Archaea_NC_022093.1_603_547536_547745_-1_ID=1_603;partial=00;start_type=GTG;rbs_motif=GGTG;rbs_spacer=6bp;gc_cont=0.476
MAKKRKLPLKACVKCKTLVQDTVEVCPICGSREFTEEWDGFIAVIDPEKSEAAKMLSISQ
KGVFSIKVH
>Archaea_NZ_CP009961.1_1494_1429720_1429929_1_ID=1_1494;partial=00;start_type=ATG;rbs_motif=GGTG;rbs_spacer=6bp;gc_cont=0.548
MPRKRKLPLKACTTCKALVQDEIEVCPVCGGREFSDDWDGFVAIISLEDSSIAKLLKTPK
PSMYALKVR
>Archaea_NZ_BCLI01000004.1_51_42039_42272_-1_ID=4_51;partial=00;start_type=ATG;rbs_motif=None;rbs_spacer=None;gc_cont=0.509
MGERGRRPVRRSPLPGYKACRACKAVVPENIDKCPVCGGTDFTKDWLGLIIILKPEESCI
AQRLNITKPGMYAIEVL
>Archaea_Haloferax_mediterranei_WP_004059328.1_DNA-directed_RNA_polymerase_subunit_E
MAKQRLACRECHFVNDPNKQTCDNCGSTSLTEDWAGYVVITHPEESEIATEMNVTEPGGYALKVR
>Collodictyonidae_Collodictyonidae_EP00001_Collodictyon_triciliatum_P149831_26209_4
SQGCDNCGWKGSRSELKQKITKRYDGLIAMIRPTESWVAKWQDLANQVPGLYAISIADDD
ESQNDNDESQDEEKMP
>Collodictyonidae_Collodictyonidae_EP00002_Diphylleia_rotans_P037430_TRINITY_DN835_c0_g1_i2.p2_TRINITY_DN835_c0_g1_TRINITY_DN835_c0_g1_i2.p2_ORF_type_complete_len_108_score_29.59_TRINITY_DN835_c0_g1_i2_794-1117
MSEISHVDDSRKIPFLATKENLKSLFACRNCYIVKPKKSFEEDGCENCHWTWEKKFDHTK
FITKNFDGLIAMIQPTDSWVAKWQDLATKVPGVYAITVAVEEETEEA
>Mantamonas_Mantamonas_EP00003_Mantamonas_plastica_P015954_TRINITY_DN2678_c0_g1_i1.p1_TRINITY_DN2678_c0_g1_TRINITY_DN2678_c0_g1_i1.p1_ORF_type_5prime_partial_len_259_score_108.65_TRINITY_DN2678_c0_g1_i1_2-778
DDDSMTIESDVKPDIENDDLELTFDQEEQDLDQDLDQDLDQDLDQDLDQEDLDLELGDEE
EGGNETGQDLEEDLELDLGDVQGDEDLASVDGDDDMMQENRLFDEMEETAEQDVMEDDDL
VEIDETTLKEAKRLDKLRTLSKTSVPDNMKQLRACLICGKIKSSDQFFRYGCENCLDVEI
KGNKDGVLDYTSTQYEGFIAITDNKASWVSRYLEYDEMTQGCYAIAVHGLMSPHAKERLP
MSAIQRYEDRVAAVQSAK
>Rigifilida_Rigifilida_EP00004_Rigifila_ramosa_P008674_TRINITY_DN1995_c0_g2_i3.p1_TRINITY_DN1995_c0_g2_TRINITY_DN1995_c0_g2_i3.p1_ORF_type_complete_len_236_score_42.12_TRINITY_DN1995_c0_g2_i3_58-765
MEYPALEVQQNHVEEFIESIYTKENMPHPEVRRPNGVMLEQTADGLKVKVMTTATCEAEP
DNDLVYFIDQKLTIASCSAYNCSNPAHGQRPTPLKMWMKIVTPTLFDQVKDPKSPLRACM
VCSLIKPQEFFSIFGCENCPRLGYQGNRERVEYYTTPSFDGMIAMLEPTKSWVAKWQEIV
DLQPGIYAVSVYCCLFRAFVTGSAQCDRWQVTDELKPAQQKTAVAKVGKYVSRRR
>Amoebozoa_Centramoebia_EP00005_Dracoamoeba_jomungandri_P006141_CAMPEP_0174252822_NCGR_PEP_ID_MMETSP0439-20130205_2196_1_TAXON_ID_0_ORGANISM_"Stereomyxa_ramosa_Strain_Chinc5"_LENGTH_122_DNA_ID_CAMNT_0015333467_DNA_START_21_DNA_END_385_DNA_ORIENTATION_
MATAEDDAMLGVVPADLRQLRACLFCSLVKTGRQFEMTGCDNCQFLDLEDNVERIGSCTS
ATFDGMIAVVKPKESWVARWQRLRTLKPGVYAISVEGRLPRTIIREIEKGGKKYITRDVS
IX
>Amoebozoa_Flabellinia_EP00009_Paramoeba_aestuarina_P004770_CAMPEP_0201508162_NCGR_PEP_ID_MMETSP0161_2-20130828_1610_1_ASSEMBLY_ACC_CAM_ASM_000251_TAXON_ID_180227_ORGANISM_"Neoparamoeba_aestuarina_Strain_SoJaBio_B1-5_56_2"_LENGTH_96_DNA_ID_CAMNT_0047902733_DNA_START_1_DNA_END_288_DNA_ORIENTATION_
LNCSLIDVIVMSSDSHAFFPVAHTSTLRACKTCRIIFPIDTWKKRTCPNCDPDAANGYRG
QDLQKHVTSQFDGYVNVLSNEGSWVCRSLRLTGDIV
>Amoebozoa_Flabellinia_EP00011_Vannellida_sp_DIVA3-517-6-12_P014876_CAMPEP_0114617540_NCGR_PEP_ID_MMETSP0168-20121206_7249_1_TAXON_ID_95228_ORGANISM_"Vannella_sp._Strain_DIVA3_517_6_12"_NCGR_SAMPLE_ID_MMETSP0168_ASSEMBLY_ACC_CAM_ASM_000044_LENGTH_135_DNA_ID_CAMNT_0001828677_DNA_START_1_DNA_END_408_DNA_ORIENTATION_
RRERRAGAERREIERMEGARPLVIPNPLKDLRACYFCSLIKTMQQFYQDGCENCEHFLRM
KQDSERVNECTSANFDGMVGMNDAGSSWVAKWQCIANEDYARGVYAISVSGEPHEDVIAS
AEERGVHYSSRDKKK
>Amoebozoa_Archamoebea_EP00014_Entamoeba_dispar_P003280_EDR24770.1_suppressor_of_ty_putative_Entamoeba_dispar_SAW760
MTMNISTFIVTLILLLLQWKMLMIICLIINKNYKQKNKNCKKYIFSFFFNMTSIDDPIVN
DDIIEQRRYRESMDPVIPSNFNTLRCCKICGLIKSQEQFQRDGCDNCKRYFDNWEDYVSS
NFTGMLSLLRPDRSFIGKVLGMKDTYVCGLYAASCEDSVSPEIESTAAVNDIQVFCLRK
>Amoebozoa_Archamoebea_EP00017_Entamoeba_invadens_P008784_XP_004258929.1_transcription_elongation_factor_SPT4_putative_Entamoeba_invadens_IP1
MEPSPFDVNQELEEQERFRDAMDPIIPDNFDKLRCCKICGLIKSEGQFESHKCENCRRMM
EYDKDFYSAKFSGMTALLRPDRSYISKVKGMREDYVVGLYATSCEGTVPPEIERLAAENG
VQILCSSH
>Amoebozoa_Eumycetozoa_EP00021_Heterostelium_album_P002476_XP_020429112.1_transcription_initiation_factor_Spt4_Heterostelium_album_PN500
MSSRKTIAPTNFKSAKACTGCGLVKTQQQFDENGCENCGGGRRRASTTTTPNFEGVIAVL
KPNESWIARKQGLDSRVPGCYALNMTDK
>Amoebozoa_Eumycetozoa_EP00022_Cavenderia_fasciculata_P007252_XP_004359742.1_transcription_initiation_factor_Spt4_Cavenderia_fasciculata
MSHRDRDRGDRGDRDRDRGDRSDRGDRSERSERRERRVEHVSTVPNSLKNLRACLSCGLV
KTINQFEDKGCENCDRSSRTYRRDDALASTTANFEGLISMMKPNESWVARKQHIEGKVPG
CYALSIKGTGA
>Amoebozoa_Eumycetozoa_EP00023_Dictyostelium_discoideum_P004751_XP_638317.1_transcription_initiation_factor_Spt4_Dictyostelium_discoideum_AX4
MSKRSGRDESIVPSSFKHARACTECGLVKSAQQFEDNGCENCSSSSSSTTQNFEGIIAIM
NPKESWIARRLQFERRVPGLYALSMDSDTRR
>Amoebozoa_Eumycetozoa_EP00024_Dictyostelium_purpureum_P011350_XP_003294202.1_hypothetical_protein_DICPUDRAFT_13929_partial_Dictyostelium_purpureum
VPPSFKQSRACVDCGLVKTAQQFDENGCENCEGTNSTTQNFEGVIAIMNPGQSWIARRMR
SEKKVPGLYALSM
>Amoebozoa_Eumycetozoa_EP00025_Tieghemostelium_lacteum_P005393_KYQ93533.1_transcription_initiation_factor_Spt4_Tieghemostelium_lacteum
MSSIVPSNFKKSRACLECGLVKTIEQFEETGCENCEDHTPMQGNKPAILQSTTATFEGLI
AIMKPKESWIARRRGFEKRVPGCYALSTDADQTSSRNVTRY
>Amoebozoa_Eumycetozoa_EP00026_Physarum_polycephalum_P021535_Phypoly_transcript_24841.p1_GENE.Phypoly_transcript_24841_Phypoly_transcript_24841.p1_ORF_type_5prime_partial_len_167_score_27.32_Phypoly_transcript_24841_3-503
LLQVLVKPIYACPARLRSSASRACCVPLRALPPRKQQHLPPPLSTPTSHKQEEMNNVIPN
DMRQLRACMICSLIKTQQQFEEHGCDNCDEFIEMAGDRTKIVDCTTPSFEGMVAMMIPSE
SWVARWQRVTKFTPGMYAIAVHGNLPQDYIQDLASAGYKYHPRYPQ
>Amoebozoa_Variosea_EP00027_Filamoeba_sp_ATCC50430_P017092_CAMPEP_0168564190_NCGR_PEP_ID_MMETSP0413-20121227_13103_1_TAXON_ID_136452_ORGANISM_"Filamoeba_nolandi_Strain_NC-AS-23-1"_LENGTH_120_DNA_ID_CAMNT_0008595825_DNA_START_11_DNA_END_373_DNA_ORIENTATION_
MAAERRIAEVPDETRSMRACLFCSVVQTQKQFEELGCPNCESFMEYKENRAQVLECTSSN
YXGLIAMMENDSSWVARWQRINSKSFARGIYAISVKGRLPPEVVADLQKKGIKYVPRSQS
>Amoebozoa_Tubulinea_EP00029_Vermamoeba_vermiformis_P003733_TRINITY_DN14267_c0_g1_i1.p1_TRINITY_DN14267_c0_g1_TRINITY_DN14267_c0_g1_i1.p1_ORF_type_complete_len_121_score_25.94_TRINITY_DN14267_c0_g1_i1_107-469
MMDDLGGDGQGTIVPKSTRSLRACLVCGLVKDKSQFLEAGCDNCTFLNMHGDGDQVDLCT
TPNFEGLLAMMNPNGSWVAKWQHIGKAAVPGCYAVTVKGILPGQVSQQIDELHIRPYRRQ
>Apusomonadida_Apusomonadida_EP00031_Thecamonas_trahens_P010420_XP_013762990.1_hypothetical_protein_AMSG_00128_Thecamonas_trahens_ATCC_50062
MSVTVNTKMLPRGLKELRACRSCLLVKNRGQFENTGCENCGEEVGEAIAYLTTTSFSGLI
AVMDNDTSKSWVSRYQRLGERKPGMYAIKITDTRPAEDTPASGAARDHFEPNEDDNNFIV
DDEEDPEAVF
>Breviatea_Breviatea_EP00033_Pygsuia_biforma_P001495_GCRY01001687.1.p1_GENE.GCRY01001687.1_GCRY01001687.1.p1_ORF_type_5prime_partial_len_193_score_2.56_GCRY01001687.1_3-581
LPAVQIHQVCLMWNYVRTWGNLFYVLIVFFRCGFDILILILILILILIIIIIILSIIRIN
ILLLIIIIFIMADEDIINPNVVPSSLKQLRACLFCSLVKTTNQFYDDGCDNCPFLQMAGD
IDRVKEATTPNFEGLIGMMDNEMSWVAKWQRIAHCTRGCYAVRVSGSLPEYLVDNLRDQN
INYVRRDGKGTG
>Ancyromonadida_Ancyromonadida_EP00161_Ancyromonas_sigmoides_P007133_TRINITY_DN18357_c0_g1_i1.p2_TRINITY_DN18357_c0_g1_TRINITY_DN18357_c0_g1_i1.p2_ORF_type_5prime_partial_len_120_score_28.11_TRINITY_DN18357_c0_g1_i1_84-443
LREFFSSVCEFSGLLPQMADENPLDIVPDADTGLRACLGCHLVKTFDQFVDAGCDNCPDL
ELAQDRQRTARCTSTAFEGLVSAMRPTESWVARWNSLTTRMPGCYASVVVGTLPEFVDE
>Ancoracysta_Ancoracysta_EP00164_Ancoracysta_twista_P005187_GFYU01007087.1.p1_GENE.GFYU01007087.1_GFYU01007087.1.p1_ORF_type_5prime_partial_len_119_score_8.97_GFYU01007087.1_1-357
DTISCLNLNIEQSSSQVARTLTMSSAVAPCPSDLKNLRACLRCKLIKTADQFVKQGCDNC
LDLKGDRERVHDMTSSNFEGLVSILRPDKSWVSRWHRLNKNKPGVYALSIPGEYNDEM
>Rhodophyta_Cyanidiales_EP00165_Cyanidioschyzon_merolae_P000044_XP_005534807.1_hypothetical_protein_conserved_Cyanidioschyzon_merolae_strain_10D
MTEASENIVVVPSEVQSSKLRACLSCGLVKSVAQFLAYGCENCPGLFEAGTGDRERVLTF
TTAEFSGLVALYRPKVSWVAKWQRLSRKVPGCYAIGILAELPDDVLEELEALRFDVES
>Rhodophyta_Cyanidiales_EP00166_Cyanidium_caldarium_P005302_ctg_630.g255
MPLGDADAAAVAEVVRTPVPADMQPAKLRACLSCALVKAVHQFVADGCENCPNLLEPGTG
DRERVMAFTTAEFSGLVAMVKPQESWVARWQRSGRLCPGCYALRIDAEIPEDVMEELRSL
GTGAPAE
>Rhodophyta_Cyanidiales_EP00167_Galdieria_sulphuraria_P004312_XP_005706548.1_transcription_elongation_factor_SPT4-like_protein_Galdieria_sulphuraria
MKYKQTAPSENVIPQEVSANKLRACMVCGLVKTFNQFVVFGCENCPSLIDVRVADRERVA
TVTTSLFSGLVSVTRPLDSWVAKWQRVSRLVPGCYAIAVRAALPEDILEELEEKGLQVPR
TRATAAAYEYS
>Rhodophyta_Eurhodophytina_EP00169_Porphyra_umbilicalis_P009361_OSX77375.1_hypothetical_protein_BU14_0151s0017_Porphyra_umbilicalis
MSRSRPPLRPSGGGGGSGGGGGGGSSGGGNPRVIPTEFLPSKLRACLSCSLIKTAEQFLL
DGCDNCDFLDMANSRDRVGQCTSGAFVGVAGVANPADSWVGRWQRLGRNAVAGCYAIGVD
AKLPEDIRESLEDNGYRVARTRATAMDDE
>Rhodophyta_Eurhodophytina_EP00172_Hildenbrandia_rubra_P003157_Plantae.Rhodophyta-Hildenbrandia_rubra.ctg47033.p1_GENE.Plantae.Rhodophyta-Hildenbrandia_rubra.ctg47033_Plantae.Rhodophyta-Hildenbrandia_rubra.ctg47033.p1_ORF_type_complete_len_148_score_20.23_Plantae.Rhodophyta-Hildenbrandia_rubra.ctg47033_409-789
MEAVEDGSHVVPTEFTPSKLRSCMSCSLIKTTSQFTRDGCDNCPFLGLAGDRERVLTCTT
NSFIGIYVCMKPRSSWVGKWQRVVKFVPGSYAVALDAGMPGDVVEQLEDNGHVLPRILAR
VNGEEG
>Rhodophyta_Proteorhodophytina_EP00179_Madagascaria_erythrocladioides_P020385_CAMPEP_0198339992_NCGR_PEP_ID_MMETSP1450-20131203_41686_1_TAXON_ID_753684_ORGANISM_"Madagascaria_erythrocladiodes_Strain_CCMP3234"_NCGR_SAMPLE_ID_MMETSP1450_ASSEMBLY_ACC_CAM_ASM_001115_LENGTH_147_DNA_ID_CAMNT_0044044951_DNA_START_1_DNA_END_444_DNA_ORIENTATION_
XRRGPAERVSDAATTAPRTARATPARGCARNGRRCADGVEELARVQGVRPHQDVQQLRAE
WVDNCPYLQLEQDADKVNKVTSHAFHGTVGVMRPRDSWVAQWLFIGEKSVPGLYAAAVYG
RLPPEVIDELADNNVDYVNREALHKKM
>Rhodophyta_Proteorhodophytina_EP00185_Porphyridium_purpureum_P005764_POR3471..scf236_6
MRTGEVDLSVVPLEFNRTKLRACLSCSLVKTATQFFRDGCDNCERFAAMKGDEERVEEAT
TPAFLGVYALMNPKESWVSKYQNVRTFVPGCYAISMDAELPAYLEEVYRENGGRVKQIRA
TNLA
>Rhodophyta_Proteorhodophytina_EP00186_Timspurckia_oligopyrenoides_P001875_CAMPEP_0182447688_NCGR_PEP_ID_MMETSP1172-20130603_18761_1_TAXON_ID_708627_ORGANISM_"Timspurckia_oligopyrenoides_Strain_CCMP3278"_LENGTH_122_DNA_ID_CAMNT_0024644217_DNA_START_46_DNA_END_414_DNA_ORIENTATION_
MAGDDSLIVPQEFGMNKLRACLSCSLVKTQKQFYDQGCDNCPGLMLQRDSEAIAVCTSNA
FSGTYVLLRPKDSWVSKWQRTRRFRPGCYAIQIDIQLPQSEEERLVENGQRVNRIRATAN
AL
>Rhodophyta_Proteorhodophytina_EP00187_Rhodella_violacea_P002556_CAMPEP_0174889746_NCGR_PEP_ID_MMETSP0167-20121228_4947_1_TAXON_ID_38298_ORGANISM_"Rhodella_maculata_Strain_CCMP736"_LENGTH_136_DNA_ID_CAMNT_0016127257_DNA_START_1_DNA_END_409_DNA_ORIENTATION_
XPLLRLPRRPSPAMDEDDSIVPQEFQMSKLRACLVCSLVKTQRQFVHDGCDNCVFLELKG
DPEKVELCTSGNFEGVYSLMKPKQSWVAKWQGTLLFRVGCYAIAIDAALPEDIEEELLER
KKISSTRPRFIIPQTQ
>Rhodophyta_Proteorhodophytina_EP00188_Purpureofilum_apyrenoidigerum_P002892_Plantae.Rhodophyta-Purpureofilum_apyrenoidigerum.ctg29431.p2_GENE.Plantae.Rhodophyta-Purpureofilum_apyrenoidigerum.ctg29431_Plantae.Rhodophyta-Purpureofilum_apyrenoidigerum.ctg29431.p2_ORF_type_5prime_partial_len_172_score_14.44_Plantae.Rhodophyta-Purpureofilum_apyrenoidigerum.ctg29431_2-517
STGGTKAAVRPCRGRVEDGVGGGRCARGAFWSRCMLVAQMPAPVEEVGETPEEIDEVVPT
EWGQRIRACLSCSMVKTVAQFLANGCENCDFLGMNGDKERVMACTSSSILGIYTLMQAKY
SWVAKWQRTAKLRPGCYAIAVDAILPEDIEEQARQAGGRIGRTRATTMDLN
>Rhodophyta_Proteorhodophytina_EP00189_Rhodosorus_marinus_P010694_CAMPEP_0184741948_NCGR_PEP_ID_MMETSP0315-20130426_4947_1_TAXON_ID_101924_ORGANISM_"Rhodosorus_marinus_Strain_UTEX_LB_2760"_LENGTH_152_DNA_ID_CAMNT_0027212529_DNA_START_1_DNA_END_458_DNA_ORIENTATION_
XWTFPEIAKRKTMVARDQENENETQEGFEPEDIDMMVPTDWSSKLRGCLSCSLVKTVNQF
ATNGCENCPFLNMQGDKERIMDCTSNSILGIYTTMNPRTSWVARWQRTVKLRPGCYAIAI
DATLPEGIEEELSEQGIRVKRTRATAEATLRK
>Rhodophyta_Proteorhodophytina_EP00190_Bangiopsis_sp_CCMP1999_P006002_CAMPEP_0198726850_NCGR_PEP_ID_MMETSP1475-20131203_3776_1_TAXON_ID_ORGANISM_"Unidentified_sp._Strain_CCMP1999"_NCGR_SAMPLE_ID_MMETSP1475_ASSEMBLY_ACC_CAM_ASM_001111_LENGTH_148_DNA_ID_CAMNT_0044488823_DNA_START_1_DNA_END_441_DNA_ORIENTATION_
XRAQGRGCRRRRSARLCGLGMPPPAEEVGETAEEIDEIIPTEWGARIRACLSCSLVKTVA
QFLANGCENCVFLGMDGDKEQVMKCTSSSILGIYTLMQSKYSWVAKWQRTMKLRPGCYAI
AIDAILPEDVEEQARQAGGRIGRTRATT
>Chloroplastida_Chlorophyta_EP00191_Tetraselmis_sp_GSL018_P001752_CAMPEP_0177610178_NCGR_PEP_ID_MMETSP0419_2-20121207_19612_1_TAXON_ID_582737_ORGANISM_"Tetraselmis_sp._Strain_GSL018"_LENGTH_108_DNA_ID_CAMNT_0019105409_DNA_START_255_DNA_END_577_DNA_ORIENTATION_
MGEIYRAEVPRAFGKELVACFGCRLIKSRDQFMSNGCENCEEFLDMAGDRERVASCTTSE
FSGIISVMDPATSWVCKWKHLSKAIPGCYALGISARMDPDVQDMLENX
>Chloroplastida_Chlorophyta_EP00195_Chlamydomonas_chlamydogama_P011103_CAMPEP_0202893806_NCGR_PEP_ID_MMETSP1392-20130828_3315_1_ASSEMBLY_ACC_CAM_ASM_000868_TAXON_ID_225041_ORGANISM_"Chlamydomonas_chlamydogama_Strain_SAG_11-48b"_LENGTH_129_DNA_ID_CAMNT_0049578265_DNA_START_64_DNA_END_453_DNA_ORIENTATION_-
MSHLAKAAEVPAHRDPSKDPADFVALNKSLRACFVCRLIKSEMQFLESGCDNCQFLELEG
DRARTSDYTTPSFAGMISVMDPATSWASKWMHLGKYVPGCYALVINEQPPDSLRDMLEDR
GIKINHGDT
>Chloroplastida_Chlorophyta_EP00197_Chlamydomonas_leiostraca_P006184_CAMPEP_0202860458_NCGR_PEP_ID_MMETSP1391-20130828_2147_1_ASSEMBLY_ACC_CAM_ASM_000867_TAXON_ID_1034604_ORGANISM_"Chlamydomonas_leiostraca_Strain_SAG_11-49"_LENGTH_191_DNA_ID_CAMNT_0049539621_DNA_START_70_DNA_END_641_DNA_ORIENTATION_
MAQPPRFAEAPAHKDPSREAGDFVYTNKAMRCCFICRLVKSERQFLETGCENCQFLRMEE
DRGRVQDYTTPNFGGLITVMDPASSWATKWLHLSKYVPGAYALVVNDDMPDSLRELLEDR
NIKVXTHAAVTPAMSASQSVSQVASQSAPDRQGPAGCLHAIVGAVCWPGCSKHADGLMLG
PGMVAAVVEGW
>Chloroplastida_Chlorophyta_EP00198_Chlamydomonas_reinhardtii_P010537_XP_001699874.1_transcription_initiation_factor_Chlamydomonas_reinhardtii
MERYADVPAHLEANRDPADFALTNKTLVCCYVCRLIKSRNQFADQGCDNCRNIMGPSISF
EDFTTPNFSGMISIMDPKSSWACKWLHLGKYVPGSYAMAVNDDPPDELQDILENKGIKLR
HG
>Chloroplastida_Chlorophyta_EP00199_Chlamydomonas_sp_CCMP681_P004745_CAMPEP_0119116270_NCGR_PEP_ID_MMETSP1180-20130426_52187_1_TAXON_ID_3052_ORGANISM_"Chlamydomonas_cf_sp_Strain_CCMP681"_NCGR_SAMPLE_ID_MMETSP1180_ASSEMBLY_ACC_CAM_ASM_000741_LENGTH_129_DNA_ID_CAMNT_0007105399_DNA_START_220_DNA_END_609_DNA_ORIENTATION_-
MQHMDRVAEAPAHKEANKDPSDFVATNKSMRCCFVCRLVKSERQFIEAGCENCAFLQMDE
DRVRVQDYTTPNFSGLITVMDPTTSWATKWLHLSKYVPGAYALVVNDDPPDQLRDLLEDR
GLKIAHFDN
>Chloroplastida_Chlorophyta_EP00200_Dunaliella_tertiolecta_P019338_CAMPEP_0202406664_NCGR_PEP_ID_MMETSP1128-20130828_9912_1_ASSEMBLY_ACC_CAM_ASM_000463_TAXON_ID_3047_ORGANISM_"Dunaliella_tertiolecta_Strain_CCMP1320"_LENGTH_126_DNA_ID_CAMNT_0049011529_DNA_START_50_DNA_END_430_DNA_ORIENTATION_-
MEGAEAPAHHDPSKEPTDFSATNKSLRCCFVCRLVKSERQFIESGCDNCPWLELEEEPAK
VQDCTTGNFSGLITVMDPKTSWASKWLHLAKNVPGAYAMVINDDIPGAVQDMLEDRGIRL
PHAHAS
>Chloroplastida_Chlorophyta_EP00203_Chlorella_variabilis_P004257_XP_005846803.1_hypothetical_protein_CHLNCDRAFT_135349_Chlorella_variabilis
MAADEGDAVVAQPPTELGKTLRCCVPCRLVKTFEQFYEQASRRLGCENCPYLDMENDRER
VYDCTTSDFKGMVSVVDPKTSWCAKWLHLRKFVPGCYALSVQAELPNHIEDILENRGIKW
RLPD
>Chloroplastida_Chlorophyta_EP00206_Coccomyxa_subellipsoidea_P005217_XP_005647766.1_transcription_elongation_factor_SPT4_Coccomyxa_subellipsoidea_C-169
MSVDNHAEVPTDFGKNLCACISCHLVKTLDQFAGGGCENCGFLGMEGDKDRCLECTTVAF
QGMVSVIDPASSWCAKWLHLSKLVPGCYALSVQVEVPPDIKELMAENGRRVLEVG
>Chloroplastida_Chlorophyta_EP00213_Chloropicon_mariensis_P000502_CAMPEP_0197470268_NCGR_PEP_ID_MMETSP1309-20131121_900_1_TAXON_ID_464262_ORGANISM_"Genus_nov._species_nov._Strain_RCC998"_LENGTH_236_DNA_ID_CAMNT_0043006937_DNA_START_1_DNA_END_709_DNA_ORIENTATION_-
XNKEIDDLLASSEEEEEEQADAGAQPGKASAGDEEANAEAGEAGEATAEPEPETRTERAE
GGLGRADALALKKRKAVEQVPGADLEPYVFAEPPFFQGSDPQGKKFVCCKQCRLVKTYAQ
FYELGCENCPGLGMRGERERIFGCTTNKFDGLIAIVKPNKSWAFKFLRLGKRSLPGCYAM
RCEEKIDQGILEEXKGQVAILERVLDDFLRAVCEAKRESIMGQQFYSSETKLVTSQ
>Chloroplastida_Chlorophyta_EP00215_Chloropicon_roscoffensis_P006358_CAMPEP_0197506400_NCGR_PEP_ID_MMETSP1312-20131121_6801_1_TAXON_ID_464262_ORGANISM_"Genus_nov._species_nov._Strain_RCC2335"_LENGTH_189_DNA_ID_CAMNT_0043053645_DNA_START_1_DNA_END_567_DNA_ORIENTATION_-
AGRGRACGAMPTEAEEAAAAVKAEKVMDDETAKDVDDVLGLSASDEDEEGEDGERAAEGD
GDDEGTESEEEGDGKAGPKGDAREPPETEEEPRVKRAALPPFRHGEPPRGAKRTSAWICC
IHCRLISTSFYDLGCPNCPNTIVRGMQETVDANTSKQWDGIISVINPKDSWARKWVRLGR
NIVPGVYAM
>Chloroplastida_Chlorophyta_EP00222_Ostreococcus_lucimarinus_P000813_XP_001416170.1_Transcription_elongation_factor_SPT4_Ostreococcus_lucimarinus_CCE9901
MGANRSASEVRKLAEAPLNFGKGSRACLYCKLVQTYEQFIDNGCGNCVTLNMKGDKDRVS
ELTTSNYSGMVSLLDGRASWVGKWLRLDTCVPGCYALSLHSSTSIR
>Chloroplastida_Chlorophyta_EP00224_Ostreococcus_tauri_P000462_XP_003074901.1_Transcription_initiation_Spt4-like_Ostreococcus_tauri
MEARPPATVDANFISPPTHSDKRSRACIGCKLVKTFDQFIEDGCENCQHLALKDDRERVS
ECTTTSYSGVVSLLSDENASWVGKWLHLGKYACGCYALQLQGSLITPVDKPVGRT
>Chloroplastida_Chlorophyta_EP00227_Mantoniella_beaufortii_P014673_CAMPEP_0197579298_NCGR_PEP_ID_MMETSP1326-20131121_3331_1_TAXON_ID_1155430_ORGANISM_"Genus_nov._species_nov._Strain_RCC2288"_LENGTH_125_DNA_ID_CAMNT_0043142721_DNA_START_1_DNA_END_377_DNA_ORIENTATION_-
XPTHLALSSSTSSPAMDQAAEPPREFAKHTRACFRCKLIKTFEQFFENGCDNCSFFQMVE
DRDRVAECTTASYSGIITVLDPKASWAAKWLRLAKSLPGCYALELNDEVPEGIAGEIEEH
MERGR
>Chloroplastida_Chlorophyta_EP00229_Micromonas_commoda_P000602_XP_002499976.1_transcription_elongation-nucleosome_displacement_protein_Micromonas_commoda
MAATATNPLDTAAQPPREFMKHTRACFRCKLVKTYEQFFEEGCDNCAFFQMIDDRDRVAE
CTTPSYSGVVSVIDPKSSWTAKWLRLGKMVPGCYALEINDDMPEGIQAEIEERMEGRG
>Chloroplastida_Chlorophyta_EP00231_Micromonas_pusilla_P000431_XP_003055186.1_transcription_elongation-nucleosome_displacement_protein_Spt4_Micromonas_pusilla_CCMP1545
MSAAKVDTKVISVIKSAADPPLEFVKHTRACFRCKLVKTFEQARFFEKGCDNCAFFQMND
DRDRVAECTTPAYSGIVSVLDPKSSWCAKWMRLNKAVPGCYALEINDDVPDGIAGEIEEH
MERGR
>Chloroplastida_Chlorophyta_EP00232_Nephroselmis_pyriformis_P004539_CAMPEP_0182912228_NCGR_PEP_ID_MMETSP0034_2-20130328_37403_1_TAXON_ID_156128_ORGANISM_"Nephroselmis_pyriformis_Strain_CCMP717"_LENGTH_121_DNA_ID_CAMNT_0025048885_DNA_START_79_DNA_END_444_DNA_ORIENTATION_
MEGADEGTYATVPTDFGNKCRACLRCMLVKTLEQFTEGGCDNCVFLSMEGDRDRVLDCTT
TSFDGMVSMMDPNSSWASKWLRLHKYKPGCYALSVNGDLPEDVVGWMEENGYHYNRRVVA
E
>Chloroplastida_Palmophyllophyceae_EP00235_Prasinoderma_singulare_P003143_CAMPEP_0119177234_NCGR_PEP_ID_MMETSP1315-20130426_48074_1_TAXON_ID_676789_ORGANISM_"Prasinoderma_singularis_Strain_RCC927"_LENGTH_368_DNA_ID_CAMNT_0007171375_DNA_START_1_DNA_END_1105_DNA_ORIENTATION_
XRGCTAMADGPEFAALPLDAKRGLRCCLRCNLVKTFEQFVDDGCDNCPVLGMKDDQERVV
DCTSSNFDGVVSCMDPSRSWAARWLRVDSAKPGVYALHCSEVLPEAVAEELAGARRPLRG
LLQCLAEALGLGQEGHKEVGAEALVEQSSEGGGGAERIDVEXKGVIGCGMAHGQDLQAAA
AMLPVARSDGREVEGAFALPPQLWLSAEACSAAVAACERRGWDVTSTDPVDGAPAVQRTL
ARRPLLGAGGVVERSGRAPRPLEVVQDDDGAWALAREALELARPRVAAYYSVPAESIELL
WAYVKIYDATSGRRGLGEHSDASDVTLNVMLSCEDEGCDGFGGGTRLYLFDAAESATLAV
RRAAFRAA
>Chloroplastida_Chlorophyta_EP00236_Picocystis_salinarum_P006578_CAMPEP_0113927634_NCGR_PEP_ID_MMETSP1159-20121227_4405_1_TAXON_ID_88271_ORGANISM_"Picocystis_salinarum"_LENGTH_191_DNA_ID_CAMNT_0000928131_DNA_START_1_DNA_END_573_DNA_ORIENTATION_-_assembly_acc_CAM_ASM_000767
XVDVHASCFAADRLDGSVXCGRRERTSKERWNAMADGEDLAQVPNELKGLRTCLVCHLVK
SFEQFATEGCDNCTFLAMEDDTEKVYDCTSVNFEGVISVVDPKTSWCAKWMRLTEAKPGC
YAMQVDGELPIEIQEMMQDXRNTDEMKRVKAKIHENNPWVERKERRPSSWRTGTRELWPK
IAAEDXVQDVR
>Chloroplastida_Chlorophyta_EP00237_Pycnococcus_provasolii_P006914_CAMPEP_0206125504_NCGR_PEP_ID_MMETSP1472-20131121_17516_1_ASSEMBLY_ACC_CAM_ASM_001108_TAXON_ID_41880_ORGANISM_"Pycnococcus_provasolii_Strain_RCC251"_LENGTH_158_DNA_ID_CAMNT_0053516423_DNA_START_1_DNA_END_477_DNA_ORIENTATION_
AAPAGDVPAAQQQQGAIAAAPRAAPAPGGATRRRATTQEEATRALASANIPDTFRKQKLR
ACMRCYLIKSSEQFYDQGCENCPFLHLEGDLTQVHDCTTTAFSGLLAITKPTETWAGKWV
RVSHQKPGVYALSVTGALPEEIAQQVRDAGVRYEPREV
>Chloroplastida_Chlorophyta_EP00241_Pyramimonas_parkeae_P007636_CAMPEP_0114237812_NCGR_PEP_ID_MMETSP0058-20121206_7590_1_TAXON_ID_36894_ORGANISM_"Pyramimonas_parkeae_CCMP726"_LENGTH_159_DNA_ID_CAMNT_0001349879_DNA_START_1_DNA_END_478_DNA_ORIENTATION_
XENPPNDVCSVATQFPTTTAYSRCTRHVLSEMQRGGGGLSAVSVRPPAEPPLELGRSLRA
CLRCRLLKSFNQFYDKGCENCPFLSLREDRDRINDATSTNFTGMISVMDPKGSWATRWSR
LGKFVPGCYALTIYEEPTEEILSILEDNNIPYIRPANLT
>Chloroplastida_Chlorophyta_EP00242_Pyramimonas_sp_CCMP2087_P012614_CAMPEP_0198197316_NCGR_PEP_ID_MMETSP1445-20131203_924_1_TAXON_ID_36898_ORGANISM_"Pyramimonas_sp._Strain_CCMP2087"_LENGTH_212_DNA_ID_CAMNT_0043866573_DNA_START_296_DNA_END_935_DNA_ORIENTATION_
MSQGVTKEPAEPPLDLGRNLRACLRCRLMKSFNQFYENGCENCPFVTPHDRDRINDCITN
NFSGMISVMDPKGSWAARWSRLGKFVPGCYALTIYEELPEEIMNIIEDGTSRTPVPRTCP
XALVLTWKLGGKQQKGKLERRQTRNAFKELPEEIMNIIEHRNVPYIRPQHLSFPGGYEGP
QQNFPKTCPEQTGNQIGTGEMLKALQVMMTGL
>Chloroplastida_Streptophyta_EP00243_Klebsormidium_subtile_P006456_TRINITY_DN2747_c0_g1_i1.p2_TRINITY_DN2747_c0_g1_TRINITY_DN2747_c0_g1_i1.p2_ORF_type_complete_len_122_score_15.36_TRINITY_DN2747_c0_g1_i1_631-996
MAETLQAAAVPTDFGRSLRACLRCSLVKTFEQFLEAGCENCDFFVMERDKDRVLECTTHN
FSGVIALMHPDASWVARYQRIGKFVPGCYAVHVAEPMSEELQTLCEDRGKKYIPRHTLNT
A
>Chloroplastida_Streptophyta_EP00244_Chara_vulgaris_P012139_TRINITY_DN6290_c0_g4_i1.p1_TRINITY_DN6290_c0_g4_TRINITY_DN6290_c0_g4_i1.p1_ORF_type_complete_len_115_score_10.54_TRINITY_DN6290_c0_g4_i1_163-507
MANAAEVPTEFGRQLRACYRCMLLKTYEQFSKNGCENCTFFKMEEEKDKVLECTTTNFSG
VISSMDPSGSWAARWLRIGRMVPGCYALSVTGDLSEEMQSLCEQHAVRYVPRNG
>Chloroplastida_Streptophyta_EP00245_Coleochaete_scutata_P007911_TRINITY_DN23723_c0_g1_i1.p1_TRINITY_DN23723_c0_g1_TRINITY_DN23723_c0_g1_i1.p1_ORF_type_complete_len_114_score_16.37_TRINITY_DN23723_c0_g1_i1_262-603
MAAQAAQIPTDYSRHLRACLRCMLLKTFEQFREIGCENCPFFEMEGEKERILDCTTPNFT
GVISVMDPQGSWAARWQRIGKFAPGCYALSVTGELPEEMVAICEENNVKYNPQ
>Chloroplastida_Streptophyta_EP00246_Nothoceros_aenigmaticus_P003957_TRINITY_DN1519_c0_g1_i1.p1_TRINITY_DN1519_c0_g1_TRINITY_DN1519_c0_g1_i1.p1_ORF_type_complete_len_115_score_10.89_TRINITY_DN1519_c0_g1_i1_344-688
METVAAQVPTSFGRELRVCLRCRLIKTYEQFKEIGCENCPFFAMEHDHERVLECTSPSFT
GIIASMDPVGSWAARWKRINKFAPGCYALSVTGELSEEMQNICEDNNVRYVPHN
>Chloroplastida_Streptophyta_EP00247_Physcomitrium_patens_P021148_XP_024377399.1_transcription_elongation_factor_SPT4_homolog_2-like_Physcomitrella_patens
MAGAAQVPTSFGRELRVCLRCSLMKTYDQFKENGCENCLFFNMDKDHDRVLECTTPNFAG
VISCMDPTSSWASRWLRISKFVPGCYALTVTGELSEEMQAICDDNNIRYVPRS
>Chloroplastida_Streptophyta_EP00248_Marchantia_polymorpha_P002327_PTQ28347.1_hypothetical_protein_MARPO_0166s0006_Marchantia_polymorpha
MGTQSAAQIPTSFGKELRACLRCSLVKTYKQFTDVGCENCPFFNMDQDNDRVLDCTTPNF
AGVIASMDPTSSWAARWQRISKFVPGCYALSVTGLLPEEMAAICEYNNVRYVPRS
>Chloroplastida_Streptophyta_EP00249_Psilotum_nudum_P017913_c26548_g2_i1_orf_496-852
KTMAGDVAQVPTSFGRELRACLRCRLVKTYDQFKDLGCENCPFFSMEHDHDRVLECTTPN
FAGLISSMEPTGSWAARWLRISKFVPGCYALAITGILSEEMQSICEYNNIQYVLPKAS
>Chloroplastida_Streptophyta_EP00254_Amborella_trichopoda_P014708_XP_011627132.1_transcription_elongation_factor_SPT4_homolog_1_Amborella_trichopoda
MMDNAAQVPTGFGHELRACLRCRLVKTYDQFRETGCENCPFFNMDKDHERVVDCTTPNFN
GIISCMDPTKSWAARWLRISKFVPGCYTLAVSEQLSDEMQNVCEDNNVPYVPPKRI
>Chloroplastida_Streptophyta_EP00255_Erythranthe_guttata_P011511_XP_012838773.1_PREDICTED_transcription_elongation_factor_SPT4_homolog_2-like_Erythranthe_guttata
MANHGGGAAVAQIPTSFGHELRACLRCRLVKTYDQFRESGCENCPFFQMEDDHERVVEST
TPNFTGIISVMDPTRSWAARWLRIGKFVPGCYTLAVSEALPNDLQNICEEERVPYVPPKR
V
>Chloroplastida_Streptophyta_EP00258_Populus_trichocarpa_P049774_XP_024465793.1_transcription_elongation_factor_SPT4_homolog_2_isoform_X1_Populus_trichocarpa
MGSAAAQIPTSFGHELRACLRCRLVKTYDQFRESGCENCPFFKMDEDHERVVDCTTPNFT
GIISVMDPSRSWAARWLRIDLYLVVIHLLFQRHFQRTYRIYVKMSVCPTFHQNVYKK
>Chloroplastida_Streptophyta_EP00260_Arabidopsis_thaliana_P005662_NP_001190264.1_Transcription_initiation_Spt4-like_protein_Arabidopsis_thaliana
MGEAPAQIPTSFGHELRACLRCRLVKTYDQFRDSGCENCPFFKIEDDHERIVDVTTPNFN
GFVSDRREINLTHCNILFPGKFAPGCYTLAVSEALPEEMQFICQQARVQYVPPKRI
>Chloroplastida_Streptophyta_EP00260_Arabidopsis_thaliana_P005980_NP_001190609.1_SPT4_homolog_2_Arabidopsis_thaliana
MGSAPAQIPTSFGHELRACLRCRLVKTYDQFRDAGCENCPFFKMEEDHERIVEVTTPNFN
GIISVMDPSRSWAARWLRIVCSWLLHTCCLRATP
>Chloroplastida_Streptophyta_EP00264_Hordeum_vulgare_P075401_HORVU2Hr1G029620.1_pep_chromosome_IBSC_v2_chr2H_106850261_106854124_1_gene_HORVU2Hr1G029620_transcript_HORVU2Hr1G029620.1_gene_biotype_protein_coding_transcript_biotype_protein_coding
XXXXXXGRERGQRTEANSRRGEERRRGEARMRGGGGGMDDDERVGHAQIPNSFGHELRAC
LRCRLVKTYDQFRENGCENCPFLDMDKDRDNVVSCTTANFTGIISLMDPTRSWAARWLRI
GRFIPGCYTLAVSEELPEEYQGMCQDNNVQYFPPKRP
>Chloroplastida_Streptophyta_EP00265_Oryza_sativa_P016395_NP_001060323.2_Os07g0623400_Oryza_sativa_Japonica_Group
MRGGGGGGGGDGMMDDGPKYAQIPTSFGHELRACLRCRLVKTYDQFMEQGCENCPFLDME
RDHDNVVNCTTPNFTGIISVMDPGRSWAARWLRIGEYVALP
>Chloroplastida_Streptophyta_EP00267_Zea_mays_P056319_XP_023156355.1_uncharacterized_protein_LOC103633439_isoform_X1_Zea_mays
MPPRQDLRLGTLLRWRRSPPPSSRLGLRSRFTSLPLKGRFEDWGFRFSWCGPFSAAAKAE
RLNVVNCTTPNFTRIISLMDPSRSWAARWLRIGRFIPGCYTLAVSEELQEEYQVKTTYLH
FRNGDD
>Chloroplastida_Streptophyta_EP00268_Persea_americana_P007877_TRINITY_DN13009_c0_g1_i1.p1_TRINITY_DN13009_c0_g1_TRINITY_DN13009_c0_g1_i1.p1_ORF_type_internal_len_111_score_10.74_TRINITY_DN13009_c0_g1_i1_3-332
FTGRRNGIIGKLSRGPCLCRIISVMDPSKSWAARWLRIGKFVPGCYTLTVAEELPEDFKV
CTFAFFKCSCQYQHMGRLQVEPSLKPVMHHDILLLKVQNEAVSFYLTFLW
>Chloroplastida_Streptophyta_EP00268_Persea_americana_P007878_TRINITY_DN13009_c0_g1_i3.p1_TRINITY_DN13009_c0_g1_TRINITY_DN13009_c0_g1_i3.p1_ORF_type_5prime_partial_len_165_score_7.89_TRINITY_DN13009_c0_g1_i3_342-836
REVERNVQSLPFETLVLDRKHRFHFPIFASLLYRIRVIERQTEGERGRDNKMGSAPAQIP
TSFGHELRACLRCRLVKTYDQFRESGCENCPFFDDSERVAEWTTPNFTGIISVMDPSKSW
AARWLRIGKFVPGCYTLTVAEELPEDFKGLCEEYNVQYMPPKRL
>Chloroplastida_Streptophyta_EP00269_Selaginella_moellendorffii_P011609_XP_002988187.1_transcription_elongation_factor_SPT4_homolog_2_Selaginella_moellendorffii
MGGGHHHAAQVPASLGRDLRACLRCRLVKTYDQFNKNGCENCKFFHMEQEHDRILECTTV
NFSGLISSMDPTGSWAARWLRISKFVPGCYALAVSGVLNEDMQNICEDNNIKYVPR
>Chloroplastida_Streptophyta_EP00269_Selaginella_moellendorffii_P017455_XP_024518101.1_transcription_elongation_factor_SPT4_homolog_2-like_Selaginella_moellendorffii
MGATSRSILPVAQLPLSLSAGLPSGKKSSYVACLGCHLVKSQLQFATDGCENCGNFFGSV
EESTTSLFTGVVSIMDSSQSWVAKWMRIERLLPGCYAITVEAPAAGEA
>Chloroplastida_Streptophyta_EP00270_Netrium_digitus_P002783_TRINITY_DN1314_c0_g1_i3.p1_TRINITY_DN1314_c0_g1_TRINITY_DN1314_c0_g1_i3.p1_ORF_type_5prime_partial_len_118_score_9.33_TRINITY_DN1314_c0_g1_i3_283-636
LDMAASVAAQVPTDFGRHLRACLRCSLLKTYEQFMDRGCENCPFFQMAGEHDRVLECTTP
NFTGIISSMDPSTGWAARWLRISRSVPGCYALSVTGHLPEDLQAICEDNNVKYFPRS
>Chloroplastida_Streptophyta_EP00271_Cylindrocystis_brebissonii_P000079_TRINITY_DN1007_c1_g1_i1.p1_TRINITY_DN1007_c1_g1_TRINITY_DN1007_c1_g1_i1.p1_ORF_type_5prime_partial_len_171_score_2.73_TRINITY_DN1007_c1_g1_i1_1443-1955
AECTPHSVSGGHYPLGIFVLLPSLVAPPTRAFGPRALCSPDAAFPVGVPTGSQQYAMEKA
AAQLPRDIGKNLRACLRCGLLKSYEQFREMGCENCPFFDMPGDNERILECTTSNFTGVFC
SMDPDTSWAAKWLRISRSVPGCYALSVTGELPEELQQLCEENGVRYAPRA
>Cryptophyceae_Cryptomonadales_EP00279_Guillardia_theta_P016392_XP_005834111.1_hypothetical_protein_GUITHDRAFT_152167_Guillardia_theta_CCMP2712
MADTDIVGVLKQAAEEAAVPNDVRQLRACLKCHLVLPARQFDRQGCANCGTRENYADEYC
TVNFTGISAITQPQHSWVSRWLDKQDLKPGCYALEVAGDAAADAGGDDED
>Cryptophyceae_Cryptomonadales_EP00281_Chroomonas_sp_CCMP1168_P030094_CAMPEP_0206244914_NCGR_PEP_ID_MMETSP0047_2-20121206_18418_1_ASSEMBLY_ACC_CAM_ASM_000192_TAXON_ID_195065_ORGANISM_"Chroomonas_mesostigmatica_cf_Strain_CCMP1168"_LENGTH_103_DNA_ID_CAMNT_0053670179_DNA_START_109_DNA_END_420_DNA_ORIENTATION_
MEGESSIEDDAKRAVVPKDVKQLRACLMCHLVKHVKQFEKEGCDNCKDRFERENVDDFAS
VNFTGVAAIMQPEQSWVGKWLKKQKLVPGCYALEVIGDRPGED
>Cryptophyceae_Cryptomonadales_EP00282_Hemiselmis_andersenii_P008652_CAMPEP_0114170806_NCGR_PEP_ID_MMETSP0043_2-20121206_34351_1_TAXON_ID_464988_ORGANISM_"Hemiselmis_andersenii_Strain_CCMP644"_LENGTH_224_DNA_ID_CAMNT_0001268465_DNA_START_1_DNA_END_671_DNA_ORIENTATION_
RGGFKNMFGEEQCRNTSRGEADCARNKEFRIEFEKSERKVNETAIKEWEDYERMIKGMEM
DEELELREKTRHILPPDWRTNTRWQEKLRACCMCGMLKTQDMWLDYGCDNCPFLLPPGSK
DTDRIEGATTSLWSGLWSVCAEPEDLAVSNVVRDKFPNGLHTASKLPAKGVYCLGFFRAL
NPHLQTELRRRGIDPSPLLWNKESAQLLNYSYDAEAPLSDEEDS
>Cryptophyceae_Cryptomonadales_EP00282_Hemiselmis_andersenii_P035271_CAMPEP_0169434090_NCGR_PEP_ID_MMETSP1042-20121227_4343_1_TAXON_ID_464988_ORGANISM_"Hemiselmis_andersenii_Strain_CCMP1180"_LENGTH_128_DNA_ID_CAMNT_0009544641_DNA_START_1_DNA_END_387_DNA_ORIENTATION_-
GGAWGWLERAGAQDGEEGKRKLGAMAEMMQTMKELAEEAVVPKDVKQLRACLKCHMVKHI
KQFEKDGCENCGENFEREACEDYCSVNFTGVAAIMYPDDSWVARWLRKQNLKPGCYALEV
YGQSPVDD
>Cryptophyceae_Cryptomonadales_EP00283_Hemiselmis_rufescens_P024763_CAMPEP_0173438700_NCGR_PEP_ID_MMETSP1357-20121228_20557_1_TAXON_ID_77926_ORGANISM_"Hemiselmis_rufescens_Strain_PCC563"_LENGTH_157_DNA_ID_CAMNT_0014404011_DNA_START_1_DNA_END_472_DNA_ORIENTATION_-
GEKMADMVQTMKELAEEAVVPKDVKQLRACLTCHMVKHIKQFEKDGCENCPDFEREACED
FCSVNFTGVAAIMNPEDSWVARWLRKQNLKLGAMPLRSTGSAPTTDARVSAYRLKIRERV
GARTLSDAPGCGYMVLTGGCCALLLSRGAVWEGSDAG
>Cryptophyceae_Cryptomonadales_EP00285_Hemiselmis_virescens_P010269_CAMPEP_0173378872_NCGR_PEP_ID_MMETSP1356-20130122_1986_1_TAXON_ID_77927_ORGANISM_"Hemiselmis_virescens_Strain_PCC157"_NCGR_SAMPLE_ID_MMETSP1356_ASSEMBLY_ACC_CAM_ASM_000847_LENGTH_130_DNA_ID_CAMNT_0014332087_DNA_START_1_DNA_END_391_DNA_ORIENTATION_-
XEMDDVVQTMKALAEEAVVPKDVKQLRACLTCHMVKHIKQFEKDGCENCTDDFEKENTDD
YCSVNFTGVAAIMNPDDSWVARWLKKQNLKPACYALEVHGQRPDXNVAALVSKMAQMHRG
DFSNVHDAAA
>Cryptophyceae_Cryptomonadales_EP00286_Rhodomonas_abbreviata_P015987_CAMPEP_0181319192_NCGR_PEP_ID_MMETSP1101-20121128_17433_1_TAXON_ID_46948_ORGANISM_"Rhodomonas_abbreviata_Strain_Caron_Lab_Isolate"_LENGTH_103_DNA_ID_CAMNT_0023426761_DNA_START_101_DNA_END_412_DNA_ORIENTATION_
MDDNARLEDLASQTVVPKDIKQLRACTHCHLVKHVKQFEREGCENCGRNFEKDAYDEHCS
VNFTGVAAIMQPDNSWVARWLRKQNLKPGCYALEVAGETFEAD
>Cryptophyceae_Cryptomonadales_EP00290_Baffinella_frigidus_P012897_CAMPEP_0180151782_NCGR_PEP_ID_MMETSP0986-20121125_22351_1_TAXON_ID_697907_ORGANISM_"non_described_non_described_Strain_CCMP2293"_LENGTH_102_DNA_ID_CAMNT_0022099177_DNA_START_32_DNA_END_340_DNA_ORIENTATION_
MADPVAVLEQLAREAVVPKDVRQLRACIGCHLVKHVKQFERDGCENCEQSHGDDYEDKMS
VNFTGVAAIMQPNQSWVARWLRKQNMVPGCYALEVAGESFDT
>Cryptophyceae_Cryptomonadales_EP00291_Cryptomonas_curvata_P023194_CAMPEP_0172158646_NCGR_PEP_ID_MMETSP1050-20130122_4495_1_TAXON_ID_233186_ORGANISM_"Cryptomonas_curvata_Strain_CCAP979_52"_LENGTH_216_DNA_ID_CAMNT_0012828075_DNA_START_204_DNA_END_849_DNA_ORIENTATION_-
MFGEEQCRNFSRGEADAPRSRRETIGVVETNRTILEWSENITTAIENQKAQEEAETWEAC
KHVVPPFHTDPNWQRKLRCCCMCGLLKTPQMWLDYGCENCPFLLEPASNDKKXMEAVTTX
CWNGMWVXLTDDPGDSSVVAEKFPRGVLSPSAVPCKGLYTLGFFRGLPKAIREELVERGI
DPRPLLWNEPSVEFLTPDSDNAALDRPDDAAGSAAX
>Cryptophyceae_Cryptomonadales_EP00291_Cryptomonas_curvata_P027434_CAMPEP_0172211072_NCGR_PEP_ID_MMETSP1050-20130122_36190_1_TAXON_ID_233186_ORGANISM_"Cryptomonas_curvata_Strain_CCAP979_52"_LENGTH_102_DNA_ID_CAMNT_0012891465_DNA_START_1_DNA_END_308_DNA_ORIENTATION_-
XMSKSEMRDLAENAAVPKDIKQLRACLACHLVKTAKQFERDGCENCADVDGHDMDQWTTI
NFTGIAAITQPRASWVSRWLRKQDLKPGCYALEVVGELLEPA
>Cryptophyceae_Cryptomonadales_EP00292_Cryptomonas_paramecium_P017774_CAMPEP_0113712950_NCGR_PEP_ID_MMETSP0038_2-20120614_31697_1_TAXON_ID_2898_ORGANISM_"Cryptomonas_paramecium"_LENGTH_108_DNA_ID_CAMNT_0000639575_DNA_START_1_DNA_END_319_DNA_ORIENTATION_-_assembly_acc_CAM_ASM_000170
XVRQFQSGGCENCGERDGDDLDSWTTVNFTGMAAIAQPKGSWVSRWLRKEDLKPGCYALE
VVGERQGDXMIAADDLAFLYQPTRTLHVTSHIVMRDAMPAGHPSNNIX
>Cryptophyceae_Goniomonas_EP00294_Goniomonas_avonlea_P004568_CAMPEP_0114562518_NCGR_PEP_ID_MMETSP0114-20121206_12572_1_TAXON_ID_31324_ORGANISM_"Goniomonas_sp_Strain_m"_LENGTH_95_DNA_ID_CAMNT_0001748209_DNA_START_35_DNA_END_318_DNA_ORIENTATION_
MADEGSYSIPSDFKKLRACLCCKLIKTETQFNQQGCDNCPSLNMRGHKDTVLECSSQNFT
GLVAQMSMAESWVARREGLVQKVPGVYAMQVLGDL
>Cryptophyceae_Goniomonas_EP00295_Goniomonas_pacifica_P001952_CAMPEP_0175805382_NCGR_PEP_ID_MMETSP0107_2-20121207_626_1_TAXON_ID_195067_ORGANISM_"Goniomonas_pacifica_Strain_CCMP1869"_NCGR_SAMPLE_ID_MMETSP0107_2_ASSEMBLY_ACC_CAM_ASM_000203_LENGTH_112_DNA_ID_CAMNT_0017116799_DNA_START_1_DNA_END_339_DNA_ORIENTATION_-
ACMASVEYSVPGDTKGLRACLCCHLVKTQDEFYKFGCDNCPRLGMRGQKETVADCASMNF
QGLVAAMDTTDKSWVSRRQGLVQRVPGCYAMEVLGEMNFRCGNHPTAXVDSD
>Palpitomonas_Palpitomonas_EP00297_Palpitomonas_bilix_P015595_CAMPEP_0113867254_NCGR_PEP_ID_MMETSP0780_2-20120614_319_1_TAXON_ID_652834_ORGANISM_"Palpitomonas_bilix"_LENGTH_101_DNA_ID_CAMNT_0000852181_DNA_START_78_DNA_END_383_DNA_ORIENTATION_-_assembly_acc_CAM_ASM_000599
MSYGPSFARAPLSGPEQDVLEDTKLNLPDSLRDLMACKNCRKMRPPPENGRDGQCSCGSD
DFTKDFEGYMMITNPEKSYFAKSQGIREPGCYAVRVNGGNE
>Centroplasthelida_Centroplasthelida_EP00298_Acanthocystis_sp_HF-20_P015596_c2118_g1_i1.p1_GENE.c2118_g1_i1_c2118_g1_i1.p1_ORF_type_5prime_partial_len_134_score_40.68_c2118_g1_i1_29-430
RVHGGLFLFVMDRDNIPSTIKGLRACIRCGLVKPFEQFKAEGCDNCEGHLQFRNDEKAVR
TYTTDDFQGLISLIQPKKSWVAKWQHISRLCSGCYAVTVNGELSPNDILTLQDSGLPVYL
RKRGTSTFSTEQE
>Centroplasthelida_Centroplasthelida_EP00299_Pterocystis_sp_00344_P008505_c3255_g1_i1.p1_GENE.c3255_g1_i1_c3255_g1_i1.p1_ORF_type_3prime_partial_len_115_score_12.95_c3255_g1_i1_59-400
MSDETIVDNAPRNLKTLRACLRCGLLKSFDQFKSMGCENCNECISFKGREETVRSCTTDD
FQGMVSIINPDRSWVARWQRVGTLAAGCYAVAVHGDLPKEQIEEILDMEDPPPC
>Centroplasthelida_Centroplasthelida_EP00301_Raphidiophrys_heterophryoidea_P016539_c2612_g1_i1.p1_GENE.c2612_g1_i1_c2612_g1_i1.p1_ORF_type_5prime_partial_len_118_score_17.33_c2612_g1_i1_2-355
STWETDRNLHSMDQPRRRLRDNAPDDLKNLRACLRCGLIKTYRQFLSQGCDNCEGILGFR
GKEELVRLNTTESFEGMVSLIQPQGSWVAKYVNIERFVPGCYAVSVQGQIQNPDSIS
>Haptophyta_Pavlovales_EP00302_Diacronema_sp_CCMP2436_P031837_CAMPEP_0179996590_NCGR_PEP_ID_MMETSP0984-20121128_7687_1_TAXON_ID_483367_ORGANISM_"non_described_non_described_Strain_CCMP_2436"_LENGTH_234_DNA_ID_CAMNT_0021916133_DNA_START_1_DNA_END_704_DNA_ORIENTATION_-
XREIGAVPSPARMEDLLDDDELGADSAPSVPIGVKKLRACLVSRLVKTETQWLDEGCENV
PSLPMRGDRDAMMQCTTPHFDGLVAMMDPSKSWVGRWQGISKLHPGVYALKVYGNLSEEM
VTVMEENGLAYAPNEEDERLALDARCCRDGAWLWWLAGAGLTLGHVRARCSQPMPAQTHA
HREQPRPRAPPANRLATRAPALPANATDQGSRHGGSAQTSRTSQTAHSLVFFDL
>Haptophyta_Pavlovales_EP00304_Pavlova_gyrans_P004671_CAMPEP_0206062708_NCGR_PEP_ID_MMETSP1466-20131121_57827_1_ASSEMBLY_ACC_CAM_ASM_001126_TAXON_ID_44452_ORGANISM_"Pavlova_gyrans_Strain_CCMP608"_LENGTH_149_DNA_ID_CAMNT_0053438073_DNA_START_1_DNA_END_445_DNA_ORIENTATION_
AAMDDLGLDEDLGGEDRAPSVPHGVKKLRACLVSKLIKTEAQWLEEGCENVPELPMRGDR
DAMLQCTTPHFDGMVALMDPGKSWVGRWQGISKLHPGCYALKVYGNLSEEMMTVLEENGI
RYEPNEEEDXTACRADVGVTRGRAPDTGV
>Haptophyta_Pavlovales_EP00307_Rebecca_sp_RCC1486_P014289_CAMPEP_0119408508_NCGR_PEP_ID_MMETSP1335-20130426_2047_1_TAXON_ID_259385_ORGANISM_"Chrysoculter_rhomboideus_Strain_RCC1486"_LENGTH_144_DNA_ID_CAMNT_0007432761_DNA_START_1_DNA_END_435_DNA_ORIENTATION_
SAGRSGARRAPSERCLSAHMDDLEDDDPVADQVPSVPIGTKRLRACLVSKLVKTEAQFIE
EGCENVPELPIRGDRDAMLQCTTPHFDGMVALMDPEKSWVGRWQGISKLHPGCYALKVYG
NLSVDMVEILEENGRTYTPNEEDD
>Haptophyta_Prymnesiophyceae_EP00308_Calcidiscus_leptoporus_P002683_CAMPEP_0119379968_NCGR_PEP_ID_MMETSP1334-20130426_54911_1_TAXON_ID_127549_ORGANISM_"Calcidiscus_leptoporus_Strain_RCC1130"_LENGTH_121_DNA_ID_CAMNT_0007399627_DNA_START_1_DNA_END_365_DNA_ORIENTATION_
XKMALAGQYAVVPHGERKLRACMVTGLVKTEEQWLRDGNDNIDCFDTTDRELMFEVTSPN
FEGLVAMMRPDDSWVARWQGIVKFVPGCYALRVRGELSSEHQVTLQEKGIIYSSLDDDQA
S
>Haptophyta_Prymnesiophyceae_EP00312_Isochrysidales_sp_CCMP1244_P005160_CAMPEP_0196690220_NCGR_PEP_ID_MMETSP1090-20130531_19781_1_TAXON_ID_37098_ORGANISM_"Isochrysis_sp_Strain_CCMP1244"_LENGTH_144_DNA_ID_CAMNT_0042029309_DNA_START_1_DNA_END_433_DNA_ORIENTATION_
XVCTRQGARSTRGPLLLPRFNEMADETTAVVPHGDRRLRACMVTGLVKTEEQWVRDGSEN
VPFLLSPNEREIVFEVTSPNFDGLVAMMKPDESWVARWQGITTFVPGCYALRVRGTLPEQ
HRQTLEENGARYHNLDDTSAMRPE
>Haptophyta_Prymnesiophyceae_EP00316_Scyphosphaera_apsteinii_P025205_CAMPEP_0119309738_NCGR_PEP_ID_MMETSP1333-20130426_16374_1_TAXON_ID_418940_ORGANISM_"Scyphosphaera_apsteinii_Strain_RCC1455"_LENGTH_149_DNA_ID_CAMNT_0007313753_DNA_START_1_DNA_END_444_DNA_ORIENTATION_
XTGVTVLRRAVMDDNGSQIAVVPHGDRKLRACLVTGLVKTEEQWIRDGNENVTCLDTTND
REMMFECTSPNFEGLVAMMTPNESWVARWQGITSFVPGCYALRVKGRLPNQHIVTLDDNG
IPYRALDDEQSMAAEESGPVDVSESSRIX
>Haptophyta_Prymnesiophyceae_EP00320_Phaeocystis_rex_P021984_CAMPEP_0119070584_NCGR_PEP_ID_MMETSP1178-20130426_42428_1_TAXON_ID_33656_ORGANISM_"unid_sp_Strain_CCMP2000"_LENGTH_134_DNA_ID_CAMNT_0007052435_DNA_START_1_DNA_END_404_DNA_ORIENTATION_
DTVSVAARAALGMLDEEVEEEERLPVVPLGDKKLRACLVTGLVKTEEQWLRDGNDNVPCL
ELNGDREKMFECTSADFDGMAAMMQPKESWVARWQAIGTFVPGCYALRVRGLLPNEHINT
LEDNGIRYRSLDST
>Haptophyta_Prymnesiophyceae_EP00321_Phaeocystis_globosa_P020320_CAMPEP_0118827986_NCGR_PEP_ID_MMETSP1162-20130426_16329_1_TAXON_ID_33656_ORGANISM_"Phaeocystis_Sp_Strain_CCMP2710"_LENGTH_137_DNA_ID_CAMNT_0006758881_DNA_START_1_DNA_END_412_DNA_ORIENTATION_-
XRGRGGPRTPLRCDGGMDEQEEERLPVVPLGEKKLRACLVTGLVKTEEQWLREGNDNVPC
LELERDREKMFECTSADFDGMAAIMQPNASWVARWQGVASPNFVPGCYALRVRGLLPNEH
VVTLEDNGIRYRALDGS
>Haptophyta_Prymnesiophyceae_EP00322_Chrysochromulina_rotalis_P030764_CAMPEP_0115846486_NCGR_PEP_ID_MMETSP0287-20121206_9886_1_TAXON_ID_412157_ORGANISM_"Chrysochromulina_rotalis_Strain_UIO044"_LENGTH_132_DNA_ID_CAMNT_0003300279_DNA_START_1_DNA_END_398_DNA_ORIENTATION_-
XCLPSARAGMADDEEFDALPVVPLGDKKLRACLVTGLVKTEDQFYREGNDNVPCLAMAGD
REMVHECTSSNFDGMVAMMKPQESWAARWQGISNFVPGCYALRVKGTLRSEHIVTLEENG
IKYRPLDEDDAN
>Haptophyta_Prymnesiophyceae_EP00324_Dicrateria_rotunda_P006161_CAMPEP_0206153320_NCGR_PEP_ID_MMETSP1474-20131121_569_1_ASSEMBLY_ACC_CAM_ASM_001110_TAXON_ID_97495_ORGANISM_"Imantonia_sp._Strain_RCC918"_LENGTH_197_DNA_ID_CAMNT_0053551111_DNA_START_1_DNA_END_590_DNA_ORIENTATION_
GIGREPSMDDAEDEAPPVVPLGDRKLRACLVTGLVKTEEQWVQTGNENLPFLQMANERDI
VLECTSANFDGLMAVMKPKESWAARWQGVQDYVPGCYALRVKGTLKPEHINTLEDNGCRY
RSLDEENASALXTGRLTAKAAARFARLRFCSPFDGAAVGRICVPHVAHLPLSLRAGRLAA
GFGVRTADRRRKRERHA
>Haptophyta_Prymnesiophyceae_EP00325_Prymnesiales_sp_UTEX-LB-985_P000911_CAMPEP_0174703546_NCGR_PEP_ID_MMETSP1094-20130205_7454_1_TAXON_ID_156173_ORGANISM_"Chrysochromulina_brevifilum_Strain_UTEX_LB_985"_LENGTH_128_DNA_ID_CAMNT_0015901481_DNA_START_55_DNA_END_440_DNA_ORIENTATION_-
MDDEEEFDMLPVVPLGDKRLRACLVTGLVKTEEQWYKDGNDNLDCLNMKGDRDMVSECTS
NNFDGLVAMMKPSESWVARWQGISVRFVPGCYALRVKGTLSNQHVITLENNGIPYRSLDD
DQGAMNGV
>Haptophyta_Prymnesiophyceae_EP00326_Haptolina_ericina_P023834_CAMPEP_0181186044_NCGR_PEP_ID_MMETSP1096-20121128_9830_1_TAXON_ID_156174_ORGANISM_"Chrysochromulina_ericina_Strain_CCMP281"_NCGR_SAMPLE_ID_MMETSP1096_ASSEMBLY_ACC_CAM_ASM_000453_LENGTH_100_DNA_ID_CAMNT_0023274927_DNA_START_1_DNA_END_303_DNA_ORIENTATION_
LVTGLIKTEDQWLRDGNENLPCLEMMNDREMVQACTSPNFDGMVAVMTPNASWTARWQGL
TNYVPGCYALRVKGSLPSQHRVTLEDNGIRYRPLDEEAVV
>Haptophyta_Prymnesiophyceae_EP00327_Prymnesium_parvum_P035043_CAMPEP_0195620584_NCGR_PEP_ID_MMETSP0815-20121206_15225_1_TAXON_ID_97485_ORGANISM_"Prymnesium_parvum_Strain_Texoma1"_LENGTH_128_DNA_ID_CAMNT_0040761259_DNA_START_1_DNA_END_386_DNA_ORIENTATION_
XVPVGRSMEEVQEAPAPVVPAGDRKLRACLVTGLVKTEDQWLRDGNENVECFEMARDREV
VLSCTSAKFDGLMAVMKPEQSWTAKWQGVSRYVPGCYALRVSGVLPQQYINILEDNGIPY
RPLDSDLA
>Alveolata_Ciliophora_EP00334_Paramecium_tetraurelia_P020640_XP_001443635.1_hypothetical_protein_(macronuclear)_Paramecium_tetraurelia_strain_d4-2
MNNSDSGQDSYEEKSFEIPKQIKDLRACQFCGLLLTLEQWNKITQCLNGCSADQTKIYSG
VICVMKPSKSWVIKKLGNSKNIHPGLYAIDVQAE
>Alveolata_Ciliophora_EP00334_Paramecium_tetraurelia_P035077_XP_001458095.1_hypothetical_protein_(macronuclear)_Paramecium_tetraurelia_strain_d4-2
MQSESDMSEYDEKKFVLPKSTKDLKACQQCGMVLTVEQWNREVECPNSCNASQTKLFSGM
ICVLKPSQSWVIRKLGNPKSIHPGLYAIDVQAD
>Alveolata_Ciliophora_EP00336_Pseudocohnilembus_persalinus_P012706_KRX10780.1_hypothetical_protein_PPERSA_00950_Pseudocohnilembus_persalinus
MQRDPFSSDDELNSNSNLSEIIEDENQQIKKEIKNEPKQENSSYSDDLDDSFDSKKETHS
RKIPVILPNENNTRKFRACVRCHLIKTEQQFKEKSCENCKQYLDKLIRDGADMKSLFVKY
QGMIGLADVKTSWLGRKINSQIVDQNQKDIVAGGYALCVYPQDFNIYEDMASLKIAYVDN
EKM
>Alveolata_Ciliophora_EP00339_Tiarina_fusa_P028196_CAMPEP_0117033838_NCGR_PEP_ID_MMETSP0472-20121206_24146_1_TAXON_ID_693140_ORGANISM_"Tiarina_fusus_Strain_LIS"_NCGR_SAMPLE_ID_MMETSP0472_ASSEMBLY_ACC_CAM_ASM_000603_LENGTH_149_DNA_ID_CAMNT_0004742863_DNA_START_189_DNA_END_636_DNA_ORIENTATION_-
MSYRQDDSGGEEEEGDVPQQVADLAQASVPDSMRSIRACKRCGILKTVEQFANDGCENCP
FLDMADNTERCIMCTTPFFEGQAAIMDPRESWAAKWXRTDNYLPGVYAIAVTGXFDREIE
EDLESRGIDGDAVPFRLGTATNERDAVPY
>Alveolata_Ciliophora_EP00341_Mesodinium_pulex_P001766_CAMPEP_0116956276_NCGR_PEP_ID_MMETSP0467-20121206_43224_1_TAXON_ID_283647_ORGANISM_"Mesodinium_pulex_Strain_SPMC105"_LENGTH_102_DNA_ID_CAMNT_0004642693_DNA_START_21_DNA_END_329_DNA_ORIENTATION_
MKKLRACVCCRLVKGEDQFVKEGCNNCEFFGMKDDMGRVIQCTSPNFEGLIAILNPYDSW
VTKYTQNRNFKPGMYAIDVTGDLTEEIVEILEEYKQSARISN
>Alveolata_Ciliophora_EP00345_Euplotes_harpa_P018150_CAMPEP_0168343920_NCGR_PEP_ID_MMETSP0213-20121227_16456_1_TAXON_ID_151035_ORGANISM_"Euplotes_harpa_Strain_FSP1.4"_LENGTH_32_DNA_ID__DNA_START__DNA_END__DNA_ORIENTATION
MDPDFSWVAKHKRLKNLLPGCYAIDVNTGDFD
>Alveolata_Ciliophora_EP00347_Sterkiella_histriomuscorum_P003826_403362791
MATKDKLLDSADYVPDAVRGQQACTGCGLILTSSQWKENGSCPNCKDEAHLETTNDFGGV
VALMHPKESWVAKWNNFTKFVPGLYAIQFQEHNQYNPENEYEMNDDE
>Alveolata_Ciliophora_EP00347_Sterkiella_histriomuscorum_P011388_403372650
MPKKIKIIKDEDGSDVGSEDQKQDLYNEADISDEEDRRRHRKRNRNKYQYSSGPKIIDDT
WLPSSMNKLRACIYCKLVLNQEKWSKLKQCPNCPESSASLDETTDNYESLISLVLPLKSW
VAQWQQMRNCIPGIYAMAVRAPN
>Alveolata_Ciliophora_EP00348_Stylonychia_lemnae_P000777_CDW71838.1_UNKNOWN_Stylonychia_lemnae
MNKRVRLIEDEAGSNATESENDYREEDISDVEDQRKRRRRNKKNVQKMPTIIDDTWLPST
MKKLRACNYCKLVLNQEKWGKLKQCPNCPESLAGLDETTDNFESLISLVLPMKSWVAEWQ
QMKNLIPGIYALGIRKSYSD
>Alveolata_Ciliophora_EP00348_Stylonychia_lemnae_P012542_CDW83675.1_UNKNOWN_Stylonychia_lemnae
MANRQLERADDNVPDNSRNLEACKDCKIILSSNQWRSIKSCPNCGDVTPETTSNFGGMVS
VMDSKHSWVARYNEFQGLVPGIYAIQLQDQQHNPESKENSYEREELNEDSYD
>Alveolata_Ciliophora_EP00349_Pseudokeronopsis_sp_Brazil_P005576_CAMPEP_0202962282_NCGR_PEP_ID_MMETSP1396-20130829_6377_1_ASSEMBLY_ACC_CAM_ASM_000872_TAXON_ID__ORGANISM_"Pseudokeronopsis_sp._Strain_Brazil"_LENGTH_72_DNA_ID_CAMNT_0049682735_DNA_START_169_DNA_END_387_DNA_ORIENTATION_-
MILPNQSWVARWNNLTKQVPGIYAVSLLGQHDEVMRDEEREYDEEEEEEDPFEEEKVDEG
KRKLLKRQDQQP
>Alveolata_Ciliophora_EP00356_Strombidium_inclinatum_P002146_CAMPEP_0170480726_NCGR_PEP_ID_MMETSP0208-20121228_1454_1_TAXON_ID_197538_ORGANISM_"Strombidium_inclinatum_Strain_S3"_LENGTH_155_DNA_ID_CAMNT_0010753319_DNA_START_1_DNA_END_466_DNA_ORIENTATION_-
XEEEIINTPTVNTGNETEQLKNAEEYMPDTHKEKNLRACTTCKLIMSDSQWQKRERKKGI
TFLCPNQAVMPHHEMRTTPYFTGLVSIFKPGQSWVGRFNGLEGLLPGIYAVHILKDTDEV
YEEDYKSTRNKKKKGQEKKREFDEESFEGLDEYEL
>Alveolata_Ciliophora_EP00359_Climacostomum_virens_P005700_CAMPEP_0204918310_NCGR_PEP_ID_MMETSP1397-20131031_16071_1_ASSEMBLY_ACC_CAM_ASM_000891_TAXON_ID_49980_ORGANISM_"Climacostomum_Climacostomum_virens_Strain_Stock_W-24"_LENGTH_101_DNA_ID_CAMNT_0052091563_DNA_START_1_DNA_END_306_DNA_ORIENTATION_-
MSAPKSHTKLRACLKCKLVKTEAQWVQEGCENCEDLAMQNDIERVQDCTSAFFEGLIAMM
SPNDSWVSRWNGLERRSPGCYAVDVEGELPEYADKEDENAA
>Alveolata_Apicomplexa_EP00364_Plasmodium_chabaudi_P002350_XP_016655205.1_transcription_factor_putative_Plasmodium_chabaudi_chabaudi
MATPKGRKKSDMKKIDDPFAEHGDSTKKSRSIAQDDRALKLRACLSCRLLQTEAEFYQSG
CSNCKFLQMTGDRHRIQDCTTENFSGFIAITTPTKSWIAQYNDLSKFNPGFYALQVVGEL
PESIRDLKSNY
>Alveolata_Apicomplexa_EP00365_Plasmodium_falciparum_P000264_XP_001347577.1_transcription_elongation_factor_SPT4_putative_Plasmodium_falciparum_3D7
MSASKGRKKSDLKKIDDSFVEINKDSPKKSRSGLQEDKALLKLRACLSCRMLKSESEFYQ
NGCINCKFLQLAGDRHRIHDCTTENFNGFMAITTPNKSWMAQYNDLSKYAPGFYALQVIG
ELPESIRDLKPNY
>Alveolata_Apicomplexa_EP00369_Babesia_microti_P002049_XP_021337328.1_Ca2-transporting_ATPase_Babesia_microti_strain_RI
MGSDSEGGSGKSENFENGQNGFAQDEYEEFDQPSDGLIPKGYIKRAKDGNSLQDDKVVIK
LRACISCRLILSEEQFYENGCGNCSHLQMDGDRRRMLDCTSANFSGLISVMNPKRSWAAK
YNNLSNLIPGCYAITVAGQLPDSGQL
>Alveolata_Apicomplexa_EP00370_Babesia_bigemina_P001743_XP_012767600.1_transcription_factor_putative_Babesia_bigemina
MARKGKCKMQRFILALDMFESDHLDKEDEEDEYEDLNGGKFDFVPRRTHRQRQEGESTIF
KLRACISCRLIMSEDQFFERGCGNCAFLQMDGDRRRTLDCTSSNFSGLISIMDPQKSWAA
RFNNLGDVIPGCYAISVVGELPETIHDDVRR
>Alveolata_Apicomplexa_EP00371_Babesia_bovis_P000298_XP_001608945.1_transcription_factor_Babesia_bovis_T2Bo
MSQRGGIIFFNTLIYTDMFSSDHLDREDELIDDNEDYGGKFDFVPRRTRRGDSDHAIFKL
RACLSCRLIMSEDQMDGDRRRTLDCTTANFSGLLSIMDPQKSWAARYNSLVDVIPGCYAI
SVVGELPESVHDDIGR
>Alveolata_Apicomplexa_EP00372_Theileria_equi_P000553_XP_004829123.1_hypothetical_protein_BEWA_023050_Theileria_equi_strain_WA
MEPQKSWSARYNNLGDVIPGCYAISVTGVFPELPNGMN
>Alveolata_Apicomplexa_EP00372_Theileria_equi_P001927_XP_004830499.1_transcription_initiation_protein_Spt4_family_member_protein_Theileria_equi_strain_WA
MEKEGIFDAEADDIDQDAKNSKFDFVPHDSTRKSKVDGDRSGLKLRACISCRLILTETQF
YENGCGNCGFLQMDGDRRRTLDCTSANFSGLIAIMEPQKSWSARYNNLSDVIPGCYAISV
TGVLPEFIRDEIDG
>Alveolata_Apicomplexa_EP00373_Theileria_annulata_P002474_XP_954228.1_possible_transcription_initiation_protein_spt4-like_putatve_Theileria_annulata
MNNPVNIFDDEEELDIKNNKYDFIPHGVIRKHTEGDKPNPKLRACISCRLIMSENQVFHY
GACNSSSDITSPRKGYFSIRGIVIPLRGFYSYIPIIVVHFIAVVSSLSNSTLYTHRISSL
SRGYLFYENGCGNCSFLQMDGDHRRILDCTSSNFNGFISIIDPQKSWSARYNNLSIPVTV
LVHTSPERGFLTPERASFSYTVIYNDLIPGCYAISVNGTLPESIKDELLQ
>Alveolata_Apicomplexa_EP00374_Theileria_orientalis_P000470_XP_009689302.1_transcription_factor_Theileria_orientalis_strain_Shintoku
MAHDDMFDDENDHLDKDDRDDEPSKDRIYDFIPKGMIKRRTFEGERPGLKLRACIRCRLI
MTEDQFYENGCGNCTHLQMDGDRRRTLDCTSSNFSGFLSIMDPEKSWSAKYNNLINLIPG
CYAISVNGTLPESINDDLLD
>Alveolata_Apicomplexa_EP00375_Theileria_parva_P003381_XP_766063.1_transcription_factor_Theileria_parva_strain_Muguga
MNNPVSIFDDEEGLDDERAKNNKYDFIPQGVIRKRGNSEGEKPNPKLRACISCRLIMSED
QVSVTFYENGCGNCSFLQMDGDHRRTLDCTSANFNGFISIMDPQKSWSARYNNLSDLIPG
CYAISVNGTLPESIKDELLE
>Alveolata_Apicomplexa_EP00376_Eimeria_tenella_P002615_XP_013230342.1_transcription_elongation_factor_SPT4_putative_partial_Eimeria_tenella
FYDEGCPNCPWLQIDGDRSRVLSCTSPNFSGFVAVIKPQGSWVARHNKLTEGVPGCYAIK
VLGDLPDSIKDDAHRFAFTE
>Alveolata_Apicomplexa_EP00377_Hammondia_hammondi_P001337_XP_008882954.1_transcription_elongation_factor_SPT4_Hammondia_hammondi
MEGGSGSLYEVDDTAASLAGDPSTVATVPRGLVRKVKNKSGQEEDKVVLRLRACISCRLI
MSEQQFYDEGCPNCGFLQMDGDRHRVWDCTTVNFAGFVAVMKPMSSWVARHNKLTEVVPG
CYAVSVVGELPESVKDDVHRASHYAD
>Alveolata_Apicomplexa_EP00381_Gregarina_niphandrodes_P000263_XP_011128693.1_putative_transcription_elongation_factor_SPT4_Gregarina_niphandrodes
MAEEDVVVPTSSVRKNKPEVTVMKLRACMQCSMVLSEDQFLQRGCINCGDHHMDNTRESV
WGSTTPNFKGMAVILRPEISWVARYNDISGVPGAYAINH
>Alveolata_Apicomplexa_EP00382_Lankesteria_abbotti_P004468_CAMPEP_0113849078_NCGR_PEP_ID_MMETSP0372-20130328_2886_1_TAXON_ID_340204_ORGANISM_"Lankesteria_abbotti"_LENGTH_106_DNA_ID_CAMNT_0000818739_DNA_START_1_DNA_END_321_DNA_ORIENTATION__assembly_acc_CAM_ASM_000359
REGLERTRERVVLKLRACMSCRMILSEEQXYDMGCPNCPSLHIDGNQAALMDSTTANFSG
MISLLKPDTSWVARFNGLANSKPGCYAVSVAGEAAESGMKDDFEDR
>Alveolata_Apicomplexa_EP00384_Cryptosporidium_muris_P002905_XP_002141950.1_transcription_elongation_factor_SPT4_Cryptosporidium_muris_RN66
MKEDDLFFAVPTGARKILNVKDSKTNSIIPKERYVMRLRSCLSCRIILSDQQFYEKGCPN
CTHLAMEFDRHKVNSCTTTSYKGMISMLKPELSWVARYNRITDVTPGCYAVSVSGDLMYD
NRGYEDEY
>Alveolata_Colpodellida_EP00386_Alphamonas_edax_P013174_GDKI01040780.1.p1_GENE.GDKI01040780.1_GDKI01040780.1.p1_ORF_type_complete_len_135_score_33.79_GDKI01040780.1_23-391
MSSPYDDDAQHEGGEKEQEVEGVAPASMKDLRACMNCKLVQTGKQFMEEGCPNCHLIDYK
GDRDKVQNCTTTNYSGLISLMQPKQSWVARYNKLTEHVPGCYAVHVSGDLPEAVQDDLRM
QH
>Alveolata_Colpodellida_EP00388_Colpodella_angusta_P025042_GDKK01001234.1.p1_GENE.GDKK01001234.1_GDKK01001234.1.p1_ORF_type_complete_len_197_score_32.25_GDKK01001234.1_42-593
MSSTLQNTQQDAPIPTVQLPTVDKFLLSCKNCHRVLTEYQFTKEGCRGCHPKGNAPIPKH
KLNNYATGKFSGYVGIVDPSMSWVARVIGLGKKAPMGVYAAQVDSEGEDDEEEEAMDEEE
DFFGREVGGNSRLSRNSRGAGDEDLPENPFEVEERAAKKSRPETSGANGDVDEYERLLDG
LLD
>Alveolata_Colpodellida_EP00388_Colpodella_angusta_P035731_GDKK01036884.1.p1_GENE.GDKK01036884.1_GDKK01036884.1.p1_ORF_type_5prime_partial_len_122_score_22.93_GDKK01036884.1_3-368
AEYMGTLLEMNSNQQNKWADVPKDIKNIRACMVCRLIKTQKQFVENGCENCQFLDYKSDP
GRVEQCTTQNFQGIVSLGAPGDSYIARFNGLSKFCPGVYAVKVVGELPESVSDELQQYRN
K
>Alveolata_Colpodellida_EP00390_Vitrella_brassicaformis_P018651_CEM30293.1_unnamed_protein_product_Vitrella_brassicaformis_CCMP3155
MGDSGDDDDFRMSADQDDDEEDEQLSPGEDLLYRSPPGRRQQRRHSGRYDDDEEEDEMGG
REGVMYSVTAPKANKRLRACLNCKMIKTFEQFFEEGCNNCDRLGLQGDKQRVEDNTTANF
SGLVSLCDPARSWVARYNGLTGKLPGCYAVSVVGELSEAVQDEIRHSYD
>Alveolata_Dinoflagellata_EP00391_Amoebophrya_sp_Ameob2_P005451_CAMPEP_0178995394_NCGR_PEP_ID_MMETSP0795-20121207_7806_1_TAXON_ID_88552_ORGANISM_"Amoebophrya_sp._Strain_Ameob2"_LENGTH_278_DNA_ID_CAMNT_0020687703_DNA_START_241_DNA_END_1077_DNA_ORIENTATION_
MDDELDNEMPFVDRDHIYVAEGARKNWRACLDCKLLQSLGQFARNGCPNCPHLRFTLEEE
TYALDNTSENWTGILAHFQRGGWLKRATHVPDGAALGSYAVVIPPKRSVYANPHSVDVEF
FTDVQFPAQRQFEQSNFAGNLSVAGGAQAGGSQGQGQQVQGNQSLHGGNASLREGVGAVA
ADGGNRSAANGGNYGARSAAAVGGRSAVGGAEGGNKLSSERRKSAEQGEAAEVEEEVDEA
LAAEARMEVGMTPGNIATGAEEGLTPAMDYMEEGQTPF
>Alveolata_Dinoflagellata_EP00397_Hematodinium_sp_SG-2012_P071207_GEMP01139214.1.p1_GENE.GEMP01139214.1_GEMP01139214.1.p1_ORF_type_complete_len_101_score_13.31_GEMP01139214.1_60-362
MDDQGRPLVHVPGAPLKQCRSCMNCRILLTLKQFCQTGCPNCPELNMQNDEESAVISLTT
SKYQGCVSLMKHGGWVSRFCQLGDDLVRGCYAVNVQQEDY
>Alveolata_Dinoflagellata_EP00403_Amphidinium_massartii_P029899_CAMPEP_0178391234_NCGR_PEP_ID_MMETSP0689_2-20121128_11061_1_TAXON_ID_160604_ORGANISM_"Amphidinium_massartii_Strain_CS-259"_LENGTH_221_DNA_ID_CAMNT_0020011777_DNA_START_1_DNA_END_662_DNA_ORIENTATION_-
RPATPVKDPNAMGAEQAAEMRRGFVNNVKHQRACLRCRLILTKDQFEEYGCPNCEESLEM
QGNAGAVLACTTGTFKGDFSLLRHGSFGARFMGFTNRHRFGIYAQYVHGQISADYIASRG
GSAAGSRAASRAGDIPADSPSLKKRKLSEADEPELDAKGSKAAESAAQSPLSLDNASIAG
SQPGTRPKVEMAPEETSENAAVHDENPSETAAAKEKAGEAX
>Alveolata_Dinoflagellata_EP00405_Crypthecodinium_cohnii_P048415_CAMPEP_0206592064_NCGR_PEP_ID_MMETSP0325_2-20121206_40683_1_ASSEMBLY_ACC_CAM_ASM_000347_TAXON_ID_2866_ORGANISM_"Crypthecodinium_cohnii_Strain_Seligo"_LENGTH_267_DNA_ID_CAMNT_0054101517_DNA_START_86_DNA_END_886_DNA_ORIENTATION_
MAPGPTVDPEEMAEAAQFLPNDSTKTLRACLQCRQVMNKDQFLNLGCPNCKDLGMQGSEG
RTLACTTSNFQGFISLIKPGTFLSRFNGLEGRKPGCYALTVKGTIPEKMLRDSESDNASS
RGRKRKASEAGALTPSVQDAGSIGVSPASPPTPDHAGFMTPNVKAPTPTGGILTPAVGQA
STPVPTGQTPTAAEGGPLTPVPAAASPLRQPGAALAAASSAADATPATASPAATAEATQS
APPAAEAGAEEDFEDDFSAEIVDDPGX
>Alveolata_Dinoflagellata_EP00406_Dinophysis_acuminata_P055060_CAMPEP_0179298844_NCGR_PEP_ID_MMETSP0797-20121207_46203_1_TAXON_ID_47934_ORGANISM_"Dinophysis_acuminata_Strain_DAEP01"_LENGTH_245_DNA_ID_CAMNT_0021008245_DNA_START_234_DNA_END_971_DNA_ORIENTATION_-
MTKDQFVQLGCPTCRDVLRMQDXEARVTACTSTRFQGFITLMVPGAFVSRFCGLEKRKPG
CYALAVQGSIPDHIINESEFERESEQEERLSRLGSEGAAPTPRSPGGNKSPAQQDSDSES
AASEKPAGKSGGGDASPGSPAANIADSAIDKALAFADGGSDSEDNALTKKDMEAELFGDF
NSEDESGPVGNLRKRSGDSQSHADSQTKSASDDKGLFSDDSPAEKKRRVGPEILEREGDT
EFKQV
>Alveolata_Dinoflagellata_EP00408_Alexandrium_pacificum_P021523_CAMPEP_0171201094_NCGR_PEP_ID_MMETSP0790-20130122_24316_1_TAXON_ID_2925_ORGANISM_"Alexandrium_catenella_Strain_OF101"_LENGTH_277_DNA_ID_CAMNT_0011666489_DNA_START_1_DNA_END_830_DNA_ORIENTATION_-
XAPQPEDPHQIELIKQYAPNGVKTLRACIRCRLIMSKEQFMQFGCPTCKDVLHMQDDEGR
VLACTSSNFQGFITSIRPGAFVSRFNGLDKRLPGCYALSVQGTIPDYILHESEFEDQSDA
GGAGGNSGQAARSPSLHLTDESDAEPLVQAAPKKRKDKEAEEEKKKEDDKDAPSSPGSSA
GSDKGLFSPDGEGGAGVDEALKGLFSPPSPDDKDEPDAKRQKPEXRLESCYGAGGLRLAC
PPVGARPRRACEGGRAGDDRAKRASGGAGQVSMLMPV
>Alveolata_Dinoflagellata_EP00411_Alexandrium_monilatum_P028826_CAMPEP_0175380396_NCGR_PEP_ID_MMETSP0095-20121207_26296_1_TAXON_ID_311494_ORGANISM_"Alexandrium_monilatum_Strain_CCMP3105"_LENGTH_276_DNA_ID_CAMNT_0016678763_DNA_START_1_DNA_END_826_DNA_ORIENTATION_
XRSCSPTPRSAARVGARHRGAMAPVAPQAEDPHQIELIKQYAPSGIKSLRACIRCRLIMA
KEQFIQYGCPSCKDVLSMQDDEGRVLACTSSTFQGFITSIRPGAFVSRFNGLEKRLPGCY
ALTVQGTIPDYILHESEYERDSDGEGVAEQGEIAGRSPSLHLTDESEAEPLQQAKPEKKK
QKKQKPEAKPAPKADATSPPSSPSSAAPGTPSDKGLFSPDNGAVDEVLKGLFSPPSPEGD
EKDKDKDKDTAXAEAEAARGGKHGRPLRRPVGLRRR
>Alveolata_Dinoflagellata_EP00413_Alexandrium_margalefii_P040913_CAMPEP_0204602046_NCGR_PEP_ID_MMETSP0661-20131031_56420_1_ASSEMBLY_ACC_CAM_ASM_000606_TAXON_ID_109239_ORGANISM_"Alexandrium_margalefi_Strain_AMGDE01CS-322"_LENGTH_194_DNA_ID_CAMNT_0051612975_DNA_START_71_DNA_END_655_DNA_ORIENTATION_
MAPGGVAPQPEDPHQIELIKQYAPSGIKTLRACIRCRLVMSKEQFLKFGCPSCKDVLSMQ
DDEGRVLACTSSNFQGFITSIRPGAFVSRFNGVDKRLPGCYALSVQGAIPDYILHESEFD
MGSDIGGGGSVRGSEKRSRDGQAVSASQDTDDQEEDRPEENEEEVLKGLFSPPTSEDAGD
KATEEPSEKRQKVE
>Alveolata_Dinoflagellata_EP00416_Gambierdiscus_australes_P021448_CAMPEP_0171072096_NCGR_PEP_ID_MMETSP0766_2-20121228_10667_1_TAXON_ID_439317_ORGANISM_"Gambierdiscus_australes_Strain_CAWD_149"_LENGTH_246_DNA_ID_CAMNT_0011528659_DNA_START_1_DNA_END_735_DNA_ORIENTATION_
XARHGEPRHGGRTVSLRSPGAMAAAIAPQPADPGQIELIKQYAPSGTKTLRACIRCRLIM
TKEQFVQYGCPACKDVLHMQDDEARVIACTSSSFQGFISLIRPGAFVSRFNGLEKRLPGC
YALTVQGKIPDYILHESEFERDSMVGDLDAERDERDERAAALEEESRAEPAVAEVHESRP
GDRSPSLHLTDSELEPMPPTGTTPHSSVSKPSKVELGNEAKRXAASELGVTGPVRGWERR
TQAYGA
>Alveolata_Dinoflagellata_EP00418_Pyrodinium_bahamense_P079481_CAMPEP_0179069882_NCGR_PEP_ID_MMETSP0796-20121207_30736_1_TAXON_ID_73915_ORGANISM_"Pyrodinium_bahamense_Strain_pbaha01"_LENGTH_308_DNA_ID_CAMNT_0020766961_DNA_START_1_DNA_END_924_DNA_ORIENTATION_
XAAAAARGRGAMAPVAPQAEDPEQIEQIKLYAPSGIKTLRACLRCRLIMTKEQFLQHGCP
YCKDVLHMQDDEGRVLACTTTNYQGFIASIRPGAFVSRFNGLDGRLPGCYALTVQGSIPD
YILHESEYERDSEAGVKPGTGNRATKAPTPGARSPSLHLTEDSEAENASEEAVPKSQTGE
AGQPSSPAGGATSPASRANAAPTSPVEGLFSPEPAAAVDEVLKGLFSPTPASPEAGEDAP
EKKRRRLGESPDRSPAPSPSPAPPNILEPEADTEFAAPPGGGADAAARLGAAGGRDRRAA
PPWQRTGG
>Alveolata_Dinoflagellata_EP00419_Tripos_fusus_P007660_CAMPEP_0172697186_NCGR_PEP_ID_MMETSP1074-20121228_28566_1_TAXON_ID_2916_ORGANISM_"Ceratium_fusus_Strain_PA161109"_LENGTH_232_DNA_ID_CAMNT_0013518043_DNA_START_41_DNA_END_734_DNA_ORIENTATION_-
MAPIAVAPQPEDPDLIAQIRQYAPNGVKNLRACLRCRLIMTKEQFIQFGCPTCRDVLHMQ
DDEGRVLACTSSSFQGFIASLRPGAFVSRFNGLDKRLPGCYALSVQGTIPDYILHESEFE
RESDAGGFTSRGSRRPGAPKSPSLHLTQDSDTEASDAKNSAKKRRTSGVTSSPNSSDAND
NEDALKGLFSPASPVSDNSKSSKKKTAFKEAPMAVDNFSGLFSPASPSSSPX
>Alveolata_Dinoflagellata_EP00420_Gonyaulax_spinifera_P003996_CAMPEP_0197923180_NCGR_PEP_ID_MMETSP1439-20131203_93532_1_TAXON_ID_66791_ORGANISM_"Gonyaulax_spinifera_Strain_CCMP409"_LENGTH_274_DNA_ID_CAMNT_0043545537_DNA_START_46_DNA_END_866_DNA_ORIENTATION_-
MAPVAPQPEDPDTIAQIRQYAPNGTNRLRACIRCRLIMTKEQFIQYGCPTCRDVLHMQEE
EGRVLACTSSNFQGFISSIRPGAFVSRFNGLDKRLPGCYALTVQGTIPDYILHESEFERE
SDVGGGLASRDGRKSRKSQGGASPSLHLTEDTDFEASEGEGEAGDKPKATAPTTSPAAPG
TPSDKGLFSPAAADEALKGLFSPASDEQGEAQGEKEETSPSSKRRKIEGSVENILEPEGD
TEFGGKTAERGRSAAPPSGRDRATGGNYISCIDX
>Alveolata_Dinoflagellata_EP00421_Protoceratium_reticulatum_P042158_CAMPEP_0168454824_NCGR_PEP_ID_MMETSP0228-20121227_50422_1_TAXON_ID_133427_ORGANISM_"Protoceratium_reticulatum_Strain_CCCM_535_(_CCMP_1889)"_LENGTH_206_DNA_ID_CAMNT_0008469627_DNA_START_1_DNA_END_619_DNA_ORIENTATION_-
GAGGAAAGRRGPDLADQALRAERRQDPSGLHPLQAHHDEGAVRTARLPHVQGRAEQQENE
GRVIACTSANFQGFITLLRPGAFVSRFNGLDKRLPGCYALTVQGTIPDYILHESEFERES
DAGAGAPGKAAPGTRSPSLHLTDADEDSDASDAEKDGEADKKAGDKGQEAGGKAAAPGSP
SDGLFSPARSEPSDEDAPLSKKPRLE
>Alveolata_Dinoflagellata_EP00425_Heterocapsa_triquetra_P003318_CAMPEP_0195056790_NCGR_PEP_ID_MMETSP0448-20130528_5048_1_TAXON_ID_66468_ORGANISM_"Heterocapsa_triquestra_Strain_CCMP_448"_LENGTH_180_DNA_ID_CAMNT_0040086641_DNA_START_1_DNA_END_537_DNA_ORIENTATION_
XSSAHAHLPPSAVTMEAPEAKDPWEDPEYVDEVRRTFPAGTKDLRACLRCRIIMTRKQFL
ALGCPQCKDVIDMAENEGRVAACTTNSFQGFISMFKPGTFVSRFSGLEKRRPGCYALTVY
GKIPDYILHESDFERESVASGRLKELTAAALESEAESDVPLSKASSTGASDAEGGPEDDG
>Alveolata_Dinoflagellata_EP00427_Karlodinium_veneficum_P025928_CAMPEP_0169096820_NCGR_PEP_ID_MMETSP1015-20121227_19197_1_TAXON_ID_342587_ORGANISM_"Karlodinium_micrum_Strain_CCMP2283"_LENGTH_239_DNA_ID_CAMNT_0009157599_DNA_START_118_DNA_END_837_DNA_ORIENTATION_
MTKKQFFEFGCPGKSCKELQMKEEEGRVLACTTESWKSCIAIMNPTGFVSRFNGFEGARP
GFXTLAVDGKIPDLIPAELAELEEEQDIGRDLLGIGEIEFDRDLSPESDAGSTMGKEAEK
TDVAKEAETKSKADAKSKAGPKKKAEPKPKAVKRKEPPKAATPGFDWPSPSDLSDSDEAP
EQAQKVQKTSAKSKSSNAQFDWPSPSDLSDSDAGTPRKSETIQKSDANESGDEHARVES
>Alveolata_Dinoflagellata_EP00428_Durinskia_dybowskii_P044474_CAMPEP_0170343268_NCGR_PEP_ID_MMETSP0116_2-20130129_72806_1_TAXON_ID_400756_ORGANISM_"Durinskia_baltica_Strain_CSIRO_CS-38"_LENGTH_183_DNA_ID_CAMNT_0010596915_DNA_START_1_DNA_END_548_DNA_ORIENTATION_
XYLPNSTQGLRACLRCRQIMTKDQFIDYGCPNCRDALDMQGNVNRVVACTTATFQGFVSL
MKPGTFAARFNGLENKRPGCYALTVLGSIPEHILHESEMERERAAPGSSAGSKRADDSAS
EAASPSGAEDGTPAPGSXDGLEAASGGACAGSRAVAKTRGHLAGAGRFVCGEDAGGRQHA
AGR
>Alveolata_Dinoflagellata_EP00429_Kryptoperidinium_foliaceum_P055394_CAMPEP_0176088294_NCGR_PEP_ID_MMETSP0120_2-20121206_44210_1_TAXON_ID_160619_ORGANISM_"Kryptoperidinium_foliaceum_Strain_CCMP_1326"_LENGTH_170_DNA_ID_CAMNT_0017422153_DNA_START_1_DNA_END_509_DNA_ORIENTATION_
XLVAMDPDEAEEIRRYLPNGTKNLRACLRCRQIMTRDQFIDLGCPNCKEALDMQGSEGRV
VACTTANFQGFVSLIRPGAFLSRYNGLDNKRPGCYALTVKGTIPDYVLHESELEREIGGR
QRTVGPTRPKNRNNENEDEDEDEAVLAEPEAPAPSGGEGIVVPAEASAPG
>Alveolata_Dinoflagellata_EP00434_Breviolum_minutum_P042938_symbB.v1.2.038243.t1_scaffold5892.1_size22708_2
MIATQSVSVVERFEKWGLHTIRSQLPRETKHLRACMKCRLIMSKGQFFELGCPNCRDLEM
QENENRVFACTTSNYSGFFSMVNPGACWKWVPERSQLAGCYALVVHGKLPDFELGDDDYE
PDIDEGEGEQEQAQGG
>Alveolata_Dinoflagellata_EP00439_Symbiodinium_sp_Y106_P020687_s9060_g2.t1
MNVPKDLALEPLDHSQLQRIKNQLPKSSSRLRACLQCRLIMTKEQFLDLGCPNCRDSLGM
QENEARVLACTTASFAGFFSLVRPGSFASRFTGLERSTPGCYALTVHGSLPELDLDEDAD
EYEPDDVEGEVAEVSPVPPKGEASQQSPAVASPSLSEEDFDIDKLLASPMASPAPTLGRQ
AVSSPSLLEQQEEGAPRKKRLRKAKVVPSSDACSPSAESLGNSIEVADSAKDE
>Alveolata_Dinoflagellata_EP00440_Ansanella_granifera_P066388_gb_GFBE01072007.1_.p1_GENE.gb_GFBE01072007.1_gb_GFBE01072007.1_.p1_ORF_type_complete_len_267_score_58.41_gb_GFBE01072007.1_1-801
MPEIPGALALPKLTMELDEVRRQLPNATKGLRACLQCRIILSKEQFYQMGCPNCRDSLNM
KESEARVAACTTPNFQGFLSLVKPGAFVSRFNGLENRPPGCYALMVHGELPEYIAREREE
SEYAPSEVGGDEEQDVDEGEDEVTFSGSSGPPPVAKRVAEKQAAAAETGPTESEAESEGF
DLSGILDSPLVPPSPGPPTPAGPGTPAGAGPMTPAGAAPITPAGPGPQTPAGPQPSTPGE
PQAKRQKVAEEVAAPILGDEDDAEFK
>Alveolata_Dinoflagellata_EP00441_Pelagodinium_beii_P046282_CAMPEP_0197622266_NCGR_PEP_ID_MMETSP1338-20131121_2631_1_TAXON_ID_43686_ORGANISM_"Pelagodinium_beii_Strain_RCC1491"_NCGR_SAMPLE_ID_MMETSP1338_ASSEMBLY_ACC_CAM_ASM_000754_LENGTH_222_DNA_ID_CAMNT_0043191971_DNA_START_21_DNA_END_689_DNA_ORIENTATION_
MAPTWSWEHADPEQVKALREQLPATVKNLRACLQCRIILSKEQFFKMGCPNCKGSLNMKE
SEGRVVACTTSHFQGFISMVKPGAFVSRFNGLERRPPGCYALTVHGSIPEKILAEGSEYE
PSEIGGEEAVLEEVEETGAPTGAASGSEKAAATEAESEDGGMLDGLLDSPLVPPSPSLPT
PSPSEKRKAEVQAEAQKRRKVEEAKGAAGASLLEPEEDTEFK
>Alveolata_Dinoflagellata_EP00442_Polarella_glacialis_P005012_CAMPEP_0115137790_NCGR_PEP_ID_MMETSP0227-20121206_57280_1_TAXON_ID_89957_ORGANISM_"Polarella_glacialis_Strain_CCMP_1383"_LENGTH_296_DNA_ID_CAMNT_0002545285_DNA_START_1_DNA_END_885_DNA_ORIENTATION_
XVAGIGASQEVDAEQLEDIRSQLPAGVKNLRACLQCRIILTKEQFFQLGCPNCRESLPMQ
ESEGRVVGCTTANFAGFISLIKPGAFVSRYNGIETRPPGCYALTVRGTIPEGLTEGSQYE
QTEAEGEEEEEVTSNLQGEAGDGRGLPSEGDTSPFSLPNSPQVASSKRAAGEDSDAQKRQ
RTQAPESPGGLMGNPDTPGVGGQPLTPGVGGLIQPLTPSGLQGQPLTPSGLQGQPLTPSG
LQPLTPGGPQNPPSAGLGGLLQPLTPVPFALAPGAPSARDQGLPPGSPLLEPEGDX
>Alveolata_Dinoflagellata_EP00443_Scrippsiella_acuminata_P131400_CAMPEP_0115682300_NCGR_PEP_ID_MMETSP0272-20121206_57777_1_TAXON_ID_71861_ORGANISM_"Scrippsiella_trochoidea_Strain_CCMP3099"_LENGTH_337_DNA_ID_CAMNT_0003121659_DNA_START_1_DNA_END_1012_DNA_ORIENTATION_-
GSAPSPELRSAFFSAPREGPRRRRRGRCGARGMAPTGAGTIEMDPDDLEEIRRFSPAGTS
KSLRACLRCRHVMNKEQFIEFGCPNCRDTLAMQGSEPRVLACTSSNFQGLMALIRPGAFA
SRFIGLEHRRPGCYALTVKGFIPDHILHESDAESDLAGGGSRRRQGSSRGAASTPGGVRK
DDSSGEEDALARPAPKAAREEAMPDEVPTVEAPTAEVPTAEIGTEEVATEDVPVPPSPPS
PAVFSATPPTIMAPTPTPPTGGVTSPPPTLGSGGGATPLGGGITPEGSAASTPKRRRLDV
QAGEQELILEPEGDAELGAPPACEADGQWAAAGRRPR
>Alveolata_Dinoflagellata_EP00444_Apocalathium_aciculiferum_P021982_CAMPEP_0183433542_NCGR_PEP_ID_MMETSP0370-20130417_61462_1_TAXON_ID_268820_ORGANISM_"Peridinium_aciculiferum_Strain_PAER-2"_LENGTH_260_DNA_ID_CAMNT_0025619913_DNA_START_105_DNA_END_881_DNA_ORIENTATION_
MGPPGVGPMDPEEVEEIQRYLPGGGTKTLRACLQCRTVMNREQFFEMGCPNCKELPMQGN
DGRVVACTTANFQGFISLIRPGAFLSRFTGLEHRRPGCYALTVKGSIPDNILREAGSDTE
ALVPGRSAARKRAGIEVEALPPSEQEDKASSDAGSVPKAADGPAAVVATAATPGSKVVPE
PLSPPTPQSPANSAQEGGSGAEEQAEKKRKLDVMAGEQAILLEPEEDEEFAXPVRGTEGA
PRATSEELVGAQRYIPQSEX
>Alveolata_Dinoflagellata_EP00448_Togula_jolla_P010792_CAMPEP_0170606348_NCGR_PEP_ID_MMETSP0224-20130122_20466_1_TAXON_ID_285029_ORGANISM_"Togula_jolla_Strain_CCCM_725"_LENGTH_209_DNA_ID_CAMNT_0010931427_DNA_START_157_DNA_END_783_DNA_ORIENTATION_-
MTKEQFFQTGCPSPECEGLSMVENDGRVVACTTTNYQGFISMMRPGAFVSRFSGIDKRRP
GCYALSVKGRIPDFILNEANDEDISLGKSTSQPKSARIPDDTQSEAASSSSGDEDDMPLA
KRARLETVEADAPGEEGVVDAVGGSASERRTSAEESAVQSDRTGISKASSSTMILEPEGD
AEFNRAWAEPSSESLDPNSEPLGPNTDPT
>Alveolata_Dinoflagellata_EP00449_Zooxanthella_nutricula_P016565_CAMPEP_0198544318_NCGR_PEP_ID_MMETSP1462-20131121_60568_1_TAXON_ID_1333877_ORGANISM_"Brandtodinium_nutriculum_Strain_RCC3387"_LENGTH_198_DNA_ID_CAMNT_0044274645_DNA_START_1_DNA_END_594_DNA_ORIENTATION_
GGRALLAGWAPLGGRAPQAAGAQSSRRRDGALGRGDDGSRGGGGDPAVFAEWHPEPPSVL
AVQADYDEGPIHRLRLPELQGHVDMQGSEARVVACTSANYQGFVSLIRPGAFMSRLNGLE
HKRPGCYALTVRGTIPEYMMNESEMERAMAGSPGPDRKGGADSDESEAEEIRAARPTAPA
SPTEPRMARVPVTPAGLS
>Alveolata_Dinoflagellata_EP00450_Noctiluca_scintillans_P028729_CAMPEP_0194548798_NCGR_PEP_ID_MMETSP0253-20130528_94197_1_TAXON_ID_2966_ORGANISM_"Noctiluca_scintillans"_LENGTH_145_DNA_ID_CAMNT_0039396151_DNA_START_77_DNA_END_514_DNA_ORIENTATION_
MTKEQFFQLGCPCCRDVLNMQENEGRVVACTTTLYQGIMAVIKPGSFATRFNGLDKRRPG
CYALAVQGTIPEHILNEPDLMDDDLEECAHSPKRRRGGGSFDGSVTPATDRGPMSPSLGS
PIIGQASVTPHHRSGGKVEISPRRT
>Alveolata_Dinoflagellata_EP00451_Oxyrrhis_marina_P008882_CAMPEP_0204308064_NCGR_PEP_ID_MMETSP0469-20131031_284_1_ASSEMBLY_ACC_CAM_ASM_000384_TAXON_ID_2969_ORGANISM_"Oxyrrhis_marina"_LENGTH_188_DNA_ID_CAMNT_0051287487_DNA_START_32_DNA_END_595_DNA_ORIENTATION_-
MGVQTPQDVKKAIVPTESRNTRACLRCRCVLTVEQFVEQGCPNCQGRGEGLAPFSDMQDN
PDSVYTATTAQSSGMVTVMVPSRSWVATYTGVDACKPGCYAQTLHTSLKRRKLETAPKTA
DPHVSGFGSQSADGETDLVLKSGSEAAFADPVGVAIDADLAPSLVEPTSVSSFADPVGVA
IDADLAPS
>Alveolata_Perkinsea_EP00454_Perkinsus_marinus_P020913_XP_002786199.1_suppressor_of_ty_putative_Perkinsus_marinus_ATCC_50983
MAYSDDEEMSDEGNQRPMVVSMIPDTLNNHQLRCCLRCHIILSVSQFVRHGCPNCQDIDM
EGDKTLVEDYTTKNFSGGVSVMNPSRSWVARQLKLSTFCAGMYAVAAQGDGEAQGPYAWF
DRSIIDGKAEAWRERWRIGGDSFETPRRSQSPSTSSSSSDSSCSSSDVDVSALGAAAAAA
TGVGSNKGRSMISSRDIEDGPSEDGVADQEWPAEGESVELCGLTSFPWMNGEFGTVVGYD
MQHNRYAIKLQDGAIKSVRLFNLRQPKNMDVENNSEEGAAQQEEEDFSWMQNYGLQTSPP
SPPSVNYGIANGRRDSGGDSSTPSTASKFGDFVRDEMSALVDLASDIRSRGISGVMKDAV
SDVKDIVSSQVGPRLPAGFRAHREEEEPVSRSRWHRYLRWRQPGILTYLIFLILSPTVPR
IVAHSVTATTIGYTEVKVIIRIAHQNISGEYLVRMSHENISFDARLVTLKY
>Rhizaria_eorhiza_EP00455_Lapot_gusevi_P041148_TRINITY_DN4742_c0_g2_i3.p1_TRINITY_DN4742_c0_g2_TRINITY_DN4742_c0_g2_i3.p1_ORF_type_5prime_partial_len_113_score_18.73_TRINITY_DN4742_c0_g2_i3_1-339
RHISSSGINAEYMGRFAQRFAAVPDSLRGLRACMRCKLVKTFVQFKDDGCDNCPELNMIA
DQDRVQEVTTDRFEGLIAMMRPHESWVARWQRQEKRIPGTYAISVSGQLPDY
>Rhizaria_Cercozoa_EP00456_Euglypha_rotunda_P046647_TRINITY_DN37146_c0_g2_i1.p1_TRINITY_DN37146_c0_g2_TRINITY_DN37146_c0_g2_i1.p1_ORF_type_internal_len_120_score_31.15_TRINITY_DN37146_c0_g2_i1_1-357
FFFSSRRRHTRSVSAFLLNRSSDLKAEVPSKLKNLRACLKCKLIKSYDQFADNGCENCSE
YIKDLNVNQYTTPTFHGMIAMMQPKSSWVARWQRQENKVRGLYAIGIVGEMAKSGGDDH
>Rhizaria_Cercozoa_EP00457_Paulinella_chromatophora_P025086_gb_GEZN01029416.1_.p1_GENE.gb_GEZN01029416.1_gb_GEZN01029416.1_.p1_ORF_type_3prime_partial_len_140_score_10.57_gb_GEZN01029416.1_50-466
MEGVPQEQAHPGSAELPEGLKELRACLQCKLIKQSKQFEEHGCENCPDMKEENVPHGDYT
TPTFQGMIAMMDPEHSWVAKWQSGGSVTISSFFSHVWPTYLYVYALSCHHLTTYLLPAYL
ITYLSVYHLNFLFLYLLTQ
>Rhizaria_Cercozoa_EP00462_Mataza_sp_D1_P000813_CAMPEP_0175095908_NCGR_PEP_ID_MMETSP0086_2-20121207_4429_1_TAXON_ID_136419_ORGANISM_"Unknown_Unknown_Strain_D1"_LENGTH_100_DNA_ID_CAMNT_0016369233_DNA_START_12_DNA_END_314_DNA_ORIENTATION_-
MADIPAAELPDKMQHLRACLQCKLIKTQDQFQDNGCENCPNFQDLSTFTTPTFHGVVMMA
KPTKSWVARWQRQERLVRGLYALQVVGSVQEEANFNEYND
>Rhizaria_Cercozoa_EP00465_Bigelowiella_longifila_P004454_CAMPEP_0185251750_NCGR_PEP_ID_MMETSP1359-20130426_1079_1_TAXON_ID_552665_ORGANISM_"Bigelowiella_longifila_Strain_CCMP242"_LENGTH_147_DNA_ID_CAMNT_0027833759_DNA_START_1_DNA_END_443_DNA_ORIENTATION_
XGTENLKSALSLSLLFRRCVLATNMSRTDTKGSSEATNIVLPDSNRNLRACLGCRLIKTA
SQWKDPCENGCKEDNTTSRFSGAVIMMNPPKSWVSRWQQSDNFVKGMYAVKVPDGDLDRV
EQREDDEDNGDHQSDSNYVDNDEDTDS
>Rhizaria_Cercozoa_EP00466_Bigelowiella_natans_P010742_jgi_Bigna1_134578_aug1.25_g9286
MNRMESKASDIVLPDSNRNLRACLGCRLIKTVSQWKKKDGKCENGCEKDYYTSRFSGAVI
MMNPSKSWVSRWQLSENFVKGMYAVKVPEGNLDRVGQREDDEDHDEEVYDEEEDA
>Rhizaria_Cercozoa_EP00470_Lotharella_oceanica_P004668_CAMPEP_0170175652_NCGR_PEP_ID_MMETSP0040_2-20121228_8693_1_TAXON_ID_641309_ORGANISM_"Lotharella_oceanica_Strain_CCMP622"_LENGTH_129_DNA_ID_CAMNT_0010417705_DNA_START_1_DNA_END_390_DNA_ORIENTATION_
QGSLHCDDVKGKDTTIVLPTSQKQLRACLGCRLLKTSSQWREPCENGCSEENTSNFKGMV
CFMDTSDSWVARWQRSEGKVRGVYAIKVYGSALDAQARRDEEEFDRGDMEDDGKLDEDFD
DYDDDYSER
>Rhizaria_Cercozoa_EP00471_Norrisiella_sphaerica_P000973_CAMPEP_0184480208_NCGR_PEP_ID_MMETSP0113_2-20130426_1699_1_TAXON_ID_91329_ORGANISM_"Norrisiella_sphaerica_Strain_BC52"_LENGTH_125_DNA_ID_CAMNT_0026858529_DNA_START_157_DNA_END_534_DNA_ORIENTATION_
MSERKTSDGKSIVIPESTRALKACMKCRLIKPSSQWRDGCENDCETGQTAKFTGFVCLLK
PGQGSWVSRFQKSDNFVKGLYALKVANGALDEYEAREEVEEVVYDEDNKFVENDVDEDLD
YEDEV
>Rhizaria_Cercozoa_EP00472_Partenskyella_glossopodia_P008875_CAMPEP_0197524630_NCGR_PEP_ID_MMETSP1318-20131121_9247_1_TAXON_ID_552666_ORGANISM_"Partenskyella_glossopodia_Strain_RCC365"_LENGTH_122_DNA_ID_CAMNT_0043077619_DNA_START_1_DNA_END_368_DNA_ORIENTATION_-
XSNGGLEDHSDTDDHAGAPGVPRLPNRKEAQQWNQDPCENGCSEDTTPKFTGLTCLFDPK
ASWVGRWQKSENFVRGVYALKVFGSNLDAVASAPQEDYQDYSFGKEEEPMEEDYDDDYVE
EY
>Rhizaria_Endomyxa_EP00473_Plasmodiophora_brassicae_P001186_CEO95850_pep_supercontig_pbe3.h15_scaffold_13_522382_522745_1_gene_PBRA_004563_transcript_CEO95850_gene_biotype_protein_coding_transcript_biotype_protein_coding_description_hypothetical_protein
MAAAAPSNLRNLRACIRCKIVKTFSDFRDTGCENCPDLALEGDADRISQWTSPTFEGLIA
LINPNESWVARYQEIDHLVRGCYAITVTGSAPVDDEDEYED
>Rhizaria_Endomyxa_EP00474_Spongospora_subterranea_P010533_CRZ10991.1_hypothetical_protein_Spongospora_subterranea
MAAAAPSSLRNLRACLQCKLVKNLADFRQNGCENCPDLGLEGDIDRITQWTSPRFEGMIA
LIHPRDSWVARYQEIDSLVRGCYAISCTGITPAEEDDDYE
>Rhizaria_Endomyxa_EP00475_Leptophrys_vorax_P012288_TRINITY_DN1870_c0_g1_i1.p1_TRINITY_DN1870_c0_g1_TRINITY_DN1870_c0_g1_i1.p1_ORF_type_complete_len_107_score_28.77_TRINITY_DN1870_c0_g1_i1_40-360
MSETISQKNLRACLRCKLIKSMSQFRESGCDNCERELRLAEDSERILQYTTPSFQGMIAM
MDPRKSWVARFQRSSTYVPGVYAIQVAGSTSVQDQYEAEDDDDDEE
>Rhizaria_Endomyxa_EP00477_Mikrocytos_mackini_P002326_GAHX01002576.1.p1_GENE.GAHX01002576.1_GAHX01002576.1.p1_ORF_type_complete_len_113_score_20.66_GAHX01002576.1_81-419
MPINCAPLPNTISKTYACINCRLLKTKDQFVDSGCENCKLLNIHSDSVNYEPTNITKNFK
GMVFHCNLTPSNYVAKFTKTTPKIAGFYALTMLDEEIEDDYEDDVNSDDEFY
>Rhizaria_Foraminifera_EP00484_Ammonia_sp_Unknown_P020010_CAMPEP_0197030914_NCGR_PEP_ID_MMETSP1384-20130603_10043_1_TAXON_ID_29189_ORGANISM_"Ammonia_sp."_LENGTH_103_DNA_ID_CAMNT_0042460349_DNA_START_1_DNA_END_310_DNA_ORIENTATION_
XRGGRLRACLACKLIKAEEQWDHTGCDNCQGAVDVYGGYERWTTPSFTGMVALMDDDKSW
VAKHQRIIRLTPGLYAISVKGRLSENTNENEHDNENDDDDLDE
>Rhizaria_Foraminifera_EP00485_Elphidium_margaritaceum_P008168_CAMPEP_0202685842_NCGR_PEP_ID_MMETSP1385-20130828_1686_1_ASSEMBLY_ACC_CAM_ASM_000861_TAXON_ID_933848_ORGANISM_"Elphidium_margaritaceum"_LENGTH_120_DNA_ID_CAMNT_0049340301_DNA_START_30_DNA_END_392_DNA_ORIENTATION_
MSSYGRTKNTVNANADMYVVPDKHGGRLRACLQCKLIRAQEDWESGCDNCGTSVEIYGDS
KVWTTPSFTGMAALMDDTKSWVAKHQRIVRMVPGLYAIAVKGRLSDNTNENEEDEDDDME
>Rhizaria_Foraminifera_EP00486_Rosalina_sp_Unknown_P014759_CAMPEP_0201589616_NCGR_PEP_ID_MMETSP0190_2-20130828_168767_1_ASSEMBLY_ACC_CAM_ASM_000263_TAXON_ID_37353_ORGANISM_"Rosalina_sp."_LENGTH_113_DNA_ID_CAMNT_0048044151_DNA_START_64_DNA_END_405_DNA_ORIENTATION_
MNRHHDDDGSNNLYVVPNKGGGRLRACLNCKLIKSQDDWLNGCENCQSSVDIYGDYDNWT
TPSFTGMCALMNDQKSWVAKHQRIMRLVPGLYAIATKGRLSKEDNEHDDMDEE
>Rhizaria_Foraminifera_EP00490_Sorites_sp_Unknown_P002214_CAMPEP_0114672034_NCGR_PEP_ID_MMETSP0191-20121206_42188_1_TAXON_ID_126664_ORGANISM_"Sorites_sp."_LENGTH_114_DNA_ID_CAMNT_0001933341_DNA_START_1_DNA_END_344_DNA_ORIENTATION_-
XMTGVDPSFNSTPEEKVGPERDKGRWMACLSCKLIKASXXWDDGXENCPNISGTRGTTPN
FTGVVALMTSHKSWVAKHQRISRFVSGLYAINVKGNLPDEMDDDNDHDGYNDDN
>Stramenopiles_Opalozoa_EP00500_Bicosoecida_sp_ms1_P000034_CAMPEP_0203806914_NCGR_PEP_ID_MMETSP0115-20131106_775_1_ASSEMBLY_ACC_CAM_ASM_000227_TAXON_ID_33651_ORGANISM_"Bicosoecid_sp_Strain_ms1"_LENGTH_155_DNA_ID_CAMNT_0050715581_DNA_START_1_DNA_END_464_DNA_ORIENTATION_-
XRVARERAVRARAAAVGLGGGVGAPRVCVVQWRAAAAAQSLSQRAEAPAAMSAAFEAADR
PDKLSQLRACKHCFLVKTFHQFHEDGCDNCGSAVSNTRDLSAFFEGLVSLCDPARSWVGK
WTTLSTRVTQNGGYKPGVYALAIAGVEGPGRERVG
>Stramenopiles_Sagenista_EP00505_MAST-04D_sp_SCG-Rhode-Island_P002506_Stramenopile-MAST_4_protein_2506
MIYVSAWHNLSSFDASSSYCPIAPKAITKLMEEKQYATLPGGDKGLVACRVCALIKTSTQ
FRDDGCDNCVYPFIRNYFMDAPNQTYMMSEAVTANFEGTVSIMQPRKSWVARWQGSSTLR
PGTYAQKVFEEPGPDLTEELKKNKLNWITKEDVA
>Stramenopiles_Sagenista_EP00510_Aplanochytrium_minuta_P008975_CAMPEP_0184053658_NCGR_PEP_ID_MMETSP0956-20121227_6098_1_TAXON_ID_627963_ORGANISM_"Aplanochytrium_sp_Strain_PBS07"_LENGTH_85_DNA_ID_CAMNT_0026347105_DNA_START_185_DNA_END_439_DNA_ORIENTATION_-
MANPAYADAIDQEMVASVPTDMRGLRACIPCLLVKTFTQFYEEGCENCQFLEMEGNRDRC
LEVTTDQFEGLVSVMKPKESWVGRW
>Stramenopiles_Sagenista_EP00511_Aplanochytrium_stocchinoi_P006769_CAMPEP_0204841250_NCGR_PEP_ID_MMETSP1346-20131115_41345_1_ASSEMBLY_ACC_CAM_ASM_000771_TAXON_ID_215587_ORGANISM_"Aplanochytrium_stocchinoi_Strain_GSBS06"_LENGTH_127_DNA_ID_CAMNT_0051979273_DNA_START_201_DNA_END_584_DNA_ORIENTATION_
MANLQYDDAIDKEMVANIPNEIRGLRACIPCLLVKTFTQFYEQGCENCEFLALQDDRERC
MEITTDQFEGLVGVMDPKNSWVSRWIRVSKMVPGMYAIKANGEINPSTEEELEERNFPNL
GKLSQQD
>Stramenopiles_Sagenista_EP00512_Aurantiochytrium_limacinum_P007459_CAMPEP_0171525806_NCGR_PEP_ID_MMETSP0959-20130129_9978_1_TAXON_ID_87120_ORGANISM_"Aurantiochytrium_limacinum_Strain_ATCCMYA-1381"_LENGTH_155_DNA_ID_CAMNT_0012067031_DNA_START_1_DNA_END_467_DNA_ORIENTATION_-
XKRKIEIAAKSTSSGNHAWAWGGGKMSYADVMEDDVAGGEAHRHVPTEMKGLRACIVCML
VKTTDQFYEHGCPNCTFLDWEVREIVEGATTKSYEGLVAMMQPKESWVAKWQRIDRFIPG
MYAIKVNEEASDEVQEICRSQNRRILGKLSMEENA
>Stramenopiles_Sagenista_EP00513_Hondaea_fermentalgiana_P007463_GBG30937.1_Transcription_elongation_factor_SPT4_Hondaea_fermentalgiana
MNYDDVEDDLGGGEVQVSQSVPDEMKGLRACIICLLVKTYTQFYNDGCPNCNFMDWGERE
IVEGATTKNFEGLVAMMQPKDSWVAKWQRIDRFVPGTYAIKVNEEASEEVQEHCREAKRR
NLGKLSMEENA
>Stramenopiles_Sagenista_EP00514_Thraustochytrium_sp_LLF1b_P005550_CAMPEP_0184515302_NCGR_PEP_ID_MMETSP0198_2-20121128_4423_1_TAXON_ID_1112570_ORGANISM_"Thraustochytrium_sp._Strain_LLF1b"_LENGTH_132_DNA_ID_CAMNT_0026905547_DNA_START_39_DNA_END_437_DNA_ORIENTATION_
MSDFEDDVDEDMGAAEYAAVPDVLKSLRACIPCLLIKTYRQFFEDGCENCPHLSGMGKID
MKGVKEDINNITTTEFDGFVAIPAPDESWVARWIGVTKLLPGIYATRVHTDLPEMYEDPA
VRNLGRLSKERV
>Stramenopiles_Sagenista_EP00515_Schizochytrium_aggregatum_P011564_CAMPEP_0202084010_NCGR_PEP_ID_MMETSP0964-20121228_26101_1_ASSEMBLY_ACC_CAM_ASM_000500_TAXON_ID_4773_ORGANISM_"Schizochytrium_aggregatum_Strain_ATCC28209"_LENGTH_163_DNA_ID_CAMNT_0048651759_DNA_START_1_DNA_END_491_DNA_ORIENTATION_-
XSAGERGSVGRAAGRPAGGRRQRRRQSSGAMSYRDDLDDNLHEGEVSYLDAPDSLKNLRA
CIPCKLVKTHSQFQNDGCENCSFFEWENDKDLVLSATTTDFDGFVALMDPSDSWVGKWTR
VSQLHSGVYAVRVNKDLPNDLESMLENGGHMNYGKLSKQDNPE
>Stramenopiles_Sagenista_EP00516_Mucochytrium_quahogii_P011528_CAMPEP_0203787794_NCGR_PEP_ID_MMETSP0100_2-20121128_2454_1_ASSEMBLY_ACC_CAM_ASM_000210_TAXON_ID_96639_ORGANISM_"_Strain_NY0313808BC1"_LENGTH_123_DNA_ID_CAMNT_0050690395_DNA_START_18_DNA_END_389_DNA_ORIENTATION_
MAGYEDALDFDLNTRVPDQLRGLRACIPCMMIKTYTQFYDHGCENCPFLEMSEQIKEATT
PHFDGMVAMMEPRESWVSKWQRIDKLVPGCYAVKVHGEVSAAVHDLLENENFRNLGKLSQ
EEN
>Stramenopiles_Ochrophyta_EP00518_Triparma_eleuthera_P008046_CAMPEP_0182469656_NCGR_PEP_ID_MMETSP1319-20130603_17431_1_TAXON_ID_172717_ORGANISM_"Bolidomonas_pacifica_Strain_RCC208"_LENGTH_225_DNA_ID_CAMNT_0024669979_DNA_START_27_DNA_END_698_DNA_ORIENTATION_-
MSDLVDKAQPMETNTEEKEEGNNDNDMQEEPTTTTTTTTTTTAATSEAPKGNPDDEFDAD
SSDDDDDGGGGGGGQQQQQQQEEGGGEGFGSVVPEGGAQDDQSPPVAETPDSLTNLRACK
RCGLVKAVNQFYDNGCENCPFFDMVEDMPVVMECTSGFYGGIVSIIEPGESWMAKFLQLK
EAKAGCYAMSITGTLKHEYMXAGGKPDWKPLREVHGGWCAPHALX
>Stramenopiles_Ochrophyta_EP00519_Triparma_laevis_P013872_CAMPEP_0182490780_NCGR_PEP_ID_MMETSP1321-20130603_510_1_TAXON_ID_91990_ORGANISM_"Bolidomonas_sp._Strain_RCC1657"_LENGTH_116_DNA_ID_CAMNT_0024693009_DNA_START_1_DNA_END_349_DNA_ORIENTATION_-
XAQPMHAQTPDSLQGMRACKRCGLIKTFQQFYDIGCENCPFLEMEEDQTRVTDCTSGYYG
GITSIIDPNESWMAKWLGLRKALPGCYAMTITGTFPPEIEHVLTERGEKWRCKEDP
>Stramenopiles_Ochrophyta_EP00520_Triparma_pacifica_P016158_CAMPEP_0118637884_NCGR_PEP_ID_MMETSP0785-20121206_3388_1_TAXON_ID_91992_ORGANISM_"Bolidomonas_pacifica_Strain_CCMP_1866"_LENGTH_170_DNA_ID_CAMNT_0006529095_DNA_START_1_DNA_END_509_DNA_ORIENTATION_
PSVTQQTEPQSSVDSSNPPPRSAAVDEDVDNTQTQGVEGDDDENEEAEMEVEQEEINFAA
TPNSLSNLRACKCCGLLKTFTQFYDEGCENCPFFEMQEDQARVTDCTSSFYGGVYSMINP
SESWMAKWLRVKNFKPGCYAITVEGEYSEEVQVLLQNKGIGSRCDIGKRG
>Stramenopiles_Ochrophyta_EP00521_Asterionellopsis_glacialis_P021228_CAMPEP_0195330666_NCGR_PEP_ID_MMETSP0708-20121125_12175_1_TAXON_ID_33640_ORGANISM_"Asterionellopsis_glacialis_Strain_CCMP134"_LENGTH_167_DNA_ID_CAMNT_0040398991_DNA_START_1_DNA_END_502_DNA_ORIENTATION_
XVVARVPLPLPLLFRHWTPSHRVDNITVRENSRKMSYRDEEPEGEEVPQQVAELAQASVP
DSLRGIRACKRCGILKTLDQFINEGCENCPFLNLEDNHEKCNSCTTAFFEGQAAIMDPRE
SWTARWIRVDSYLPGVYAISVTGQLDKDVEEDLEQRGIRWRCRPAPA
>Stramenopiles_Ochrophyta_EP00522_Entomoneis_paludosa_P018270_CAMPEP_0172451824_NCGR_PEP_ID_MMETSP1065-20121228_9693_1_TAXON_ID_265537_ORGANISM_"Amphiprora_paludosa_Strain_CCMP125"_LENGTH_134_DNA_ID_CAMNT_0013203795_DNA_START_17_DNA_END_421_DNA_ORIENTATION_-
MSYEHEDDMMEEGDEGPQAVQELASAMVPDNLKAMRACKRCGILKTFNQFVDQGCENCPF
LGMDDTRQVNRCTTPFFEGATAVMDPRDSWAAKWIRVDAFLPGVYAIVVTGQFDQEMQED
LENQGIRWRCRPAV
>Stramenopiles_Ochrophyta_EP00523_Entomoneis_sp_CCMP467_P020766_CAMPEP_0168843364_NCGR_PEP_ID_MMETSP0727-20121128_8177_1_TAXON_ID_265536_ORGANISM_"Amphiprora_sp._Strain_CCMP467"_LENGTH_154_DNA_ID_CAMNT_0008896961_DNA_START_83_DNA_END_548_DNA_ORIENTATION_-
MSYRRDDDIIDDDEEEDREEDMVDAPQAVVELANAVVPDNARHTRACKRCGLVKTLGQFV
DQGCENCPFLNMLEDGAQVNRCTTPFFEGAAAVMDPRDSWAAKWIRVDAYLPGVYAIVVT
GEFDAEIQEDLENQGIDGDAGRNRMPIMHEMTGY
>Stramenopiles_Ochrophyta_EP00525_Craspedostauros_australis_P000809_CAMPEP_0198115724_NCGR_PEP_ID_MMETSP1442-20131203_6791_1_TAXON_ID__ORGANISM_"Craspedostauros_australis_Strain_CCMP3328"_LENGTH_254_DNA_ID_CAMNT_0043773277_DNA_START_1_DNA_END_762_DNA_ORIENTATION_
XRRIRKTKNGEKQTGTLWSEGTNKDNNSEAITIPIILNLPQQDELPDDHDSAGEEEEELP
QEVAELMQANVPTAMRGIRACKRCGLLKTMDQFMNDGCDNCPFLDMVENPERCGLCTTAF
FEGQCAIMDPRESWAAKWIRCDGYLPGVYAISVTGQFDREIEEDLENEAFDGDADRRRIS
DLSSSTSMHIDRADRRSSSYGWHIEHVALIDFQLLPTSSDYQSLKSVLCVASATTSGVDV
RLCGMEQLEIHCMW
>Stramenopiles_Ochrophyta_EP00527_Entomoneis_sp_CCMP2396_P001656_CAMPEP_0198147788_NCGR_PEP_ID_MMETSP1443-20131203_37764_1_TAXON_ID_186043_ORGANISM_"Entomoneis_sp._Strain_CCMP2396"_LENGTH_142_DNA_ID_CAMNT_0043812259_DNA_START_98_DNA_END_526_DNA_ORIENTATION_
MSYARDDDELEEEDMEEEEGAPQQVVELASAIVPDNLKHCRACKRCGILKTLGQFHDQGC
ENCPFLHMAEDHNMVTKCTTAFFEGATAVMDPRDSWAAKWIRVDAYLPGVYAIVVTGQFD
RDIEEDLENQGIRWRCRPAAQS
>Stramenopiles_Ochrophyta_EP00528_Fragilariopsis_cylindrus_P001745_OEU07388.1_Spt4-domain-containing_protein_Fragilariopsis_cylindrus_CCMP1102
MDDQDQEEVGGLDSRGGELDDGGGDGGDGGDGGDGGDGGDGGVEVPQQVADLAEASVPNA
IRGIRACKRCGILKTLEQFINDGCENCPFLDMIDNPERANVCTSAFYEGAAALMDPRESW
AAKWIRTDGYLPGVYAISITGNFDRDIEEDLESRGIRWRCKAAAATTAS
>Stramenopiles_Ochrophyta_EP00529_Nitzschia_sp_RCC80_P029501_CAMPEP_0113487368_NCGR_PEP_ID_MMETSP0014_2-20120614_25473_1_TAXON_ID_2857_ORGANISM_"Nitzschia_sp."_LENGTH_318_DNA_ID_CAMNT_0000381063_DNA_START_25_DNA_END_976_DNA_ORIENTATION_-_assembly_acc_CAM_ASM_000159
MADDREEDMIDEGEEEMPQHVMDLADAPVPTNTKGIRACKRCGILKTVEQFMHDGCENCL
FLDMRDNPDRVSTCTTAFFEGTAAIMDPASSWAAKWIRVDSYLPGVYAVSVTGTFDKEIE
EDLQNRGIXVAMPSRDVIDRISFKLYYWVDKENNISTHRSXPTNKTSLDNTKPSYRIKRN
QQPHQTITMADDREEDMIDEGEEEMPQHVMDLADAPVPTNTKGIRACKRCGILKTVDQFI
NDGCENCPFLEMGDNPDRVSTCTTAFFEGTAAIMDPASSWAAKWVRVDSYLPGVYAVSVT
GTFDKEIEEDLQNRGIRW
>Stramenopiles_Ochrophyta_EP00530_Phaeodactylum_tricornutum_P003505_XP_002179630.1_predicted_protein_Phaeodactylum_tricornutum_CCAP_1055_1
MSYDEDERGEEDVPAQVAELANASVPTNLKAVRACKRCGILKTPEQFLDDGCENCPFLHM
ADDMQQVNKCTTAFYEGQAAVMDPRDSWAAKWIRVDAYLPGVYAITVTGNFDRDIEEDLE
NRGIRWRCRPPQN
>Stramenopiles_Ochrophyta_EP00533_Pseudo-nitzschia_delicatissima_P010973_CAMPEP_0116102976_NCGR_PEP_ID_MMETSP0327-20121206_13639_1_TAXON_ID_44447_ORGANISM_"Pseudo-nitzschia_delicatissima_Strain_B596"_LENGTH_130_DNA_ID_CAMNT_0003595057_DNA_START_52_DNA_END_444_DNA_ORIENTATION_
MDEEQEQELPQQVVDLADASVPDSMREIRACKRCGILKTIAQFLDQGCENCPFLDMQESS
DRVNKCTSAFYEGMAALMDPRESWAAKWIRVDNYLPGVYALSITGNFDREIEEDLEARGI
RWRCRPPPSS
>Stramenopiles_Ochrophyta_EP00537_Pseudo-nitzschia_pungens_P018610_CAMPEP_0172399472_NCGR_PEP_ID_MMETSP1061-20121228_41246_1_TAXON_ID_37318_ORGANISM_"Pseudo-nitzschia_pungens_Strain_cf._pungens"_LENGTH_134_DNA_ID_CAMNT_0013132367_DNA_START_90_DNA_END_495_DNA_ORIENTATION_
MEEEQDTPQQVLDLAEASVPNSLRGIRACKRCGILKTLDQFINEGCENCPFLDMIDNPER
ANMCTSAFYEGQAALMDPRESWAAKWIRVDNYLPGVYALSVTGTLDREIQEDLEEGGFAG
DADPRHRPKKAKKE
>Stramenopiles_Ochrophyta_EP00538_Stauroneis_constricta_P007228_CAMPEP_0119561042_NCGR_PEP_ID_MMETSP1352-20130426_16517_1_TAXON_ID_265584_ORGANISM_"Stauroneis_constricta_Strain_CCMP1120"_LENGTH_204_DNA_ID_CAMNT_0007609149_DNA_START_1_DNA_END_612_DNA_ORIENTATION_-
AHTTLINQSINPSINPSKPRTNEDEFQEENDNSGGEEEEEVPQEVAELAQASVPTSLRGI
RACKRCGLLKTMDQFLNEGCDNCPFLDMVDNAERCGLCTTAFFEGQCAIMDPRESWAAKW
IRCDNYLPGVYAISVTGQFDREIEEDLEQEEFDGDADQLRDGCIIFREGQESTSNLRTPV
LRNTSNTFISGNISISMMDENDMX
>Stramenopiles_Ochrophyta_EP00541_Cyclophora_tenuis_P018617_CAMPEP_0116572318_NCGR_PEP_ID_MMETSP0397-20121206_18100_1_TAXON_ID_216820_ORGANISM_"Cyclophora_tenuis_Strain_ECT3854"_LENGTH_137_DNA_ID_CAMNT_0004100615_DNA_START_1_DNA_END_412_DNA_ORIENTATION_
XEEDEEDEEEEGVPAQIAELAQSSAPSSMKGIRACKRCGILKTVDQFINEGCENCPFLDM
ADNPERCNLCTTAFFEGQAAIMDPRESWAAKWIRVDTYLPGVYAIVVTGQFDAEIEEDLE
NRGIRWRCRPVGASNNN
>Stramenopiles_Ochrophyta_EP00542_Grammatophora_oceanica_P011220_CAMPEP_0194031316_NCGR_PEP_ID_MMETSP0009_2-20130614_4518_1_TAXON_ID_210454_ORGANISM_"Grammatophora_oceanica_Strain_CCMP_410"_LENGTH_175_DNA_ID_CAMNT_0038671443_DNA_START_120_DNA_END_644_DNA_ORIENTATION_
MASSEEPYDEEEDPAVAELSEAVAPSSMRGIRACKRCGILKTIDQFIKDGCENCPFLDLM
ENPERCNACTTAFFEGQAAVMDPRVSWAAKWIRCDNYLPGVYAISVTGQFDREIEEDLET
GAFDGDAVLPQANSSECGSSLGLGRLSDTRTESLRMGFGDLVACIAFNRARILRX
>Stramenopiles_Ochrophyta_EP00543_Licmophora_paradoxa_P001479_CAMPEP_0202441166_NCGR_PEP_ID_MMETSP1360-20130828_513_1_ASSEMBLY_ACC_CAM_ASM_000848_TAXON_ID_515479_ORGANISM_"Licmophora_paradoxa_Strain_CCMP2313"_LENGTH_105_DNA_ID_CAMNT_0049055961_DNA_START_1_DNA_END_317_DNA_ORIENTATION_
XDSDSDSDSDSDSDSNPHKTQTPTLTPTPTIIMASYRDDDEMEGEEDDIPQNVRELADSG
APTSLRGIRACKRCGILKTLEQFANEGCENCPYLDMVSLYNLLCK
>Stramenopiles_Ochrophyta_EP00545_Synedropsis_sp_CCMP1620_P015092_CAMPEP_0119005628_NCGR_PEP_ID_MMETSP1176-20130426_1836_1_TAXON_ID_265551_ORGANISM_"Synedropsis_recta_cf_Strain_CCMP1620"_LENGTH_142_DNA_ID_CAMNT_0006957461_DNA_START_153_DNA_END_581_DNA_ORIENTATION_
MASETSYNNNGGDEGEEEVPAQIADLANARTPSGMRGIRACKRCGLLKTLDQFLDEGCDN
CPFLDMADNPDRANACTSAFYEGQAAVMDPRESWAAKWIRVDAFMPGVYAIAVTGFLDRD
IEEDLENRGIRWRCRPVGSTND
>Stramenopiles_Ochrophyta_EP00547_Thalassionema_nitzschioides_P014830_CAMPEP_0194248434_NCGR_PEP_ID_MMETSP0158-20130606_18374_1_TAXON_ID_33649_ORGANISM_"Thalassionema_nitzschioides_Strain_L26-B"_LENGTH_148_DNA_ID_CAMNT_0038984739_DNA_START_237_DNA_END_680_DNA_ORIENTATION_
MTSYRDDQPGEEEEEEEVSQQLAELAGSAAPSALRGIRACKRCGLLKTVEQFMTEGCENC
PFLDIADGPERVNACTTAFYEGQCAVMDPRESWAAKWIRVDGFLPGVYAIHVTGTLNRDI
EEDLENRGLNGVVNLLEVQTLIPDQDSR
>Stramenopiles_Ochrophyta_EP00548_Thalassiothrix_antarctica_P000829_CAMPEP_0194147086_NCGR_PEP_ID_MMETSP0152-20130528_22513_1_TAXON_ID_1049557_ORGANISM_"Thalassiothrix_antarctica_Strain_L6-D1"_LENGTH_127_DNA_ID_CAMNT_0038847775_DNA_START_96_DNA_END_475_DNA_ORIENTATION_-
MASYQDEAQEGEEVPQSMEQLAESAAPSSLRGVRACKRCGILKTMEQFMNEGCENCPFFD
MNDIDGVNRYLTAFYEGQAAVMDPQESWAAKWIRVDSFFPGVYAIQVTGALERDIEEDLE
NRGLRWR
>Stramenopiles_Ochrophyta_EP00550_Attheya_septentrionalis_P008706_CAMPEP_0198295008_NCGR_PEP_ID_MMETSP1449-20131203_25348_1_TAXON_ID_420275_ORGANISM_"Attheya_septentrionalis_Strain_CCMP2084"_LENGTH_170_DNA_ID_CAMNT_0043995161_DNA_START_1_DNA_END_516_DNA_ORIENTATION_
NHHYPSIALLDQRLEDCWLLVKSLLLCSSAHCLDDINMSYPREEEEEEELPQQVADLAQA
TVPSALRGIRSCKRCGILKTLDQFINEGCENCPFLEMTDNPEKCNLCTTAFFEGQAAIMD
PRESWTAKWLRVDSYLPGVYAISVTGQFNRDIEEELENRGCRWRCRAAQN
>Stramenopiles_Ochrophyta_EP00551_Chaetoceros_affinis_P000912_CAMPEP_0203644448_NCGR_PEP_ID_MMETSP0088-20131115_9875_1_ASSEMBLY_ACC_CAM_ASM_001087_TAXON_ID_426623_ORGANISM_"Chaetoceros_affinis_Strain_CCMP159"_LENGTH_138_DNA_ID_CAMNT_0050500967_DNA_START_1_DNA_END_417_DNA_ORIENTATION_
LIYLTMSSYDDDMQHEEIPAKILDLAQGSAPTSLKTMRACKRCGILKTLHQFLNEGCDNC
PYLEMADDRERCNMLTSAFFEGVVAVMDPSDSWAAKWLRVDNCVPGVYAITVTGQLDPNT
IEDLENKGIKYRCRPAGS
>Stramenopiles_Ochrophyta_EP00554_Chaetoceros_debilis_P006744_CAMPEP_0194073632_NCGR_PEP_ID_MMETSP0149-20130528_978_1_TAXON_ID_122233_ORGANISM_"Chaetoceros_debilis_Strain_MM31A-1"_LENGTH_137_DNA_ID_CAMNT_0038753669_DNA_START_85_DNA_END_498_DNA_ORIENTATION_
MSAYLDDDEVGGEEEVPQQVADLANASTPAADKGVRACKRCGILKTYDQFETEGCENCPF
LEMADDPEKCNLCTTAFYEGSVAVMDPRSSWTAKWLRVDNYLPGVYAITVTGQFDKDIED
ELESRGCRYRCRPHGSS
>Stramenopiles_Ochrophyta_EP00555_Chaetoceros_dichaeta_P003239_CAMPEP_0198250588_NCGR_PEP_ID_MMETSP1447-20131203_1713_1_TAXON_ID_420782_ORGANISM_"Chaetoceros_dichaeta_Strain_CCMP1751"_LENGTH_131_DNA_ID_CAMNT_0043935435_DNA_START_65_DNA_END_460_DNA_ORIENTATION_
MSSGEEDDEEVPQQVADLANASTPTNLRTIRACKRCGLLKTYDQFFDIGCENCPFLGMRD
TPNRVNSCTTAFFEGQAAVMDPRESWVAKWLRVDDYHPGVYAISVTGTFDVDVKEVIENG
GYSWRCRPVAS
>Stramenopiles_Ochrophyta_EP00560_Eucampia_antarctica_P007107_CAMPEP_0197828806_NCGR_PEP_ID_MMETSP1437-20131217_5334_1_TAXON_ID_49252_ORGANISM_"Eucampia_antarctica_Strain_CCMP1452"_NCGR_SAMPLE_ID_MMETSP1437_ASSEMBLY_ACC_CAM_ASM_001096_LENGTH_139_DNA_ID_CAMNT_0043430197_DNA_START_41_DNA_END_460_DNA_ORIENTATION_
MSSYRDEDEDEAAGEEEQVPQQVADLANASVPTSMRGIRSCKRCGILKTLEQFINEGCEN
CPFLEMVDNPEKCNLCTTAFFEGQTAIMDPRESWAAKWLRVDTYLPGVYAISVTGQFDRE
IEEELENRGCRWRCRLAGS
>Stramenopiles_Ochrophyta_EP00562_Extubocellulus_spinifer_P011832_CAMPEP_0178556436_NCGR_PEP_ID_MMETSP0697-20121206_9378_1_TAXON_ID_265572_ORGANISM_"Extubocellulus_spinifer_Strain_CCMP396"_LENGTH_137_DNA_ID_CAMNT_0020189477_DNA_START_56_DNA_END_469_DNA_ORIENTATION_
MNYQDGTHDGGEEEEEQLPQNVADLAQASVPSAVRGIRACKRCGLLKTLDQFVENGCENC
PFLEMVDDPEKCNICTTAFYEGQAAVMDPRESWVAKWLRVDNYLPGVYAITVTGQFDKEI
EEELENRGCRWRCRPVT
>Stramenopiles_Ochrophyta_EP00563_Minutocellus_polymorphus_P019383_CAMPEP_0197717824_NCGR_PEP_ID_MMETSP1434-20131217_2224_1_TAXON_ID_265543_ORGANISM_"Minutocellus_polymorphus_Strain_CCMP3303"_LENGTH_173_DNA_ID_CAMNT_0043302403_DNA_START_22_DNA_END_544_DNA_ORIENTATION_-
MEEHEHEQELPQNVADLAQASVPSAVRGIRACKRCGILKTLDQFVDDGCENCPFLEMVDD
PEKVNACTTAFYEGQAAVMDPRESWVAKWLRVDNYLPGCYAITVTGQFDKDIENELETVG
ADGGADLLRDLLSDDRDRTGGHIERYRQDRSERTASCDEQLCCGIRIEFRIAK
>Stramenopiles_Ochrophyta_EP00565_Helicotheca_tamesis_P005309_CAMPEP_0185733698_NCGR_PEP_ID_MMETSP1171-20130828_20326_1_TAXON_ID_374046_ORGANISM_"Helicotheca_tamensis_Strain_CCMP826"_LENGTH_139_DNA_ID_CAMNT_0028403485_DNA_START_1_DNA_END_418_DNA_ORIENTATION_
XRMNYHDDEAGEGEEEEELPEQVLNLAQARTPSSLRGMRACKRCGILKTFDQFFNEGCEN
CPFLQMEGGTERCNRCTTAFFEGQAAVMDPRASWVAKWLRVDAYVPGVYAISVTGQFDRE
IEEELENRGCRWRCRPPTS
>Stramenopiles_Ochrophyta_EP00566_Odontella_aurita_P028844_CAMPEP_0113563066_NCGR_PEP_ID_MMETSP0015_2-20120614_20858_1_TAXON_ID_2838_ORGANISM_"Odontella"_LENGTH_153_DNA_ID_CAMNT_0000464997_DNA_START_188_DNA_END_650_DNA_ORIENTATION__assembly_acc_CAM_ASM_000160
MGRDEEEQEQDGQELPQTVADLANSSAPSALRGIRACKRCGILKTLEQFVNDGCENCPFL
EMVDNPEKCNLCTTAFFEGQSAVMDPRQSWVAKWLRVDNYLPGVYAISVTGQFEKDMKKN
LKVEAAVGGVVQHRADSTSWLLSFLVTRMSITL
>Stramenopiles_Ochrophyta_EP00567_Pseudictyota_dubia_P008771_CAMPEP_0197450584_NCGR_PEP_ID_MMETSP1175-20131217_25816_1_TAXON_ID_1003142_ORGANISM_"Triceratium_dubium_Strain_CCMP147"_LENGTH_174_DNA_ID_CAMNT_0042983037_DNA_START_1_DNA_END_525_DNA_ORIENTATION_
XLRENHRAMSDYDDEADMGREEEEQDGQELPPTVADLANSSAPSALRGIRSCMRCGILKT
LDQFINDGCENCPFLEMVDNPEKCNLCTTAFFEGQAAIMDPRQSWMAKWLRVDNYLPGVY
AISVTGQFDKEIEEELEAEVVVGGVDQLRADFTKCMPTVPPRGHLRAGFGYHHD
>Stramenopiles_Ochrophyta_EP00568_Trieres_chinensis_P003989_CAMPEP_0183291994_NCGR_PEP_ID_MMETSP0160_2-20130417_1226_1_TAXON_ID_2839_ORGANISM_"Odontella_Sinensis_Strain_Grunow_1884"_NCGR_SAMPLE_ID_MMETSP0160_2_ASSEMBLY_ACC_CAM_ASM_000250_LENGTH_132_DNA_ID_CAMNT_0025452887_DNA_START_43_DNA_END_438_DNA_ORIENTATION_
MSYYNDEADVDRDEGEEEEGDLPPTVAVLADARVPSNMRGIRACMRCGILKTLDQFLEEG
CENCPFLDMENKSTEYTTAFFEGQAAVMDPRQSWVAKWLRVDGYLPGVYAISVVGQFDKE
TQEELEAGGRRW
>Stramenopiles_Ochrophyta_EP00571_Detonula_confervacea_P009603_CAMPEP_0172318200_NCGR_PEP_ID_MMETSP1058-20130122_34130_1_TAXON_ID_83371_ORGANISM_"Detonula_confervacea_Strain_CCMP_353"_LENGTH_184_DNA_ID_CAMNT_0013032959_DNA_START_1_DNA_END_558_DNA_ORIENTATION_
RPDPNLAHNLRLPPAPTTTSNQQPTASNTPNTPALQEDKTAKMEERYDDDEEEDGEALPP
KVEELAQAAVPTALKGVRSCMRCGIIKTLDQFLEYGCDNCPFLDMAGNHERCNRCTTAFF
EGQVAVMDPGESWTAKWLRVDAYLPGVYAISITGQFDREVEEELENRGCRWRCRPVGSDP
NSMP
>Stramenopiles_Ochrophyta_EP00574_Skeletonema_japonicum_P003633_CAMPEP_0201715260_NCGR_PEP_ID_MMETSP0593-20130828_1482_1_ASSEMBLY_ACC_CAM_ASM_000672_TAXON_ID_267983_ORGANISM_"Skeletonema_japonicum_Strain_CCMP2506"_LENGTH_153_DNA_ID_CAMNT_0048204707_DNA_START_178_DNA_END_640_DNA_ORIENTATION_
MDVGRYDDNAVDEGDALPDKVQELAEASVPTSLKGVRACMRCGLLKTLDQFLEYGCDNCP
FLDMAGNHERCNMCTTAFYEGQVAVMDPGESWTAKWLRVDEFLPGVYAIAVTGQLDKDIE
GEIANRGGGGDVALLDLIKMTLTHDDGMGTVHK
>Stramenopiles_Ochrophyta_EP00582_Thalassiosira_oceanica_P034549_EJK78022.1_hypothetical_protein_THAOC_00107_Thalassiosira_oceanica
MDVDPSYDVDDVPQLPPKVEELAQASVPSSMKGLRACMRCGIVKTFEQFIEQGCENCAIL
ELEGNSERCNQCTTAFFEGQVAVADPQDSWTAKWLRVDRFLPGVYAISITGQFSKDVEGE
LDSRGMHWRCKPAEDQSK
>Stramenopiles_Ochrophyta_EP00586_Coscinodiscus_wailesii_P005874_CAMPEP_0172486210_NCGR_PEP_ID_MMETSP1066-20121228_14678_1_TAXON_ID_671091_ORGANISM_"Coscinodiscus_wailesii_Strain_CCMP2513"_LENGTH_131_DNA_ID_CAMNT_0013252013_DNA_START_147_DNA_END_542_DNA_ORIENTATION_
MEEDSEGEGVEVPVAVAELAQANVPTSLRGLRCCKRCGLIKTYDQFHNEGCENCPFLVME
DSANIERCTSAFFDGQAAIMDPRESWAAKWLRVDAYVPGVYAISVTGQFPREIEEQLENM
GRRWRCRPPPK
>Stramenopiles_Ochrophyta_EP00587_Corethron_hystrix_P010404_CAMPEP_0113304692_NCGR_PEP_ID_MMETSP0010_2-20120614_4609_1_TAXON_ID_216773_ORGANISM_"Corethron_hystrix_Strain_308"_NCGR_SAMPLE_ID_MMETSP0010_2_ASSEMBLY_ACC_CAM_ASM_000155_LENGTH_135_DNA_ID_CAMNT_0000158945_DNA_START_96_DNA_END_500_DNA_ORIENTATION__assembly_acc_CAM_ASM_000155
MSGYNDYDDEGHAEGGEMENPDSAMSILALYATTPNSMKSLRACKRCGMIRTHLQFHEEG
CPNCPFLEMAEDQKATNEYTTVFFEGTCAVTDPRSSWAARWLHVDGMHPGVYAITVMGSF
SPDLEDELTSRGLRW
>Stramenopiles_Ochrophyta_EP00588_Corethron_pennatum_P012670_CAMPEP_0194265198_NCGR_PEP_ID_MMETSP0169-20130528_525_1_TAXON_ID_218684_ORGANISM_"Corethron_pennatum_Strain_L29A3"_LENGTH_165_DNA_ID_CAMNT_0039005617_DNA_START_86_DNA_END_584_DNA_ORIENTATION_
MSGYYEDDPDDGGEEAQPSGEENSAMSILALYGQTPDSMKGLRACKRCGMIRSLAQFYDE
GCPNCPFLEMLEARAAVGECTTAFFEGTVAITDARSSWAARWLHVDGLVPGVYAILVTGS
FGPAYEGELVAGDCGGGAGRREPPVQWDRICDGEGGGIEGRFQIV
>Stramenopiles_Ochrophyta_EP00591_Stephanopyxis_turris_P004321_CAMPEP_0195519594_NCGR_PEP_ID_MMETSP0794_2-20130614_15112_1_TAXON_ID_515487_ORGANISM_"Stephanopyxis_turris_Strain_CCMP_815"_LENGTH_131_DNA_ID_CAMNT_0040648777_DNA_START_110_DNA_END_502_DNA_ORIENTATION_
MSYARYDDDEQSEEEEDAPQGVTDLANASAPAALKGLRACKRCGIIKTLEQFMNDGCENC
PFLEMNDTTDRANMCTTAFFEGQCAVMDPRESWAAKWLRVDAYLPGVYAISVTGQLDRPI
EEELESRGFRW
>Stramenopiles_Ochrophyta_EP00592_Proboscia_alata_P007302_CAMPEP_0194354610_NCGR_PEP_ID_MMETSP0174-20130528_2725_1_TAXON_ID_216777_ORGANISM_"Proboscia_alata_Strain_PI-D3"_LENGTH_144_DNA_ID_CAMNT_0039123615_DNA_START_1_DNA_END_435_DNA_ORIENTATION_-
KKLSIMSYRDDDDRIDNDENGEEEEDAPEQVVELAQARTPSALKAMRACMRCGIIKTYED
FDRDGCENCPFLEMQERRERCLSCTTGFFEGTVAIMDPRESWTSKWLRCDGYLPGVYAIT
VTGQFTREIEEDLENKGIRWRCRP
>Stramenopiles_Ochrophyta_EP00596_Hydrurales_sp_CCMP1899_P011176_CAMPEP_0119034624_NCGR_PEP_ID_MMETSP1177-20130426_1624_1_TAXON_ID_2985_ORGANISM_"Ochromonas_sp_Strain_CCMP1899"_LENGTH_123_DNA_ID_CAMNT_0006992191_DNA_START_196_DNA_END_567_DNA_ORIENTATION_
MADEGEELRHAVIPDVLNKGLRACLRCSLIKTFTQFVETGCENCDFLSIINSSERALECT
TSYFEGTIAMLEPNGSWVAKWQRIGQFEPGLYAIEVLGELPEDAVEHCENFELEYRAKAK
QNK
>Stramenopiles_Ochrophyta_EP00597_Dinobryon_sp_UTEXLB2267_P007131_CAMPEP_0170085846_NCGR_PEP_ID_MMETSP0019_2-20121128_20641_1_TAXON_ID_98059_ORGANISM_"Dinobryon_sp._Strain_UTEXLB2267"_LENGTH_102_DNA_ID_CAMNT_0010302539_DNA_START_1_DNA_END_304_DNA_ORIENTATION_
DFKGLRACLRCSLVKTFEQFLDRGCDNCXFLGMEGNTDRAQECTTSYFEGLVGLADPRGS
WVAKWQRIANYAPGMYALEMLGDLPEDVIDYCENKNIEYKSX
>Stramenopiles_Ochrophyta_EP00598_Pedospumella_elongata_P006629_CAMPEP_0184977550_NCGR_PEP_ID_MMETSP1098-20130426_8220_1_TAXON_ID_89044_ORGANISM_"Spumella_elongata_Strain_CCAP_955_1"_LENGTH_138_DNA_ID_CAMNT_0027500571_DNA_START_1_DNA_END_417_DNA_ORIENTATION_-
FSTKHPQPGAKRDFTMMDDEEYITADIPDEFKGLRACLRCSLIKTFEQFNDKGCENCEFI
DLEGNKGRIEECTTSYFEGAIALVEPQGSWVAKWQRIAQYQPGLYAIEMIGELPDDVIEH
CENMGLPYKASRAAQKLK
>Stramenopiles_Ochrophyta_EP00600_Ochromonadales_sp_CCMP1393_P012719_CAMPEP_0174999022_NCGR_PEP_ID_MMETSP0005-20121125_1823_1_TAXON_ID_420556_ORGANISM_"Ochromonas_sp._Strain_CCMP1393"_LENGTH_127_DNA_ID_CAMNT_0016253703_DNA_START_1_DNA_END_384_DNA_ORIENTATION_
CGLKGMMEDEYEVADVPNEFKALRSCLRCSLIKTFEQFIDRGCENCEFLAMEGDSRKVQE
CTTSYFEGAIALVEPRGSWVAKWQRVSQFYPGMYAIDIAGELPEDVVDYLENRGIPYKSS
KAASKLK
>Stramenopiles_Ochrophyta_EP00601_Ochromonadales_sp_CCMP2298_P030772_CAMPEP_0173348428_NCGR_PEP_ID_MMETSP1144-20121109_13729_1_TAXON_ID_483371_ORGANISM_"non_described_non_described_Strain_CCMP2298"_LENGTH_140_DNA_ID_CAMNT_0014296075_DNA_START_1_DNA_END_421_DNA_ORIENTATION_
XLSALESSLISLSPFQHGAMEEEYEMAEMPDKFKDLRACLRCSLIKTFEQFVDRGCENCD
FLEMEGNTMRVHQCTSACFEGLIALVEPRGSWVGKWQQISQYQPGMYAIDMAGELPPDAV
EICEDRRLPYKSNKAAAKHK
>Stramenopiles_Ochrophyta_EP00603_Paraphysomonas_imperforata_P009417_CAMPEP_0114430246_NCGR_PEP_ID_MMETSP0103-20121206_9936_1_TAXON_ID_37642_ORGANISM_"Paraphysomonas_imperforata_Strain_PA2"_NCGR_SAMPLE_ID_MMETSP0103_ASSEMBLY_ACC_CAM_ASM_000201_LENGTH_124_DNA_ID_CAMNT_0001599675_DNA_START_27_DNA_END_401_DNA_ORIENTATION_-
MAEEEERDPTDYYADIPVDFKGLRCCLRCSLLKSYEQFYENGCENCAFLNLGQSKRNIDQ
CTSTYFEGVISMLDPRGSWVARWQRIDNCVPGMYAVEVIGELPQDIIDLCVENDYPYRSQ
KNTA
>Stramenopiles_Ochrophyta_EP00611_Tribonema_gayanum_P012096_TRINITY_DN2263_c0_g1_i3.p2_TRINITY_DN2263_c0_g1_TRINITY_DN2263_c0_g1_i3.p2_ORF_type_complete_len_132_score_43.75_TRINITY_DN2263_c0_g1_i3_27-422
MDDDPHLADEEDLEDGGEDMAQVPGELKALRACKRCALVKTLTQFTEQGCENCPFLRIEE
SAERVHECTSSYFSGMIAMLNPKESWVARWQRIRAFKPGMYAIEVIGEFPPHDQEYMAEN
GIRWQCKPPSK
>Stramenopiles_Ochrophyta_EP00612_Vaucheria_litorea_P000236_CAMPEP_0171453218_NCGR_PEP_ID_MMETSP0945-20130129_1019_1_TAXON_ID_109269_ORGANISM_"Vaucheria_litorea_Strain_CCMP2940"_LENGTH_129_DNA_ID_CAMNT_0011978051_DNA_START_53_DNA_END_442_DNA_ORIENTATION_-
MADDDDYLDELGMGSDGMADVPREMKALRACKRCSLVKTLTQFTEKGCDNCPFLRIQESA
ERVHECTSSYFSGTIAMLDPRSSWVAKWQRIDNLKPGIYAIDVIGEFPPQDQEYMADQGI
AWHCKPATK
>Stramenopiles_Ochrophyta_EP00613_Pedinella_sp_CCMP2098_P023614_CAMPEP_0171701646_NCGR_PEP_ID_MMETSP0991-20121206_11176_1_TAXON_ID_483369_ORGANISM_"non_described_non_described_Strain_CCMP2098"_LENGTH_174_DNA_ID_CAMNT_0012290941_DNA_START_1_DNA_END_525_DNA_ORIENTATION_-
PGEIEKMASINLDQYERDDDDELADEYDDDYGNQAVGGYERDDIQATTGQMASLPSELKG
LRACMVCTLVKTMNQFLDEGCDNCERFLQMRDRQDRVMETTSNVFEGLAAVHQPNDSWVA
KYQGLQMLKPGCYALEVTGVMSPEIDNFLKNKNIPYRAKPPANMTRQSLSSSLT
>Stramenopiles_Ochrophyta_EP00614_Pseudopedinella_elastica_P000342_CAMPEP_0172606846_NCGR_PEP_ID_MMETSP1068-20121228_27057_1_TAXON_ID_35684_ORGANISM_"Pseudopedinella_elastica_Strain_CCMP716"_LENGTH_223_DNA_ID_CAMNT_0013409699_DNA_START_1_DNA_END_673_DNA_ORIENTATION_
HEGAGATDRPERLKLHDSRRDTTQGALATDIDHTPCDRSSRARPKLASFAMTSIDLARHE
SEDEFEDEDDGYGARYDERRIAYEDEDEGELSDDGDEGRGVAGRDSGRADLPNELKGLRA
CMVCTLVKTYAQFVDDGCDNCDSFLGMAERQDRVAELTSHTFQGLTCVNKPAESWVAKYQ
GIQMMKPGAYALEVSGVLSPEIEDFLKQKNIPWRSKPPTQGAD
>Stramenopiles_Ochrophyta_EP00615_Pteridomonas_danica_P012999_CAMPEP_0114359962_NCGR_PEP_ID_MMETSP0101-20121206_23435_1_TAXON_ID_38822_ORGANISM_"Pteridomonas_danica_Strain_PT"_NCGR_SAMPLE_ID_MMETSP0101_ASSEMBLY_ACC_CAM_ASM_000211_LENGTH_145_DNA_ID_CAMNT_0001503817_DNA_START_1_DNA_END_436_DNA_ORIENTATION_-
XDEFEDEDEDEFRGALEEDNMSDNGEPAENEIASLPTELKALRACMVCTLVKTYGQFIDD
GCDNCESFLSMAERQDRVAELTSHSFEGMAAVMKPTESWVAKYQGIHMMKPGIYALEVTG
SLGPEVEDFLKQKNIPYRVKHPQTL
>Stramenopiles_Ochrophyta_EP00616_Rhizochromulina_sp_CCMP1243_P003940_CAMPEP_0118970452_NCGR_PEP_ID_MMETSP1173-20130426_7350_1_TAXON_ID_1034831_ORGANISM_"Rhizochromulina_marina_cf_Strain_CCMP1243"_LENGTH_260_DNA_ID_CAMNT_0006919819_DNA_START_1_DNA_END_779_DNA_ORIENTATION_
AEEYDEYGERELPWQERSMAEEYDEYGEEEVEDELEEELEDRGPREASVPNELRGMRACM
VCGLIKTFQQFDTEGCDNCTFLDLAGRSERVSEFTSHIFEGMIAVQNPTDSWVCKYSSLT
HVKPGVYAMEITGDVSDERKQFLEDRGLQLRAKPAMPXPTVASSLVVYLVPVGIHVRNRF
KRVQGAVFAALLTSEWWERDGMEAMPKQATLSFSSPVLRACRGCKPSSVDIPSKVRGSGA
SSSCAGQPTLETTSGAFGKG
>Stramenopiles_Ochrophyta_EP00617_Octactis_speculum_P021978_CAMPEP_0185768364_NCGR_PEP_ID_MMETSP1174-20130828_49259_1_TAXON_ID_35687_ORGANISM_"Dictyocha_speculum_Strain_CCMP1381"_LENGTH_136_DNA_ID_CAMNT_0028453021_DNA_START_1_DNA_END_411_DNA_ORIENTATION_-
RYLSMQDDSSHNFEDDMGGDPKSHDIAALPESLKGLRACMVCSLVKTFEQYYSDGCDNCG
VLGMEGRHERVSEFTSPYFDGLISMMKPEQSWVAKWQRVGQYKPGVYAMEVTGALPVKTQ
QYLQDHGYTILAKPPE
>Stramenopiles_Ochrophyta_EP00621_Florenciella_sp_RCC1693_P015595_CAMPEP_0182533162_NCGR_PEP_ID_MMETSP1323-20130603_13230_1_TAXON_ID_236787_ORGANISM_"Florenciella_parvula_Strain_RCC1693"_LENGTH_156_DNA_ID_CAMNT_0024743013_DNA_START_1_DNA_END_470_DNA_ORIENTATION_-
XSTQGCAVERSADDLHGAAMDYDDRRADEDEEEDTEYADDRAIADRPATVPDSLKGLRAC
MVCSLCKTFEQFYNEGCDNCNGLGLQMADRQDRVSEYTSPYFEGMISMMQPEQSWVAKYQ
AIPKQGVYAMEVTGTMPADAVEWLKNKNVQPQAKPA
>Stramenopiles_Ochrophyta_EP00624_Nannochloropsis_granulata_P004890_evm.model.NODE_34656_length_35261_cov_30.693996.10
MSSSSSSEDEDFPPPKATLNDVSSSDSDSSDEEDGEEGEVTGEGIQPSGGGGGGNNAPKA
RPAFDEDEDEDSDDSSDEEDDDGALPTRKRPAESDDDDDDDEEEEEEEEEDEEDGQNIFA
ELPQATKGLRACRKCRLIKEFSQFVERGCDNCRQFEDQEEAAEFTSPHYTGMMALVHPED
SWSAKWQGARRYKPGLYALQVEGEEEFDLGPEE
>Stramenopiles_Ochrophyta_EP00625_Aureococcus_anophagefferens_P004154_XP_009036236.1_hypothetical_protein_AURANDRAFT_25503_partial_Aureococcus_anophagefferens
RFFQDGCENCPFLELAERQDRVASCTTASFDGVVAMMKPEESWIARWEGINRSLPGCYAM
KLTGEMPEQIRQFLHDKRISSRVTQAE
>Stramenopiles_Ochrophyta_EP00628_Pelagophyceae_sp_CCMP2097_P021576_CAMPEP_0184219010_NCGR_PEP_ID_MMETSP0976-20121227_16988_1_TAXON_ID_483370_ORGANISM_"non_described_non_described_Strain_CCMP2097"_LENGTH_124_DNA_ID_CAMNT_0026523859_DNA_START_1_DNA_END_370_DNA_ORIENTATION_-
XEAPANMDGGLDFCDAPSSMNGQRACMRCGLVKCFNQFYDSGCENCPFLELEERQDLVQT
CTTSNFEGMVMMINPNDSWISRWEGISSFVPGVYAAKITGELPDHVRAFLHDKHISSRAH
PDAK
>Stramenopiles_Ochrophyta_EP00631_Chrysoreinhardia_giraudii_P008425_CAMPEP_0197416446_NCGR_PEP_ID_MMETSP1170-20131217_2751_1_TAXON_ID_54406_ORGANISM_"Sarcinochrysis_sp_Strain_CCMP770"_LENGTH_123_DNA_ID_CAMNT_0042943341_DNA_START_1_DNA_END_371_DNA_ORIENTATION_-
XLMDDDDRDIDFAEAPMSMTGLRACLRCGLIKNFNQFYDSGCENCPILEMEGRQDRVDRC
TSSNYEGIFVMVKPEDSWTAKWEGIHSFHPGAYALRTYGSLPPEVSQMLHDNGMSSRALK
EDD
>Stramenopiles_Ochrophyta_EP00632_Arachnochrysis_sp_CCMP2950_P013081_CAMPEP_0185695448_NCGR_PEP_ID_MMETSP1164-20130828_4530_1_TAXON_ID_1104430_ORGANISM_"Chrysoreinhardia_sp_Strain_CCMP2950"_LENGTH_432_DNA_ID_CAMNT_0028362307_DNA_START_1_DNA_END_1293_DNA_ORIENTATION_-
QRTNHAAMATTPRTAGDAAGDEAEIDFCDVPDSMKGHRACLRCGLVKVTDQFYEKGCENC
PFLDMQDRMDRVTMHTTANFDGVVAMINPDDSWVAKWEGLKRFYPGVYAVKVYGQLPSEA
QDFLDERGLACRAQPEDEEXTIDDIEDDIAYVVVPTPSDRCGRAPGMKFNLLLNATGVKE
EACPGGTGEGAVETTPRGQTQTHRHPVASSFEPPEGPAGLFLSVCQGDGGGGRATTRAPR
SRGPPRTPRPTAERRESTVVGGVGXVHESPTMTTTAAADSFLLTSITPCRRPQKEKEAQG
DARDDDEPAPHLLDPKDRDLDDRSRLGAPGVGRAAGLGGGFARAGRVRRGGLRAASLRAA
PRVGLAAFEEVGAPLDRGEHREFGGAALRDAAASGRRRRRRRRRRRPRRGAAMSPVGEAR
RARRVGRAVVEX
>Stramenopiles_Ochrophyta_EP00633_Aureoumbra_lagunensis_P000244_CAMPEP_0197288944_NCGR_PEP_ID_MMETSP0890-20130614_6158_1_TAXON_ID_44058_ORGANISM_"Aureoumbra_lagunensis_Strain_CCMP1510"_NCGR_SAMPLE_ID_MMETSP0890_ASSEMBLY_ACC_CAM_ASM_000533_LENGTH_132_DNA_ID_CAMNT_0042760041_DNA_START_245_DNA_END_643_DNA_ORIENTATION_-
MSLMDADDDIGHGEVDFCEPPNGMTGLRACLRCGLVKCMDQFYTIGCENCPFLEMAERQD
RVNECTTSDFEGVIALMKPEDSWLSKWEGLRKFYPGVYAVRLYGEPSQETREYLEEKGIA
CRAIPPEEEARR
>Stramenopiles_Ochrophyta_EP00636_Phaeomonas_parva_P018643_CAMPEP_0118866098_NCGR_PEP_ID_MMETSP1163-20130328_10097_1_TAXON_ID_124430_ORGANISM_"Phaeomonas_parva_Strain_CCMP2877"_LENGTH_127_DNA_ID_CAMNT_0006800387_DNA_START_129_DNA_END_512_DNA_ORIENTATION_-
MDYESFVALPDDDRAPLRACLKCTLLKTFHQFIDEGCDNCEDQLEFAGSQDRVEQCTTTD
YVGQVAVINPQSSWVAKWQRLQDFKPGYYAIHVTGELPEEIAEKLRDAGAIVRAKPYAEV
AKAGTQG
>Stramenopiles_Ochrophyta_EP00638_Chattonella_subsalsa_P008530_CAMPEP_0117760382_NCGR_PEP_ID_MMETSP0947-20121206_16595_1_TAXON_ID_44440_ORGANISM_"Chattonella_subsalsa_Strain_CCMP2191"_LENGTH_158_DNA_ID_CAMNT_0005581059_DNA_START_33_DNA_END_509_DNA_ORIENTATION_
MSSDEGETDKFGEPVDGIDITEDDDADNMMNDDVDEPSVRPDVQMDPSFAEVPEGLSGLR
ACKRCTLVKTYTQFYEHGCDNCPFLEMDANPDRVNDCTSSFFEGLIAMVQPEGSWVAKWQ
RIGQCKPGMYAIEVIGEFPNHILQYLESKNISVKAKPG
>Stramenopiles_Ochrophyta_EP00639_Heterosigma_akashiwo_P019168_CAMPEP_0206391110_NCGR_PEP_ID_MMETSP0294-20121207_19059_1_ASSEMBLY_ACC_CAM_ASM_000327_TAXON_ID_39354_ORGANISM_"Heterosigma_akashiwo_Strain_CCMP2393"_LENGTH_167_DNA_ID_CAMNT_0053843717_DNA_START_1_DNA_END_503_DNA_ORIENTATION_-
XPHLLLFALFKMDSDEDKFGEEPADSIDITEDNDNDEEDEGNDXNESAGDGQDLGPAFAE
VPEGLNGLRACKRCTLVKTFAQFYENGCDNCPFLEMDTSSDRVNDCTSSFFEGLIAMVEP
QGSWVAKWQRIGQCKPGMYAMEVIGEFPTHIAQFLEDKNYAVRAKPG
>Stramenopiles_Ochrophyta_EP00640_Fibrocapsa_japonica_P007879_CAMPEP_0113943426_NCGR_PEP_ID_MMETSP1339-20121228_23624_1_TAXON_ID_94617_ORGANISM_"Fibrocapsa_japonica"_LENGTH_142_DNA_ID_CAMNT_0000948289_DNA_START_14_DNA_END_442_DNA_ORIENTATION_-_assembly_acc_CAM_ASM_000762
MDHEEDFGEEHEAEEAEDLGDAEGEDGDEGLTVAEVPEDLKGLRACKRCTLIKSFTQFYE
NGCDNCPFLEMASNTDQVNNCTSSFFEGTVALMQPEGSWVARWQRIGSFKPGMYAIEVVG
EFPPEIIQFLQDRNIPIRAKKG
>Stramenopiles_other_Gyrista_EP00642_Albugo_laibachii_P008593_CCA19194.1_transcription_elongation_factor_SPT4_putative_Albugo_laibachii_Nc14
MRLDDEDELEDAIIHADIPNTFRELRACLTCSLVKTFTQFYDTGCENCAFLQMADNRQRV
AECTTAHYDGMIALMRPKESWVAKWQRLGTT
>Stramenopiles_other_Gyrista_EP00643_Hyaloperonospora_arabidopsidis_P013176_HpaP811371_pep_scaffold_HyaAraEmoy2_2.0_scaffold_155_61765_62279_1_gene_HpaG811371_transcript_HpaT811371_gene_biotype_protein_coding_transcript_biotype_protein_coding
MNRMRDEDDEDLEETFLHADIPNSFRELRACMTCSLVKTFTQFYDTGCENCAFLQMADNR
QRVAECTSAYFEGSLDPWDLCRVRLRGIA
>Stramenopiles_other_Gyrista_EP00648_Phytopythium_vexans_P006645_EPrPV00000019727_pep_supercontig_pve_scaffolds_v1_pve_scaffold_434_22443_22997_-1_gene_maker-pve_contig_434-fgenesh-gene-0.4_transcript_EPrPVT00000019727_gene_biotype_protein_coding_transcript_biotype_protein_coding_description_Transcription_elongation_factor_SPT4._Source_PGD_Acc_maker-pve_contig_434-fgenesh-gene-0.4
MSRQGGRGMRDEEDDEMEDAVMHADIPNTFRELRACMTCSLIKTFTQFYDTGCENCAFLQ
MADNRQRVAECTSAYFEGMIAMMHPKESWVAKWQRIVRLIPGIYAVSVSGELPESIKRFL
EDRNIPYRVQN
>Stramenopiles_other_Gyrista_EP00652_Aphanomyces_astaci_P009612_XP_009830373.1_hypothetical_protein_H257_06725_Aphanomyces_astaci
MRGDEDDDDVEQGVVHAEIPTTFRELRACMICSLVKTYSQFYESGCDNCGFLNMQDNRTR
VTDCTTAYFEGMIAMMQPKESWVAKWRRIGKFVPGIYAVAVTGELNDSIKKFLEERNISY
CVS
>Telonemia_Telonemia_EP00656_Telonema_subtile_P011521_TRINITY_DN15715_c0_g1_i1.p1_TRINITY_DN15715_c0_g1_TRINITY_DN15715_c0_g1_i1.p1_ORF_type_complete_len_150_score_26.07_TRINITY_DN15715_c0_g1_i1_169-618
MGDEYGDFEDDSGDEERRAVVPNDMKNLRACLRCYLVKTDAQFAAQGCENCEFLGLGGPG
GDRERLWSCTTSNFEGVVSMISPTDSWVARWQGIAEFVPGVYAIVANGELPGEVREELDN
MDPPIPYRKAQRGREVDSSQRVNRVDSMY
>Telonemia_Telonemia_EP00658_Telonema_sp_P-2_P002426_TRINITY_DN10914_c0_g1_i2.p1_TRINITY_DN10914_c0_g1_TRINITY_DN10914_c0_g1_i2.p1_ORF_type_5prime_partial_len_189_score_45.36_TRINITY_DN10914_c0_g1_i2_106-672
YQRRVRDSRCAAMEGTAEYWDDEDDGPRAVVPSDMKSLRACLRCYLIKTDAQFAVQGCEN
CEFLEYARDREKMWRCTTSTFEGVVSMITPDDSWVARWQGIKDCVPGCYALHAKGELPED
VREELDGSDPPIPFRQAQRPQHLDDNVDRGERYESMYLSLIHISEPTRLLSISYAVFCLK
KKKKKTPL
>Euglenozoa_Euglenida_EP00668_Euglena_longa_P029278_GGOE01036624.1.p1_GENE.GGOE01036624.1_GGOE01036624.1.p1_ORF_type_complete_len_142_score_49.75_GGOE01036624.1_207-632
MSVISEAAALDTSCVPKSHHRTLKDLRACIYCRRIKSYAQFLETGCENCSGMVKSRADEW
TSANFDGFISLIEPTKSWAGRWHGMGALLPGCYAIKVHGGQEEAQDGMEEDAPDEDDRNF
IAEDEGEGDAVQSSVGGESIL
>Euglenozoa_Euglenida_EP00669_Euglena_mutabilis_P002316_TRINITY_DN12936_c0_g1_i1.p1_TRINITY_DN12936_c0_g1_TRINITY_DN12936_c0_g1_i1.p1_ORF_type_complete_len_159_score_40.24_TRINITY_DN12936_c0_g1_i1_45-479
MPGVGSQDVADLSVEAIPKSQHKALKDLRACTNCRRIKAYGQFLDTGCENCPELPRRQAE
EWTTVGFEGFMAIIDPQQSWAAKWQHHRDMLPGCYAITIRGAQNTEHYGGDGDAANEDDA
EFIADDGGARSQTHDGDRDGEVVL
>Euglenozoa_Kinetoplastea_EP00671_Bodo_saltans_P010103_CUG88089.1_Hypothetical_protein_putative_Bodo_saltans
MFLKKLSFSASPFASSPFRAAKYKIMSTQRHGNEEDPNLDVEEAPQLPLGTKDYVACRKC
HTILTQPQFAKDGCFKCLEEDKDMNHVTNKFTGFVGLIAPEHSWVARMIGCTHMPSGVYA
ATLEDEDDEEDDVQNGTGPFDNQPGEDDDDAYDDADDEPEKIDRDAENLSKKRSRDDDEL
NVDDILGLGE
>Euglenozoa_Kinetoplastea_EP00672_Neobodo_designis_P024461_CAMPEP_0174831930_NCGR_PEP_ID_MMETSP1114-20130205_3390_1_TAXON_ID_312471_ORGANISM_"Neobodo_designis_Strain_CCAP_1951_1"_LENGTH_128_DNA_ID_CAMNT_0016065777_DNA_START_24_DNA_END_410_DNA_ORIENTATION_-
MADVQDQVQLPMQDRQLMACRECKRVLTRAQFVSDGCASCGSTGMHRDELQEQTTAKFHG
FVGLVDAHNSWVARLIGREDAPPGVYAAHVAAEEPEGLDDDGDGARDDMDGEDANVGVDD
VEALLGLE
>Euglenozoa_Kinetoplastea_EP00678_Phytomonas_sp_Hart1_P003538_CCW69441.1_unnamed_protein_product_Phytomonas_sp._isolate_Hart1
MHHFMDDEGGTDTKASFRRIRLQTEPEATTKTITTNNDDTEIEPPPQLPIGHKNYFCCRT
CRRILSESQWYAEGCSECGTGPIRRGELLEYASSHFHNFFGLIAPEKSWVARLIRKKNCA
NGVFAEAISDEELEADKEDAEMENEASEDEPERDFLPSTDVHAGDKSSLTNSELWQS
>Euglenozoa_Kinetoplastea_EP00681_Trypanosoma_brucei_P005786_XP_011777032.1_hypothetical_protein_conserved_Trypanosoma_brucei_gambiense_DAL972
MNLCPLLHRLNPAVYMMLALLCLNGTPCRTSSPFFLCFFALNYLFLFVRVAIVSSLLDLR
GKGGGTISGRVEEEVKTYLGINGNTYTNTKRCACACPCVWTPMSGDSEPPPQLPVGDHGY
LACRRCRLIITEQQFLHEGCQVCGTGPVSREELLDVATAEFSNFIGLIAPEKSWVGRLIN
RTNCPNGVFATELCDEDESGEEDEEVEENDVYDEDEDGDSGNDVDNTNGDGMPGEDKLGP
VMTDEELLLAMSGA
>Euglenozoa_Kinetoplastea_EP00682_Trypanosoma_cruzi_P007561_XP_810098.1_hypothetical_protein_Trypanosoma_cruzi_strain_CL_Brener
MYGCTFCHLGAYMLPTRNVVFNTFFWFVLFSNQFDFCLAGFPVLRAASSLFLLLSLSREG
GSDMVEEPPPQLPIGDRGYLACRQCRLILTETQFIRDGCSVCGTGPVSRDELHDVTTADF
SNFVGLIAPEKSWVARMIGRTGCPNGVFAAMLNDEDEEEIDSNNDGDDGAAEEDDNEEEV
GVGDEHTDGGGGHRDDTPPGSRPAMPVMTDEEFLATEK
>Euglenozoa_Kinetoplastea_EP00683_Trypanosoma_rangeli_P006335_RNF06505.1_hypothetical_protein_TraAM80_04009_Trypanosoma_rangeli
MAAEPPPQLPIGDRGYLACRQCRLVLTETQFLRDGCSVCGTGPIRREELHDVATADFSNF
VGLIAPEKSWVARMIGRTGCPNGVFAAVLNDEDEDDANSDNEEEEEEVMGDGASADEGEG
HQGNTPPDSRRGRMPVITDEELLATMND
>Euglenozoa_Kinetoplastea_EP00685_Perkinsela_sp_CCAP1560-4_P002945_KNH06945.1_RNA_polymerase_subunit_RPABC4_transcription_elongation_factor_Spt4_Perkinsela_sp._CCAP_1560_4
MTAPPHAVFSPVNSSTLRACKTCRLIQPIEGFRKRGCPNCDTDPTKGYHGQDLTRRITSQ
FDGCVNVLSTEGSWVCRSLHLHGEIVPGAYAMRLLSGDRNVDSTVG
>Heterolobosea_Heterolobosea_EP00686_Naegleria_gruberi_P006332_XP_002674261.1_predicted_protein_Naegleria_gruberi_strain_NEG-M
MSYYGNYPAHHGYGGYQPNMMQPPQQQQQQYEDEEDHGNNVADESDVIPTHFRQLRACLT
CGLVKTTDQFKQNGCENCPKDNDTLSNTTTSFEGLITLMNPQKSWVARYQNLQDKVEGVY
AITVHGQQN
>Hemimastigophora_Hemimastigophora_EP00696_Hemimastix_kukwesjijk_P019642_gnl_Hemi2_8995_TR3116_c0_g1_i1.p1_gnl_Hemi2_8995_TR3116_c0_g1_gnl_Hemi2_8995_TR3116_c0_g1_i1.p1_ORF_type_5prime_partial_len_128_score_41.59_gnl_Hemi2_8995_TR3116_c0_g1_i1_3-386
STQSTWGVWREMQVNDDVVPEDLHGLRACLCCSLLKTARQFINAGCDNCSFLDMQGDKER
VNDCTSASFIGIVSMIVPTESWVARFQRISSFVPGCYAVSVKGELPEHIATVLDEHNIRY
ISRSRTN
>Hemimastigophora_Hemimastigophora_EP00697_Spironema_sp_BW2_P018100_gnl_Spiro4_9977_TR5304_c0_g1_i1.p1_gnl_Spiro4_9977_TR5304_c0_g1_gnl_Spiro4_9977_TR5304_c0_g1_i1.p1_ORF_type_5prime_partial_len_125_score_21.92_gnl_Spiro4_9977_TR5304_c0_g1_i1_147-521
STQSTWEFIGMSTGDSIVPDDPHNLRACLCCSLIKTTRQFYLQGCDNCAFLSMEGDKERV
SDCTSASFVGMVAMLDPRESWVARWQRISKLLPGCYAISVKGELPEHIVAVLDEYGVQYL
SRAR
>Malawimonadida_Malawimonadida_EP00698_Gefionella_okellyi_P011024_TRINITY_DN2892_c0_g1_i1.p1_TRINITY_DN2892_c0_g1_TRINITY_DN2892_c0_g1_i1.p1_ORF_type_complete_len_125_score_19.13_TRINITY_DN2892_c0_g1_i1_33-407
MDDDEQMDDVASVVPTELKQLRACLNCSLVKTADQFLADGCQNCDFLEMRDERQRVFDCT
SSNFSGFVAITDMKSSWIAKWQRIDRLTPGCYALSVAGRLPRAYVRQMEAAGQTYMPRES
ANPT
>Fornicata_Fornicata_EP00701_Giardia_intestinalis_P006288_XP_001710112.1_Hypothetical_protein_GL50803_7717_Giardia_lamblia_ATCC_50803
MDDLDVDFNMIPEDAKNLSACSKCHYVMENRQWRSIDGCPNCKEERDTLRFQGAVALLTM
NDKDSYILRLLRANYNAEPRIPGIYAITLVRRASAEEDE
>Fornicata_Fornicata_EP00703_Trepomonas_sp_PC1_P005540_JAP91066.1_hypothetical_protein_TPC1_17428_Trepomonas_sp._PC1
MSIGKTCRLTQPLSFLKSSTDFSQPSVLPWGTLAMDSNCLLQAYWHWSNCCFVAPLSSAC
RMKASRFDSWSLFIFLQPFWVSKLINRSASSDSFMQASSRVPHWVDLIQDGICLRNSEIG
ASFSNFSSFAITTTLARQQSRTNWTRFKVGLTYTIFIVLELFTPQINSVSPRVVYNSPAC
LYVFRNCGKSISKSLFILLYNQGIKTTYSGFNSELHIYVTFSIHTKGVVIVELYFIARKI
PHHKQMTLYVEDIDITDLKRLQACQQCFYLSKMGGTCQNCKKSDTFINQFHGIISLIDPD
TSYMKKLLSKQTGYTSFIPGFYALSLTEAETRDLDE
>Fornicata_Fornicata_EP00704_Kipferlia_bialata_P014026_g14026.t1
MDVKTLLKTTPTEGSKTTHLRACIRCRLLKDKQQFLDFGCENCPEAGLRGQASKVITGTT
TAWEGMTAIFRPEATAGQKGSWLA
>Parabasalia_Parabasalia_EP00705_Trichomonas_vaginalis_P028333_XP_001305133.1_transcription_initiation_protein_Trichomonas_vaginalis_G3
MAEDRSVTLPKKSRSMAACIGCGLIQDRDVWKHETTCPNCGWTATEIDSWVSNSFNGILA
LFQPQKSWCSSWLKYNKNVPGIYCIDNLGEVTDTIVQHLESYGRPLPEWVERYKVQSTQQ
KTH
>Preaxostyla_Paratrimastigidae_EP00708_Paratrimastix_pyriformis_P006642_GAFH01006004.1.p2_GENE.GAFH01006004.1_GAFH01006004.1.p2_ORF_type_5prime_partial_len_114_score_8.38_GAFH01006004.1_1-342
QPGVCPNSFKQLRACLVCGLIKTTQQFVENGCENCEKYVHLSGDRERVLDCTTPRYQGVI
LLNDSNHSWVGKYLFLEGKYRGVYAIKASGILPPEVLGDLEARGVTPHCLNAS
>Rhodelphidia_Rhodelphidia_EP00735_Rhodelphis_limneticus_P005981_TRINITY_DN1814_c0_g1_TRINITY_DN1814_c0_g1_i1_g.14013_m.14013_TRINITY_DN1814_c0_g1_TRINITY_DN1814_c0_g1_i1_g.14013_ORF_type_5prime_partial_len_119_score_3.95_sp_Q94C60_SPT42_ARATH_46.39_6e-32_Spt4_PF06093.8_8.4e-31_TRINITY_DN1814_c0_g1_i1_2-358
RGVTSGPDMEGTEIAPANLGKNLRACFRCKLVKTYEQFYSSGCENCPFLEMDGNRDRVTQ
ATTADFQGCIAMLQPQESWVARWQRIVKKKPGMYAVTISAEMPDDLNHLYEDASQIGS
>Rhodelphidia_Rhodelphidia_EP00736_Rhodelphis_marinus_P012193_Rmarinus@m.16366
EFRRTVFVRKCFLVVSCGGRVFISVEFSWQMTQQPDITPSNLGRNLRACWKCGLIKTYEQ
FVDTGCENCPDLDGDRDRILTGTTADFEGFIALIKPEKSWVAKWQRLVDRAPGIYAVHLK
GEAPEDMYEDE
>Chloroplastida_Chlorophyta_EP00738_Chloropicon_primus_P003185_QDZ20667.1_transcription_elongation_factor_Spt4_Chloropicon_primus
MSGEDVGDLKRVDKETEKGIDELLESGSDEETDQEKGVRAGEGENLEKGGEEGGNPGQGG
EGDAAAAPGEEEGRPTRDANKPKGLPRFIAANPPNALERKLQVCCIRCRLIKTKAQFYEV
GCENCPSLIPKGSQEEVEEYTSKKFDGIISVVDPDDSWARKWVRLNKQIVPGVYAMRCRE
FLRQ
>Chloroplastida_Chlorophyta_EP00740_Mantoniella_antarctica_P021107_CAMPEP_0198684198_NCGR_PEP_ID_MMETSP1468-20131203_11774_1_TAXON_ID_1461545_ORGANISM_"Mantoniella_sp_Strain_CCMP1436"_LENGTH_182_DNA_ID_CAMNT_0044428837_DNA_START_1_DNA_END_548_DNA_ORIENTATION_
XALLPSVSVSLSVEWQARDKSRQSSGHRFEDCESVLCFAAKTFLLVGHGGGDATTNCLPS
CGSARTPTLHPAMETAADPPSQFQKHTRACFRCKLIKTFEQFFETGCDNCAFFQMAEDRD
RVAECTTPSYSGICSVIDPKASWAAKWLRLAKLVPGCYALELNDDVPDGLAEEIESSMER
GR
>Glaucophyta_Glaucophyta_EP00741_Cyanophora_paradoxa_P007480_tig00001130_g7235.t1
MAEDVAGLQEYGRTVVPGELNKLRACLGCSLVKTFDQFIKFGCPNCVDLMLQDDKQRVND
CTSVAFDGVISMMKPTESWVARWQRIAKCQPGVYAIRVHGDLPEYIQDSLDSRRSRRR
>Alveolata_colponemids_EP00742_Colponemidia_sp_Colp-10_P008573_GILJ01009294.1.p1_GENE.GILJ01009294.1_GILJ01009294.1.p1_ORF_type_complete_len_114_score_5.04_GILJ01009294.1_45-386
MSTETTTPSSLRNLRACLQCHLLKTFDQFYNSGCENCPFFDMVGDKERVMDCTSPSYEGI
VSMMVPTESWVARWNRLIKNVPGCYCISVSGELPEHCLNILADEGLKPRVNPL
>Alveolata_colponemids_EP00744_Colponema_vietnamica_P007683_GILI01011033.1.p1_GENE.GILI01011033.1_GILI01011033.1.p1_ORF_type_complete_len_127_score_21.52_GILI01011033.1_51-383
MSSAAPNSTKRLRACLQCHLVKTHEQFYQDGCDNCHFFNMQNDKNLVESCTSTNFEGIIS
MMQPTESWVARWNRIVPYVPGCYCISVTGDLPEHCLSLLEDAGVKYRGNQ
>Alveolata_Colpodellida_EP00745_Piridium_sociabile_P002500_TRINITY_DN115139_c0_g1_i1.p1_TRINITY_DN115139_c0_g1_TRINITY_DN115139_c0_g1_i1.p1_ORF_type_complete_len_133_score_18.19_TRINITY_DN115139_c0_g1_i1_79-477
MESELQRKQRGGEGEFESYEYSDTAPRSDKDKKLRACLNCKMVKTFEQFYEEGCHNCPDL
HLRSDKQRIEDSTTALFTGLMSIINPKAWIARYTNVADRVPGCYAVNVTGELSEAVRDDL
RDAGMGYDDDED
>Alveolata_Colpodellida_EP00745_Piridium_sociabile_P006580_TRINITY_DN142356_c0_g1_i1.p1_TRINITY_DN142356_c0_g1_TRINITY_DN142356_c0_g1_i1.p1_ORF_type_complete_len_118_score_22.45_TRINITY_DN142356_c0_g1_i1_346-699
MSLQTVPKDLRNLRACLLCSLVKTLEQFEFDGCDNCDNYLHMKGNRDVVYDCTSANFDGL
MAMMSPEDSWVAKWQRTERFVKGCYAVSVTGRLPPGVIRNLRGQHIEYRQRDTSQKT
>Alveolata_Dinoflagellata_EP00746_Dinoflagellata_sp_MGD_P015919_gnl_MRDRNA2_MRDRNA2_135615_c0_seq1.p1_gnl_MRDRNA2_MRDRNA2_135615_c0_gnl_MRDRNA2_MRDRNA2_135615_c0_seq1.p1_ORF_type_3prime_partial_len_159_score_27.28_gnl_MRDRNA2_MRDRNA2_135615_c0_seq1_1-474
MPVSESSIGADHKIQMMEDYKKYFPNACKGLRACIQCRFVMTSQQFYNFGCPTEECRALE
MKESDGRVAACTTANFSGMVTVLTMKAKGWVSRVNGIEGKKPGCYAVSVGDAKIPASILN
EIDEYEQDREALGMLDARAASPAGSDSDSEKGMKRILA
>Alveolata_Dinoflagellata_EP00747_Dinoflagellata_sp_TGD_P082108_gnl_TRDRNA2_TRDRNA2_161567_c2_seq1.p1_gnl_TRDRNA2_TRDRNA2_161567_c2_gnl_TRDRNA2_TRDRNA2_161567_c2_seq1.p1_ORF_type_complete_len_235_score_41.89_gnl_TRDRNA2_TRDRNA2_161567_c2_seq1_209-913
MAGIPPQRFDKDEIEQLRMYFPNATETLRACLRCRRIMAKDQFFQYGCPDCKETLNMMEN
EGRVLACTSAKFLGYIAVLRSGTFVGRFNGLEKRMPGMYALTVEGEIPDYILYEEDDDDI
FADTGQRRPGDASAGASTADSDEDDKEETIVQKPSAKRPVDIAGDAEAQKRLRPADSEAE
RSSDQEKRPNVSGSGTESAAMRSDQTGASSRTAASSSTLILEPEGEREFARGAP
>Stramenopiles_Opalozoa_EP00749_Cafeteria_burkhardae_P008239_KAA0157429.1_hypothetical_protein_FNF29_00005_Cafeteria_roenbergensis
MAAAASTRASEAASIGAACTPNTMTQLRACKTCRLVKSRRQFHKDACENCPGERPHTAGE
REDFVQSHTTSAFTGLVSITNPQESWIAKRLGLQEYVDDEGNRVPFKVGVYAVVLDEDQV
ASSQVDSAELGLGGGRGYGHADDDDEEEEDDDFIAPEHEEDEGADDVDDDDDEAAGGGAA
PRSP
>Stramenopiles_Ochrophyta_EP00751_Fragilariopsis_kerguelensis_P031488_CAMPEP_0170925106_NCGR_PEP_ID_MMETSP0735-20130129_12086_1_TAXON_ID_186038_ORGANISM_"Fragilariopsis_kerguelensis_Strain_L26-C5"_LENGTH_159_DNA_ID_CAMNT_0011325123_DNA_START_1_DNA_END_479_DNA_ORIENTATION_
XKTTRHRQQQQXTTTSSLXKGTRVSSMDDREHQEEEEVPQQVVDLAEASVPNAIKGIRAC
KRCGILKTLEQFINEGCENCSXLDMIDNPERANTCTSAFYEGQAALMDPNESWAAKWIRV
DTYLPGVYAISITGTFDRDTQENLEARGVRWRCRPAPSS
>Stramenopiles_Platysulcus_EP00753_Platysulcus_tardus_P014880_PLAT460.1.p2_GENE.PLAT460.1_PLAT460.1.p2_ORF_type_5prime_partial_len_146_score_35.80_PLAT460.1_3-440
SLHAISHRPRSLPYAVARRKQRHDMEAFDEDFADTPPDLKHLRACMRCGLVKTSRQFAET
GCENCPFLELDDQPDRLPLMTSAYFEGLISMMAPSKSWVARWQRIDKLKPGCYAVAVSGE
LPEETREYLDSQGIPYCTKRAAGDA
>Euglenozoa_Diplonemea_EP00754_Rhynchopus_humris_P012928_Rhum_TRINITY_DN14309_c6_g1_Rhum_TRINITY_DN14309_c6_g1_i1_g.80976_m.80976
ATVSVLHCATTVAESTMKRRSPMSDAGSVASRPKLSTGFSFEWEDQAREAFGYVPRLTAH
TENEKHERKIDDRKLRACNRCKLLKTMDQFTEQGCNNCRDYIKPGAVDVQSKTTLNFEGM
ACVCTGNMQDSWVCRWQGLERSGLVPGAYAVAIKTDVLEDSDDDASYETEDEEDDTPAAD
AAAEAAAEADDEEVLAGIAQSVAPSAAVTASVAAGDQSTVGADLFASEAGGAGGDGASVK
LEPKEEPTSVGGWQ
>Euglenozoa_Diplonemea_EP00755_Sulcionema_specki_P034923_Sspe_Gene.103886_Locus_79744_Transcript_1_1_Confidence_1.000_Length_589_g.103886_m.103886_K15171_SUPT4H1_SPT4_transcription_elongation_factor_SPT4
EAFRAIPQINYHRDDKKLVACLRCKMLKTLDQFVAQGCTNCPSYIPKDRRQLATERTTGN
FEGMVGLCSADRSDSWVARWQGLSQPGLATGAYAVTINVADPADDDDESYVTEDEEVPVS
EAVKSEPAGSTALGEAKVEEVWDAKVEETWGSEEADSLPPLKIPKMEAHSSADPGDYHVK
GEPHE
>Euglenozoa_Diplonemea_EP00756_Hemistasia_phaeocysticola_P045465_Hpha_TRINITY_DN19216_c0_g1_TRINITY_DN19216_c0_g1_i1_g.194360_m.194360
AESVVSGTSAVPRNAAPAALDVSDLDALLTGRAPAAAASSQPPATKRRRRSASASDFGSV
AGGSLAGSQASKASSVSTVPSDISFSGVMQGQRVHWQSFVPTLVAGRDDRKLRACKRCRL
LKTIEQWCQYGCDNCASAGFGPSSRRDAEAKTTLSFEGMACVTTGDRNDSWVARALGLNA
NSLNRGAYAVRLKFDPNVESEDEDEDEEDDLVKQEPVDDDDDATTLRPRAPSSMASGRLS
SVRGLPRAASSVGSQAPLTQVPQVKNEPIEPDLNENEDVMADVLRNIG
>Euglenozoa_Kinetoplastea_EP00757_Euglenozoa_sp_SAG-D1_P010647_gene10647-3242_t
MEQQAGTKGRKEMVQGQLVSPIPVLFRAAKRLQKNTFNASHVYVAPSSHPICVGLKACLG
CRLVKTMEQYRWWGCNNCRTGRVREPAFGHRRLPAMAQKQIAETTTGEFSGMAAILNPGR
SWVAKYLGV
>Euglenozoa_Kinetoplastea_EP00758_Cryptobia_borreli_P003075_Tbor_TRINITY_DN3508_c0_g1_TRINITY_DN3508_c0_g1_i1_g.2923_m.2923_K15171_SUPT4H1_SPT4_transcription_elongation_factor_SPT4
MMRPHSEDTIVPPKPLQLPREPKGLRACRRCRRILTEIQFIHESCANCRDSEDPVPSTRQ
EVEESTVHNFSGYIGLINPERSWVARLMGSRNVRQGIYAFELDDVSAPRDTDVSIRGVSE
GTGGGDGYLDDEFGLDEYDEGEESDVGDTERAVVDAAARDTDAKRRRVERASSEEVIHRD
GDTNSNVINEYSGLLDGL
>Euglenozoa_Kinetoplastea_EP00759_Apiculatamorpha_spiralis_P010464_PhF_6_TR17165_c0_g1_i1_m.26427_K15171_SUPT4H1_SPT4_transcription_elongation_factor_SPT4
MQVTESSLRNIFPHVAPSQLHACRGCRIILTSDLFRRQGCPNCQTKGMENTTSSFEGMVG
VFNPKRSWVCSTIQCQKVQSPGLYAIVVHADAEESENDEE
>Jakobida_Jakobida_EP00762_Andalucia_godoyi_P003007_ANDGO_04073.mRNA.1_Transcription_elongation_factor_SPT4
MSESDGSIENDEVQFDADDIVVPSELKGLRACKGCGLVKTLQQFSLKGCENCPFMGRGQR
AQEYTTSKFQGFVAILSPQDSWIAQCTGHNLQAPGTYALAVDGFLNDVFLDKFQEKGIKP
FSALRQTIG
>Fornicata_Fornicata_EP00763_Giardia_muris_P001857_TNJ27957.1_Transcription_elongation_factor_Spt4_Giardia_muris
MITPELKNVPDDVKRLRACVNCRFVLDTEHWRQQATCPNCGTNRAFTRFDGLVALLTLNE
NSSYIRRALFTSQRNEPNIPGLYAIRLQESRADDEDEV
>Fornicata_Fornicata_EP00764_Aduncisulcus_paluster_P010221_gnl_Carplike_NY0171_3513_a4744_549.p1_GENE.gnl_Carplike_NY0171_3513_a4744_549_gnl_Carplike_NY0171_3513_a4744_549.p1_ORF_type_5prime_partial_len_100_score_12.26_gnl_Carplike_NY0171_3513_a4744_549_2-301
ETTSTAPPATHDLRNLVACTDCRLLKTLDQFKENGCENCDHHADPQTYTTSHFSGVTLVL
DSSEKSWIAKRLDLDKRAIGMYALDIVKDDEAMGHEDDE
>Fornicata_Fornicata_EP00766_Chilomastix_caulleryi_P000817_gnl_Chilomastix_caulleri_1796.p1_GENE.gnl_Chilomastix_caulleri_1796_gnl_Chilomastix_caulleri_1796.p1_ORF_type_complete_len_135_score_24.93_gnl_Chilomastix_caulleri_1796_43-447
MSDNGEIDLKATEAELSRLLKTFPTKVGVGSSKRELRACRTCRLVKLRSQFIEHGCENCG
TIKRGEKREVDLKLTPYFEGIVAIFDVDSSWLRRGFGKILEMEDEEYFPIKVPGLYAFNV
PMQSQVRAEDASSS
>Fornicata_Fornicata_EP00767_Chilomastix_cuspidata_P004366_gnl_Chilomastix_cuspidata_4501.p2_GENE.gnl_Chilomastix_cuspidata_4501_gnl_Chilomastix_cuspidata_4501.p2_ORF_type_complete_len_138_score_21.85_gnl_Chilomastix_cuspidata_4501_195-608
MPLSEKQLRELLTVLPHDGRGGNMQSRLRACLQCKLVKTREQFIEHGCENCPTFARRSRN
DVEDLTTPYFEGVVAIFDPKRSWIYRAMDFDERDLKPGIYALVIPDEVAAESVEEDEGEI
EGSSDAYNSIGDDSSFE
>Preaxostyla_Oxymonadida_EP00770_Monocercomonoides_exilis_P008676_MONOS_8633.1-p1_transcript_MONOS_8633.1_gene_MONOS_8633_organism_Monocercomonoides_exilis_PA203_gene_product_transcription_elongation_factor_SPT4-like_protein_transcript_product_transcription_elongation_factor_SPT4-like_protein_location_Mono_scaffold00330_34210-34694_protein_length_117_sequence_SO_supercontig_SO_protein_coding_is_pseudo_false
MSEKDGVIPLGMKRSAMRACLVCGLIKTAAQFQAQGCENCERYLQMKGDKERVEQTTTQN
FQSLVGITDPMGSWIASRLRLTEKVPGCYAVSIKGRLPEDLYHELADSNVVIRSETI
>Preaxostyla_Trimastigidae_EP00771_Trimastix_marina_P000720_gnl_Trimastix_PCT_1748.p1_GENE.gnl_Trimastix_PCT_1748_gnl_Trimastix_PCT_1748.p1_ORF_type_5prime_partial_len_120_score_14.30_gnl_Trimastix_PCT_1748_2-361
NRNPRTAVFSDKQTNVLLRRSMAHNIGHNIVPASFRQLRACLGCGLVKTVQQFEDFGCEN
CDLQMQHDRDRVYDCTSPSFEGLISLMNNEESWVGNWQRLIGKARGCYAIKVHGSLPQE
>Barthelona_Barthelona_EP00792_Barthelona_sp_PAP020_P001252_TRINITY_DN11994_c0_g1_i1.p1_TRINITY_DN11994_c0_g1_TRINITY_DN11994_c0_g1_i1.p1_ORF_type_complete_len_117_score_35.74_TRINITY_DN11994_c0_g1_i1_31-381
MSESTSMIDSMVPTSVKNMYCCKICGLVKNFGQFQNYGCENCSQYGVEITEGFLTRNFEG
VVALMNPSISWVGKYKIYDNYVPGLYALEINEDLSQKELNEVRDLGIPFIKRVVTN
>Chloroplastida_Palmophyllophyceae_EP00793_Prasinoderma_coloniale_P001422_PRCOL_00005197-RA
MSKGGARPSFADLPLEPKKSLRCCLNCKLVKTFEQFIDAGCDNCPFLNMQSDQDRVTECT
SSNFDGIISVMKPQESWASRWLKIERTLPGCYAVYVAEQLPQNVRDELEGR
>Stramenopiles_Ochrophyta_EP00797_Seminavis_robusta_P015211_Sro228_g092730.1_Transcription_elongation_factor_SPT4_(137)_mRNA_r_58478-59100
MNYDEEEQPEEEGGEEIQASVAELAQAPVPNAIRGIRACKRCGLLKTLDQFINEGCENCP
FLDMVDNHERTSMCTTAFYEGHAAVMDPRESWVAKWIRVDNNLPGVYAISVTGQFDRDTE
EDLENRGYRWRCKPSA
>Chloroplastida_Chlorophyta_EP00798_Chlamydomonas_sp_ICE-L_P005071_gene5071-34866_t
MTETNAGDRTSSLPFPISRSSARHKKTFWISAAGTSHDDSAGCSSWAEQHQQQEHQQHAQ
GGPSSINRRLYPFQGIQTLILVQCKLFKSCDLGRHQVYRQLKALELYNTPLCHDLDGAMD
FVLLLAKMGRLTKLKICRPQGDVSGSAVLHLLMAMSLATLDVPLQNPSGRERLKAASRAA
SIAADVEVPLCLQDLVLGCNLNQLSLSGFKFDSNTSGWLSAYGGCGRKTLKVLKIVACPG
TFPVMLQGRCSYLTPPPSAPYTRGLASAIMALKGLQELHVAGLRFKPGRHLRPKSRSVSW
LLTLDKVRLARQHLFSFTTSCMSHLDRAAEVPAHKDPNRALDDFVALNKSLRSCFVCRLV
KSEKQFFEGGCDNCNFLQMEEDRGRVSDFTTPNFSG
>Chloroplastida_Chlorophyta_EP00799_Chlamydomonas_eustigma_P011998_GAX84542.1_hypothetical_protein_CEUSTIGMA_g11963.t1_Chlamydomonas_eustigma
MSPNSTYAHARFDVLGVLGSSTSHVWNGLTVYVKPHCHRTMSSLEHAADVPAHKDVNRDP
GDYVALNKSLRACFVCRLVKSEAQFVESGCDNCKFLDLEGDRGRVADYTTPNFSGLISVM
DPSSSWATKWLHLSKYVPGCYTLMVNEDVPDSLQDILEDRGIKIRTAH
>Alveolata_Ciliophora_EP00801_Mesodinium_rubrum_P015349_Mrub_15806.p1_GENE.Mrub_15806_Mrub_15806.p1_ORF_type_5prime_partial_len_108_score_18.69_Mrub_15806_34-357
SCPKNLKKLRACVCCRLIKTEDQFTKEGCDNCDFLNMRDDTQRVIQATSPNFEGMIALIN
PRDSWVARYTQNRTMLPGLYAIDVTGTLSEEILEILEKNHKSARISN
>Chloroplastida_Chlorophyta_EP00803_Ostreobium_quekettii_P002764_evm.model.scf_666.2_EVM.evm.TU.scf_666.2_scf_666_8950-10998
MEVELPPAEVPSDTHGSNLVSCMVCGLVKTFGQFFASGCENCHFLSMKDDRDRTEMCTTA
SFSGLVSTMEPHKSWASRWLHIDNLAPGCYALAVNEELPTEMQEYLEQDGAPLRIRGDSF
YAAAD
>Rhizaria_Cercozoa_EP00808_Paulinella_micropora_P021313_g73988.t1
MPVMKRALTNADLHVAVSCRYTLWPPCSPQIMALENRTADLPDNLKNLRACLQCKLIKTA
RQFEEKGCENCPNLTEENIPFADYTTPTFQGMIAMMDPEHSWVARWQSGGKMEGIATTKG
MYAIAVTGKITK
>Alveolata_Ciliophora_EP00810_Oxytricha_trifallax_P000246_KEJ82939_pep_supercontig_Oxytricha_MIC_v2.0_ctg7180000069161_12485_13030_1_gene_OXYTRIMIC_381_transcript_KEJ82939_gene_biotype_protein_coding_transcript_biotype_protein_coding_description_Spt4_RpoE2_zinc_finger_protein
MNQLVNAKLPNSLKKLRACLDCHFIRNDHQFLEDGCMNCKAQDYDNEVMAERTSANYQGI
ICVMQNKESWVSRFNNLQNKVPGAYALCMSADIKLINPKIEEAQYEYSDSEEDERLYNKN
KKNGQDKHSNGHKNGNGLDLSKKIKVESQNRVLIKKRESSDDEV
>Stramenopiles_Ochrophyta_EP00815_Leptocylindrus_aporus_P012274_CAMPEP_0116059162_NCGR_PEP_ID_MMETSP0322-20121206_5634_1_TAXON_ID_163516_ORGANISM_"Leptocylindrus_danicus_var._apora_Strain_B651"_LENGTH_130_DNA_ID_CAMNT_0003543495_DNA_START_1_DNA_END_393_DNA_ORIENTATION_-
HHSAMADQDIHVPRELAELANASTPESTKNIRACKRCGLLKTLNQFLDDGCDNCPFLEMR
DDPARAIEYTSAFFEGTAAIMTPNESWAARWMRIDRFVPGVYALSVTGEFDKEMEEDLEH
RGLKYRCRPP
>Stramenopiles_Ochrophyta_EP00816_Leptocylindrus_hargravesii_P010502_CAMPEP_0196802702_NCGR_PEP_ID_MMETSP1362-20130617_2273_1_TAXON_ID_163516_ORGANISM_"Leptocylindrus_danicus_Strain_CCMP1856"_LENGTH_130_DNA_ID_CAMNT_0042174069_DNA_START_1_DNA_END_388_DNA_ORIENTATION_
RAHYTKMAAEDVHVPQAVADLANASTPDSLKNIRACKRCGILKTFNQFYDDGCENCPFLE
MRDDADKCNNYTSAFYEGACAVMTPNESWAAKWLRIDQYLPGVYALSITGQFDRDTEEEL
ENRGIRWRCX
>Alveolata_Colpodellida_EP00820_Chromera_velia_P009001_Cvel_4403.t1-p1_transcript_Cvel_4403.t1_gene_Cvel_4403_organism_Chromera_velia_CCMP2878_gene_product_Transcription_elongation_factor_SPT4_homolog_1_putative_transcript_product_Transcription_elongation_factor_SPT4_homolog_1_putative_location_Cvel_scaffold191_82793-84822_protein_length_121_sequence_SO_supercontig_SO_protein_coding_is_pseudo_false
MSDAGSAHSVHEDVDDDARIAERVPKSVKRLRACLTCKLVKTYEQFYDSGCDNCVEFAIQ
GERNAVESYTTAEFAGFISMMEPSTSFAARVNGLGKRVPGCYAIRVFGLPPEAAMDARER
D
>Rhizaria_Cercozoa_EP00823_Brevimastigomonas_motovehiculus_P007686_TRINITY_DN67_c1_g1_i1.p1_TRINITY_DN67_c1_g1_TRINITY_DN67_c1_g1_i1.p1_ORF_type_5prime_partial_len_210_score_82.36_TRINITY_DN67_c1_g1_i1_3-632
FIIFITILFIIFYFLFFSLFTAFLRCSALFEMSETKEKASSSSSSSSSTTSSLSSSSSSS
SSSSSSKKKSTRKKTQAVADESDTTSISSSFATPTERRGLRACLRCKLVKSLDQFKKDGC
ENCQKDFESTNAIEETTPKFQGLISMMQPTESWVARYQKQDKKVRGLYALAVSGSLPAYE
AEEGPVDEEDTGAADEGLGGDDSKESASQ
>Alveolata_Ciliophora_EP00824_Muranothrix_gubernata_P019062_TRINITY_DN38597_c0_g1_i1.p1_TRINITY_DN38597_c0_g1_TRINITY_DN38597_c0_g1_i1.p1_ORF_type_internal_len_120_score_16.47_TRINITY_DN38597_c0_g1_i1_3-359
PGMEVPDDLRNLRACLNCGMIKTTDQFVRHGCDNCPDLAMMGDKERVFDASTTNFDGVIA
MMDTGRSWVARWQHIRSNRLVAGVYAITLHTRLPSFLVKELEEKRGVVRRVGSVQDDSS
>Alveolata_Ciliophora_EP00826_Nyctotherus_ovalis_P065810_TRINITY_DN9688_c0_g2_i3.p1_TRINITY_DN9688_c0_g2_TRINITY_DN9688_c0_g2_i3.p1_ORF_type_internal_len_173_score_62.23_TRINITY_DN9688_c0_g2_i3_3-518
FFFFFLMIRRPPRSTPLYSSAASDVYKRQPHKNTQVRRRHITSEMNKDGELAKNTTPSDI
RHLRACMQCRLVKTGEQFRRDGCENCRLPRGEEYRDYTSENFEGLISLINTQYSWVARVN
NLVGLVPGCYCVEVLQDNEEDQDCLLYTSPSPRDRQKSRMPSSACKKKKKKK
>Alveolata_Ciliophora_EP00828_Plagiopyla_frontata_P023735_TRINITY_DN30335_c0_g1_i1.p2_TRINITY_DN30335_c0_g1_TRINITY_DN30335_c0_g1_i1.p2_ORF_type_complete_len_105_score_15.60_TRINITY_DN30335_c0_g1_i1_127-441
MVDAYGCSIASTKRLRACMKCHLIKTEEEWRNDQRIGNSCPNCDNQVTLDQTTQHFEGLL
AITKPEESWVAKSQNLTNRVPGIYCLKLFTDDIDEDDYQDEENE
>Alveolata_Ciliophora_EP00828_Plagiopyla_frontata_P023736_TRINITY_DN30335_c0_g1_i2.p2_TRINITY_DN30335_c0_g1_TRINITY_DN30335_c0_g1_i2.p2_ORF_type_5prime_partial_len_108_score_18.19_TRINITY_DN30335_c0_g1_i2_127-450
IYRLLYPFAFQGLLYFVFFFFCMATATTEIYTILFVGSVRCVQETGDNQVTMDQTTQHFE
GLLAITKPEESWVAKSQNLTNRVPGIYCLKLFTDDIDEDDYQDEENE
>Alveolata_Ciliophora_EP00829_Urostomides_striatus_P003884_TRINITY_DN14232_c0_g1_i1.p1_TRINITY_DN14232_c0_g1_TRINITY_DN14232_c0_g1_i1.p1_ORF_type_internal_len_176_score_77.16_TRINITY_DN14232_c0_g1_i1_3-527
FFNDTATTEIYTRSIVGSVRCVQETGINAEYMGFQKTNMSKSKDFINTTPADTKKLRACL
HCHLIKTEEQFKKAGCENCNISMKDIDGLQDHTSANFEGIISLIDPKHSWVARSNNLNNA
IPGCYCIDVLGEIPDEEGGNESDSQAQYQLSLIHISEPTRPLYISYAVFCLKKKN
>Alveolata_Ciliophora_EP00830_Metopus_es_P019758_TRINITY_DN746_c0_g2_i1.p1_TRINITY_DN746_c0_g2_TRINITY_DN746_c0_g2_i1.p1_ORF_type_internal_len_162_score_22.11_TRINITY_DN746_c0_g2_i1_2-484
FFCNDTATTEIYTRSLVGSVRCVQETDAEYMGLIKREMELINTTPSDTKKLRACLHCHLI
KTEDQFKKIGCENCNLAMYEYDTLDRHTSSNFEGIISLVDPKHSWVAKANNLTQFIPGCY
CIDVLGETAEEELEENLDRDNSIDQKHISHPQKFVITFFIS
>Alveolata_Ciliophora_EP00830_Metopus_es_P019759_TRINITY_DN746_c0_g2_i2.p2_TRINITY_DN746_c0_g2_TRINITY_DN746_c0_g2_i2.p2_ORF_type_internal_len_110_score_35.73_TRINITY_DN746_c0_g2_i2_3-329
FFCNDTATTEIYTRSLVGSVRCVQETDAEYMGLIKREMELINTTPSDTKKLRACLHCHLI
KTEDQFKKIGCENCNLAMYEYDTPVSYTHLRAHETLRYLVCRLLLEKKN
>Alveolata_Ciliophora_EP00831_Metopus_contortus_P027228_TRINITY_DN22954_c0_g1_i2.p1_TRINITY_DN22954_c0_g1_TRINITY_DN22954_c0_g1_i2.p1_ORF_type_5prime_partial_len_131_score_28.43_TRINITY_DN22954_c0_g1_i2_72-464
INAEYMGTEEQFKKTGCENCNISMRDIDAVLINTSPYFEGIISLINPKFSWVARANGLKS
RVPGCYCVDVVGDNPEDEARQQIKFLHMLSLIHISEPTRPLYISYAVFCLKKKKKKKEQS
LKTYQSRRTS
>Chloroplastida_Streptophyta_EP00850_Spirogloea_muscicola_P017169_SM000145S00786_mRNA_locus_s145_66230_66574_-_translate_table_standard
MAAAAAAVPADLGRRLRACLRCGLVKAYEQFAEGGCDNCPFFALDRDADRVADATTSAFS
GLVSSMDPASSWAARWLRISKFAPGCYALSVTGQLSEELQAVCEENNVRYVPRS
>Rhodophyta_Eurhodophytina_EP00872_Gracilariopsis_chorda_P007364_PXF46746.1_Transcription_elongation_factor_SPT4_Gracilariopsis_chorda
MSNNDGSHVVPTEVAQSKLKACMSCSLIKTTQQFYTDGCDNCDFMSLAGDKERISACTTS
QFVGTYVVMNPTKSWVAKWQRVASFVPGAYAVHIDARLPDDIVEQLEENGIRVYSVVATT
EKPA
>Chloroplastida_Chlorophyta_EP00877_Chromochloris_zofingiensis_P002724_jgi_Chrzof1_12452_Cz06g34340.t1
MDDDTGAAAEPQILVGAEVPSLGSGSTRGDNDFIALNKQLRACHVCRLIKTERQFLESGC
DNCRFLEMEEDGERLQICTTPNFSGMVSVMDPKASWATKWVHLAKYVPGCYALVVNDDMP
RRLREMLENLGIRVNHGH
>Chloroplastida_Chlorophyta_EP00879_Flechtneria_rotunda_P018410_GHRR01019312.1.p2_GENE.GHRR01019312.1_GHRR01019312.1.p2_ORF_type_complete_len_134_score_36.70_GHRR01019312.1_1776-2177
MAEREPSSKQPAPVPSLAEAGQQLVGREGDFAHLNKQLRACFVCKLTKATPQWLDTGCDN
CRWMDTADMESLDLCTTTNFSGLMTLMEPPSSWVAKWTHTAKFVPGCYALTINDEMPRRL
QESLENRGMRAHR
>Chloroplastida_Chlorophyta_EP00880_Monoraphidium_neglectum_P012422_XP_013902658.1_putative_Transcription_elongation_factor_SPT4_Monoraphidium_neglectum
MAEDEGLQRMAEVPSLGRPIKGDGDFVALNKMLRACFVCRLVKTERQFIEAGCDNCRFLR
MEDDRDAVTNLTTPNFTGMIAVINPKSSWATKWERLDKAVPGCYALAVNEDPPPRLRADA
AIAAARSPSPLARAVEPVQVEPNPEHQLRLAYLGDECCAVIDALNELTALQLGGQAVFAG
AATDLQRGADALRMLSEALVQGREEGEQQPEPAGRIPLEEALQEADSVLCTLGALQMEDQ
QRLIARTSRALRAMHVQLLRAPGPQALAGGACFKATIEAQQSWRSVATACRESSATVSEC
VSGLGLALSKLGSSRQQLLDGGLEADAVDEGDRWVAACIGALQQYASQGEQAAALEQIAA
RLGALQEGLKGKFGGGSGQPQTPEPPTHQRQQQQQQQPQEQEQPNEQLQEQQQPRGQQQS
VLQQSQQPHLEQPQQPHTAPSCGPDAGPASPSAARSPAPSPLGRRGGGGAGGDSTPGSAM
EPLAALLDDLVVQCGSLQKEMMALRREALDGGGSDSGSGGRAQGDGGAPRAAGAGVGGGG
GRGPRNLLGDFEGRGLRSPGRGRSYTRYDNPLALAAPEDDPAGSGGGEGEREEAAAAPQA
ASEPASPTRLGPDAAADERESQNTARRSSGGGGAAAVGAAVGMRAAAGAASPPLDAQGSV
AGRRGAGAEARGSPTAALQAAPLAPGSPPPPPARVAELFDALAVVHARCPAALRELPRFE
ALSGPDLRAWLAAGAECGRAAAAIGGAEADGRAGDALGAANDREAGPESLALSPNAPASP
GSWRIPAVYTPGRQVDSDPAAPAPEARPSPGPPAVGAPGSGASADSSGSGAAGSGGARYA
GVQAPPVFEGASGSHGPQLLKRRAQHAGRGRGSLLVEVPDSAGGSAQPEGGASSRGSNSS
SCGGGSSEGRLGGASPQAAALSQQQQQQQQQQLQQAEEAEARERQHTQQEARLRAELAEA
RGQLEATQLQLRRALYRESLPSSARRRSGSLTGAPPLCAEQPLLAPGGAILEENFGSSGG
GVGGCGADSDEGEDPLRLQQSVIEVLQQQVSAAQALALERGGEVRRLERQVSELGGIVVA
AERAISGALGAEPRAGAVGAGAGAGGLRAEGPGGGGDGAAISRGTAGYERPHSGNNSSRS
SRSSSGSSSSSSSSNSSGGSSSGDSSQISGRSQSPERGRTRQQRRRRRQLGSQAAGAGAA
GAEAGSVELEIESSPDRAVPLLGRNPRYSDATEHCSSAAAAAAPATGALPTAAAAAMPAS
PLAAARAAAAAASPLSRSPSPTRLALEARLTQQGSAAQSRLRALLAAGGLPRPGGAGAAG
RRLAIVGTVRDDGVVTLEPVADAEAGGAAPQPQPQLPAGQGRPQYVRLVEEPAGPEAAAA
GATAAHVVWPAREEYEAEVARLRGELEAAQLRVQTGRADYDLLKRELEAQEAQMPQVIRE
LQEQQMRVQALQHKVQAKDSRLAALQQALDTARGPAPTAGSPPERSQRLEAAAQTEAAVA
SATAAGDVGTAGGETGEWLLAERLSQLERESAAWAVERAALEERVRTLSQEQRLQLLPPE
QPEQRQLRSRSAEVAADDAALGEQVGQRGG
>Chloroplastida_Chlorophyta_EP00881_Raphidocelis_subcapitata_P009864_GBF97153.1_transcription_elongation_factor-like_Raphidocelis_subcapitata
MADDDAPQHAAEVPSLGRPIKGDGDFAALNKMLRACFVCRLIKTERQFEEAGCDNCRFLR
LEDDRDAVANLTTPNFTGMIAAITPKSSWATRWERLDKAVPGCYALAINEDAPMRLREIM
ENRNLRLPGRR
>Chloroplastida_Chlorophyta_EP00882_Tetradesmus_deserticola_P004961_GHRQ01005228.1.p1_GENE.GHRQ01005228.1_GHRQ01005228.1.p1_ORF_type_complete_len_135_score_20.71_GHRQ01005228.1_606-1010
MAERDGAPNRRPADVPSIAEKGQMLQGRDAEFAMLNKQLRACFVCKLIKATPQWMDSGCD
NCRWMDMSDMESLDQCTTTNFSGLMTVMEPPTSWVAKWTHTSKCVPGCYALAINEEMPRR
LQESLEHRGVRRHR
>Chloroplastida_Chlorophyta_EP00884_Botryococcus_braunii_P014732_jgi_Botrbrau1_2325_Bobra.39_1s0014.1
MTTLDNAAEVPRDFGKSLCACVPCRLIKTFDQFLDTGCENCPFLMMDGDRERCTDCTTVN
FSGTVAVMDPTASWAAKWLHISKFVPGCYALEVQQDLPQHIEDLLENNNITWHKQVD
>Chloroplastida_Chlorophyta_EP00887_Chlorella_sp_A99_P005939_scaffold29.g5939.t1
MEEQEQVAGAQPPTELGKNLRCCHGCRLVKAFAQFYEQGCENCPFLDMEGDKERVYDSTT
TEYSGIISVMDPAGSWGAKWLHLRSFVPGCYALSVHGGAPAHIEDLLEANGRKPVNVS
>Chloroplastida_Chlorophyta_EP00889_Picochlorum_renovo_P001872_jgi_Picre1_28902_NNA_004298.t1
MTETRQDIHSLGGVQEGSGEEEARVAPVPEALNRNLRCCVPCRLVKTLEQFYEQGCENCQ
FLDMEGDRERIEDCTTTEFHGMAAVVDPNDSWASKWLHHRKHVPGCYALSVESSLPPHIL
EILENHGIKLRID
>Chloroplastida_Chlorophyta_EP00890_Picochlorum_soloecismus_P005837_jgi_Picsp_1_6254_NSC_03608-R1_transcription_elongation_factor_spt4
MSATEGTVAPVPDALNRNLRCCVPCRLVKTLEQFFEQGCENCPFLQMEGDRERIEDSTTT
EFHGMVAIMDPEGSWSSKWLHHRKHVPGCYALSVQSSLPPHIMEILENNNIHIRSED
>Chloroplastida_Chlorophyta_EP00891_Asterochloris_glomerata_P007753_jgi_Astpho2_7753_gw1.00116.38.1_t
MALGKGLCACFGCKLVKTQQQFLDNGCENCPYLNMEGDHDRVHDATSVNFKGMMMQLDPP
GSWVAKW
>Chloroplastida_Chlorophyta_EP00892_Ulva_mutabilis_P004334_jgi_Ulvmu1_2272_UM013_0119.1
MSDDDQDVPFVAASVPQSTASRDLWACRSCGLVKTIIQFEEEGCDNCDPGNPMGVDAMQE
TCTTNFSGFIAIMDPDKSWCARWIRKKKYIPGCYALKIEDDKGQEM
>Chloroplastida_Chlorophyta_EP00893_Bathycoccus_prasinos_P001176_XP_007509199.1_predicted_protein_Bathycoccus_prasinos
MSPAAPPPQEFNKHTRACLRCKLVKTFDQVSRSRSTFSITFHPFDHYQFLTDGCENCDTL
NLKNNTELVSQSTTNEYSGVISLIDPKASWASKWLRLGQSKPGCYALEIHSLKSTKI
>Chloroplastida_Streptophyta_EP00897_Mesotaenium_endlicherianum_P009700_jgi_Mesen1_8759_ME000524S08054
MSRYAEVPADTGKQLRACLRCTLLKTYDQFLVSGCENCPFFQMANDRDRVNEGTTSNFTG
IISSMDPDSSWAARWLRISKSAPGCYALSVTGELPEEMQAICEDNNVRYVPRHT
>Chloroplastida_Streptophyta_EP00898_Chlorokybus_atmophyticus_P007934_jgi_Chlat1_8141_Chrsp75S07567
MALVRGGGGMVVEAAQIPTDLGRTMRACLRCALLKTYDQFAEGGCENCPFFKMETDRDRV
LECTTPNFTGMIAVTEPDGSWAAKWLHLGRFVAGCYALSTTGELPEEMQNILEDQGIRYV
PKT
>Alveolata_Apicomplexa_EP00901_Cardiosporidium_cionae_P000104_KAF8823030.1_transcription_elongation_factor_SPT4_Cardiosporidium_cionae
MPQKVGEQYDVDDVEEKTRNVKVDTVPKGQRRNFKREAGDEIEKVVLKFRACNSCKIILS
EQQFYDSGCPNCPNLEMDRDRHAVLTSTSANFTGMIAVMKPRDSWVAKYNKLTATVPGCY
ALSVVGEIPFL
>Stramenopiles_Ochrophyta_EP00902_Fistulifera_solaris_P014022_GAX23229.1_transcription_elongation_factor_SPT4_Fistulifera_solaris
MSDEEDERYDDEVPQQVADLASASVPLNLKTVRACKRCGLLKTQGQFYDEGCENCPFLEM
TDNVERVNSCTTAFFEGTAAVMDPGESWAAKWIRVDNYLPGVYAITVTGQLDRDVEEDLE
NRGIRWRCRPANSA
>Stramenopiles_Ochrophyta_EP00903_Cladosiphon_okamuranus_P013651_g12713.t1
MSDNEYDEGLDHEEEGQEEEFPWAEIPTSMKGLRACKRCSLVKGNDQFVNHGCENCQFLQ
MESDQARVQDCTTTYFSGLIAMMDPESSWVGKWQRIGECRPGMYAIEVVGELPQEVLEFL
EEKRIPFHCKPPESTNGLVPSAAVEGVREDIERMEIISSGGKQEACGRPSQGSSYTAAGP
REDKAEVVSEEMCQTIKKGMKIVSDVEQTRADGTCFKFEVDLMYALAGEKATARAPPGLR
LANCQRADCDKAEEPNGSAFCCCSKCGAKYCGRACQVADWKKDHKAMCRQLREMRDGGAG
KRRATFDRQSVVARVLGRVRLYLCPFAVCHGEALGRGFVFVQTPNPVLELEYLRPVNSNG
RRLDRSVILHFLSMGEFVDAVLQDDFELGVIRTPLETAVENYNPKAEIVVLFRARCGYMA
VVVLPLVPEWAVCRQLGVEYKEKDALQLNLDDTD
>Stramenopiles_Ochrophyta_EP00905_Microchloropsis_salina_P007553_TFJ87394.1_hypothetical_protein_NSK_001726_Nannochloropsis_salina_CCMP1776
MYSSASSDGEDSQSEPVASAEPKGGENSSESSDDEEEEEEEEEEGGGEERKESTRSIDDN
ANGGIAASKKAGMAEDEESEEDSEESSEEEEDLPVRRREEVEDEDSEDEEEEEEENEEEE
ASNAFAELPQATKGLRACRKCRLIKEFTQFVESGCDNCMQFEDQEEAAEFTSPHYTGMMA
LVHPEDSWSAKWQGARRYRPGLYALQVEGEEEYDRETEE
>Euglenozoa_Euglenida_EP00906_Rhabdomonas_costata_P018900_RCo027533
MASSGEAKKNIIPTSFSRDLRACVHCRLVKTLAQFQADGCENCPHLHTDRVEEWSTLNFE
GLMSLIDPRSSWVARWKKSSDLLPGCYAITVHGHSEEEENEEEGEADEGDDDDDGEGSEG
AEGTEVGQGGGGGVAPGAPGDRSATAEEDLLF
>Alveolata_Dinoflagellata_EP00913_Durusdinium_trenchii_P000423_g387.t1
MTKGQFFELGCPNCRDLQMQENENRVYACTSSSYSGFFSMVNPGAFASRFNGLEKRMPGC
YALVVHGRLPDFDVDDDYEPEGETEAESGQQSRDPDQPRSGAASPASSQSQHHTDSEDFD
MNQLMASPLLSPSPGLEKPKVDRKKGSSGKPRRTEASSSPLSQDPPKTAEVPQKKKRLKR
MEAAEAAEESPVSASSEKKTQAAPILKEDDSAEFR
>Alveolata_Apicomplexa_EP00914_Ancora_sagittata_P021390_GHVO01042257.1.p1_GENE.GHVO01042257.1_GHVO01042257.1.p1_ORF_type_5prime_partial_len_144_score_9.92_GHVO01042257.1_2-433
RMSGYASEEDSDAQSGREEETIGAIVPTGQKKSVRVKTLGGHVEKERIVHKFRACLVCRI
IMSEHQFFELGCPNCQFLQLDGNRNAIYDCTTANYDGMICITKPEESWVAKYTNLTAGIP
GCYALSAVGNLPESMRDLAPRPL
>Alveolata_Apicomplexa_EP00915_Cephaloidophora_sp_WS-2016_P003544_GHVH01004789.1.p1_GENE.GHVH01004789.1_GHVH01004789.1.p1_ORF_type_5prime_partial_len_134_score_16.43_GHVH01004789.1_38-439
HTNSLMEEFEEIWTPQLRKPGGGESKLRACMKCKIILAEDQFTSAGCPNCPDLQLDYGTA
EDIEASTTANFEGMILVTNTEQSWVARYNRLARSDVSLHLGCYAVRVPQTRSVADKDEFD
AIDNDDFDDYGQV
>Alveolata_Squirmida_EP00916_Digyalum_oweni_P004153_GHVL01007342.1.p1_GENE.GHVL01007342.1_GHVL01007342.1.p1_ORF_type_complete_len_123_score_17.97_GHVL01007342.1_162-530
MTQPGVVPSSTSKLRACFSCGLIKTRLQFYEEGCNNCDFFPMTQSSKLVDDCTTPNFEGM
VAVMDLKRSWVARRIGASQANVKAGVYCVRVFGEMEEHIRDMIPSSGSARHNDLYGDDED
EY
>Alveolata_Apicomplexa_EP00918_Siedleckia_nematoides_P035685_GHVU01077504.1.p1_GENE.GHVU01077504.1_GHVU01077504.1.p1_ORF_type_complete_len_122_score_16.45_GHVU01077504.1_233-562
MVAVPMAMPKEVNTRSRGKPIKTTRIASKLAACTECQLVQYEEQFLKDGCPNCSSSKQLT
NDRRQANTTRRFKGLVVVMKPKESWLASTQRLGDMVPGCYAAEVFRGAI
>Alveolata_Colpodellida_EP00919_Chromeraceae_sp_WS-2016_P057997_GHVR01137556.1.p1_GENE.GHVR01137556.1_GHVR01137556.1.p1_ORF_type_5prime_partial_len_127_score_21.18_GHVR01137556.1_1-381
ENENQMSYRDDVGEVDDIRWATVPTESKALRACLNCKLVKTTKQFFEDGCDNCKFLDFNG
NSEKINNCTSANFSGMLSVINPQLSFAARYNGVAKCARGCYAVQVVGSLPEAAQDDANIY
AADSRH
>Alveolata_Apicomplexa_EP00920_Eleutheroschizon_duboscqi_P021064_GHVT01049626.1.p1_GENE.GHVT01049626.1_GHVT01049626.1.p1_ORF_type_5prime_partial_len_276_score_60.23_GHVT01049626.1_490-1317
SYSRIAATTTSAPCCCCCMLFRSTYASRESLTSSSCACAFCEWPCVAARSTCALSWRLAF
GRLFYFPGLDPRLGFGCGAKPFPSLAFGFVPANFISASPNFDCAPPLLAASEATPAPGPC
SLQPPLPRPSPPSSMSAVDFDEAEAAPGPEAEINTVPIGQVRQVKNADGAGVESRIVLRL
RACIGCRVIMSEQQFFDEGCPNCPVLQMDGDRHRVLDCTSPNFSGLISMMKPQASWVARF
NKLTGVVPGCYAMTVAGDLPESVKDDIAHRQRLME
>Alveolata_Apicomplexa_EP00922_Rhytidocystis_sp_ex-Travisia-forbesii_P066260_GHVS01098360.1.p1_GENE.GHVS01098360.1_GHVS01098360.1.p1_ORF_type_complete_len_136_score_15.13_GHVS01098360.1_44-451
MEDDMSSSNAFSVVPRGKVKIVRDARGQEHEKIQLKLRACLSCKLVMSEQQFYNEGCPNC
QVLQMDGDRHKVADMTTANFHGLIALMNPERSWVGRYNKLVDVVPGCYASEVVGELPESV
RDDIHRMKHQGVGRR
>Stramenopiles_Sagenista_EP00924_Labyrinthula_sp_SR-Ha-C_P005390_snap_masked-scaffold_1-processed-gene-30.44-mRNA-1_protein_AED_0.41_eAED_0.41_QI_0_-1_0_1_-1_1_1_0_113
MASVPNDVKGLRACMSCLLVKTFTQFYEEGCDNCQFLQMTEDRDRCEMATTSDYQGFVAV
MKPEQSWVSRWIRVSNLIPGCYAIKVNETLHPSLEKELEENGVPNLGKISQLD
>Alveolata_Dinoflagellata_EP00925_Amoebophrya_sp_RCC4383_P002154_GSA25T00014851001.1
MAEQQVLPFKAYEAEGPRKNWRACLSCKLLLTVDQYARIGCPNCPHLHLDEEDEELIFKA
TTPSWTGILSHFQRGGWLKRATHIPETSVFGCYAINVAGPTKGFGNPSATANGRAGGSQH
RGHAASYDEEDRLQLNADEDLLGGDLEGFVVGDDVED
>Alveolata_Dinoflagellata_EP00926_Amoebophrya_sp_RCC4398_P011420_GSA120T00009185001.1
MGGMGDFIVDDEVEDVGKDKPRDTKAYNAEGPAKNWRACNKCRLLLTMEQFMRLGCPNCP
ELLFTEEEAEYTKEKTTDEWSGMLSHLNQGGWLKRAVQIPAFYAYGNYAIQITPKEDFSA
SKKQFGKPKQYELPTDIEREQRIRNTNPKPSPVAQPLQYPGAASASGAGKISAARVAVDV
QHMNCKNVLVWQVGTCDASFGLSKKLYCMNSKRSLVCATRGGHLSCGVGIRKPSKNL
>Alveolata_Dinoflagellata_EP00927_Polykrikos_kofoidii_P074911_TRINITY_DN70964_c0_g1_i1.p1_TRINITY_DN70964_c0_g1_TRINITY_DN70964_c0_g1_i1.p1_ORF_type_complete_len_234_score_26.83_TRINITY_DN70964_c0_g1_i1_116-754
MASGMPTKQFFTPALVKNLRACLRCRLIQTKDQFFHQGCPTCADVLHMREDEGRVAGCTT
PTFQGYVAIIRPGSFVSRFNGLDKRNPGLYALSVTGSIPEHILHESEYERDDALETRTGI
PGSLGGRHSASMQAKVVRKETSPVFSDTDDEEDALPPTAGTASGSGSAGGAKRGLDTRLP
SSVEKKARFEDFEPEQLVGTPVNLTPEGELEL
>Alveolata_Dinoflagellata_EP00929_Paragymnodinium_shiwhaense_P045796_TRINITY_DN23347_c1_g1_i1.p1_TRINITY_DN23347_c1_g1_TRINITY_DN23347_c1_g1_i1.p1_ORF_type_complete_len_429_score_122.88_TRINITY_DN23347_c1_g1_i1_100-1386
MGIDDLVAGSTKSWLVPSAVTNLRACKRCRVIQTKDQFFKSGCPTCREVLDMKENEARVA
ACTTGNYHGILAIMRPGTFTSRFNGLEKNSPGLYALAVHGTIPPHIFHESESEEEPEEVP
AAAGAEEEVEEEYTEEQWADWVKDQEAKAAADAIVAAVAAEGPTPTPTAGAPDTPGPSYV
GAVAPTPGKAVSGEAPAYAQPVTPATQMPPTPAGVANDTVDFNAPAPETPALAAPLAGEK
AKGKGKGKGKKGRVPKPPPAPKQPKVKAVKPPSEIKTAAEKRREERLAAEMATFSPVSAF
SDSDPEIDDLVKNRLQKHGDASSVASSDVEGVGGGNRKKLALDAEGNWKQAVDLTAGYTP
AYPSSPAEPSNPSQPATPQSVKRKAPPESPLRDEQERPAAKAKAKGRPKAKAKAAQELLP
AEPDTEFA
>Alveolata_Dinoflagellata_EP00930_Biecheleria_cincta_P098903_TRINITY_DN90553_c0_g1_i1.p1_TRINITY_DN90553_c0_g1_TRINITY_DN90553_c0_g1_i1.p1_ORF_type_complete_len_304_score_73.52_TRINITY_DN90553_c0_g1_i1_44-955
MPQFDPEQLDDIKKQLPNAVHNLRACLGCRIILAKEQFFQMGCPNCKGALSMKESEGRVL
ACTTPHYHGFVSNIRPGAFVSRYLGLEKRPPGCYALAVQGTIPDSILNEGSEYEPSEFGE
EEENKEAERSDAESAALASPKSPAEKRPATKDISSPSPNKKQRTTDAPKLEASSASASDT
PAGAPATPAGPEPPTPAGVPHTPAGVPPAAPDTPAGTAPHTPGPAEIESAATQTQEPEPS
APATAADEELKTRESLQAEPAAPVSEQASNAGASPEKEDQNANEASPAAAELILSLEDDN
EFA
>Alveolata_Dinoflagellata_EP00931_Biecheleriopsis_adriatica_P105406_TRINITY_DN79970_c0_g1_i1.p1_TRINITY_DN79970_c0_g1_TRINITY_DN79970_c0_g1_i1.p1_ORF_type_5prime_partial_len_280_score_81.36_TRINITY_DN79970_c0_g1_i1_1-840
ARSTCVSVPMSGLALDLNKPQEDTFENIKRHLPNKTKDLRACLQCRIIMSKSQFLEIGCP
NCEDMLNMKDSDGRVIACTTSNFQGFLSLIKPGAFVSRFNGIEKRPPGCYALTVRGTIPD
YIARELSEYEPSEAGVNDLEDDLEGEEEVTNPAEQGGSEAAPAQEPAEEPAKAPEQAPAK
APAKAAKAAKAPAKSASASEREADASEAESEVPGYLANILDSPLVPPSPGAPSPAASSAE
KRAVPAAEQVQPEEKRQKIEEKAEEATQILGEEDDAEFK
>Alveolata_Dinoflagellata_EP00933_Yihiella_yeosuensis_P021239_TRINITY_DN1685_c0_g1_i1.p1_TRINITY_DN1685_c0_g1_TRINITY_DN1685_c0_g1_i1.p1_ORF_type_complete_len_191_score_45.93_TRINITY_DN1685_c0_g1_i1_273-845
MAPANWKDLDAVKQHLPDGMKNLRACLKCRLILTKEQYFQTGCPNCPDLQMTESESRVSA
CTTMHFQGMMSLVLPGAFASRFTGLQDSHPGCYALTVKGDLPTHILEEASNYEGSNYGGR
TDNEGEDDPFISKSPLDDGEISPTEEQPKSPASVKRPAEEAAPSAEKKARVEEETKQAPL
LEPEGDTEFG
>Stramenopiles_Ochrophyta_EP00934_Nitzschia_sp_Nitz4_P006699_Nitzschia_sp._Nitz4_scaffold205_size38804_31647_32136_NITZ4_007649-RA_size38804-augustus-gene-0.55-mRNA-1_1_CDS_3329541528_6689_frame0
MSYRERDDPDAGDEEEEEVPQQVADLAQASVPSALRGIRACKRCGILKTLQQFINEGCEN
CPFLDMVDDPDRCNVCTSAFFEGQAAIMDPRESWAAKWIRCDAYLPGVYAISVTGQFDRD
IEEDLESRGIRWRCRPAQAS
>Stramenopiles_Sagenista_EP00942_MAST-04A_sp_MAST-4A-sp1_P010988_g10988.t1
MFEQTQEQPKKPYAELPSSIRGLVACRVCARIKTVSQFADTGCESCYEDITNGRKVCEEY
FGDQHKMLQEILTPNFEGVVCIMDTDKSWVARWQGCSTLRPGAYAQKVNEEPGPNLKQDL
EHNNVDWITKQQSIVTATMEDQLK
>Stramenopiles_Sagenista_EP00943_MAST-04B_sp_MAST-4B-sp1_P007474_g7474.t1
MNFVQKDTQPKKPFAELPSSIRGLVACRVCARVKTVDQFSDNGCESCYEDIVNGKQATEE
YFADQHKMLQEIVTPNFDGLVCVMDTEKSWVARWQGCSTLRPGAYAQKVNEEPGPNLRQD
LEDRNVDWITKKNSIASALVDQ
>Stramenopiles_Sagenista_EP00945_MAST-04E_sp_MAST-4E-sp1_P003269_g3269.t1
MSQEITGGWSGASLPKSQRNLIACRICGLVKTFGQFSEEGCDNCRNYPFHDDYFQGKRLM
EEACTAQFIGTFCMMNPEKSWAARYQSATNFKAGVYAVKVEEQPGFELREELEKQNIIWI
SKPDLTG
>Chloroplastida_Palmophyllophyceae_EP00958_Prasinococcus_capsulatus_P017841_scaffold2045_cov404-Prasinococcus_capsulatus_cf.AAC.34
MEEPPPATVPVPTEFGKGLRCCINCKLVKTLQQFLEEGCENCAFLGIEGDRERMFDCTTT
NFSGPCAGGWPMPGKLATPNFGPATGQCCLLDEAQGELERKVATPRRKVLTFRLGGLPCA
DKKTAGCYALQVNAEMPEHIQDILEDAAR
>Chloroplastida_Chlorophyta_EP00959_Pyramimonas_sp_CCMP1952_P102509_2144129-Pyramimonas_sp.AAC.1
MNPDGLYAGVWGDVYAHSTPHDRDRINDCITNNFTGMISVMDPKTSWAARWSRLGKFVPG
CYALTVYEELPEEILNILDDHNIPYTRPSNLQ
>Haptophyta_Prymnesiophyceae_EP00966_Prymnesium_polylepis_P082867_1919070-Prymnesium_polylepis.1
MDDVEEEVAPVVPAGDRKLRACLVTGLVKTEDQWLREGNENLPCLEIMGDREMVQSCTSA
KFDGMMAVMKPNASWTARWQGLTTYVP
>Haptophyta_Prymnesiophyceae_EP00967_Tisochrysis_lutea_P117732_scaffold190630_cov31-Tisochrysis_lutea.AAC.1
MHGDRADQDGGAGALADSPSPISPFLIPCGLTFVRCLQWLRDGNDNVPMLNTKNERELMY
EVTSANFDGMVCGRATFLSGAPEMLAARLKCGCANALVVCLTSECHVWEQVAMMKPDESW
VARWQGITHFVPGCYALRVRGTLPEQHRITLEENGARYRSLDDDPASTL
>Alveolata_Dinoflagellata_EP00976_Prorocentrum_cordatum_P103031_1193297-Prorocentrum_minimum.AAC.2
MSSAANKEPAEPPLDLGRNLRACLRCRLLKSFSQFYENGCENCPFVGKAASLPKQRAKRA
QGVCAPSVPMRPFSPSLSDDLKSSPFLMSIRIQPAVSCAYEVCLPGLQSNPFFFVKPYTR
RHLRVPVSLATRFDLPRPTFVLIKSRSITAHGYWCSSLLLYLHH
>Stramenopiles_Ochrophyta_EP00977_Amphora_coffeiformis_P008767_scaffold1987_cov145-Amphora_coffeaeformis.AAC.4
MSYEHGDADDREDEEEDALPQQVQELAEASVPTDLRSIRACKRCGLLKTVAQFYENGCEN
CTFLYMADNMDQVGRCTTAFFEGQAAIMDPRESWAAKWIRVNAHLPGVYALQVTGQFDRD
LEEEMENRGIRWRCRPSHN
>Stramenopiles_Ochrophyta_EP00978_Attheya_sp_CCMP212_P032174_scaffold124175_cov49-Attheya_sp.AAC.3
MSYPREEEEEEELPQQVADLAQATVPSALRGIRSCKRCGILKTLDQFINEGCENCPFLDM
KAISTSTFAAIKMLLLHDRVVVGDTGFIGGDDDLLDGQSREM
>Stramenopiles_Ochrophyta_EP00979_Chaetoceros_neogracilis_P009313_scaffold2111_cov267-Chaetoceros_neogracile.AAC.24
MSAYVDEDDDGEEERVPQQVAELARAAAPSNIKGIRACKRCGILKTLDQFINAGCENCPF
LEMVSAVNNVSFLAVADDPEKCNLCTTAFFEGQAAVMDPRESWTAKWLRVDAYLPGVYAI
SVTGTFDKDIEDELESRGCRFRCRPAGN
>Alveolata_Apicomplexa_EP00988_Cryptosporidium_hominis_P001590_PPS95177.1_Spt4_RpoE2_zinc_finger_containing_protein_Cryptosporidium_hominis
MNEKDISFAVPTGTRKIIQIRDSKTNKSTTKENYVLRLRACLSCRIILSDQQFYEGGCPN
CTHLAMEFDRQKVNSCTSMSFKGMISMLKPNESWVARYNKLLPNIVPGCYAVSVSGDMVS
DDEGNYNGEY
>Euglenozoa_Euglenida_EP00992_Anisonema_acinus_P012911_TRINITY_DN8444_c0_g1_i2.p1_TRINITY_DN8444_c0_g1_TRINITY_DN8444_c0_g1_i2.p1_ORF_type_5prime_partial_len_161_score_38.32_TRINITY_DN8444_c0_g1_i2_85-567
VSTQSTWGNGAFVDPEEVIVSCVDVRVSVVAVTKNLIPTDFSRNLRACCRCRLVKTTMQF
ENDGCENCPEQNASEMDTWTSPNFEGMIAMIDPAHSWVCKWQKSADMLPGCYAVAVHGAR
RDGGAGGEEDEDEDDDEDEEDGFIVPDRPSTEVLSEPSVV
>Euglenozoa_Euglenida_EP00994_Dinema_validum_P004939_NODE_3022_length_609_cov_13.698214_g2525_i0.p2_GENE.NODE_3022_length_609_cov_13.698214_g2525_i0_NODE_3022_length_609_cov_13.698214_g2525_i0.p2_ORF_type_complete_len_149_score_33.07_NODE_3022_length_609_cov_13.698214_g2525_i0_111-557
MSEAMFQGSDQGNTELVHYRIPNGRTAAHPSYFPIGVGDLKGDIAEHYQDQFPTKRAKDL
AVKITIIATNAPANDHDVVRSAAEIDVMVITVTKNIIPDSTKGLLACLKCKLIKTRQQFS
RDGCANCVDFEVAKVDEWSTANFEGCSI
>Euglenozoa_Euglenida_EP01004_Peranema_trichophorum_P000763_NODE_10847_length_487_cov_41.032967_g10193_i0.p1_GENE.NODE_10847_length_487_cov_41.032967_g10193_i0_NODE_10847_length_487_cov_41.032967_g10193_i0.p1_ORF_type_5prime_partial_len_145_score_28.92_NODE_10847_length_487_cov_41.032967_g10193_i0_52-486
VSTQSTWEHLIEQIVMEERSILPTTTKGLRSCMKCKLIKTIQQFATEGCDNCVELDATKV
DEWTSANFEGFMAIIEPTDSWVARWNKSVQLLPGCYAISVHGTVDEELLLDGEENIDDDN
FIAKDGEDVINDKLIQETGIIVEE
>Euglenozoa_Euglenida_EP01006_Ploeotia_vitrea_P004589_TRINITY_DN114956_c0_g1_i1.p1_TRINITY_DN114956_c0_g1_TRINITY_DN114956_c0_g1_i1.p1_ORF_type_5prime_partial_len_153_score_15.02_TRINITY_DN114956_c0_g1_i1_1-459
EISLVYRYFVNFEKMASSNLDNLLLAQDVLPKGEKGLMACTLCKLVMTQGQFSKDGCPNC
PDKAKDKVLEWATTQFEGFIAVIDPKLSWVARWQGQNTLRPGCYAITVHGNELEEEEEEQ
YDEYEGEGEDDPAYAADEPGDDLLDEHINTAD
>Euglenozoa_Symbiontida_EP01009_Symbiontida_sp_KSa7_P007103_NODE_371_length_1012_cov_575.235722_g280_i2.p1_GENE.NODE_371_length_1012_cov_575.235722_g280_i2_NODE_371_length_1012_cov_575.235722_g280_i2.p1_ORF_type_complete_len_121_score_7.91_NODE_371_length_1012_cov_575.235722_g280_i2_202-564
MSFYVAPSQQRTLRACMVCSLVQLHSKFMREGCPNCDNVLGLRGNNDNIQECTSQVFEGL
ITVNEPMTSWVARWQRLDSYVPGTYAVKVTGSLPNEVIGHLEDAGVKYIPRDGSQAEEEG
>Euglenozoa_Euglenida_EP01012_Entosiphon_sulcatum_P009039_TRINITY_DN14998_c0_g1_i1.p1_TRINITY_DN14998_c0_g1_TRINITY_DN14998_c0_g1_i1.p1_ORF_type_complete_len_121_score_17.53_TRINITY_DN14998_c0_g1_i1_26-388
MAWPSQANTGLVGTEERPNLIPIHFTRGLRACRRCRLIKQEEQWYRNGCENCKSFSTMDR
GAVMEHTTQHFEGFISLADPGDSWVAKWNHLKKCLPGCYAFRVVGEEGGPQEEPDEYEED
>Alveolata_Ciliophora_EP01015_Nassula_variabilis_P022284_TRINITY_DN4075_c0_g2_i3.p2_TRINITY_DN4075_c0_g2_TRINITY_DN4075_c0_g2_i3.p2_ORF_type_5prime_partial_len_133_score_42.98_TRINITY_DN4075_c0_g2_i3_110-508
FFFQAEDGIRDAQESRGLGDVYKRQVSTQSTWGLLIIQMSSDAESENTTSYRIYDGPIKS
NKVCYNCGFVHPGSKENRPGSCLQCKQPFNSTKNYDGLVAVMRPDLSWVKNFKNIRSKEP
GIYGLLPDEEYE
>Alveolata_Ciliophora_EP01015_Nassula_variabilis_P022285_TRINITY_DN4075_c0_g2_i8.p3_TRINITY_DN4075_c0_g2_TRINITY_DN4075_c0_g2_i8.p3_ORF_type_5prime_partial_len_108_score_36.26_TRINITY_DN4075_c0_g2_i8_110-433
FFFNDTATTEIYTEQIVGSVRCVQETGIYDGPIKSNKVCYNCGFVHPGSKENRPGSCLQC
KQPFNSTKNYDGLVAVMRPDLSWVKNFKNIRSKEPGIYGLLPDEEYE
>Alveolata_Ciliophora_EP01016_Furgasonia_blochmanni_P024746_TRINITY_DN2670_c0_g1_i4.p2_TRINITY_DN2670_c0_g1_TRINITY_DN2670_c0_g1_i4.p2_ORF_type_5prime_partial_len_125_score_17.50_TRINITY_DN2670_c0_g1_i4_3-377
QHGDIHNIYFVTMSDDQRSDDENKRTFFQNSRYLRACIRCHLIKTEARWKESSECENCPY
SKEDYYVDFTTPNFEGVISVMRPGESWVAKWIGASKGVEGLYALKVYSEARDQNTEDEDK
DNQV
>Alveolata_Ciliophora_EP01017_Pseudomicrothorax_dubius_P045092_TRINITY_DN773_c0_g1_i1.p1_TRINITY_DN773_c0_g1_TRINITY_DN773_c0_g1_i1.p1_ORF_type_complete_len_116_score_24.31_TRINITY_DN773_c0_g1_i1_153-500
MSDDEVGGEGQAYGVPQSLKRLRCCMRCYLIKTEEQFRNEGCENCPTMRQFGDINGWTTT
NFEGFVAIMRPGESWVSRWNKKARVSPGVYSIKVYGEMSQDVMDELQGDAGYDGE
>Chloroplastida_Chlorophyta_EP01023_Acetabularia_acetabulum_P032816_TRINITY_DN3067_c0_g2_i11.p3_TRINITY_DN3067_c0_g2_TRINITY_DN3067_c0_g2_i11.p3_ORF_type_5prime_partial_len_137_score_22.18_TRINITY_DN3067_c0_g2_i11_832-1242
GVLEKLLWMQKVPLNSKTARIMTERLFNAPIPTSIGKNLTACMVCCLVKDIRQFMEMGCE
NCPFLEMINDTDRVSGCTTSAFGGTISIMRPEQSWCARWLRLSGCVPGVYALDVQEVSET
VREICDSRGLQLRRPE
>Chloroplastida_Chlorophyta_EP01023_Acetabularia_acetabulum_P067249_TRINITY_DN922_c0_g1_i1.p2_TRINITY_DN922_c0_g1_TRINITY_DN922_c0_g1_i1.p2_ORF_type_5prime_partial_len_158_score_6.61_TRINITY_DN922_c0_g1_i1_2-475
LVRSSDSVSTYFQYPQYNYGRRRPNLIYQTQGKKEFRFTTKLIQMELSEVPIPKTLGKSL
HSCMCCCLVKDFSQFFEAGCENCPFLEMVGDRSRVQECTTAHFSGLISVIRPNQSWCSKW
LRLGGCIPGVYALNVQEVSQTVIDICEMQGIPIRRPE
>Chloroplastida_Chlorophyta_EP01025_Chloroclados_australasicus_P019383_TRINITY_DN20573_c1_g1_i1.p4_TRINITY_DN20573_c1_g1_TRINITY_DN20573_c1_g1_i1.p4_ORF_type_complete_len_115_score_5.80_TRINITY_DN20573_c1_g1_i1_83-427
MFRFGTTAIPTSIGRNLCACMVCCLVKDNHQFVESGCENCPFLEMRGDTDRVTVCTTGAF
GGMICVTRPNASWCARWLRLSGCIPGVYALDVQEVSEVVREILESRGLQLRRPE
>Chloroplastida_Chlorophyta_EP01025_Chloroclados_australasicus_P047382_TRINITY_DN5295_c1_g1_i1.p2_TRINITY_DN5295_c1_g1_TRINITY_DN5295_c1_g1_i1.p2_ORF_type_5prime_partial_len_171_score_14.51_TRINITY_DN5295_c1_g1_i1_3-515
YTTVTAFGSPPQSTMDVDELEEGLPDHASVPNAFEPRGLLACKTCALVKAVKQFEDEGCD
NCEPGQPMSLEAVQDQCTTHFSGMIAIMDPERSWCARWTRNKDKKPGCYALKLDDEEQLQ
HSRGAIQKHMMGLYQESPFQFSGNGNRSLDIAWERIGWAFTGSYKGTSCQ
>Chloroplastida_Chlorophyta_EP01025_Chloroclados_australasicus_P047383_TRINITY_DN5295_c1_g1_i3.p1_TRINITY_DN5295_c1_g1_TRINITY_DN5295_c1_g1_i3.p1_ORF_type_5prime_partial_len_195_score_7.65_TRINITY_DN5295_c1_g1_i3_3-587
YTTVTAFGSPPQSTMDVDELEEGLPDHASVPNAFEPRGLLACKTCALVKAVKQFEDEGCD
NCEPGQPMSLEAVQDQCTTHFSGMIAIMDPERSWCARWTRNKDKKPGCYALKLDDEEQLQ
HSRGAIQKHKSPHDWPLPEVSVSVLREWQQVFRHCMGAHRMGFHWFLHQDKLSLTIRWML
PARPFVRSIRACSR
>Chloroplastida_Chlorophyta_EP01026_Neomeris_dumetosa_P075310_TRINITY_DN792_c0_g1_i10.p2_TRINITY_DN792_c0_g1_TRINITY_DN792_c0_g1_i10.p2_ORF_type_5prime_partial_len_141_score_2.90_TRINITY_DN792_c0_g1_i10_1-423
IFFFFFHFEQLTCTNLTQNSYLFCGFNMDVSEVPLPKTLGKNLHACMACCLVKDFAQFFE
QGCENCPHLEMIGDRDRIQDCTTAHFSGLIAVMRPNQSWCSKWLRLSGCVPGVYALNVQE
VSQTVLDICETHGIQLRRPE
>Heterolobosea_Heterolobosea_EP01027_Heterolobosea_sp_BB2_P026216_GEZU01040325.1.p1_GENE.GEZU01040325.1_GEZU01040325.1.p1_ORF_type_complete_len_129_score_8.06_GEZU01040325.1_78-410
MDYDNEGSSGPSSIIPSDLRSLRACLSCFLVKTTDQFIKDGCENCTHLDMRNDKARVNEC
TSTSFEGLIGMMNPDESWVARWQGIKRSKKGVYAIAVYGDMGESTRKGGH
>Jakobida_Jakobida_EP01028_Stygiella_incarcerata_P013540_TRINITY_DN82755_c0_g1_i1.p1_TRINITY_DN82755_c0_g1_TRINITY_DN82755_c0_g1_i1.p1_ORF_type_complete_len_119_score_23.46_TRINITY_DN82755_c0_g1_i1_38-394
MEDEEVDVPSVTVPDSAKDLRACMSCGLVKTKEQFEREGCENCPFLESFSEDDYTTSSFS
GTIALINPSKSFVAEFFKFRNGIPGMYAMGVHATPERQIVQRILAFNPDAYSQKPMSE
>Stramenopiles_Ochrophyta_EP01031_Cornospumella_fuschlensis_P040717_gene40717-49652_t
MDEEGFTMADIPLEFKELRACLRCALIKQFGQFHKNGCENCPFLQMDGNTPRVEECTTAY
FEGTLALIDPQRSWVAKWQRSTKSYPGLYAIDVAGALPEDAMDYCENMGLEYKSKRT
>Stramenopiles_Ochrophyta_EP01032_Pedospumella_encystans_P008294_gene8294-9866_t
MMDDEEYITADIPDEFKGLRACLRCSLIKTFEQFNDKGCENCEFIDLEGNKGRIEEEQLH
WLNLREVGLLSGKESHNTSLDYTLLK
>Stramenopiles_Ochrophyta_EP01033_Poteriospumella_lacustris_P003097_gene3097-2271_t
MMDTGAGEEGTMAEMPRNFRNLRACLCCSLLKSFDQFVDHGCDNCSFLEMDGKVEVVEKC
TTPYFAGTIGMIDPTSSWVARWQRIGEFKPGFYAIEMTGELPERYQTMCREIGMPIRSKG
SKSG
>Stramenopiles_Ochrophyta_EP01039_Chlorochromonas_danica_P003083_gene3083-3371_t
MSEGYTVAEIPDEFKALRACLRCGLVKTLTQFHENGCENCIFLQLEGNTPRIHECTTAYF
EGMVAMIDPEKSWVAKWQRIATYYPGMYAIDVVGELPDDVLEYCEEHALEFKAGKKQ
>Stramenopiles_Ochrophyta_EP01040_Poterioochromonas_malhamensis_P009489_gene9489-10304_t
MEKISNIVPDEFKALRACLRCGLIKTFIQFNERGCDNCEFLDMEGNRERVNECTTSTFEG
MIAMIDPGASWVAKWQRIVNYKPGMYCIELAGQLPDDALEYCEEYGLEYKANRTDK
>Picozoa_Picozoa_EP01043_Picozoa_sp_COSAG02_P044940_COSAG02_NODE_4060_length_5844_cov_11.464578_4_plen_210_part_00
MLQPFDGRQGVDLVPQEISLRIPIRRAGGHERNSKQKGEGKGKGIRGRGSARGRGEGKGE
REGEGEGEREVASGGLGCAPFCGFKGGGGALLMSSVSGGAIGKKRKKKSKTPRFDSEFVK
QVVPHAREGSAKLRACFKCKLVKTEEQWEDYGCLNCNWDSSDFMDETTQDFSGMIAMCDP
TDSWVAKWQNLTKMSVGVYAKSVSGAPLG
>Picozoa_Picozoa_EP01043_Picozoa_sp_COSAG02_P055076_COSAG02_NODE_6333_length_3644_cov_2.512553_2_plen_434_part_00
MSVMGSAVGKKRKKKSKKLHFDSEFVKQVVPHAREGSAKLRACFKCKLVKTEEQWEDYGC
LNCNWDSSDFMEETTQDFGGMIAMCKPEDSWVAKWQGLTKLSIGVYAKSISSRTRQRAAT
GSFESSDEDLSFSDEQRAKNFSRKQPRDARKSRLLDTADPMNSDQEDSDLDHGYRPLGLK
LFAKRSKRYLHTGLEAAQLRLALGSLLHPRLALDATIKPELALDDVLFSIGIQPQLQFRC
VSLNVLRFRSGSKKIPANLEERLLPAQMPVAELLDELHSRIRGSSIKAHYGPIQFTPPKL
DDLDQDRIVSLDKSTALPTIEQFVVVEEGCLVVFYPRARRDAMIDIGHFASHRDCPGREY
LRADGAKKCTASRLKALLAMVPNANYGATFRSITGPVLAPSACATLVQYLDRLKCDNDPA
HPPRPTGPFSFDV
>Picozoa_Picozoa_EP01044_Picomonas_judraskeda_P043197_COSAG03_NODE_22604_length_289_cov_0.747368_1_plen_74_part_10
PPPPPPPPPRARLCLSHSTWAGAAVDFMETTTQEFSGMIAMCDPKDSWVAKWQGISRLSV
GVYAKTVTGAPLD
>Picozoa_Picozoa_EP01045_Picozoa_sp_COSAG04_P026681_COSAG04_NODE_3751_length_2559_cov_4.354472_1_plen_103_part_10
RIGGMSADEQAAIVPRLNEKGAKLRACLRCKLVKTVEQFEDNGCNNCSWDGADWPEETSQ
EFTGMIAIMEPRDSWVAKWQRCTELKPGVYAKTVKGVSDLGE
>Picozoa_Picozoa_EP01046_Picozoa_sp_COSAG06_P006229_COSAG06_NODE_290_length_18223_cov_5.866696_5_plen_152_part_00
MRERTYRKADEHTSKRSPYTHARGAPPRPSSPPLMSGVAGGAIGKKRKKKSKKRQYDQGF
VQSIVPHAREGSKTLRACFKCKLVKTEEQWEESGCVNCGFDPSDYGDETTHEFTGMIALC
DPEDSWVAKWQGLTKLSVGVYAKAVTGAPLG
>Picozoa_Picozoa_EP01050_Picozoa_sp_SAG11_P059052_SAG11_NODE_38059_length_254_cov_0.658065_1_plen_84_part_11
VPRTDKSKKLRAVRPHPARGPLGREMAFHPCLSPQCVYCKLVKTGIQFEEQGCQNCRSRE
ADNYMEWTTPDFDGCASLYSYGYF
>Alveolata_Apicomplexa_EP01053_Blabericola_migrator_P004067_Blabericola_migrator_1_4066@NODE_2239_length_3070_cov_133_593407_g464_i1_p7_GENE_NODE_2239_length_3070_cov_133_593407_g464_i1NODE_2239_length_3070_cov_133_593407_g464_i1_p7_ORF_typecomplete_len127_score12_02Spt4_PF06093_13_9_7e25_NODE_2239_length_3070_cov_133_593407_g464_i19171297
MYQGGYDEGYEEAGQAAILVPQGSTKKIRDKTGKLPPRETTVLKLRACMQCRLVMSEDQF
MDNGCLNCPELQLDGNADNIWQHTTPNFKGLTAILRPDVSWVAKFNGLTNVCPGAYAVSL
MHSAGY
>Alveolata_Apicomplexa_EP01054_Gregarina_sp_Poly1_P006899_Gregarina_sp_Poly_1_6898@NODE_3741_length_901_cov_159_345324_g2399_i0_p2_GENE_NODE_3741_length_901_cov_159_345324_g2399_i0NODE_3741_length_901_cov_159_345324_g2399_i0_p2_ORF_type5prime_partial_len141_score11_96Spt4_PF06093_13_1_3e25_NODE_3741_length_901_cov_159_345324_g2399_i0477899
VTRKQKNWRSMYQHYQDDGDEGYDEDTGQAAILVPQGSTKKIRDKTGKLPVRETTVLKLR
ACVRCHLVMSEDQFMENGCLNCPELELDNNRDAIWTHTTPNFKGLTVILRPDVSWVAKYN
NLSHVTQGAYAVSVTHSGHY
>Euglenozoa_Diplonemea_EP01059_Diplonema_ambulator_P010912_TRINITY_DN20929_c0_g1_i3.p2_TRINITY_DN20929_c0_g1_TRINITY_DN20929_c0_g1_i3.p2_ORF_type_5prime_partial_len_235_score_54.13_TRINITY_DN20929_c0_g1_i3_3-707
LQFLYFIGVGRVPGPQDNSSSIMSTFRAPSTQSSTDARLSLGFSDELNRRVKEVFEHIPS
VADARRGDRKVDDRKLRACMLCNLLKTEEQFFKQGCSNCPSKVIKGDRESVGKFTTLNFE
GMVCVCTGNRDDSWVCRWQDLNHENLVPGAYAVTVRAVHDDVEDDHESYEGTEVGDAEMA
DVAHGAESEAEMSEVGDVKSEVKDEIKTEIGAELNAVDVKDFKTEVKTEATSNV
>Euglenozoa_Diplonemea_EP01060_Flectonema_neradi_P011191_TRINITY_DN18280_c0_g1_i1.p1_TRINITY_DN18280_c0_g1_TRINITY_DN18280_c0_g1_i1.p1_ORF_type_complete_len_185_score_40.81_TRINITY_DN18280_c0_g1_i1_64-618
MSVQGSIQGTLRSEGPQLLSSGLSQAFKDETAKAFQHVPRVSDAGPAAKNGRGDRKINDR
ALRACTTCHLLKTLDQFMEQGCTNCPRILQAGSSKDDVAKATTTNFEGMIAVCTGNRQDS
WVCRWLQLDNPKLAIGAYCVSCSVANEHEYDYDDDEDEEEEEDDDIDNNDIEMDDDDDDD
DDLA
>Euglenozoa_Diplonemea_EP01061_Rhynchopus_euleeides_P003571_TRINITY_DN12843_c0_g1_i1.p1_TRINITY_DN12843_c0_g1_TRINITY_DN12843_c0_g1_i1.p1_ORF_type_complete_len_281_score_63.96_TRINITY_DN12843_c0_g1_i1_103-945
MEPRPSKLQRGGNMSDIASLAGGVKLSTGFSGEFGDVAKEVFQFVPRLAEARKEVAPKPG
QDRPAKDAGIRKIDDRKLRACKRCKLLKTAEQFEEQGCSNCPIPKDDDSEDGAKNPRNGK
MDAAKVIAMTTLNFEGMVCICTGTRSDSWVCRWQGLNRRNLVPGAYAVMLKAEQRDESDD
EENEGAEEDTDDHAAFLKKEEEMTYDDVEESEEHQNAEETQEPRENASAAGAVSEVTPRQ
AEPAPLPVDVKEEPQKLDDNDDQEEEDNVKNEYMSEAATN
>Euglenozoa_Diplonemea_EP01062_Namystynia_karyoxenos_P075158_TRINITY_DN7235_c0_g1_i2.p1_TRINITY_DN7235_c0_g1_TRINITY_DN7235_c0_g1_i2.p1_ORF_type_5prime_partial_len_567_score_135.41_TRINITY_DN7235_c0_g1_i2_2-1702
KATVSCTLLMCGFSLCYSPLASVGLPPARSLGGGLPAAWGAGARRMSGAADGKIALDRAA
FDDLVGATLFGNVTKPPAARPRPSQQPSGSSGTPGSGAQRKRQRESSPSSSTGTGASSSS
RRSRPASAAGSVCSRLTEIERRSKQKWMQFLPEITGERTDKDLRACQRCKMLKTIDQWVS
YGCENCPELRMKGDRDRAVLHTTRNFEGFYAMCAGDRSDSWSMRWLGLSHDRLHHGAYAL
HLTKQSDRRGLPAPTEDEESIESVSQTTSATRSRSHVTKGSRQKTGSSTAASTEDRERSS
LSQSDTHGGSRSEQSTARRPVLPPRRSGSGTGADDSRTGHSGGATSDRDSSLPSRPRDPQ
SGAPAVSQEPAPVPPPQPPRSLVPLPLDPEDKMVGGIDVSAGDHNIWDCLQTLPPEELGE
KSAGDVLEWIATHPHTWHAYEFFFTLADMDQQAGYQALQQRWHRLYNIRRDAMLAEAGDR
QASPAPVSASASATSGAAQTAEGSAKQPSQSSEVLASEVSASLPAASMHPSPSPAGPSHR
PSPSVRRGSSTSDHARGPPASPSPSQ
>Euglenozoa_Diplonemea_EP01063_Lacrimia_lanifica_P025535_TRINITY_DN33371_c0_g1_i1.p2_TRINITY_DN33371_c0_g1_TRINITY_DN33371_c0_g1_i1.p2_ORF_type_5prime_partial_len_245_score_106.40_TRINITY_DN33371_c0_g1_i1_1-735
KATVSVLNCVPGPRGEGIHVSTMSTDLGRFGGSEMGDLHSGMSSFSQQFAKQNDFFKYMP
AVEDKGQHSIGQKGDRRIDDRRLRACLRCKMLKTLKQFEDQGCHNCPSYLQPKDREPDDA
ANKTTTNFEGMVCVCTSNKGDSWVCRWQDLNQRNLVPGAYAITMNAEEAGDEYDDESYDG
TEEDEDIGMEEGVKQEVVKSETKHEVKDEVVHSEAESTAQPTAAAANDDDMDDVGGWGDA
DFNE
>Euglenozoa_Diplonemea_EP01064_Diplonema_japonicum_P026157_TRINITY_DN3757_c0_g1_i1.p1_TRINITY_DN3757_c0_g1_TRINITY_DN3757_c0_g1_i1.p1_ORF_type_complete_len_186_score_28.35_TRINITY_DN3757_c0_g1_i1_55-612
MYRPPSFSAGSDARLSLGFSDELNKQVKEVFDHIPPVSDARNGERKVDDRKLRACMHCKL
LKTEDQFLKQGCSNCPSIVKQGDRESVDQYTTLNFEGMVCVCTGNRDDSWVCRWQDLDHP
ELVPGAYAVAVRAFLETEVEDNDDSYDGTESEEEDAQTDLASVAANTDVKSEIVKSEIVK
SEIQD
>Euglenozoa_Diplonemea_EP01065_Artemidia_motanka_P039973_TRINITY_DN49411_c0_g1_i1.p1_TRINITY_DN49411_c0_g1_TRINITY_DN49411_c0_g1_i1.p1_ORF_type_complete_len_251_score_35.30_TRINITY_DN49411_c0_g1_i1_67-819
MPGGGDGYQGAALTADELAGLDAPSGKRRRLYHDGGSSAGSAAGSDATRSNLSAVFQRYG
PQRWKSFVPEVTGEGGNDKKLRACKTCRMIKMIQQWQLYGCENCGGNFPPGLTRREAEDM
TTRSFEGMCSVVTGNRAESWVSRWLGLDAASLKQGAYAVRLKIDRREMGEGDEVADEEGD
AEPDHNTFADAVSARPSMSPTPMHSTDRQPTTRPPSAVVCPSSLAGTVPSAAPSVSASVH
LPSLPKSEMA
>Alveolata_Apicomplexa_EP01070_Trichotokara_eunicae_P008186_Trichotokara_eunicae@DN5670_c0_g1_i1.p2
MERGEEGGQEALDVYVPTGVKKNVRYKDKDGRNFTAERVVLKARACLVCRIILGEDQFND
IGCPNCPFLNLEGNRESIFECTTASFNGWIVLMKPEGSWVARYNALTTNVPGCYAVTANG
ELPESLRDQIPRAGPE
>Heterolobosea_Heterolobosea_EP01080_Neovahlkampfia_damariscottae_P000933_gene933-9841_t
MSSSNMVPTNLKQLRACLRCSLVKTYDQFYQNGCENCEELNMNGKRDAVEDKTSATFEGT
VN
>Stramenopiles_Ochrophyta_EP01082_Thalassiosira_pseudonana_P011564_g10781.t1_g10781_contig4_2554068-2554840
MDEEDRRYNNSSDEDEDPNSNLPPKVAELAEASVPTSLKGVRACMRCGIIKTLDQFLEYG
CENCPFLDMAGNHERCNLCTTAFFEGQVAVMDPSESWTAKWIRIDAYLPGVYAISVTGQF
DRDIEEELENRGCRWRCRPVGADANGSW
>Rhizaria_Foraminifera_EP01083_Nonionella_stella_P085442_236946_1
LIMSYHEEEGEEEDLPAQIADLAQASAPTSIKGMRACKRCGILKTLDQFINDGCENCPFL
EMADDPERCNMCTSAFFEGQVAVMDPRESWTAKWLRVDNYLPGVYAITVTGQLDKNTIDD
LESRGCKYRCRPVVS
>Rhizaria_Foraminifera_EP01083_Nonionella_stella_P259491_885932_1
RSRSLRKRITMIDDAELQAQPEPAVYPLSTQDLRACFSCKLVKSFQQFKESGCENCSPGQ
WSAQDVMGGTTPKFQGMASVFNPKDGWVTRWLRLTNQAAGIYAISVTKRDDAR
>Rhizaria_Foraminifera_EP01084_Bolivina_argentea_P191355_328703_1
MNGHNNHNNNQYILPDKSGGRLRACLSCKLIKSERDFSEIGCENCGQTVEIYGTVDNWTT
PSFVGMCALMEDQKSWVAKHQRIIHLVPGLYAIATKGRLSKGHDDDDDDMDE
>Rhizaria_Foraminifera_EP01084_Bolivina_argentea_P191356_328704_1
GNFCLRLIYKQTFCLIFFSYNSVVIMSHSHHHRHSNSNTNSDLYIVPDKTGGRLRACLSC
KLIKSERDFSEDGCENCPQSIEVYGSVDNWTTPSFVGMCALMEDQKSWVAKHQRTVRLIP
GLYAITTKGRLSKENEHDDMDE
>Rhizaria_Foraminifera_EP01084_Bolivina_argentea_P245767_411405_1
FFFFFIFVASLRFYRSLSSSYFIMSHANTNNHDNSEYYIIPSKDGGRLRACLSCKLIKSS
DQWRDGCDNCREHVEIYGSADRWTTPSFTGVCALMDDTKS
>Rhizaria_Foraminifera_EP01084_Bolivina_argentea_P282878_484333_1
AEVIFIMSNSRQRDNRDNSDLYIIPDKQGGRLRACLSCKLIKAEHDWGNGCNNCQDSVEI
YGSYDNWTTPSFVGMCALLEDNKSWVAKHQRIARLVPGLYAIATKGRLSKDTDDHDDIDE
>Rhizaria_Foraminifera_EP01084_Bolivina_argentea_P303125_523285_1
MGYEMEGNNELDEEEEEEEIDEEENLEEDVIDMAALPTDMKGWRACMSCALIKTFSQFAD
RGCDNCPFLSVEEGLERVHECTSQHFSGVIALIEPQTSWVARWQVFFRLFSFRCNFRNIC
AYLNVCACFKLFGHVS
>Rhizaria_Foraminifera_EP01084_Bolivina_argentea_P303126_523286_1
MGYEMEGNNELDEEEEEEEIDEEENLEEDVIDMAALPTDMKGWRACMSCALIKTFSQFAD
RGCDNCPFLSVEEGLERVHECTSQHFSGVIALIEPQTSWVARWQGYTMYKPGMYAVDVIG
ELHIQDKETMTEAGIMWKCRPVSEVRQ
>Breviatea_Breviatea_EP01086_Lenisia_limosa_P001275_TRINITY_DN12348_c0_g1_i1.p1_TRINITY_DN12348_c0_g1_TRINITY_DN12348_c0_g1_i1.p1_ORF_type_5prime_partial_len_111_score_15.55_TRINITY_DN12348_c0_g1_i1_9-341
GKVATMSDHEEDAEMLVAKPPPSNMKAKWVCCKSCGLLKTVEQFFDEGCDNCEGNVRFQD
SRDNVIEGTTSKYEGVVSLINPERSWVARYQGINLLKPGVYSVAHVQADQ
>Amoebozoa_Centramoebia_EP01087_Luapelamoeba_hula_P015686_TRINITY_DN4710_c0_g1_i1.p1_TRINITY_DN4710_c0_g1_TRINITY_DN4710_c0_g1_i1.p1_ORF_type_complete_len_133_score_11.93_TRINITY_DN4710_c0_g1_i1_55-432
MNDAQQKEQLMRSVVPAELKQLRACLSCSLVKTYHQFQHAGCPNCPFIEDNISDWTTASF
DGMIAVLKPTESWVARWQRIRGASGTLFVPGVYAVSCNGKLPPRVIAKMEREGRNYVNRD
TSSRT
>Amoebozoa_Centramoebia_EP01088_Endostelium_zonatum_P000111_TRINITY_DN1019_c0_g1_i1.p1_TRINITY_DN1019_c0_g1_TRINITY_DN1019_c0_g1_i1.p1_ORF_type_5prime_partial_len_127_score_13.20_TRINITY_DN1019_c0_g1_i1_83-463
RMAESDASVIPTTASSKQLRACLFCSLVKTQAQFESDGCNNCPFLHMQDDSDAIEACTSS
SFDGLISMMSPSESWVAKWQKMRGTRSTCVPGVYAISVSGELNKAVASELSRQGYKYNTR
DFSKAV
>Amoebozoa_Centramoebia_EP01089_Gocevia_fonbrunei_P019892_TRINITY_DN718_c0_g1_i1.p1_TRINITY_DN718_c0_g1_TRINITY_DN718_c0_g1_i1.p1_ORF_type_5prime_partial_len_147_score_20.62_TRINITY_DN718_c0_g1_i1_58-498
DVAPSRGLGDVYKRQLYNMANDKDRALASIVPASTRNLRACLCCSLIKNVMQFEVNGCDN
CPFLDMEEDRSVVEDCTSPDFDGAIAMMKPTESWVARWQNLRGDNAAYKPGVYAMSVTGE
LPSDIVSQLHKQGKFRYRSRDFSKPA
>Amoebozoa_Centramoebia_EP01090_Pellita_catalonica_P021200_TRINITY_DN786_c0_g1_i1.p1_TRINITY_DN786_c0_g1_TRINITY_DN786_c0_g1_i1.p1_ORF_type_5prime_partial_len_137_score_7.21_TRINITY_DN786_c0_g1_i1_3-413
VTETPDSGFVWKMSRGLGIVPTSHGRNLRACLFCSLVKTAIQFEAQGCENCPEIIRQGDP
DLVDVCTSSDFSGIISMMNPEESWVAKWQKLRGTTQSPRPGCYAISVSGELPVDIINDLS
KYGIKYRSRDFSQKTS
>Amoebozoa_Centramoebia_EP01091_Cochliopodium_minus_P000392_TRINITY_DN10371_c0_g1_i1.p1_TRINITY_DN10371_c0_g1_TRINITY_DN10371_c0_g1_i1.p1_ORF_type_5prime_partial_len_103_score_25.31_TRINITY_DN10371_c0_g1_i1_103-411
EILLNNYMSQEDNQEIESQIVPKKLHALRACRYCYLVKSQALFQKYGCDNCGDRGKDTTT
QDFEGLISVINPQQSWVARYQRLDVNRIKPGLYAVTITEKRN
>Amoebozoa_Centramoebia_EP01092_Planopodium_desertum_P002484_TRINITY_DN141039_c0_g1_i1.p1_TRINITY_DN141039_c0_g1_TRINITY_DN141039_c0_g1_i1.p1_ORF_type_complete_len_149_score_6.01_TRINITY_DN141039_c0_g1_i1_40-447
MLDVPDEEDLPADASKELSAVPNPLRQLRACLSCGLIKSTAQFRLNGCEVCPFIDMKDDP
ARIAETTSTSFEGMIAMIDPKASWVAKWQRMRDFKHFHKGCYAISVRGELPAYVVENMAR
QGIRYVSRDMSKRSA
>Amoebozoa_Centramoebia_EP01093_Parvamoeba_rugata_P005365_TRINITY_DN18017_c0_g1_i1.p1_TRINITY_DN18017_c0_g1_TRINITY_DN18017_c0_g1_i1.p1_ORF_type_5prime_partial_len_292_score_3.47_TRINITY_DN18017_c0_g1_i1_3-878
KMQYENEGEDDFLDEDEEEVPVADVASPAGRSGRAIFNDKRRKNEHDLQQVNAHVDASVV
PARTTTLRACKLCALVKTMEQFIKVGCENCERFANMRGDMGRVEEFTSAVFEGLVAMTDP
GQSWVAKYQRFKQGYVPGCYAVSVKGDLSAEALEELEGSYRYVSRDNSQRGKAQAYDGKP
VAAAAQGDDEDDDEDEVEEEDGDFRVGAAELAQEQEESAMEVDERVAVPPFDAQGGEEDE
ETGVVPMDVEEEEQLQPAGEELEESSRLSDSQQHSFFQLTQDVDGGDTQDM
>Amoebozoa_Flabellinia_EP01094_Clydonella_sp_ATCC50884_P004806_TRINITY_DN1381_c0_g1_i1.p1_TRINITY_DN1381_c0_g1_TRINITY_DN1381_c0_g1_i1.p1_ORF_type_5prime_partial_len_177_score_34.52_TRINITY_DN1381_c0_g1_i1_452-982
ALFVFLTTARAGHVHTTDEGKRRREATRGSARTSPLSRSTGRGEHEQRTKKQTSDCDSSM
ADRTIPSSLRALRACMGCSLIKTATQFQKEGCDNCPFLHLDMDQEHVLERTSTNFNGMIA
MMDNDESWVARWQRIAPGQKYVKGCYAISVAGQLPEDAVELMARNGYRYISREQTE
>Amoebozoa_Flabellinia_EP01095_Lingulamoeba_sp_RSL-Kostka_P013159_TRINITY_DN537_c1_g5_i1.p1_TRINITY_DN537_c1_g5_TRINITY_DN537_c1_g5_i1.p1_ORF_type_complete_len_142_score_46.72_TRINITY_DN537_c1_g5_i1_125-550
MNILPDPLKDLRACFFCSLIKTRIQFITNGCENCPCFNFDEERVDDYTTPNFSGMIGVMD
PQNSWVAKWQSINKKRFCRGIYAINVFGKPYQEAIEIYKENGYRYVNRDQTEPITALPGG
SSNQLIGTRISDDDDDDFDDL
>Amoebozoa_Flabellinia_EP01096_Ripella_sp_DP13-Kostka_P014675_TRINITY_DN6703_c0_g1_i1.p1_TRINITY_DN6703_c0_g1_TRINITY_DN6703_c0_g1_i1.p1_ORF_type_5prime_partial_len_129_score_35.64_TRINITY_DN6703_c0_g1_i1_1-387
GPAITAVLSSPRISSRRKKKGRMSTLPADDKIRTWRACYYCCLIKSKDQFEKDGCENCNQ
EKFDFRDNVLNFTTPNFDGVIGMFDGSKSWVSRWQRLDNPVPGMYAISVAGTPDGGDYPR
INRDRREQ
>Amoebozoa_Flabellinia_EP01097_Dermamoeba_algensis_P001263_TRINITY_DN1483_c0_g1_i1.p1_TRINITY_DN1483_c0_g1_TRINITY_DN1483_c0_g1_i1.p1_ORF_type_complete_len_120_score_13.48_TRINITY_DN1483_c0_g1_i1_245-604
MEGEVVPGEELIPVEFRKLRACLFCGLVKNDSQFKENGCENCPFLHLKGDNERIERCTSN
SFEGMIAMMNPEDSWVSKWQRFPPRSKPGCYAMVVNGRLPSDIVQNLERNGIRYVPRTA
>Amoebozoa_Flabellinia_EP01098_Paradermamoeba_levis_P012962_TRINITY_DN5792_c0_g2_i1.p1_TRINITY_DN5792_c0_g2_TRINITY_DN5792_c0_g2_i1.p1_ORF_type_complete_len_130_score_1.75_TRINITY_DN5792_c0_g2_i1_19-408
MSDPMERPQLPISENNVVACRQCGLILTRDQFRKEGCRTCADGEPREDEDVTAKFSGYVG
IINGEGSWVARLLSKTDKPAGVYAAQIHGDDDDDDGEEHHDDDDDDDGNFGNGLDHAEDA
ADESWMQGE
>Amoebozoa_Flabellinia_EP01098_Paradermamoeba_levis_P014337_TRINITY_DN680_c0_g1_i1.p1_TRINITY_DN680_c0_g1_TRINITY_DN680_c0_g1_i1.p1_ORF_type_5prime_partial_len_125_score_39.37_TRINITY_DN680_c0_g1_i1_613-987
KQKTAYEMSASLVGSEMCIRDRYQRRVRGKKTQFGGFLVFLASFSFFSATFHFSLKQVLP
MDGEVIPGEEVLPIEFKRLRACLFCALIKTEQQFKENGCENCPFLEMKNDTDRVERCTSN
SFEG
>Amoebozoa_Flabellinia_EP01098_Paradermamoeba_levis_P014338_TRINITY_DN680_c0_g1_i2.p2_TRINITY_DN680_c0_g1_TRINITY_DN680_c0_g1_i2.p2_ORF_type_complete_len_121_score_23.63_TRINITY_DN680_c0_g1_i2_198-560
MDGEVIPGEEVLPIEFKRLRACLFCALIKTEQQFKENGCENCPFLEMKNDTDRVERCTSN
SFEGMVAMMNAEDSWVARWQRIPAHFKHGCYALSVNGRLPGEIVKNLERSGIKYQPRHPT
>Amoebozoa_Flabellinia_EP01100_Stratorugosa_tubuloviscum_P005626_TRINITY_DN2508_c0_g1_i1.p1_TRINITY_DN2508_c0_g1_TRINITY_DN2508_c0_g1_i1.p1_ORF_type_complete_len_102_score_44.43_TRINITY_DN2508_c0_g1_i1_58-363
MSVEQFSNFPTPNDKDLRACKRCKLVKSNSEFLKNGCDNCDENIKKSKDDIKKQTTKDFH
GVIAVLNFEQSWVLNALRIKPTYVKGLYAMDIPRRARSMKE
>Amoebozoa_Flabellinia_EP01102_Stenamoeba_stenopodia_P006275_TRINITY_DN1715_c0_g1_i1.p1_TRINITY_DN1715_c0_g1_TRINITY_DN1715_c0_g1_i1.p1_ORF_type_complete_len_134_score_18.44_TRINITY_DN1715_c0_g1_i1_107-508
MSDKEDEMEQSADLGGVVPSETRQLRACLVCSLVKTATQWRDGCENCPFLTDFIPRNQER
ILSCTTSAFEGLIAMMDQAESWVAKWQRIHGTFNGQQYVRGCYAISVSGRLPDDIIDQIR
SAGYAYIPRDNAQ
>Amoebozoa_Flabellinia_EP01103_Thecamoeba_quadrilineata_P003003_TRINITY_DN1283_c0_g1_i3.p1_TRINITY_DN1283_c0_g1_TRINITY_DN1283_c0_g1_i3.p1_ORF_type_5prime_partial_len_137_score_10.07_TRINITY_DN1283_c0_g1_i3_47-457
VTGVQTCALPDLFNQEMAQNSIIPDLQQRSQLRACLFCSLIKTMTQFETNGCENCPFLLI
AGDKVRVMECTSPSFEGMIGMLNNQESWVARWQRLNSPKFKKGCYAISVSGRFPRSFIGE
LAKDGIHYFSREAQSN
>Amoebozoa_Archamoebea_EP01107_Rhizomastix_libera_P009709_TRINITY_DN25848_c0_g1_i1.p1_TRINITY_DN25848_c0_g1_TRINITY_DN25848_c0_g1_i1.p1_ORF_type_5prime_partial_len_127_score_20.06_TRINITY_DN25848_c0_g1_i1_58-438
GMSVIVPVDQRHLVACIGCSLVKSFEQFVNFGCENCESKLKLAGNTDRVREFTTPTFQGL
ISLTVPGRSWVGRWQRIEHFHPGCYAVHVEGMLDESIANELLEFSGAHASFLKKQIVAQQ
QQKAGK
>Amoebozoa_Eumycetozoa_EP01109_Acytostelium_subglobosum_P000572_XP_012748113.1_hypothetical_protein_SAMD00019534_121040_Acytostelium_subglobosum_LB1
MSTSTSTREKRDKRTIVPTSFRSIRACVNCGLVKTTAQFDEYGCENCDRQSERRKDRDTG
SATTTNFEGIMAIMKPTESWIARRQHYERRVPGCYALSIKDDDSQR
>Amoebozoa_Eumycetozoa_EP01111_Echinosteliopsis_oligospora_P002167_TRINITY_DN1315_c0_g1_i1.p2_TRINITY_DN1315_c0_g1_TRINITY_DN1315_c0_g1_i1.p2_ORF_type_complete_len_113_score_14.60_TRINITY_DN1315_c0_g1_i1_439-777
MSADIVPTDLRHLRACIVCSLIKTYDQFESDGCENCDEFISQYSTRVAQCTTTSFEGMIA
MMIPSESWVAKWQRIVKYTPGMYAIAVHASLPRPVERELHAAGVKYQPRHPQ
>Amoebozoa_Eumycetozoa_EP01112_Ceratiomyxa_fruticulosa_P009511_TRINITY_DN247_c0_g1_i1.p1_TRINITY_DN247_c0_g1_TRINITY_DN247_c0_g1_i1.p1_ORF_type_complete_len_118_score_8.79_TRINITY_DN247_c0_g1_i1_144-497
MSTTALNPAVIPTELRTMRACMLCTLIKTYDQFVDDGCDNCGQVLGMQGDRDRTQICTTT
SFEGMIGLMIPDESWVARWNNLIKFTPGCYAIGVHGNLPPDIIHELRSNGISYILRD
>Amoebozoa_Eumycetozoa_EP01113_Clastostelium_recurvatum_P050588_TRINITY_DN9614_c0_g1_i1.p1_TRINITY_DN9614_c0_g1_TRINITY_DN9614_c0_g1_i1.p1_ORF_type_5prime_partial_len_120_score_21.79_TRINITY_DN9614_c0_g1_i1_2-361
PFLLYRWSRVKMEMASIPTELRTLRACMVCSLIKNYQQFVHEGCDNCESLLQLAGDGERV
TVCTTTSYEGTIGMMAPSESWVAKWQRLVKFKPGCYAIAVHGNLPREIANEIRSSGSRY
>Amoebozoa_Variosea_EP01114_Cavostelium_apophysatum_P012961_TRINITY_DN3036_c0_g1_i1.p1_TRINITY_DN3036_c0_g1_TRINITY_DN3036_c0_g1_i1.p1_ORF_type_complete_len_129_score_21.31_TRINITY_DN3036_c0_g1_i1_42-428
MDEENGHHVSQVPDNMKNLRACFFCSQVKTSEQFDMYGCSNCEDWLGLKQNKPKIEECTS
ASFEGMFALIDPDASWVARWQRVNGKQYAKGMYAISVNGNPPSSVINELRDAGKTYHNRN
RAVYTSSR
>Amoebozoa_Variosea_EP01117_Protostelium_nocturnum_P020018_TRINITY_DN882_c1_g1_i1.p1_TRINITY_DN882_c1_g1_TRINITY_DN882_c1_g1_i1.p1_ORF_type_complete_len_126_score_22.11_TRINITY_DN882_c1_g1_i1_59-436
MAAPQPREICPPPNNMKSLRACLWCSLIRTEKQFDDEGCPNCEPFLQYGRNRRDVDICTS
ASFDGIITMLDPDASWVAKWNRINQKTFVRGVYAVSVNGRLPNSIVKEIQKDHGKNYIPR
YQIEE
>Amoebozoa_Variosea_EP01118_Nematostelium_gracile_P001680_TRINITY_DN11738_c0_g1_i1.p1_TRINITY_DN11738_c0_g1_TRINITY_DN11738_c0_g1_i1.p1_ORF_type_internal_len_125_score_14.70_TRINITY_DN11738_c0_g1_i1_1-372
VRDSFSKLFSGMAEDMHKVSELPEPSDLKQLRACLFCSQVKSLDQFEKYGCTNCDSFLHL
KDHKSKVAECTSPSFEGLIALIDPNQSWVARWQRITGVQYSLGLYAMSVNGRLPPYIVDD
IDRQ
>Amoebozoa_Variosea_EP01119_Soliformovum_irregulare_P012007_TRINITY_DN3081_c1_g1_i1.p1_TRINITY_DN3081_c1_g1_TRINITY_DN3081_c1_g1_i1.p1_ORF_type_complete_len_130_score_6.31_TRINITY_DN3081_c1_g1_i1_39-428
MDNISQVPNDLKQLRACMICSLIKTYAQFKAFGCSNCEEFLHMKSDDNKIEDCTSSTFEG
TITLLDPDASWVARWQKISGTFALITGKITTIGKAYCKGIYAISVNGRPPPEIIQDMASA
NKRYRSRAQ
>Amoebozoa_Tubulinea_EP01120_Amphizonella_sp_Union-15-10_P017492_TRINITY_DN9727_c0_g1_i1.p1_TRINITY_DN9727_c0_g1_TRINITY_DN9727_c0_g1_i1.p1_ORF_type_complete_len_127_score_24.63_TRINITY_DN9727_c0_g1_i1_85-465
MGEYDRAKVVPASLKASELRACLVCGLLKTFKQFEEDGCENCRFLKLETDEDLVEKCTTS
NFNGIISMMRPEKSWVARWRRITGPNKRRPAAGCYAVAVYGRLPGEIISRLEDKNIRYRP
LDLIHQ
>Amoebozoa_Tubulinea_EP01121_Diplochlamys_sp_Union-15-3_P015964_TRINITY_DN5351_c0_g1_i1.p1_TRINITY_DN5351_c0_g1_TRINITY_DN5351_c0_g1_i1.p1_ORF_type_5prime_partial_len_141_score_21.15_TRINITY_DN5351_c0_g1_i1_103-525
GINAEYGRYFFIFSVFDMAEDIDRIPKNLRPSKLRACLVCSLVKTTEQFQNDGCDNCTFL
KMAEDMVEKCTTNNFNGIIAMMKPDQSWVARWMRIVGPGRRQPVPGCYAVAVYGRLPGDV
ISSMEAEGIRYRPLDLIHQQ
>Amoebozoa_Tubulinea_EP01122_Echinamoeba_exundans_P005364_TRINITY_DN1552_c0_g4_i1.p2_TRINITY_DN1552_c0_g4_TRINITY_DN1552_c0_g4_i1.p2_ORF_type_5prime_partial_len_117_score_17.89_TRINITY_DN1552_c0_g4_i1_72-422
QRNMEPIYAEGGEAQIVPAGVKDLRACTSCNLVKTAHQWQQDGCENCGWTDGWQDATTNR
FHGMIAMMSHERSWVFKWQRMKPTYRPGCYAVKVDGYVNVAQQDDDMGLGGDDDAQ
>Amoebozoa_Tubulinea_EP01123_Difflugia_compressa_P013661_TRINITY_DN6464_c0_g1_i1.p1_TRINITY_DN6464_c0_g1_TRINITY_DN6464_c0_g1_i1.p1_ORF_type_5prime_partial_len_150_score_28.36_TRINITY_DN6464_c0_g1_i1_65-514
VRAPAKVPKSWLSGINAEYGMADDEDYDEQHQDDGGSHDIVPHRLIKLRACLICGLVKEY
KQFIEDGCNNCTQLGLQNDTEKVEGCTTPNFTGLIAMMKPERSWVAKWQRLKPNSVPGCY
AVSVQGRLSQEMINIVTECGIDYHPLDQE
>Amoebozoa_Tubulinea_EP01124_Arcella_intermedia_P014016_TRINITY_DN20408_c0_g1_i1.p1_TRINITY_DN20408_c0_g1_TRINITY_DN20408_c0_g1_i1.p1_ORF_type_5prime_partial_len_135_score_13.09_TRINITY_DN20408_c0_g1_i1_2-406
FRKIKRMDDEEYEDERYDQNITDIIPQKLYRLRACMGCGLVKETRQFQKFGCNNCTFLKI
HGDGDRLESCTTTNFSGLISMMKPERSWVARWQRMRPNLVPGCYAVTVQGRLGPDMINIL
HENQVEYIPLDQED
>Amoebozoa_Tubulinea_EP01126_Amoeba_proteus_P019801_TRINITY_DN20280_c0_g1_i1.p1_TRINITY_DN20280_c0_g1_TRINITY_DN20280_c0_g1_i1.p1_ORF_type_internal_len_120_score_11.11_TRINITY_DN20280_c0_g1_i1_2-358
SSGINAEYGEYEDSQPTVDNAIVPTNVKRLRACLICGLVKTHDQFQDSGCENCPFETVTD
FVETCTTQNFEGLIALMDPRNSWVSKWQRTRKSLKEEKKLIFTFLENAVPGCYATVVHG
>Amoebozoa_Tubulinea_EP01128_Nolandella_sp_AFSM9_P001587_TRINITY_DN11808_c0_g1_i1.p1_TRINITY_DN11808_c0_g1_TRINITY_DN11808_c0_g1_i1.p1_ORF_type_complete_len_131_score_10.69_TRINITY_DN11808_c0_g1_i1_223-585
MGDDIDYTRAVPAEKKLRACLVCGLVKGRGQFHERGCDNCNFLNIKGDWVDVEQATSANF
DGVIAMMDTANSWVAKWQGHKSIYIPGVYAVSVSGILPQHFIERMESKGLIYRPLSNRQQ
>Amoebozoa_Tubulinea_EP01129_Flabellula_baltica_P002407_TRINITY_DN12216_c0_g1_i1.p1_TRINITY_DN12216_c0_g1_TRINITY_DN12216_c0_g1_i1.p1_ORF_type_5prime_partial_len_135_score_23.85_TRINITY_DN12216_c0_g1_i1_51-455
VNTMSYEYDSDSDEGHGYYTSHEALPSSLKKLRACMVCGLIKTYDQFLSDGCENCSALSS
MRGDDFMVRRCTNDNFSGFITMMNPKGSWVAKYQRIENVVQGCYAVIVHGDLDSDIINLL
QDNGVPYRPLNRNN
>Amoebozoa_Tubulinea_EP01130_Rhizamoeba_saxonica_P012293_TRINITY_DN5164_c0_g4_i1.p2_TRINITY_DN5164_c0_g4_TRINITY_DN5164_c0_g4_i1.p2_ORF_type_complete_len_130_score_29.58_TRINITY_DN5164_c0_g4_i1_47-391
MDDEFGDSYEEEMPVVPDNMRRLRACKNCALLKSVNQWDEAGCTNCDRGAYSSSNITSEF
SGLVSFMRPNESWVARYLNHANQVPGCYAMEVNLRQDLNTRDEIDDIDMQMDGL
>Amoebozoa_Eumycetozoa_EP01132_Coremiostelium_polycephalum_P009241_gene9241-11322_t
MSSRNKSSSERPSIVPSTFKRSRACIECGLVKTVEQFQENGCENCEKNYLKGDKDRVLSN
TTQNYEGLIALMKPTESWIARRQHLERRVPGCYALSIDGEQTDMSSRGRS
>Stramenopiles_Opalozoa_EP01138_Halocafeteria_seosinensis_P006112_gb_GECG01006249.1_.p1_GENE.gb_GECG01006249.1_gb_GECG01006249.1_.p1_ORF_type_5prime_partial_len_183_score_37.16_gb_GECG01006249.1_1-549
FRCFDANVYGSRTDIVMEGATAPNKTRGLRACRRCKLVKSSDQFKESFCENCPEDAPDIV
NSETRQEYIQNHTTTEFEGMVAMMNPSGSWVAKRLKMYYVNDDGNRVTYKPGVYAIHVTA
GETEQEREDALEAKLREEEEEEAAQDADDFIEDDLGQQNAKNGHSGEQERELFEEDEHED
EL
>Fornicata_Fornicata_EP01146_Carpediemonas_membranifera_P000032_KAG9389458.1_Spt4_RpoE2_zinc_finger_Carpediemonas_membranifera
MTSQSQALDQLVDFQSAIPKISRMGGGGSRTRLFACVRCHLLKTKEQFDKNQCENCPDFD
SFEENTTSIYEGIVTLINPKESYVGNVLGLSDVIPGMYAMTVGSSAE
>Anaeramoebidae_Anaeramoebidae_EP01155_Anaeramoeba_flamelloides_P007456_Anaeramoba_flamelloidesa1115377_29.p1_GENE.a1115377_29_a1115377_29.p1_ORF_type_5prime_partial_len_115_score_24.25_a1115377_29_1-345
LKSTIVPFSQTNTRACLVCGLIKTHEQFGTDGCDNCPFLEMIQDDEKIGVCTSPSYEGCV
ALMDPQKSWVGKWKGWVGKKPGCYALIVNGELPEDIVQELQERDINYIPLNQNN
>Anaeramoebidae_Anaeramoebidae_EP01156_Anaeramoeba_ignava_P000602_Anaeramoba_ignava_a107927_29.p1_GENE.a107927_29_a107927_29.p1_ORF_type_complete_len_120_score_26.77_a107927_29_35-394
MEQEERVKTIVPLNSHTARACLSCGLVKTFEQFNQDGCENCPFLSLKNNKEGINECTTPS
FEGLIALINPQESWVAKWKGFVDRIPGCYAMRLTGRLPPEIIQQLREQNIDYVPLDNDN
>Opisthokonta_Fungi_EP00129_Allomyces_macrogynus_P002803_KNE56805.1_hypothetical_protein_AMAG_02581_Allomyces_macrogynus_ATCC_38327
MQQSTSQLPKNKRDLRACKLCSLIKTLSQFKQDGCDNCEEILDLRRHPSRVAECTSSTFE
GAIAMLKPERSWVAKWQRVDPYVPGLYAIRVSGRIPEDIEATLEQRGIRYRPRDGTAGDL
>Opisthokonta_Fungi_EP00130_Batrachochytrium_dendrobatidis_P007612_XP_006682487.1_hypothetical_protein_BATDEDRAFT_92161_Batrachochytrium_dendrobatidis_JAM81
MAETLQSEKRKLRACLLCSLLKTQQRFKMEGCDNCEEVLLFKNNTERMLECTSANYDGVI
AQMKPEVSWVARWQRVDKFSKGLYAIRVGGQLPYEVEEELIDKGIKYRPRDGSVKD
>Opisthokonta_Fungi_EP00131_Spizellomyces_punctatus_P005260_XP_016609084.1_hypothetical_protein_SPPG_04138_Spizellomyces_punctatus_DAOM_BR117
MSTSVDDVIPTSKDRRHLRACLLCGLIKSAAQFRSTGCENCDEVLHLKDHPKRITECTSA
SFDGIIAQMRPEQSWVSRWQRTDKFVKGMYAIRITGRLPEEVQELLNDNGIKYRPRDGSV
RD
>Opisthokonta_Fungi_EP00132_Gonapodya_prolifera_P005836_KXS14597.1_transcription_initiation_Spt4_Gonapodya_prolifera_JEL478
MSTYKPPTDTRRLRACLVCSILKSQRQFLTEGCDNCEPILKLKGSSARIEECTSANYEGI
IAMMNPEQSWVARYQRINAYHRGLYAMRVSGRLPEDMEERLESRGVKYFVRDGSGGRAAE
G
>Opisthokonta_Fungi_EP00133_Fusarium_graminearum_P011599_XP_011327160.1_transcription_elongation_factor_SPT4_Fusarium_graminearum_PH-1
MSSSNYVTTGQARNLRACMICSIVMTSQRFQNEGCPNCEEFLHLQHSPDQIESCTSQVFE
GVITLANPTKSWIAKYQRLDSYVPGMYAIKVSGQLPDDVRSTLEDEYRIQYIPRDGTEVE
NDA
>Opisthokonta_Fungi_EP00134_Neurospora_crassa_P006705_XP_960597.1_transcription_elongation_factor_spt-4_Neurospora_crassa_OR74A
MSENYVAPGQQRYLRACMVCSIVMTYARFRDEGCPNCEDFLHLQGSPDQIDSCTSQVFEG
IITIANPQKSWVAKWQRLDGYVKGVYATKVSGQLPDDVRTTLEDDGIQYIPRDGSATEAD
>Opisthokonta_Fungi_EP00139_Candida_albicans_P005382_XP_721856.1_transcription_elongation_factor_Candida_albicans_SC5314
MSSRSERACMLCGIIQPMKSFIDYGCPNCESLLHYQYNDNKQVQDCTSPSFEGLVALGED
NKGSWVARWLRIDSFTAGLYAVKVNGKLPPSIIAELEEQNVIYRPRDGSAED
>Opisthokonta_Fungi_EP00140_Debaryomyces_hansenii_P000689_XP_002770676.1_DEHA2G20086p_Debaryomyces_hansenii_CBS767
MSARSERACMLCGIIQPFRKFVDFGCPNCESVLHFQDNEDNQVQDCTSPSFEGLVALGDE
TKSPGGERLRIDSFVAGLYAVKINGKLPPHIIGDLADQNISYRPRDGSAED
>Opisthokonta_Fungi_EP00141_Yarrowia_lipolytica_P000155_XP_002143111.1_YALI0F13354p_Yarrowia_lipolytica_CLIB122
MSTRTERACMLCGIVQPLKAFISKGCPNCDSVLDMKADDSLTQDCTSPSFEGQVALCDPS
SSWVSKWLRIDGFQPGLYAVKVNGKLPQDIVDDLKSKGVVYRPRDGSAQD
>Opisthokonta_Fungi_EP00142_Kluyveromyces_lactis_P000909_XP_451886.1_uncharacterized_protein_KLLA0_B07997g_Kluyveromyces_lactis
MSTDRACMLCGLVQSTAEFNRNGCPNCQSIFEEAGVSAVECTSPSFEGLVGMCKPSRSWV
ARWMSIDSYIPGMYAVKIDGRLPIEVTELLPHYKPRDGSQVD
>Opisthokonta_Fungi_EP00143_Candida_glabrata_P003691_XP_448423.1_uncharacterized_protein_CAGL0K04543g_Candida_glabrata
MSSERACMLCGIVQTTNEFGRVGCPNCQGIFEEAGVSTMECTSPSFEGLVGMCKPTKSWV
AKWLSVDANIPGMYAVKVDGRLPPEVVELLPHYKPRDGSQVE
>Opisthokonta_Fungi_EP00145_Schizosaccharomyces_pombe_P004877_NP_596596.1_transcription_elongation_factor_complex_subunit_Spt4_Schizosaccharomyces_pombe
MDKLNRTRSRACLICGIVLPHSVFANKGCPNDGVDDVETFTSPVFEGIMAMMSPTESWVA
RWQRIDTFTPGIYATRVQGVLNEDVVESLRRRGINYRPRNGTSWD
>Opisthokonta_Fungi_EP00147_Laccaria_bicolor_P011127_XP_001884274.1_transcription_elongation_factor_SPT4_Laccaria_bicolor_S238N-H82
MEPAIAAIPAQARSKQLRACLLCSIIQLPVDFRKNGCPNCEDVVQMKHNPDRISSCTTTY
FDGVISVIDPDKSWVARWQRTSKYVRGMYAVRVKGRIPEDVEAELENRGLKYRPRDQTDQ
D
>Opisthokonta_Fungi_EP00148_Cryptococcus_gattii_P003235_KIR62429.1_transcription_elongation_factor_SPT4_Cryptococcus_gattii_CA1873
MPPKSGRAELRACLVCSILQSTNDFLTQGCPNCEDILEMRGSAERVAECTSLLYDGMIAM
IEPSESWVARWQRIDKRMRGIYAVRVTGRAPQDVIDAIEARGGVYRPRDAVED
>Opisthokonta_Fungi_EP00150_Ustilago_maydis_P006637_XP_011392626.1_putative_transcription_elongation_protein_Ustilago_maydis_521
MSARKEKLRACLRCQFVQSPRDFHLKGCPNCEPVLEMQGSQDRVAECTTSNFDGMISMLR
PEESWVAKWQRIEKRLPGLYAVKVVGRLPEGIDA
>Opisthokonta_Fungi_EP00152_Rhizopus_delemar_P000727_EIE76024.1_hypothetical_protein_RO3G_00728_Rhizopus_delemar_RA_99-880
MRGSMDRVMECTSSKFEGCIAMMNPKESWVGRWQRIDKFTRGIYAIRVYGRIPEDVEDDL
ARRGIPYRPRDGSIND
>Opisthokonta_Fungi_EP00153_Phycomyces_blakesleeanus_P003697_XP_018286774.1_hypothetical_protein_PHYBLDRAFT_136291_Phycomyces_blakesleeanus_NRRL_1555
MSHVLPHDKKQLRACLVCSLVKNASQFRSSGCDNCEDVLRMRKNIDRVMECTSSKFEGMI
TMMNPKESWVARWQRIDTYVVGLYAIRVYGRIPEDVEDVLERRGIAYRPRDGSVKE
>Opisthokonta_Fungi_EP00154_Conidiobolus_coronatus_P002461_KXN67001.1_transcription_elongation_factor_spt4_Conidiobolus_coronatus_NRRL_28638
MSSNNTAQLPPTKRQLRACMLCSLIKTAAQFRDFGCDNCESILKLTRSTERINDCTTTQF
EGMIALTKPRESWIARWLRTENFKKGLYACQVYGVLPDYIVDELSKVNIEYFPRDGSYQD
ALLDSMNG
>Opisthokonta_Fungi_EP00155_Edhazardia_aedis_P001542_EJW02748.1_hypothetical_protein_EDEG_02857_Edhazardia_aedis_USNM_41457
MQQNMFPTTITKKHRACLSCGILRTNVQFRKDGCPNCPALQLKNNPDNVLDGTSETHRGL
IGLVNPEKSWVAKWQRWSNKTSGAYCMIVEGELPDELISRLEESGKEYVPRNQSFTL
>Opisthokonta_Fungi_EP00156_Nosema_bombycis_P001077_EOB12213.1_Transcription_elongation_factor_SPT4_Nosema_bombycis_CQ1
MSSDFPNSLSSKLRACKICSQLKPLSSFKSNGCENCPMFDKDDEILSNKFKGMIGLVDPE
KSWVAKWQRINENKKGLYAMTVEGELSDEHIVEIEKAGKVYYDRSSSFRLE
>Opisthokonta_Fungi_EP00157_Rozella_allomycis_P001207_EPZ31948.1_Transcription_initiation_Spt4-like_domain-containing_protein_Rozella_allomycis_CSF55
MEIVPTDTKRLRACLLCSLTMAQFKMNGCENCESLLMMKGNTDRIFDCTSQNFDGCTALM
APGHSWVDKFSKGIYALKVYGRLPEDLIAHLEDQGVNYTPLEEDD
>Opisthokonta_Fungi_EP00832_Piromyces_sp_E2_P013849_OUM69949.1_hypothetical_protein_PIROE2DRAFT_37838_Piromyces_sp._E2
MSENAASIVPVEKRKLRACLLCGLIKTQNQFRANGCDNCDDVLHLKGHSARVLECTSPNF
SGCIAMMQPERSWVARWQRIDKFTKGLYAIKVLGKLPEEIQEELEDKGIKYQPRDGSMQD
>Opisthokonta_Fungi_EP00834_Sanchytrium_tribonematis_P008697_NODE_1127_length_2091_cov_1.883534.p2_type_complete_len_107_gc_universal_NODE_1127_length_2091_cov_1.883534_564-884
MPTVRNYRACLLCAKLKTAAQFEREGCENCEEILELKGNPSRISKLTTNSFDGMLFINDI
NKSWVGRYQRIIGPGLYCVSLRGVIPKEIIEEIPDFFRERNGRLRD
>Opisthokonta_Fungi_EP00840_Blyttiomyces_helicus_P009591_RKO92284.1_transcription_initiation_protein_spt4_Blyttiomyces_helicus
MADLPSAGAKSRLRACLLCSLIKTAAQFKTGCDNCEGILRRNDKLLPVDQVTSANFDGVV
ALMDPSQSWVGKWQRIDKFKPGLYAIRVSGRLPVEMEEALAERGFKYRPRDGSVHD
>Opisthokonta_Fungi_EP00841_Caulochytrium_protostelioides_P006037_RKP04226.1_hypothetical_protein_CXG81DRAFT_23180_Caulochytrium_protostelioides
MSASSIVPNETNKRKLRACLMCGLVKTTLAFRAQGCDNCEPLLNTRANSGRALECTSSQF
DGVIAVTRPDKSWVARWQRVDQFQKGIYAIRVQGRLPLDVQDELHEQGITYRPRDGSAKD
>Opisthokonta_Fungi_EP00842_Homolaphlyctis_polyrhiza_P003181_jgi_Hompol1_3864_HPOL_003395-RA
MADTAPRDRKKLRACMLCGLIKGQSDFRRDGCNNCEDVLRFKNNSERMMECTSANFDGMV
AMMKPDASWVARWQRIDKFHKGIYAIRISGRLPADIEGSLRDDNIIYRPRDGSVRD
>Opisthokonta_Fungi_EP00845_Rhizoclosmatium_globosum_P014833_ORY51318.1_Spt4-domain-containing_protein_Rhizoclosmatium_globosum
MADVLPSESSRNKWRACLLCGLIKTAAQFKHDGCDNCEDVLQMTGSNKKVGELTSAQFDG
VVGITQPSESWVARWQRCDKFTRGLYAIRVTGRLPDDTIDEMRQQGFTYRPRDGSVKIKL
APSINACLYLFQFLAADWRWMVVVGAIR
>Opisthokonta_Fungi_EP00846_Dimargaris_cristalligena_P003882_RKP36979.1_Spt4_RpoE2_zinc_finger-domain-containing_protein_Dimargaris_cristalligena
MSTIIPQEKKNMRACLLCSLIKNQSQFVKNGCENCEDILRLRGNTERVLECTSANFNGFV
ALMRPEQSWLGRWQRIEKYSKGLYAAQVTGRIPEDVEMALEQRGITYRPRDGTVKD
>Opisthokonta_Fungi_EP00848_Thamnocephalis_sphaerospora_P004752_RKP09109.1_transcription_elongation_factor_SPT4_Thamnocephalis_sphaerospora
MANNSILPSSRRQLRACLLCSLLKQLHQFRMDGCDNCEELMRMRGSLDRVQECTTTNFEG
VLAMVQPERSWASQWQRIERFTPGMYAIRVTGMPPDDVLDELDRRGIPYTPRDGSMPQ
>Opisthokonta_Fungi_EP00849_Syncephalis_pseudoplumigaleata_P003467_RKP25669.1_Spt4_RpoE2_zinc_finger-domain-containing_protein_Syncephalis_pseudoplumigaleata
MADILPANRRQLRACLLCGLIKQLHQFRNHGCENCEELMRMRVSLDRVNECTTTNFEGAI
AVIKPEDSWATQWLRLERFRPGVYAIRVTGMPPDDVLDELERRNITFIPRDGSMPE
>Opisthokonta_Fungi_EP00855_Neolecta_irregularis_P003025_OLL24624.1_Transcription_elongation_factor_spt4_Neolecta_irregularis_DAH-3
MSNYKISRKNTRACYLCGIIQPYTTFQREGCPNCESILQVSTRVDDCTSATFDGTVAVLN
PKDSWVCKWQRWVKCVPGIYAVKISGQFDEEIVDELERQGITYQPRDGSAQE
>Opisthokonta_Fungi_EP00856_Taphrina_deformans_P002601_CCG83167.1_Transcription_elongation_factor_spt-4_Taphrina_deformans_PYCC_5710
MSKPNFQRRLPKSTKNLRACLMCAILLTSDQFANEGCPNCESILRTSERPEEVTSPNHEG
RIAMMSPSDSWVAKWQRSSNFVAGLYATRVVGRLADEIVEDLEAQGIQYIPRDGSYVE
>Opisthokonta_Fungi_EP00858_Microbotryum_lychnidis-dioicae_P005880_KDE07939.1_transcription_elongation_factor_SPT4_Microbotryum_lychnidis-dioicae_p1A1_Lamole
MSASKKLRACLMCSFVAMPSEFRRDGCPNCDEYLEMKGSSDRVVECTTTKFDGAIALINP
RESWVAKWQRNDKHSPGVYAVRVTGQLPEQIVEDLEARGVTVHSREMNDD
>Opisthokonta_Fungi_EP00859_Malassezia_sympodialis_P001918_XP_018740570.1_uncharacterized_protein_MSY001_2021_Malassezia_sympodialis_ATCC_42132
MSTTAKLRACLRCHYAQSAAEFHAKGCPNCQDLLDMQGSQERVADFTTSNFDGLICMLQP
EESWVAKWQRIGTLLRSRRKTHGRAVVGRLPDGYE
>Opisthokonta_Fungi_EP00860_Wallemia_mellicola_P004976_XP_006960609.1_transcription_initiation_protein_spt4_Wallemia_mellicola_CBS_633.66
MSHGKHSKFRACLMCSYLQEGKEFKLKGCPNCPFLEMKGSSESVTDCTSGQYDGIVALTQ
PKGSWVGKWQRVNTCEKGLYAVRVTGRLADNIVDNLQAHGIPYRPRDEIEE
>Opisthokonta_Fungi_EP00861_Lobosporangium_transversale_P010939_XP_021885927.1_Spt4_RpoE2_zinc_finger-domain-containing_protein_Lobosporangium_transversale
MSSIIPTDKKQLRACLLCSLIKKQEQFFKHGCDNCESLLEMRGHMDRVMDCTSQHYDGAI
AVMQPSESWVAKWQRIDKFEKGIYAVQVMGRLPEDIEDDLESKGIKYRPRDGSARD
>Opisthokonta_Fungi_EP00862_Endogone_sp_FLAS-F59071_P007448_RUS21254.1_Spt4_RpoE2_zinc_finger-domain-containing_protein_Endogone_sp._FLAS-F59071
MSSIPTDKRQVRACLLCSLVKNAAQFRANGCDNCEDIMRMRGSMERVQECTSSNFDGMIA
MMRPTDSWVDKFSKGVYAVRVSGRIPDDVEDELERRGIAYRPRDGSIKD
>Opisthokonta_Fungi_EP00863_Basidiobolus_meristosporus_P014345_ORY05216.1_transcription_initiation_Spt4_Basidiobolus_meristosporus_CBS_931.73
MSNIVPTEKRQLRACLLCSLVKNAAQFRQTGCENCEEILRMRGSNDRVMECTSSTFDGCI
AMMKPDESWVARWQRIDKFTKGLYAVRVSGRIPEYVEDELDRRGIKYRPRDGSSKD
>Opisthokonta_Fungi_EP00865_Coemansia_reversa_P001985_PIA14443.1_transcription_initiation_Spt4_Coemansia_reversa_NRRL_1564
MASLVPKDKRQLRACLICGIVQNHHVFRDAGCPNCERLVKMAGQSDVVADCTSGTFDGIT
AVLQPRMSWVCKFAHVNNYQPGVYAAHVAGRIPEDIEDMLAQNGISYHPRDGSADE
>Opisthokonta_Fungi_EP00866_Antonospora_locustae_P001971_jgi_Antlo1_1971_143
MYIKMLSGIASLTAKHAIAKQQTPMKPKSSLNRKLRACMGCGMLKTSALFRSEGCDNCPS
LRLKGSARNVLECTSNSFKGLVHVLNSKSSWVAKWLRISGCKNGLYALTVAGELPEYIVD
DLRKEGRAYIPRNKPFSLQ
>Opisthokonta_Fungi_EP00867_Encephalitozoon_hellem_P001236_XP_003887844.1_transcription_elongation_factor_SPT4_Encephalitozoon_hellem_ATCC_50504
MEEKFKATLSGKLRACLGCSQIKTQNGFRKDGCENCPMLAMKGNIANVNECTSSNFKGVV
ALLQPSSSWVGKWQRIGEFKKGLYAMTVEGTLPEDFIKDVEQHGRVYYERTESFKL
>Opisthokonta_Fungi_EP00868_Enterocytozoon_bieneusi_P000401_XP_002649362.1_transcription_initiation_protein_SPT4_Enterocytozoon_bieneusi_H348
MANSNFKLVKPKACVNCRILLSKDQFIKSGCPNCSSIDNTDGRNYECNTSSYYKGQIIYL
NTKKSWIARWQKNTECINGFYAISVNDELTDDLMLQNDNK
>Opisthokonta_Fungi_EP00869_Nematocida_parisii_P000238_XP_013058072.1_hypothetical_protein_NEPG_00239_Nematocida_parisii_ERTm1
MSLPPSISKKLRACLGCSLIMTQAQFKEEGCGNCVALGMKNSTDNVLDCTTDRFTGMIGM
HNAKSSWVAKWQHMDSFIPGLYAMTMEGELPESKILALERAGRTYHPRNKSFIV
>Opisthokonta_Fungi_EP00870_Mitosporidium_daphniae_P001306_XP_013237660.1_transcription_elongation_factor_Spt4_Mitosporidium_daphniae
MSDASASLVPSDSRKLRACLLCSLVKSALQFRKDGCENCEPILRIKGSADRVSECTTAQF
HGLVALMRPGESWVSRWQRIPDTVTQGIYAISVTGSLPDAVLDLLERRGVTYK
>Opisthokonta_Rotosphaerida_EP00159_Fonticula_alba_P001136_XP_009493252.1_hypothetical_protein_H696_01090_Fonticula_alba
MSNQSQASLIVSRQLPPDLRRIRACTGCKFLNSLDNFNDFGCPNCGPGVPITRTYTGTLA
ITNPNVSWVAKWKNIPANAAIGLYALEIAAPVAGVRQENEEEDEYYEDDYEDEEEFEAGG
RYYSDDDL
>Opisthokonta_Rotosphaerida_EP00160_Parvularia_atlantis_P003321_Unigene12766_Nuclearia_a_m.38782_Unigene12766_Nuclearia_a_g.38782_ORF_Unigene12766_Nuclearia_a_g.38782_Unigene12766_Nuclearia_a_m.38782_type_5prime_partial_len_136_Unigene12766_Nuclearia_a_37-444
AIWQTETECAYMDEPEDKARLPSELRQLRACLLCSLVKTFDQFYNDGCDNCEGMLQMRND
TAQIKRCTSNQFSGMIASIAPEASWVARWQRIGKYKPGMYAVSVSGRLPDRVAQRLEDEG
VNYGNIHKVRDKTLV
>Opisthokonta_Choanoflagellata_EP00037_Helgoeca_nana_P007046_m.64418_g.64418_ORF_g.64418_m.64418_type_5prime_partial_len_157_comp17880_c0_seq1_2-472
SVSAYPTCNSNLGKSSTNWPFLSSKMDGEVGYAETDIVPEDLKTNRACLCCSLIKTEDQF
LRNGCENCEQWLEIAESYENVKEFTSANFKGMAAIMDSKGRDNHGSWVGSWLRLDGLKQG
VYALSVTGRLPDEIIEKLKAAGSAAINRDRSTIAAT
>Opisthokonta_Choanoflagellata_EP00038_Savillea_parva_P008827_m.179447_g.179447_ORF_g.179447_m.179447_type_complete_len_137_comp14766_c0_seq1_129-539
MMDEDIEGMEGYETEIVPEELKGLRACLSCSLVKTEDQFLQNGCENCERWLEIAESYENV
KEYTSANFKGMAAIMDPKGREKHGSWVASWLRLDGLKPGVYALSVTGRLPDDVIDKLRNG
GSGAINRDRSTIADAS
>Opisthokonta_Choanoflagellata_EP00039_Didymoeca_costata_P024401_m.10199_g.10199_ORF_g.10199_m.10199_type_5prime_partial_len_147_comp4219_c0_seq1_148-588
HVNMSHTPPPEDHDDGEDEEDMVDADQYGQREIDIVPESKKARRACMNCSLIKTFNQFLT
DGCDNCGNLLDMKESEETVYQCTSANFQGCLAMMEPSESWSARWQRIENFKPGVYALCVF
GKLPQAVIEELGGNYRNFDTSKELGS
>Opisthokonta_Choanoflagellata_EP00040_Diaphanoeca_grandis_P015973_m.82137_g.82137_ORF_g.82137_m.82137_type_complete_len_132_comp25491_c0_seq1_310-705
MDPEDFGAAVQICPSGMKDLRACLGCALIKTERQFAMEGCDNCNLLGMEDKSDYVEYCTS
RNFKGMISLMEPVPRTAADDKTQGSWAASWLHLDTKQRGCYALSVTGTLPERAESREYNY
NRDRSTIAAKQ
>Opisthokonta_Choanoflagellata_EP00041_Stephanoeca_diplocostata_P012715_m.213601_g.213601_ORF_g.213601_m.213601_type_complete_len_130_comp19059_c0_seq2_249-638
MAEAEMMMEIVPSKMSKMRACLACSLVKTEDQFYESGCDNCEKYLAMAQDAEKVSENTSS
NFKGLCALMDPRSREDNGSWVAAWLRLDKLKPGVYALSVTGQLPPDSKSALDDERRQYIN
RDRSKLAAK
>Opisthokonta_Choanoflagellata_EP00042_Codosiga_hollandica_P058980_m.897798_g.897798_ORF_g.897798_m.897798_type_5prime_partial_len_135_comp60020_c0_seq3_2-406
HTHTHTMETVESGVVPVLAQAGLPRARTHLRACLICGLIKSFQQFLDDGCQNCEGFNEMQ
GREDAVEDSTTANFFGIVAQMRPKESWAAQWHKTDKYQPGCYALQVEGKLPPHIYRDMQA
RGVPVRNPEQYIRR
>Opisthokonta_Choanoflagellata_EP00043_Microstomoeca_roanoka_P017804_m.186934_g.186934_ORF_g.186934_m.186934_type_5prime_partial_len_176_comp16705_c0_seq1_236-763
PHLPSLLFPNFPVVLAGESITSTQKELSTPPPLPSPTFSHRSATTKMMDEDSQDVPHNPI
DICPSQLKHLRACIACGLLKTYQQFIENGCENCGEYVDVRGKSENVEMFTSGNFFGVIAL
MDPSGSWVARAQRLAGWAKPGCYAMRVTGILPEEMISDLPEPIQRRYLAEKAQAV
>Opisthokonta_Choanoflagellata_EP00044_Salpingoeca_rosetta_P007701_XP_004995134.1_transcription_elongation_factor_SPT4_Salpingoeca_rosetta
MAEEVVNPMDICPAQTKKLRACIACGLVKTSQQFVENGCENCEEFLGLKGNPEGVETCTS
GNFHGIIALIEPGDSWVARAKRLGEVTGSLADDAVKELPEPIRQRYLAEQQQAE
>Opisthokonta_Choanoflagellata_EP00045_Choanoeca_perplexa_P021055_m.5704_g.5704_ORF_g.5704_m.5704_type_5prime_partial_len_127_comp7868_c0_seq1_3-383
NAMEEEEGDPIFSICPSDRKNQRACLSCGLVKTWHQFESDGCDNCDAFLELQGNAQQVDE
CTTGNFFGIVSVIDPSDSWVARWQGADPHKPGCYALKMSGRLPDGIELPAEARRRYHRLQ
AQQAKS
>Opisthokonta_Choanoflagellata_EP00046_Monosiga_brevicollis_P001616_XP_001743614.1_hypothetical_protein_Monosiga_brevicollis_MX1
MEPKLDVCPSSNKHLRACLSCGLVKTSDQFFETGCENCAYLDLNDNNDAIDSCTTARFYG
IVSVIDPSDSWVAKWQGNDACVPGCYALRLQGHLPSDKLDEMPPNLRLRYDRELKMSNS
>Opisthokonta_Choanoflagellata_EP00047_Mylnosiga_fluctuans_P019745_m.85568_g.85568_ORF_g.85568_m.85568_type_5prime_partial_len_107_comp8245_c3_seq3_2-322
SWSIMASKDDARKLMGIVPSQKRGQRACLQCKLVKTEEQFYQDGCDNCEDLEMQGSRDLV
NRCTTQNFFGIIALMDPGKSWVGRWQRLNQLQRGCYAMSVSGTLND
>Opisthokonta_Choanoflagellata_EP00048_Salpingoeca_helianthica_P018122_m.240834_g.240834_ORF_g.240834_m.240834_type_complete_len_109_comp23705_c0_seq1_25-351
MAATASIETVPSAKRHQRACVECKLVKTEEQFLKDGCENCEPRLRLAGSDDRVAKFTTKN
FFGMIALMDPAKSWVGRWQGINTCVPGVYAMSVNGRRPAAQEDEYEED
>Opisthokonta_Choanoflagellata_EP00049_Salpingoeca_infusionum_P000712_m.41856_g.41856_ORF_g.41856_m.41856_type_complete_len_129_comp10619_c0_seq3_43-429
MAEEAASDPIDICPSSSHDVVACLMCSLLKTRDQFYDDGCDNCEEFLHIQNNRDNLHDFT
TANYYGVVSLMQPKESWVAKWQRIATFKPGCYALRVVGKVSSQVLADFAVPEEQMMRYRG
EVAFNASS
>Opisthokonta_Choanoflagellata_EP00050_Salpingoeca_kvevrii_P011356_m.14683_g.14683_ORF_g.14683_m.14683_type_5prime_partial_len_133_comp3388_c0_seq1_85-483
RFSAAMDLEQERRPESICPEDRKSLRACLVCSLVKSEHQFEDVGCDNCEFLTDEQVRDYT
SANYSGLIARMEGPQEVKGWVSRWQKIDGRLPGCYAISVQGELPDSITNKYGELARTRFA
RGTAGGRPRTER
>Opisthokonta_Choanoflagellata_EP00051_Salpingoeca_urceolata_P002678_m.52088_g.52088_ORF_g.52088_m.52088_type_complete_len_126_comp12264_c1_seq2_117-494
MDTSMDDGEERRPIDICPKSKRNQRACLMCSLVKTHEQFLKDGCDNCDAFLHLRGDVYKV
DECTSSNFTGIIAVMDPSDSWVSRWQHVDKMTPGCYAMSVSGKLPGNIVESLPVRYRSRD
TSVMQ
>Opisthokonta_Choanoflagellata_EP00052_Salpingoeca_macrocollata_P032759_m.6454_g.6454_ORF_g.6454_m.6454_type_5prime_partial_len_124_comp4162_c0_seq1_1-372
AKPMDEVDRDIDICPSGKRGQRACLLCSLVKTAEQFIEDGCDNCEQWLHMQGNSDRVFEA
TTANFFGIVALMDKDKSWVARWQRIEKCKQGCYALQVTGRLPSALVHMLQDKGVKYRSRD
VES
>Opisthokonta_Choanoflagellata_EP00053_Salpingoeca_punica_P025010_m.15547_g.15547_ORF_g.15547_m.15547_type_complete_len_119_comp7402_c0_seq2_234-590
MSDRDVDICPSNKRNQRACLLCSLVKTQEQFLQDGCDNCEHHLHLQGDLDRVYECTSVDF
FGIVAMMDRDKTWVGRWQRTDKFKPGCYALTVHGRLPGHIVQQLSDKNIHYRPRDAAR
>Opisthokonta_Choanoflagellata_EP00055_Hartaetosiga_balthica_P001758_m.1802_g.1802_ORF_g.1802_m.1802_type_5prime_partial_len_147_comp1628_c0_seq1_1-441
IEVLLFIVGVPFFCVHTTTIFSPLIIMSKESSAAVDICPSDKKFQCACLLCKLVKTYGQF
KKNGCENCNPLFTEFRHGVDAYTTENFYGIVALMEPTQSWVGRWQRSENLHPGCYAMRVS
GELEEEVLISLPSWAQEKYEADRKDN
>Opisthokonta_Choanoflagellata_EP00056_Hartaetosiga_gracilis_P016260_m.4495_g.4495_ORF_g.4495_m.4495_type_5prime_partial_len_119_comp3900_c0_seq1_105-461
ITTTTIMDIDICPTDKYHQRACLCCKLVKTYKQFQVDGCENCKDYLSSFDVEAHTTGNFY
GVIALMEPTESWVARWQRSEMLLPGCYAMRVTGELEEETVRVLSPAMQKKYQLDREDN
>Opisthokonta_Filasterea_EP00120_Capsaspora_owczarzaki_P008127_XP_011270308.1_hypothetical_protein_CAOG_08697_Capsaspora_owczarzaki_ATCC_30864
MSYHNPYAQTPEPATPAPGTSLYAPSPSPYVAASPMPGGYAPSPAPSSSSIYNAAMQQMQ
TPLPVAMTPAAFDPVPHMMQPQTPMVESLGSSHHHHDNHDDDDDDHDAAPGAAKLKTTTA
TGTSAAPRSTGRSKPRSRKQKSAEVSQDILPDDLKDLVACMICSLLKNANQFEANGCENC
SQVLEELGIDQENTALTTKNFEGMVALMKPDVSWTGRWQSISKFQPGLYAVGVFDRPPKE
VVRELANQGLWRARDGRDR
>Opisthokonta_Ichthyosporea_EP00123_Amoebidium_parasiticum_P007633_comp18244_c0_seq1_m.19214_comp18244_c0_seq1_g.19214_ORF_comp18244_c0_seq1_g.19214_comp18244_c0_seq1_m.19214_type_complete_len_121_comp18244_c0_seq1_434-796
MAGNDPQDAVPSSMRELRACMLCSLIKTHDQFYQDGCNNCEAWLKLRGDRMQIDDCTSKN
FEGVISLMQPDQSWVAQWQRISKMTKGCYAISVSGQLPPKVVDDLEADGIMYMSRDIHEN
>Opisthokonta_Ichthyosporea_EP00126_Sphaerothecum_destruens_P015383_Sdes_comp9367_c0_seq1m835
EIIPKDLKNLRACLLCSLVKNAYQFETHGCENCGKILAMKGDRDRVYECTSANFDGCIAM
MRPEESWVARWQRTMKFAKGCYAISVTGKLPSDVIDLLENKGIQYRPRDRRESS
>Opisthokonta_Pluriformea_EP00127_Corallochytrium_limacisporum_P003878_Clim_evm92s153_gene_Clim_evmTU92s153
MDEDKHVLSAEADKRFLESIVPDKNRDLRACRRCYLIKTARQFDEAGCENCQDAFEKEDS
LTTNFDGYVSVLEPSKSWVARYQGLTVEGGHEPVPGLYAVSIPESDKVGPVIG
>Opisthokonta_Choanoflagellata_EP00729_Bicosta_minor_P013891_gene13891-17417_t
MSYEDGANTPPMDDGFDDGGGAYDDNAQAIDICPSGLKDRRACMVCSLIKTFDQFENDRC
ENCTGVRGWEADTHTSANFQGAVAVIEPRESWCARWQRIEHYKPGVYALCVYGTVDAEYR
EEMGEFRSRDTSKDLGT
>Opisthokonta_Ichthyosporea_EP01134_Creolimax_fragrantissima_P005514_CFRG5514T1
MDPIASVPTSLKELRSCLLCSMVKTQDQFERDGCTNCEQYLHLKGDRLRVEECTSRNFEG
IISMLQPETSWVANWQRLTRMNKGCYAISVSGSLPDRVINDLDEQGITYKSRDIQFRR
>Opisthokonta_Ichthyosporea_EP01135_Chromosphaera_perkinsii_P012460_Nk52_evm71s2657_gene_Nk52_evmTU71s2657
MEVVPKDQRQLRACLLCSLVKNAVQFETHGCDNCGRILGMKGDRDRVLECTSSNFDGCIA
LTRPDESWVAKWQRIDKFTKGCYAISVTGRLPPDVVDLLENKGIRYMSRDRRKNI
>Opisthokonta_Filasterea_EP01137_Pigoraptor_chileana_P014191_Opistho-2@68529
MEEEEFGGIIPTTSKDLRACLVCALIKTYNQFEEDGCDNCRELGISSKLDWAEECISANF
DGTISLMEPKNSWVARWQGLQSYKPGCYAISVSGLLPDHVREGLAERKVGYVDRDLSKVA
K
>Opisthokonta_Metazoa_EP00057_Strongylocentrotus_purpuratus_P028194_XP_011682668.1_PREDICTED_transcription_elongation_factor_SPT4-A_Strongylocentrotus_purpuratus
MDVVPTGMRGLRACLVCSLIKTADQFEVDGCDNCAEFLQMKNNRDMVFDCTSPTFDGLIS
LMSPEDSWVAKWQRVNRCVKGCYAVSVTGELPKGMKQELKSRGVIYKSRDTSVKS
>Opisthokonta_Metazoa_EP00058_Branchiostoma_floridae_P020302_XP_002605792.1_hypothetical_protein_BRAFLDRAFT_114423_Branchiostoma_floridae
MSMETVPKEMRNLRACLLCSLIKTIDQFVFDGCDNCEPYLQLKGNKDLVYDCTSSNFDGV
VSMMSPDDSWVAKWQRINRFKPGCYAISTTGRLPPSIVRELKTHGITYRSRDTSQKT
>Opisthokonta_Metazoa_EP00059_Ciona_intestinalis_P000421_NP_001071824.1_SPT4_protein_Ciona_intestinalis
MANASMETVPKSLRNMRACLLCSLIKTMDQFEYDGCDNCDEYLHMRGNRDMVYDCTSSSF
DGIISMMAPDESWVAKWQRIKKFSPGCYAISVTGRLPSSMIRDLKANGVVYRSRDTSQKA
TD
>Opisthokonta_Metazoa_EP00067_Danio_rerio_P000462_NP_001002509.1_transcription_elongation_factor_SPT4_Danio_rerio
MSLETVPKDLRHLRACLLCSLVKTIDQFEYDGCDNCESYLQMKGNREMVYECTSSSFDGV
IAMMSPEDSWVAKWQRIGNFKPGVYAVTVTGRLPPGVVRELKSRGVIYRSRDTAVKT
>Opisthokonta_Metazoa_EP00081_Caenorhabditis_elegans_P017078_NP_497135.1_Transcription_elongation_factor_SPT4_Caenorhabditis_elegans
MSASVPADLRNLRACLLCSLVKSVESFQKEGCENCEDVLHLKGDEEKVYDCTSANYDGMI
AAMSNNESWVCKWQKMQRKVKGMYAISVSGVLPNNIVSELKSLGVRYKPNQRDYSTQFKK
>Opisthokonta_Metazoa_EP00090_Calanus_glacialis_P027871_TRINITY_DN4431_c0_g1_i1.p1_TRINITY_DN4431_c0_g1_TRINITY_DN4431_c0_g1_i1.p1_ORF_type_complete_len_117_score_36.18_TRINITY_DN4431_c0_g1_i1_66-416
MSVETVPKNLKQLRACLVCSLVKCFDQFEADGCDNCESVLHLKRNRDNVYDCTSSNFEGM
IACCKPEDSWVCKWQRISKFTKGVYAISVQGRLPPSIVRELRSAGIIYKSRDTSKI
>Opisthokonta_Metazoa_EP00096_Caligus_rogercresseyi_P015639_TRINITY_DN8114_c0_g1_i1.p1_TRINITY_DN8114_c0_g1_TRINITY_DN8114_c0_g1_i1.p1_ORF_type_complete_len_118_score_11.40_TRINITY_DN8114_c0_g1_i1_54-407
MSDASIIPKDMRQLRACLVCSLIKTFEQFENDGCDNCDRFLNLKHNRENVYDCTSSNYDG
MIGSCKPDDSWVCKWQRINRFKKGVYAISVSGRLPTPVIKDMQALNIAYKSRDTSKR
>Opisthokonta_Metazoa_EP00099_Drosophila_melanogaster_P019494_NP_610802.1_spt4_Drosophila_melanogaster
MAFDAIPKDLRGLRACLVCSLVKSFDQFETDGCENCEEFLRMKNNKDNVYDHTSNNFDGI
IALTTPTDSWVAKWQRLSRFTRGIYAISVSGTLPQSTLRDMKNRGIVYKSRDRSQR
>Opisthokonta_Metazoa_EP00103_Capitella_teleta_P007246_ELT94209.1_hypothetical_protein_CAPTEDRAFT_157886_Capitella_teleta
MSLETVPKDLRNLRACLLCSLVKTIDQFEYEGCENCDEYLHLKGNRDAVYECTSSSFEGI
VSLMSPDDSWVAKWQRINRCVKGCYAVSVTGKLPPGIVRELKSKGVHYRSRDTSLKA
>Opisthokonta_Metazoa_EP00110_Nematostella_vectensis_P016574_XP_001633975.1_predicted_protein_Nematostella_vectensis
MAMETIPKELRNLRACLLCSLIKTLEQFEYDGCENCEKYLRLKNNKENILSCTSPNFDGV
ISIISTEDSWVARWQRIESKVKGCYAVSVTGKLPSHIVRELKSRGITYTSRDRTNH
>Opisthokonta_Metazoa_EP00114_Trichoplax_sp_H2_P005362_RDD41125.1_Transcription_elongation_factor_SPT4_Trichoplax_sp._H2
MDEQLKDAREQMDGVPREVRNLRACLVCSLVKASTIDQFELDGCENCDKYLHLKGDRQSV
YECTSPNFSGMISLTDPKNSWVARWQGIDSFTRGCYAISVTGRLPQHVLEELQDANITYR
SRDISINSYS
>Opisthokonta_Metazoa_EP00115_Mnemiopsis_leidyi_P004993_ML05043a-PA_pep_supercontig_MneLei_Aug2011_ML0504_14694_16318_1_gene_ML05043a_transcript_ML05043a-RA_gene_biotype_protein_coding_transcript_biotype_protein_coding
MEVVPKDLNNIRACMMCSLLKNTEQFIIDGCDNCDQWLSLKNNRERVLECTSPNYEGMIS
LTNPDESWVARWQGIRGLVRGMYAISVMGKMPSHIQRELERQGRKYKSRDLGIK
>Opisthokonta_Metazoa_EP00119_Amphimedon_queenslandica_P002849_XP_003388234.1_PREDICTED_transcription_elongation_factor_SPT4-A-like_Amphimedon_queenslandica
MSLDSVPKDLRGLRACKLCSMVKSFDQFLYNGCDNCERYIHLKGNRGRVNDCTSPNFDGL
ISMMSNEDSWVAKWQRINKFTKGCYAVSVSGELPEDILDELRERGVVYQSRDTSDAS
>Opisthokonta_Metazoa_EP00060_Petromyzon_marinus_XP_032823883.1
MSLETVPKDLRQLRACLLCSLVKTIDKFEYDGCDNCDTYLQLKGNREAVYDCTSSSFDGVICMMSPKDSWVAKWQRVDNFKPGVYAISVTGRLPLSIVRELKSRGIVYRSRDTSTKA
>Opisthokonta_Metazoa_EP00072_Mus_musculus_P014129_NP_033322.1_transcription_elongation_factor_SPT4-A_Mus_musculus
MALETVPKDLRHLRACLLCSLVKTIDQFEYDGCDNCDAYLQMKGNREMVYDCTSSSFDGIIAMMSPEDSWVSKWQRVSNFKPGVYAVSVTGRLPQGIVRELKSRGVAYKSRDTAIKT
>Opisthokonta_Metazoa_EP00072_Mus_musculus_P016098_NP_035639.1_transcription_elongation_factor_SPT4-B_Mus_musculus
MALETVPKDLRHLRACLLCSLVKTIDQFEYDGCDNCDAYLQMKGNREMVYDCTSSSFDGINAMMSPEDSWVSKWQRVSNFKPGVYAVSVTGRLPQGIVRELKSRGVAYKSRDTAIKT
>Opisthokonta_Metazoa_EP00085_Daphnia_pulex_P011620_EFX71470.1_hypothetical_protein_DAPPUDRAFT_308814_Daphnia_pulex
MSVEIVPKDVRNIRACLVCSLVKTFEQFEFDGCDNCDEFLRMKNNKDNIYDCTSNNFDGMVALMSPEDSWVAKWQRINRKVKGVYAISVSGRLPDTFIRELKSRGIPYRSRDTSQRQ
>Opisthokonta_Fungi_EP00144_Saccharomyces_cerevisiae_P002060_NP_011577.3_transcription_elongation_factor_SPT4_Saccharomyces_cerevisiae_S288C
MSSERACMLCGIVQTTNEFNRDGCPNCQGIFEEAGVSTMECTSPSFEGLVGMCKPTKSWVAKWLSVDHSIAGMYAIKVDGRLPAEVVELLPHYKPRDGSQVE
>Opisthokonta_Ichthyosporea_Sphaeroforma_arctica_g23907T
MDPIDSVPTGLKDLRCCLLCSMIKTQDQFEKDGCTNCEDVLHLKDDRLRVEECTSMKFEGIIAMMQPESSWVANWQRLGPMNKGCYAVSVTGSLPDRIINDLEQQGVQYKSRDIQYRNR
>Opisthokonta_Metazoa_dryas_iulia_helico3_core_32_85_1__scaffold__EI-a-scaffold-8679
MSLYTVPKDLRGLRACLVCSLIKTFDQFEYDGCDNCDEFLRMKNNKDNVYDCTSNNFDGLVAVMSPEDSWVCKWQRISKF
