# Supplementary material for: Evolution of promoter-proximal pausing enabled a new layer of transcription control
Source: bioRxiv. 2024 Oct 12:2023.02.19.529146. Preprint. [Version 2] doi: 10.1101/2023.02.19.529146 (PMC11482795; doi:10.1101/2023.02.19.529146)
Supplement: Supplement 1 [file media-1.zip › Other Supplemental Materials/Spt4/Spt4accessoryNELFqueriesalleval10hmm1.trimhmmalign.fasta]

>GL982569-1_449_333959_334144_-1_ID=3_449;partial=00;start_type=ATG;rbs_motif=None;rbs_spacer=None;gc_cont=0-613
-KACKECGRIT--EEN------------------------------E-CPV--C--R---
-----------------------------------------------N-NDLADSWGGT-
---------------------------------------VLVM---N-P----------E
D-----S-EIAER----LGV------------------------------N---------
--------TP-GTYAVRT-
>CP003316-1_2739_2280874_2281095_1_ID=1_2739;partial=00;start_type=ATG;rbs_motif=None;rbs_spacer=None;gc_cont=0-559
-KACRRCKLVV--PEDA-----------------------K-----Q-CPN--C--G---
-----------------------------------------------S-EEFALKWRGM-
---------------------------------------IAVI---D-P----------A
K-----S-CIAKR----LGL------------------------------N---------
--------KP-GIYALEL-
>LNJC01000042-1_3_2069_2254_1_ID=42_3;partial=00;start_type=ATG;rbs_motif=GGAG/GAGG;rbs_spacer=5-10bp;gc_cont=0-435
--ACQKCQRIL--NES------------------------------M-CPV--C--K---
-----------------------------------------------D-DKTTDNWSGI-
---------------------------------------VVII---D-P----------E
K-----S-KIART----IGV------------------------------N---------
--------VP-GAYALKVR
>CP012986-1_1064_978639_978827_1_ID=1_1064;partial=00;start_type=ATG;rbs_motif=None;rbs_spacer=None;gc_cont=0-455
-KACRNCNRIV--EDA------------------------S-----E-CPV--C--K---
-----------------------------------------------N-NDLSDSWNGL-
---------------------------------------VVIY---N-P----------E
D-----S-EISEK----MGI------------------------------N---------
--------TP-GRYAIRVK
>MBAA01000130-1_43_34881_35072_-1_ID=143_43;partial=00;start_type=ATG;rbs_motif=GGA/GAG/AGG;rbs_spacer=5-10bp;gc_cont=0-370
-KACKNCHLVT--SKF------------------------S-----Q-CPA--C--K---
-----------------------------------------------T-YTLSDDFSGI-
---------------------------------------VYIL---D-P----------E
K-----S-IIAKE----LNI------------------------------R---------
--------FK-GKYALKVR
>MTLR01000052-1_2_284_469_-1_ID=14_2;partial=00;start_type=ATG;rbs_motif=AGxAGG/AGGxGG;rbs_spacer=5-10bp;gc_cont=0-387
-KACPKCHLIS--NKN------------------------------V-CPQ--C--K---
-----------------------------------------------S-SPLSDDYTGL-
---------------------------------------VIIL---D-P----------E
N-----S-AIAKA----MKI------------------------------K---------
--------EK-GRYALRVR
>NJDP01000084-1_9_4112_4318_-1_ID=6_9;partial=00;start_type=ATG;rbs_motif=GGA/GAG/AGG;rbs_spacer=5-10bp;gc_cont=0-449
-KACRRCRALV--SRDA-----------------------I-----E-CPI--C--G---
-----------------------------------------------S-RDFSDEWEGV-
---------------------------------------VIII---D-P----------E
R-----S-EIAKM----LGI------------------------------E---------
--------KP-GRYAIKV-
>NJEJ01000024-1_9_7694_7879_-1_ID=60_9;partial=00;start_type=TTG;rbs_motif=AGGAGG;rbs_spacer=5-10bp;gc_cont=0-522
-RACRDCKMIT--TKS------------------------------R-CPN--C--G---
-----------------------------------------------S-DRLSKDFTGM-
---------------------------------------VIIL---D-P----------E
N-----S-EIAKI----MGI------------------------------K---------
--------KP-GAYALRVR
>NJEK01000071-1_8_4815_5006_1_ID=62_8;partial=00;start_type=ATG;rbs_motif=None;rbs_spacer=None;gc_cont=0-521
-KACRECKWIT--TKS------------------------------V-CEN--C--G---
-----------------------------------------------S-SNLTTNFSGL-
---------------------------------------IIVI---D-P----------E
R-----S-EIAKE----LGL------------------------------R---------
--------KP-GAYAIRV-
>PCNA01000034-1_12_8652_8837_1_ID=24_12;partial=00;start_type=TTG;rbs_motif=GGA/GAG/AGG;rbs_spacer=5-10bp;gc_cont=0-452
-KACRQCKFIS--RGN------------------------------R-CPN--C--N---
-----------------------------------------------S-TDLSDDFSGF-
---------------------------------------VIIL---N-A----------E
E-----S-EIAKM----MNV------------------------------T---------
--------KK-GKYALKVR
>NZCQ01000044-1_12_5614_5799_1_ID=44_12;partial=00;start_type=ATG;rbs_motif=None;rbs_spacer=None;gc_cont=0-366
-KACKHCKLIY--HEA------------------------------S-CPS--C--G---
-----------------------------------------------K-SDTSDNFKGK-
---------------------------------------VEIV---N-P----------E
N-----S-ELAKQ----LKI------------------------------N---------
--------KK-GTYAIK--
>PATC01000037-1_6_9468_9686_1_ID=39_6;partial=00;start_type=ATG;rbs_motif=AGGAGG;rbs_spacer=5-10bp;gc_cont=0-470
--ACSECNMIL--PDPE--------------------DK-K-----E-IPQ--C--P---
--YS------------------------------------------PT-APVSTDWQGL-
---------------------------------------VIIM---N-P----------E
T-----S-EVGKR----MGV------------------------------T---------
--------RP-GSYALKVN
>POCB01000097-1_40_40718_40927_1_ID=154_40;partial=00;start_type=TTG;rbs_motif=GGAGG;rbs_spacer=5-10bp;gc_cont=0-381
-KACTKCKLLV--EPEV-----------------------E-----V-CPN--C--G---
-----------------------------------------------S-RNFSTDWEGM-
---------------------------------------IIII---D-P----------E
K-----S-EIAKL----IGA------------------------------S---------
--------KS-GKYAIKVR
>MUZZ01000059-1_2_1948_2133_-1_ID=98_2;partial=00;start_type=ATG;rbs_motif=GGA/GAG/AGG;rbs_spacer=5-10bp;gc_cont=0-382
--------------------------------------E-K-----A-CPR--C--R---
--LI-------------T--F------------N-E-QC----P-LCQ-TKTSEHWTGL-
---------------------------------------IVVV---N-P----------D
D-----S-DLARE----LNI------------------------------T---------
--------TP-GRYALKVR
>PIYH01000042-1_7_6151_6336_1_ID=43_7;partial=00;start_type=ATG;rbs_motif=GGA/GAG/AGG;rbs_spacer=5-10bp;gc_cont=0-403
-KACRNCHLIT--EGN------------------------------V-CPR--C--K---
-----------------------------------------------S-TDLSDDFSGI-
---------------------------------------VIIL---D-P----------E
N-----S-QIAQM----MNV------------------------------D---------
--------KK-GRYAVRVR
>QMVB01000006-1_17_18987_19175_1_ID=6_17;partial=00;start_type=ATG;rbs_motif=TAA;rbs_spacer=5bp;gc_cont=0-370
IRACSICKRLT--EKR------------------------------E-CDV--C--K---
-----------------------------------------------N-KDLSEEWSGI-
---------------------------------------IAVM---N-P----------K
E-----S-KISQK----LDI------------------------------Q---------
--------VP-GLYAQYV-
>QMWW01000003-1_31_20283_20489_1_ID=3_31;partial=00;start_type=TTG;rbs_motif=GGA/GAG/AGG;rbs_spacer=5-10bp;gc_cont=0-415
-KACRKCRALV--DRET-----------------------I-----E-CPV--C--G---
-----------------------------------------------S-KEFSDEWEGV-
---------------------------------------VVII---D-P----------E
R-----S-GLAKL----LNI------------------------------D---------
--------KP-GKYAIKV-
>QMXD01000048-1_9_6259_6444_1_ID=48_9;partial=00;start_type=ATG;rbs_motif=GGxGG;rbs_spacer=5-10bp;gc_cont=0-387
-KACTNCRMIV--YGN------------------------------V-CPN--C--K---
-----------------------------------------------S-TSLSEDFTGV-
---------------------------------------ILVL---N-P----------E
A-----S-EIAKK----AGI------------------------------T---------
--------KP-GKYALKVR
>QMXE01000130-1_3_1536_1721_1_ID=130_3;partial=00;start_type=ATG;rbs_motif=GGAGG;rbs_spacer=5-10bp;gc_cont=0-403
-KACRRCHLIT--DKS------------------------------V-CPQ--C--K---
-----------------------------------------------S-TDLSDDFSGI-
---------------------------------------VIIL---D-P----------E
N-----S-EIAKL----MNI------------------------------S---------
--------RK-GRYAVRI-
>QMXU01000017-1_6_3478_3663_1_ID=17_6;partial=00;start_type=ATG;rbs_motif=GGAGG;rbs_spacer=5-10bp;gc_cont=0-473
-RACTQCKTL--------------------------FYG-N-----I-CPS--C--K---
-----------------------------------------------S-TSHSEDFSGL-
---------------------------------------LIVL---D-P----------E
K-----S-EIAKK----VGI------------------------------K---------
--------KP-GRYALKVR
>SOJC01000047-1_3_1151_1336_-1_ID=64_3;partial=00;start_type=ATG;rbs_motif=AGGAG;rbs_spacer=5-10bp;gc_cont=0-462
-KACRECHAIT--TGT------------------------------I-CPR--C--K---
-----------------------------------------------T-ASLSDDFSGL-
---------------------------------------VVIL---D-P----------E
E-----S-EIAKV----MNI------------------------------N---------
--------EK-GRYALRVR
>SOJA01000015-1_10_5148_5333_-1_ID=41_10;partial=00;start_type=ATG;rbs_motif=AGGA/GGAG/GAGG;rbs_spacer=11-12bp;gc_cont=0-392
-KACTTCRLIV--TGN------------------------------V-CPR--C--K---
-----------------------------------------------T-STLSDDFSGL-
---------------------------------------IIIF---D-P----------E
E-----S-AIAKV----INI------------------------------K---------
--------KK-GRYALKVR
>SFKZ01000011-1_136_132320_132502_-1_ID=39_136;partial=00;start_type=ATG;rbs_motif=AGxAGG/AGGxGG;rbs_spacer=5-10bp;gc_cont=0-383
LKACTHCSLLT--EKEQ-------------------------------CPE--C--K---
-------------------------------------------------NPTSSNWSGL-
---------------------------------------LIVT---D-P----------E
E-----S-DVARE----LGI------------------------------T---------
--------KA-GEYALRVR
>SICV01000006-1_26_25791_25973_1_ID=10_26;partial=00;start_type=ATG;rbs_motif=GGAG/GAGG;rbs_spacer=5-10bp;gc_cont=0-404
-KACKACKHIV--EGS------------------------------S-CPA--C--G---
-----------------------------------------------G-REFADSFKGR-
---------------------------------------VAIV---Q-P----------E
H-----S-EVAKQ----LKH------------------------------E---------
--------KK-GVFALK--
>DTOX01000021-1_28_22089_22316_1_ID=21_28;partial=00;start_type=TTG;rbs_motif=GGA/GAG/AGG;rbs_spacer=5-10bp;gc_cont=0-390
LKACTKCKLLV--HHEV-----------------------D-----K-CPN--C--G---
-----------------------------------------------S-DTFTDEWSGV-
---------------------------------------AIIV---D-P----------E
K-----S-EVAKM----LGI------------------------------S---------
--------KP-GRYAIRI-
>DTNT01000139-1_5_3707_3889_1_ID=68_5;partial=00;start_type=ATG;rbs_motif=AGGAGG;rbs_spacer=5-10bp;gc_cont=0-437
-KACKNCRLIV--YGN----------------------E-K-----T-CPK--C--G---
-------------------------------------------------GELSERFSGL-
---------------------------------------IIVL---D-P----------E
H-----S-EIAKA----ASI------------------------------N---------
--------VL-GAYAIKVK
>DTFF01000013-1_48_45537_45818_1_ID=4_48;partial=00;start_type=ATG;rbs_motif=None;rbs_spacer=None;gc_cont=0-390
-KACLKCKALV--AVEV-----------------------E-----A-CPI--C--G---
-----------------------------------------------S-KDFSTEWSGI-
---------------------------------------VIVL---D-P----------E
K-----S-VVAKL----LGI------------------------------K---------
--------TP-GRYAIKV-
>DTDI01000082-1_3_794_982_-1_ID=57_3;partial=00;start_type=TTG;rbs_motif=None;rbs_spacer=None;gc_cont=0-455
-KACKECRRIV--AGN------------------------------K-CDN--C--G---
-----------------------------------------------S-TNLTTQFSGI-
---------------------------------------IVVI---R-P----------D
D-----S-EVAKL----LGI------------------------------T---------
--------KP-GRYALKI-
>DTBJ01000013-1_63_58144_58356_1_ID=2_63;partial=00;start_type=ATG;rbs_motif=GGxGG;rbs_spacer=3-4bp;gc_cont=0-380
-KACRSCKALV--DREV-----------------------A-----E-CPI--C--G---
-----------------------------------------------S-RDFSEEWEGI-
---------------------------------------IIII---D-P----------E
K-----S-RIAKI----LGI------------------------------V---------
--------KP-GKYAVKV-
>DSZD01000075-1_3_847_1032_-1_ID=75_3;partial=00;start_type=GTG;rbs_motif=GGxGG;rbs_spacer=5-10bp;gc_cont=0-430
-KACPTCHIVT--TGN------------------------------V-CPK--C--K---
-----------------------------------------------S-TSLSSDFSGL-
---------------------------------------VIIF---D-P----------E
N-----S-EIAKA----MKV------------------------------K---------
--------EK-GRYALRVR
>DTCF01000085-1_33_22980_23180_-1_ID=1_33;partial=00;start_type=TTG;rbs_motif=GGA/GAG/AGG;rbs_spacer=11-12bp;gc_cont=0-408
-KACTKCRLLV--SSDV-----------------------T-----I-CPN--C--R---
-----------------------------------------------S-TSFSTDWSGL-
---------------------------------------IVVF---N-P----------E
K-----S-EVAKI----LKI------------------------------A---------
--------KP-GRYVIKT-
>DTBP01000015-1_45_33107_33313_-1_ID=3_45;partial=00;start_type=GTG;rbs_motif=GGAG/GAGG;rbs_spacer=5-10bp;gc_cont=0-401
-KACRNCYFLT--SREA-----------------------V-----E-CPN--C--G---
-----------------------------------------------S-KDLTEEWDGV-
---------------------------------------IIVI---K-P----------E
E-----S-RLARN----IGI------------------------------S---------
--------KQ-GRYALKV-
>JAAOZO010000144-1_2_372_557_-1_ID=207_2;partial=00;start_type=ATG;rbs_motif=GGA/GAG/AGG;rbs_spacer=5-10bp;gc_cont=0-355
-HACIKCKFIT--TES------------------------------V-CPN--C--G---
-----------------------------------------------S-TEFSENWSGV-
---------------------------------------VYII---K-P----------E
E-----S-YVAKL----INA------------------------------K---------
--------KP-GMYAIKI-
>JAADCY010000008-1_15_10301_10507_-1_ID=170_15;partial=00;start_type=TTG;rbs_motif=AGxAGG/AGGxGG;rbs_spacer=11-12bp;gc_cont=0-386
-KACRRCKALV--DKEV-----------------------E-----I-CPI--C--G---
-----------------------------------------------S-NDFTDEWEGV-
---------------------------------------VIII---D-P----------E
K-----S-LVAKM----LGI------------------------------E---------
--------KP-GRYAIKV-
>DUGF01000087-1_10_4571_4750_-1_ID=102_10;partial=00;start_type=ATG;rbs_motif=GGxGG;rbs_spacer=5-10bp;gc_cont=0-406
-KACRNCRLIV--YSE------------------------K-----I-CPK--C--N---
-------------------------------------------------GELSEKFSGM-
---------------------------------------IIVL---D-P----------E
R-----S-EISKV----AEI------------------------------N---------
--------VV-GNYAVRVK
>DUGE01000033-1_6_3867_4049_1_ID=64_6;partial=00;start_type=ATG;rbs_motif=GGA/GAG/AGG;rbs_spacer=5-10bp;gc_cont=0-470
-KACKSCRKIV--DGD------------------------------V-CPA--C--G---
-----------------------------------------------S-TTLTKTFEGY-
---------------------------------------IVVL---N-P----------E
N-----S-QVCSV----INA------------------------------K---------
--------VP-GKYALKI-
>JABXJT010000002-1_14_9594_9788_1_ID=109_14;partial=00;start_type=ATG;rbs_motif=None;rbs_spacer=None;gc_cont=0-385
-KACRTCHRLE--IEKQ-----------------------------L-CSS--C--K---
-----------------------------------------------T-PTLSSDWSGL-
---------------------------------------VIIM---N-P----------E
D-----S-KIADK----LNI------------------------------H---------
--------ES-GKYALKVR
>JACCLH010000074-1_20_26999_27184_-1_ID=63_20;partial=00;start_type=ATG;rbs_motif=AGxAGG/AGGxGG;rbs_spacer=5-10bp;gc_cont=0-565
-NACKECRYII--QTK----------------------E-K-----T-CPK--C--H---
-------------------------------------------------GELSEKFSGM-
---------------------------------------VIVM---D-P----------E
R-----S-EVAKL----IGV------------------------------N---------
--------AT-GAYAVRVK
>WJLC01000022-1_11_7542_7733_-1_ID=9_11;partial=00;start_type=ATG;rbs_motif=AATAA;rbs_spacer=15bp;gc_cont=0-292
-KACKICNTIF--DSG------------------------E-----K-CPN--C--D---
-----------------------------------------------S-KETTESFKGR-
---------------------------------------IVVV---N-P----------E
K-----S-EIAKK----LDL------------------------------K---------
--------DK-GTFAIKT-
>WAPZ01000258-1_2_747_956_1_ID=258_2;partial=00;start_type=ATG;rbs_motif=AGGAG;rbs_spacer=5-10bp;gc_cont=0-390
LRACKKCHRII--NIKE---------------------E-K-----I-CPI--C--K---
----------------------------------------------TD-AHLTKNFSGI-
---------------------------------------IIII---D-P----------E
H-----S-NVAER----LQV------------------------------T---------
--------QS-GRYAIKVR
>WAOU01000095-1_25_23700_23942_-1_ID=95_25;partial=00;start_type=ATG;rbs_motif=GGAG/GAGG;rbs_spacer=5-10bp;gc_cont=0-469
LKACRRCGGLV--DRET-----------------------R-----V-CPY--C--G---
-----------------------------------------------S-TDFTDNWEGM-
---------------------------------------IVIL---D-P----------E
N-----S-LIAKE----TGI------------------------------D---------
--------KK-GYFAIKV-
>WAOT01000013-1_11_5940_6179_-1_ID=12_11;partial=00;start_type=ATG;rbs_motif=GGTG;rbs_spacer=7bp;gc_cont=0-542
LKACRRCGALV--ALDV-----------------------K-----V-CPF--C--G---
-----------------------------------------------S-TEFTDSWEGM-
---------------------------------------VIIL---D-P----------E
R-----S-EIAKE----LGI------------------------------D---------
--------KP-GAFAIKV-
>WAOR01000090-1_7_3438_3686_-1_ID=90_7;partial=00;start_type=ATG;rbs_motif=GGxGG;rbs_spacer=5-10bp;gc_cont=0-522
LKACRRCGALV--DSKV-----------------------N-----V-CPI--C--G---
-----------------------------------------------S-TEFTDNWEGM-
---------------------------------------IIIL---D-S----------S
R-----S-ELARE----LQI------------------------------E---------
--------KP-GLYAIRV-
>WAOS01000079-1_6_4947_5189_1_ID=79_6;partial=00;start_type=GTG;rbs_motif=GGTG;rbs_spacer=6bp;gc_cont=0-597
LKACRKCGALV--PPDT-----------------------R-----V-CPV--C--G---
-----------------------------------------------S-TEFTDNWEGM-
---------------------------------------IVIA---D-P----------E
K-----S-ELAKE----LGI------------------------------D---------
--------KP-GIFAIRV-
>WAOO01000116-1_4_2771_2998_1_ID=116_4;partial=00;start_type=GTG;rbs_motif=GGTG;rbs_spacer=7bp;gc_cont=0-614
-KACRVCHALV--PKEA-----------------------T-----R-CPY--C--G---
-----------------------------------------------S-TDLTEEWEGL-
---------------------------------------VVLI---K-P----------E
E-----S-SITDK----LPF------------------------------E-----A---
-------KRP-GRYALIV-
>WAOQ01000017-1_19_14795_15028_-1_ID=17_19;partial=00;start_type=ATG;rbs_motif=GGAG/GAGG;rbs_spacer=5-10bp;gc_cont=0-427
-KACRKCGGLV--KLDV-----------------------N-----V-CPY--C--G---
-----------------------------------------------S-NSFSEDWSGM-
---------------------------------------IIIR---D-P----------E
H-----S-LVASI----INR------------------------------K---------
-------EKP-GIYAIKV-
>WANT01000035-1_43_35344_35586_-1_ID=35_43;partial=00;start_type=TTG;rbs_motif=GGGTGT;rbs_spacer=6bp;gc_cont=0-519
--ACKNCGALL--PKGT-----------------------Q-----V-CPE--C--G---
-----------------------------------------------S-SQLSENWSGI-
---------------------------------------IIVL---D-P----------E
N-----S-LLAKE----FSI------------------------------D---------
--------KP-AMKAI---
>WALT01000012-1_18_15373_15549_-1_ID=12_18;partial=00;start_type=ATG;rbs_motif=None;rbs_spacer=None;gc_cont=0-565
--ACRECHALT--TGR------------------------------K-CPI--C--G---
-----------------------------------------------S-TDLTENWSGI-
---------------------------------------VVIL---D-P----------D
D-----S-EVAKK----MGV------------------------------S---------
--------KP-GRYAIEV-
>WAKG01000015-1_22_12416_12637_-1_ID=15_22;partial=00;start_type=ATG;rbs_motif=GGTG;rbs_spacer=8bp;gc_cont=0-505
LKACRNCGALV--PRDA-----------------------N-----V-CPV--C--K---
-----------------------------------------------S-TSFTEDWEGM-
---------------------------------------IIII---S-T----------D
------S-VLASE----LEI------------------------------E---------
--------KP-GMYAIKV-
>WAKA01000091-1_17_18031_18219_-1_ID=91_17;partial=00;start_type=ATG;rbs_motif=GGAG/GAGG;rbs_spacer=5-10bp;gc_cont=0-381
MKACRRCRTIN--HDKN---------------------N-P-----R-CIH--C--N---
-----------------------------------------------S-TDLTNEFSGI-
---------------------------------------VYII---D-P----------E
H-----S-EIAKK----LQI------------------------------D---------
--------TP-GEYALRVR
>JACOYJ010000005-1_12_6457_6645_1_ID=12_12;partial=00;start_type=ATG;rbs_motif=None;rbs_spacer=None;gc_cont=0-360
-KACKICNTIY--EGG------------------------D-----K-CPN--C--G---
-----------------------------------------------A-SESSDSFKGR-
---------------------------------------VRIL---N-P----------E
K-----S-EIAQK----LKV------------------------------K---------
--------KK-GNFAIR--
>JACPVU010000043-1_14_8086_8226_-1_ID=45_14;partial=00;start_type=ATG;rbs_motif=GGAG/GAGG;rbs_spacer=5-10bp;gc_cont=0-433
----------------------------------------K-----A-CKE--C--K---
-----------------------------------------------S-TDLTSSFQGV-
---------------------------------------IVIF---D-P----------E
------S-DVAKH----LGI------------------------------K---------
--------AP-GKYAIKV-
>JACQBR010000021-1_60_47518_47703_1_ID=23_60;partial=00;start_type=ATG;rbs_motif=None;rbs_spacer=None;gc_cont=0-581
-KACRRCRLIV--NGD------------------------------V-CPL--C--K---
-----------------------------------------------D-SELTKSFEGY-
---------------------------------------ILVV---N-P----------E
G-----S-EVANA----IGA----------------------------------------
-------LTP-GKYALKI-
>JAEOTI010000374-1_10_8364_8555_1_ID=301_10;partial=00;start_type=GTG;rbs_motif=GGAG/GAGG;rbs_spacer=5-10bp;gc_cont=0-365
-KACKQCHTVV--EEG------------------------------K-CPI--C--N---
--EF---------------------------------------------ETLSSDFSGI-
---------------------------------------IIII---D-P----------E
Q-----S-DVAKR----LNI------------------------------N---------
--------RP-GTYAIRVR
>JAEOTD010000055-1_41_28335_28535_-1_ID=24_41;partial=00;start_type=ATG;rbs_motif=None;rbs_spacer=None;gc_cont=0-428
-KACKVCHVMT--TKS------------------------------H-CPV--C--K---
-----------------------------------------------S-TNLSESFSGL-
---------------------------------------VLIF---D-P----------E
H-----S-MIAKK----LNI------------------------------T---------
--------KD-GEYALQVR
>JAEOTB010000093-1_9_6079_6264_1_ID=81_9;partial=00;start_type=ATG;rbs_motif=GGA/GAG/AGG;rbs_spacer=5-10bp;gc_cont=0-435
-KACRTCRLIT--TKS------------------------------H-CPI--C--R---
-----------------------------------------------G-TNLSDSFSGV-
---------------------------------------VLIF---D-P----------E
H-----S-MIARK----LNI------------------------------S---------
--------EP-GEYALNVR
>JAEOSI010000065-1_8_5030_5215_-1_ID=31_8;partial=00;start_type=TTG;rbs_motif=GGA/GAG/AGG;rbs_spacer=5-10bp;gc_cont=0-430
-KSCRTCRRIV--EAG------------------------N-----R-CPH--C--R---
-----------------------------------------------T-HTLSEDWDGL-
---------------------------------------IIIA---D-P----------E
N-----S-YIAKL----LGI------------------------------T---------
--------EP-GKYALRVR
>JAEOSH010000002-1_58_50089_50277_-1_ID=67_58;partial=00;start_type=TTG;rbs_motif=GGAG/GAGG;rbs_spacer=5-10bp;gc_cont=0-360
-KACKKCHFIV--RGK------------------------D-----V-CPK--C--G---
-----------------------------------------------S-RNLSANFSGI-
---------------------------------------VIII---D-P----------E
N-----S-EIAKR----LKI------------------------------N---------
--------KE-GRYALRVR
>VGKR01000024-1_7_6055_6243_1_ID=24_7;partial=00;start_type=ATG;rbs_motif=None;rbs_spacer=None;gc_cont=0-317
-KACKICNAIY--EED------------------------------K-CPN--C--D---
-----------------------------------------------A-KEFTESSKGR-
---------------------------------------IVVL---N-P----------E
K-----S-EIAKK----LNL------------------------------K---------
--------TK-GNFAIKT-
>VGKP01000030-1_4_742_930_-1_ID=30_4;partial=00;start_type=ATG;rbs_motif=None;rbs_spacer=None;gc_cont=0-370
-KVCKNCKKIL--EGT------------------------N-----K-CPE--C--D---
-----------------------------------------------S-EEIGESFKGK-
---------------------------------------ISVL---N-P----------E
Q-----S-EVAKN----LKL------------------------------S---------
--------KK-GLYALRI-
>JAGVXM010000002-1_16_6234_6419_-1_ID=2_16;partial=00;start_type=ATG;rbs_motif=None;rbs_spacer=None;gc_cont=0-301
-KACKNCKRIY--EGD------------------------------A-CPN--C--D---
-----------------------------------------------K-KEFSDGFKGK-
---------------------------------------VEII---N-P----------E
K-----S-EIAQK----LKI------------------------------S---------
--------KK-GLYAIR--
>JAGVWU010000006-1_19_13571_13756_-1_ID=40_19;partial=00;start_type=ATG;rbs_motif=TAA;rbs_spacer=6bp;gc_cont=0-269
-KACKTCKLIY--EGE------------------------------S-CPN--C--G---
-----------------------------------------------K-KESSDSFKGK-
---------------------------------------IEII---N-P----------E
K-----S-ELAQK----LKI------------------------------S---------
--------KK-GIYSIK--
>JAGVWL010000040-1_10_7087_7269_1_ID=26_10;partial=00;start_type=ATG;rbs_motif=AGGA/GGAG/GAGG;rbs_spacer=11-12bp;gc_cont=0-475
--------------------------------------E-K-----A-CRK--C--R---
--KI----------------V------------Q-G-DVc--pV-DQS-TDLTKTFEGY-
---------------------------------------IIIL---D-P----------E
H-----S-EVGKA----VKS------------------------------T---------
--------TP-GKYALKI-
>JAGVWJ010000006-1_31_21828_22007_-1_ID=16_31;partial=00;start_type=ATG;rbs_motif=GGAG/GAGG;rbs_spacer=5-10bp;gc_cont=0-367
-KA---------------------------------------------CKN--C--R---
-fIV-------------Q--I------------E-K-IC----P-KCQ-GELSEKFSGA-
---------------------------------------IIVL---D-P----------E
K-----S-EIAKL----AEL------------------------------N---------
--------TI-GSYAVKVK
>JAGTQU010000030-1_18_10394_10579_-1_ID=43_18;partial=00;start_type=ATG;rbs_motif=AGGAG/GGAGG;rbs_spacer=11-12bp;gc_cont=0-355
-KACRLCKTIT--EENQ-------------------------------CPN--C--K---
-----------------------------------------------S-TDLSEDFEGI-
---------------------------------------LIVI---D-P----------E
E-----S-QIAKK----LKI------------------------------S---------
--------KE-GQYALKT-
>JAGTQS010000046-1_2_851_1036_1_ID=69_2;partial=00;start_type=ATG;rbs_motif=GGAG/GAGG;rbs_spacer=5-10bp;gc_cont=0-419
-RACRNCHQIS--DTN------------------------------V-CPE--C--K---
--SM----------------------------------------------DLSDDFSGI-
---------------------------------------VVIV---D-P----------E
H-----S-MIAKI----MGI------------------------------N---------
--------KK-GRYAVRI-
>JABIDS010000013-1_114_103895_104080_-1_ID=23_114;partial=00;start_type=ATG;rbs_motif=None;rbs_spacer=None;gc_cont=0-280
----------------------------------------K-----A-CKN--C--K---
-rIY-------------E--G------------N-E-CP----I-CAK-KETSETFKGK-
---------------------------------------VEIV---N-P----------E
K-----S-TLAKE----LKI------------------------------N---------
--------KK-GIYAIKI-
>JABHZE010000006-1_293_284645_284830_1_ID=3_293;partial=00;start_type=ATG;rbs_motif=None;rbs_spacer=None;gc_cont=0-253
-KACKTCKLIY--EGS------------------------------V-CPS--C--D---
-----------------------------------------------K-KDVSENFKGK-
---------------------------------------IEIV---N-P----------E
K-----S-EVGKE----LKI------------------------------T---------
--------KE-GLYAIK--
>JAHJBR010000017-1_1_267_449_-1_ID=81_1;partial=00;start_type=ATG;rbs_motif=GGA/GAG/AGG;rbs_spacer=5-10bp;gc_cont=0-355
-HACRNCRMLL--TEE------------------------K-----V-CPK--C--Q---
-----------------------------------------------G-TDFTDKFSGE-
---------------------------------------IIIL---S-P----------E
K-----S-EIAQF----TEI------------------------------N---------
--------AP-GKFAIKVK
>JAHITZ010000025-1_24_18221_18406_1_ID=45_24;partial=00;start_type=ATG;rbs_motif=None;rbs_spacer=None;gc_cont=0-344
-KACKKCKTVY--KGA------------------------------K-CPK--C--G---
-----------------------------------------------S-EESSDSFKGK-
---------------------------------------IFVL---K-P----------E
D-----S-EIAKK----LKI------------------------------N---------
--------EK-GEYAIK--
>JAHIEH010000010-1_5_2588_2776_-1_ID=8_5;partial=00;start_type=ATG;rbs_motif=None;rbs_spacer=None;gc_cont=0-339
-KACKICKAIH--EGE------------------------------K-CPN--C--D---
-----------------------------------------------S-RESTESFKGR-
---------------------------------------VIVL---Q-P----------E
N-----S-EIAKK----LNI------------------------------K---------
--------SK-GSFAIKT-
>NC_008818-1_463_423857_424069_-1_ID=1_463;partial=00;start_type=TTG;rbs_motif=GGA/GAG/AGG;rbs_spacer=11-12bp;gc_cont=0-498
-KACRRCKSLV--PREA-----------------------T-----R-CSV--C--G---
-----------------------------------------------S-TDLTEDWEGV-
---------------------------------------VIIL---D-P----------E
K-----S-LIAKK----LEI------------------------------T---------
--------RP-GRYALKVR
>NC_009033-1_867_827009_827215_1_ID=1_867;partial=00;start_type=ATG;rbs_motif=GGAG/GAGG;rbs_spacer=5-10bp;gc_cont=0-396
-KACRRCKALV--DKNA-----------------------T-----E-CPY--C--G---
-----------------------------------------------S-RDLTEDWDGI-
---------------------------------------IIII---D-P----------E
S-----S-EIAKI----LGF------------------------------T---------
--------KP-GRYAIKVT
>NC_009954-1_733_754001_754240_-1_ID=1_733;partial=00;start_type=ATG;rbs_motif=TAA;rbs_spacer=15bp;gc_cont=0-433
-KACRKCKLIV--PDEV-----------------------N-----Q-CPN--C--G---
--GI----------------------------------------------EFSEEWRGL-
---------------------------------------IIIL---N-P----------E
E-----S-CIAKE----LNI------------------------------T---------
--------KP-GMYAVEVT
>NC_022093-1_603_547536_547745_-1_ID=1_603;partial=00;start_type=GTG;rbs_motif=GGTG;rbs_spacer=6bp;gc_cont=0-476
LKACVKCKTLV--QDTV-----------------------E-----V-CPI--C--G---
-----------------------------------------------S-REFTEEWDGF-
---------------------------------------IAVI---D-P----------E
K-----S-EAAKM----LSI------------------------------S---------
--------QK-GVFSIKVH
>NZ_CP009961-1_1494_1429720_1429929_1_ID=1_1494;partial=00;start_type=ATG;rbs_motif=GGTG;rbs_spacer=6bp;gc_cont=0-548
LKACTTCKALV--QDEI-----------------------E-----V-CPV--C--G---
-----------------------------------------------G-REFSDDWDGF-
---------------------------------------VAII---S-L----------E
D-----S-SIAKL----LKT------------------------------P---------
--------KP-SMYALKVR
>NZ_BCLI01000004-1_51_42039_42272_-1_ID=4_51;partial=00;start_type=ATG;rbs_motif=None;rbs_spacer=None;gc_cont=0-509
-KACRACKAVV--PENI-----------------------D-----K-CPV--C--G---
-----------------------------------------------G-TDFTKDWLGL-
---------------------------------------IIIL---K-P----------E
E-----S-CIAQR----LNI------------------------------T---------
--------KP-GMYAIEV-
>NZ_RCOS01000113-1_75_63667_63855_1_ID=105_75;partial=00;start_type=ATG;rbs_motif=GGAG/GAGG;rbs_spacer=5-10bp;gc_cont=0-450
YRACKKCKILT--DED------------------------------K-CPI--C--G---
-----------------------------------------------S-TDLTVHWEGI-
---------------------------------------VAVM---D-P----------A
T-----S-DVAKV----LGI------------------------------T---------
--------RP-GIYCLRV-
>EP00001_Collodictyon_triciliatum_P149831_26209_4
----------------------------------------Q-----G-CDN--C--G---
--------------------W------------K-G-SR----S-ELK-QKITKRYDGL-
---------------------------------------IAMI---R-P----------T
E-----S-WVAKW----QDL------------------------------A-----N---
-------QVP-GLYAISI-
>EP00002_Diphylleia_rotans_P037430_TRINITY_DN835_c0_g1_i2-p2_TRINITY_DN835_c0_g1_TRINITY_DN835_c0_g1_i2-p2_ORF_type_complete_len_108_score_29-59_TRINITY_DN835_c0_g1_i2_794-1117
LFACRNCYIVK--PKKS-------------------FEE-D-----G-CEN--C--H---
--WT-----------------------------W-E-KK----F-DHT-KFITKNFDGL-
---------------------------------------IAMI---Q-P----------T
D-----S-WVAKW----QDL------------------------------A-----T---
-------KVP-GVYAITV-
>EP00003_Mantamonas_plastica_P015954_TRINITY_DN2678_c0_g1_i1-p1_TRINITY_DN2678_c0_g1_TRINITY_DN2678_c0_g1_i1-p1_ORF_type_5prime_partial_len_259_score_108-65_TRINITY_DN2678_c0_g1_i1_2-778
LRACLICGKIK--SSDQ-------------------FFR-Y-----G-CEN--C--L---
--DV-------------E--I------------K-G-NK----D-GVL-DYTSTQYEGF-
---------------------------------------IAIT---D-N----------K
A-----S-WVSRY----LEY------------------------------D-----E---
-------MTQ-GCYAIAVH
>EP00004_Rigifila_ramosa_P008674_TRINITY_DN1995_c0_g2_i3-p1_TRINITY_DN1995_c0_g2_TRINITY_DN1995_c0_g2_i3-p1_ORF_type_complete_len_236_score_42-12_TRINITY_DN1995_c0_g2_i3_58-765
LRACMVCSLIK--PQEF-------------------FSI-F-----G-CEN--C--P---
--RL-------------G--Y------------Q-G-NR----E-RVE-YYTTPSFDGM-
---------------------------------------IAML---E-P----------T
K-----S-WVAKW----QEI------------------------------V-----D---
-------LQP-GIYAVSV-
>EP00005_Dracoamoeba_jomungandri_P006141_CAMPEP_0174252822_NCGR_PEP_ID_MMETSP0439-20130205_2196_1_TAXON_ID_0_ORGANISM_"Stereomyxa_ramosa_Strain_Chinc5"_LENGTH_122_DNA_ID_CAMNT_0015333467_DNA_START_21_DNA_END_385_DNA_ORIENTATION_
LRACLFCSLVK--TGRQ-------------------FEM-T-----G-CDN--C--Q---
--FL-------------D--L------------E-D-NV----E-RIG-SCTSATFDGM-
---------------------------------------IAVV---K-P----------K
E-----S-WVARW----QRL------------------------------R-----T---
-------LKP-GVYAISV-
>EP00009_Paramoeba_aestuarina_P004770_CAMPEP_0201508162_NCGR_PEP_ID_MMETSP0161_2-20130828_1610_1_ASSEMBLY_ACC_CAM_ASM_000251_TAXON_ID_180227_ORGANISM_"Neoparamoeba_aestuarina_Strain_SoJaBio_B1-5_56_2"_LENGTH_96_DNA_ID_CAMNT_0047902733_DNA_START_1_DNA_END_288_DNA_ORIENTATION_
LRACKTCRIIF--PIDT-------------------WKK-R-----T-CPN--C--D---
-pDA-------------A--N------------G-Y-RG----Q-DLQ-KHVTSQFDGY-
---------------------------------------VNVL---S-N----------E
G-----S-WVCRS----LRL------------------------------T---------
-------------------
>EP00011_Vannellida_sp_DIVA3-517-6-12_P014876_CAMPEP_0114617540_NCGR_PEP_ID_MMETSP0168-20121206_7249_1_TAXON_ID_95228_ORGANISM_"Vannella_sp-_Strain_DIVA3_517_6_12"_NCGR_SAMPLE_ID_MMETSP0168_ASSEMBLY_ACC_CAM_ASM_000044_LENGTH_135_DNA_ID_CAMNT_0001828677_DNA_START_1_DNA_END_408_DNA_ORIENTATION_
LRACYFCSLIK--TMQQ-------------------FYQ-D-----G-CEN--C--E---
-hFL-------------R--M------------K-Q-DS----E-RVN-ECTSANFDGM-
---------------------------------------VGMN---D-A----------G
S-----S-WVAKW----QCI------------------------------A-----Ne--
------dYAR-GVYAISV-
>EP00014_Entamoeba_dispar_P003280_EDR24770-1_suppressor_of_ty_putative_Entamoeba_dispar_SAW760
LRCCKICGLIK--SQEQ-------------------FQR-D-----G-CDN--C--K---
-rYF---------------------------------------D-NWE-DYVSSNFTGM-
---------------------------------------LSLL---R-P----------D
R-----S-FIGKV----LGM------------------------------K-----D---
------tYVC-GLYAASC-
>EP00017_Entamoeba_invadens_P008784_XP_004258929-1_transcription_elongation_factor_SPT4_putative_Entamoeba_invadens_IP1
LRCCKICGLIK--SEGQ-------------------FES-H-----K-CEN--C--R---
--RM----------------------------------M----E-YDK-DFYSAKFSGM-
---------------------------------------TALL---R-P----------D
R-----S-YISKV----KGM------------------------------R-----E---
------dYVV-GLYATSC-
>EP00021_Heterostelium_album_P002476_XP_020429112-1_transcription_initiation_factor_Spt4_Heterostelium_album_PN500
-KACTGCGLVK--TQQQ-------------------FDE-N-----G-CEN--C--G---
-----------------------------------G-GR----R-RAS-TTTTPNFEGV-
---------------------------------------IAVL---K-P----------N
E-----S-WIARK----QGL------------------------------D-----S---
-------RVP-GCYALNM-
>EP00022_Cavenderia_fasciculata_P007252_XP_004359742-1_transcription_initiation_factor_Spt4_Cavenderia_fasciculata
LRACLSCGLVK--TINQ-------------------FED-K-----G-CEN--C--D---
--RS-------------S--R------------T-Y-RR----D-DAL-ASTTANFEGL-
---------------------------------------ISMM---K-P----------N
E-----S-WVARK----QHI------------------------------E-----G---
-------KVP-GCYALSI-
>EP00023_Dictyostelium_discoideum_P004751_XP_638317-1_transcription_initiation_factor_Spt4_Dictyostelium_discoideum_AX4
-RACTECGLVK--SAQQ-------------------FED-N-----G-CEN--C--S---
---------------------------------------------SSS-SSTTQNFEGI-
---------------------------------------IAIM---N-P----------K
E-----S-WIARR----LQF------------------------------E-----R---
-------RVP-GLYALSM-
>EP00024_Dictyostelium_purpureum_P011350_XP_003294202-1_hypothetical_protein_DICPUDRAFT_13929_partial_Dictyostelium_purpureum
-RACVDCGLVK--TAQQ-------------------FDE-N-----G-CEN--C--E---
----------------------------------------------GT-NSTTQNFEGV-
---------------------------------------IAIM---N-P----------G
Q-----S-WIARR----MRS------------------------------E-----K---
-------KVP-GLYALS--
>EP00025_Tieghemostelium_lacteum_P005393_KYQ93533-1_transcription_initiation_factor_Spt4_Tieghemostelium_lacteum
-RACLECGLVK--TIEQ-------------------FEE-T-----G-CEN--C--E---
-dHT-------------P--M------------Q-G-NK----P-AIL-QSTTATFEGL-
---------------------------------------IAIM---K-P----------K
E-----S-WIARR----RGF------------------------------E-----K---
-------RVP-GCYALST-
>EP00026_Physarum_polycephalum_P021535_Phypoly_transcript_24841-p1_GENE-Phypoly_transcript_24841_Phypoly_transcript_24841-p1_ORF_type_5prime_partial_len_167_score_27-32_Phypoly_transcript_24841_3-503
LRACMICSLIK--TQQQ-------------------FEE-H-----G-CDN--C--D---
-eFI-------------E--M------------A-G-DR----T-KIV-DCTTPSFEGM-
---------------------------------------VAMM---I-P----------S
E-----S-WVARW----QRV------------------------------T-----K---
-------FTP-GMYAIAVH
>EP00027_Filamoeba_sp_ATCC50430_P017092_CAMPEP_0168564190_NCGR_PEP_ID_MMETSP0413-20121227_13103_1_TAXON_ID_136452_ORGANISM_"Filamoeba_nolandi_Strain_NC-AS-23-1"_LENGTH_120_DNA_ID_CAMNT_0008595825_DNA_START_11_DNA_END_373_DNA_ORIENTATION_
MRACLFCSVVQ--TQKQ-------------------FEE-L-----G-CPN--C--E---
-sFM-------------E--Y------------K-E-NR----A-QVL-ECTSSNYXGL-
---------------------------------------IAMM---E-N----------D
S-----S-WVARW----QRI------------------------------N-----Sk--
------sFAR-GIYAISVK
>EP00029_Vermamoeba_vermiformis_P003733_TRINITY_DN14267_c0_g1_i1-p1_TRINITY_DN14267_c0_g1_TRINITY_DN14267_c0_g1_i1-p1_ORF_type_complete_len_121_score_25-94_TRINITY_DN14267_c0_g1_i1_107-469
LRACLVCGLVK--DKSQ-------------------FLE-A-----G-CDN--C--T---
--FL-------------N--M------------H-G-DG----D-QVD-LCTTPNFEGL-
---------------------------------------LAMM---N-P----------N
G-----S-WVAKW----QHI------------------------------G-----K---
------aAVP-GCYAVTVK
>EP00031_Thecamonas_trahens_P010420_XP_013762990-1_hypothetical_protein_AMSG_00128_Thecamonas_trahens_ATCC_50062
LRACRSCLLVK--NRGQ-------------------FEN-T-----G-CEN--C--G---
---------------------------------E-E-VG----E-AIA-YLTTTSFSGL-
---------------------------------------IAVMd-nD-T----------S
K-----S-WVSRY----QRL------------------------------G-----E---
-------RKP-GMYAIKIT
>EP00033_Pygsuia_biforma_P001495_GCRY01001687-1-p1_GENE-GCRY01001687-1_GCRY01001687-1-p1_ORF_type_5prime_partial_len_193_score_2-56_GCRY01001687-1_3-581
LRACLFCSLVK--TTNQ-------------------FYD-D-----G-CDN--C--P---
--FL-------------Q--M------------A-G-DI----D-RVK-EATTPNFEGL-
---------------------------------------IGMM---D-N----------E
M-----S-WVAKW----QRI------------------------------A-----H---
-------CTR-GCYAVRV-
>EP00161_Ancyromonas_sigmoides_P007133_TRINITY_DN18357_c0_g1_i1-p2_TRINITY_DN18357_c0_g1_TRINITY_DN18357_c0_g1_i1-p2_ORF_type_5prime_partial_len_120_score_28-11_TRINITY_DN18357_c0_g1_i1_84-443
LRACLGCHLVK--TFDQ-------------------FVD-A-----G-CDN--C--P---
--DL-------------E--L------------A-Q-DR----Q-RTA-RCTSTAFEGL-
---------------------------------------VSAM---R-P----------T
E-----S-WVARW----NSL------------------------------T-----T---
-------RMP-GCYASVV-
>EP00164_Ancoracysta_twista_P005187_GFYU01007087-1-p1_GENE-GFYU01007087-1_GFYU01007087-1-p1_ORF_type_5prime_partial_len_119_score_8-97_GFYU01007087-1_1-357
LRACLRCKLIK--TADQ-------------------FVK-Q-----G-CDN--C--L---
-----------------D--L------------K-G-DR----E-RVH-DMTSSNFEGL-
---------------------------------------VSIL---R-P----------D
K-----S-WVSRW----HRL------------------------------N-----K---
-------NKP-GVYALSI-
>EP00165_Cyanidioschyzon_merolae_P000044_XP_005534807-1_hypothetical_protein_conserved_Cyanidioschyzon_merolae_strain_10D
LRACLSCGLVK--SVAQ-------------------FLA-Y-----G-CEN--C--Pg--
-lFE-------------A--G------------T-G-DR----E-RVL-TFTTAEFSGL-
---------------------------------------VALY---R-P----------K
V-----S-WVAKW----QRL------------------------------S-----R---
-------KVP-GCYAIG--
>EP00166_Cyanidium_caldarium_P005302_ctg_630-g255
LRACLSCALVK--AVHQ-------------------FVA-D-----G-CEN--C--P---
-nLL-------------E-pG------------T-G-DR----E-RVM-AFTTAEFSGL-
---------------------------------------VAMV---K-P----------Q
E-----S-WVARW----QRS------------------------------G-----R---
-------LCP-GCYALRI-
>EP00167_Galdieria_sulphuraria_P004312_XP_005706548-1_transcription_elongation_factor_SPT4-like_protein_Galdieria_sulphuraria
LRACMVCGLVK--TFNQ-------------------FVV-F-----G-CEN--C--P---
-sLI-------------D--V------------RvA-DR----E-RVA-TVTTSLFSGL-
---------------------------------------VSVT---R-P----------L
D-----S-WVAKW----QRV------------------------------S-----R---
-------LVP-GCYAIAVR
>EP00169_Porphyra_umbilicalis_P009361_OSX77375-1_hypothetical_protein_BU14_0151s0017_Porphyra_umbilicalis
LRACLSCSLIK--TAEQ-------------------FLL-D-----G-CDN--C--D---
--FL-------------D--M------------A-N-SR----D-RVG-QCTSGAFVGV-
---------------------------------------AGVA---N-P----------A
D-----S-WVGRW----QRL------------------------------G----rN---
-------AVA-GCYAIGV-
>EP00172_Hildenbrandia_rubra_P003157_Plantae-Rhodophyta-Hildenbrandia_rubra-ctg47033-p1_GENE-Plantae-Rhodophyta-Hildenbrandia_rubra-ctg47033_Plantae-Rhodophyta-Hildenbrandia_rubra-ctg47033-p1_ORF_type_complete_len_148_score_20-23_Plantae-Rhodophyta-Hildenbrandia_rubra-ctg47033_409-789
LRSCMSCSLIK--TTSQ-------------------FTR-D-----G-CDN--C--P---
--FL-------------G--L------------A-G-DR----E-RVL-TCTTNSFIGI-
---------------------------------------YVCM---K-P----------R
S-----S-WVGKW----QRV------------------------------V-----K---
-------FVP-GSYAVAL-
>EP00179_Madagascaria_erythrocladioides_P020385_CAMPEP_0198339992_NCGR_PEP_ID_MMETSP1450-20131203_41686_1_TAXON_ID_753684_ORGANISM_"Madagascaria_erythrocladiodes_Strain_CCMP3234"_NCGR_SAMPLE_ID_MMETSP1450_ASSEMBLY_ACC_CAM_ASM_001115_LENGTH_147_DNA_ID_CAMNT_0044044951_DNA_START_1_DNA_END_444_DNA_ORIENTATION_
--------------VQQ-------------------LRA-E-----W-VDN--C--P---
--YL-------------Q--L------------E-Q-DA----D-KVN-KVTSHAFHGT-
---------------------------------------VGVM---R-P----------R
D-----S-WVAQW----LFI-----------------------------gE-----K---
-------SVP-GLYAAAV-
>EP00182_Erythrolobus_australicus_P003294_CAMPEP_0185832104_NCGR_PEP_ID_MMETSP1353-20130828_1890_1_TAXON_ID_1077150_ORGANISM_"Erythrolobus_australicus_Strain_CCMP3124"_LENGTH_997_DNA_ID_CAMNT_0028530245_DNA_START_1_DNA_END_2987_DNA_ORIENTATION_
LRACLSCSLIK--TQRQ-------------------FID-A-----G-CDN--C--E---
-pLL-------------N--L------------A-G-DA----E-RVA-ECTSSAFTGC-
---------------------------------------YSLM---R-P----------K
E-----S-WVAKW----QLT------------------------------T-----K---
-------KVP-GCYAIQI-
>EP00185_Porphyridium_purpureum_P005764_POR3471--scf236_6
LRACLSCSLVK--TATQ-------------------FFR-D-----G-CDN--C--E---
-rFA-------------A--M------------K-G-DE----E-RVE-EATTPAFLGV-
---------------------------------------YALM---N-P----------K
E-----S-WVSKY----QNV------------------------------R-----T---
-------FVP-GCYAISM-
>EP00186_Timspurckia_oligopyrenoides_P001875_CAMPEP_0182447688_NCGR_PEP_ID_MMETSP1172-20130603_18761_1_TAXON_ID_708627_ORGANISM_"Timspurckia_oligopyrenoides_Strain_CCMP3278"_LENGTH_122_DNA_ID_CAMNT_0024644217_DNA_START_46_DNA_END_414_DNA_ORIENTATION_
LRACLSCSLVK--TQKQ-------------------FYD-Q-----G-CDN--C--P---
--GL-------------M--L------------Q-R-DS----E-AIA-VCTSNAFSGT-
---------------------------------------YVLL---R-P----------K
D-----S-WVSKW----QRT------------------------------R-----R---
-------FRP-GCYAIQI-
>EP00187_Rhodella_violacea_P002556_CAMPEP_0174889746_NCGR_PEP_ID_MMETSP0167-20121228_4947_1_TAXON_ID_38298_ORGANISM_"Rhodella_maculata_Strain_CCMP736"_LENGTH_136_DNA_ID_CAMNT_0016127257_DNA_START_1_DNA_END_409_DNA_ORIENTATION_
LRACLVCSLVK--TQRQ-------------------FVH-D-----G-CDN--C--V---
--FL-------------E--L------------K-G-DP----E-KVE-LCTSGNFEGV-
---------------------------------------YSLM---K-P----------K
Q-----S-WVAKW----QGT------------------------------L-----L---
-------FRV-GCYAIAI-
>EP00188_Purpureofilum_apyrenoidigerum_P002892_Plantae-Rhodophyta-Purpureofilum_apyrenoidigerum-ctg29431-p2_GENE-Plantae-Rhodophyta-Purpureofilum_apyrenoidigerum-ctg29431_Plantae-Rhodophyta-Purpureofilum_apyrenoidigerum-ctg29431-p2_ORF_type_5prime_partial_len_172_score_14-44_Plantae-Rhodophyta-Purpureofilum_apyrenoidigerum-ctg29431_2-517
IRACLSCSMVK--TVAQ-------------------FLA-N-----G-CEN--C--D---
--FL-------------G--M------------N-G-DK----E-RVM-ACTSSSILGI-
---------------------------------------YTLM---Q-A----------K
Y-----S-WVAKW----QRT------------------------------A-----K---
-------LRP-GCYAIAV-
>EP00189_Rhodosorus_marinus_P010694_CAMPEP_0184741948_NCGR_PEP_ID_MMETSP0315-20130426_4947_1_TAXON_ID_101924_ORGANISM_"Rhodosorus_marinus_Strain_UTEX_LB_2760"_LENGTH_152_DNA_ID_CAMNT_0027212529_DNA_START_1_DNA_END_458_DNA_ORIENTATION_
LRGCLSCSLVK--TVNQ-------------------FAT-N-----G-CEN--C--P---
--FL-------------N--M------------Q-G-DK----E-RIM-DCTSNSILGI-
---------------------------------------YTTM---N-P----------R
T-----S-WVARW----QRT------------------------------V-----K---
-------LRP-GCYAIAI-
>EP00190_Bangiopsis_sp_CCMP1999_P006002_CAMPEP_0198726850_NCGR_PEP_ID_MMETSP1475-20131203_3776_1_TAXON_ID_ORGANISM_"Unidentified_sp-_Strain_CCMP1999"_NCGR_SAMPLE_ID_MMETSP1475_ASSEMBLY_ACC_CAM_ASM_001111_LENGTH_148_DNA_ID_CAMNT_0044488823_DNA_START_1_DNA_END_441_DNA_ORIENTATION_
IRACLSCSLVK--TVAQ-------------------FLA-N-----G-CEN--C--V---
--FL-------------G--M------------D-G-DK----E-QVM-KCTSSSILGI-
---------------------------------------YTLM---Q-S----------K
Y-----S-WVAKW----QRT------------------------------M-----K---
-------LRP-GCYAIAI-
>EP00191_Tetraselmis_sp_GSL018_P001752_CAMPEP_0177610178_NCGR_PEP_ID_MMETSP0419_2-20121207_19612_1_TAXON_ID_582737_ORGANISM_"Tetraselmis_sp-_Strain_GSL018"_LENGTH_108_DNA_ID_CAMNT_0019105409_DNA_START_255_DNA_END_577_DNA_ORIENTATION_
LVACFGCRLIK--SRDQ-------------------FMS-N-----G-CEN--C--E---
-eFL-------------D--M------------A-G-DR----E-RVA-SCTTSEFSGI-
---------------------------------------ISVM---D-P----------A
T-----S-WVCKW----KHL------------------------------S-----K---
-------AIP-GCYALGI-
>EP00195_Chlamydomonas_chlamydogama_P011103_CAMPEP_0202893806_NCGR_PEP_ID_MMETSP1392-20130828_3315_1_ASSEMBLY_ACC_CAM_ASM_000868_TAXON_ID_225041_ORGANISM_"Chlamydomonas_chlamydogama_Strain_SAG_11-48b"_LENGTH_129_DNA_ID_CAMNT_0049578265_DNA_START_64_DNA_END_453_DNA_ORIENTATION_-
LRACFVCRLIK--SEMQ-------------------FLE-S-----G-CDN--C--Q---
--FL-------------E--L------------E-G-DR----A-RTS-DYTTPSFAGM-
---------------------------------------ISVM---D-P----------A
T-----S-WASKW----MHL------------------------------G-----K---
-------YVP-GCYALVI-
>EP00197_Chlamydomonas_leiostraca_P006184_CAMPEP_0202860458_NCGR_PEP_ID_MMETSP1391-20130828_2147_1_ASSEMBLY_ACC_CAM_ASM_000867_TAXON_ID_1034604_ORGANISM_"Chlamydomonas_leiostraca_Strain_SAG_11-49"_LENGTH_191_DNA_ID_CAMNT_0049539621_DNA_START_70_DNA_END_641_DNA_ORIENTATION_
MRCCFICRLVK--SERQ-------------------FLE-T-----G-CEN--C--Q---
--FL-------------R--M------------E-E-DR----G-RVQ-DYTTPNFGGL-
---------------------------------------ITVM---D-P----------A
S-----S-WATKW----LHL------------------------------S-----K---
-------YVP-GAYALVVN
>EP00198_Chlamydomonas_reinhardtii_P010537_XP_001699874-1_transcription_initiation_factor_Chlamydomonas_reinhardtii
LVCCYVCRLIK--SRNQ-------------------FAD-Q-----G-CDN--C--R---
-----------------N--I------------M-G-PS----I-SFE-DFTTPNFSGM-
---------------------------------------ISIM---D-P----------K
S-----S-WACKW----LHL------------------------------G-----K---
-------YVP-GSYAMAVN
>EP00199_Chlamydomonas_sp_CCMP681_P004745_CAMPEP_0119116270_NCGR_PEP_ID_MMETSP1180-20130426_52187_1_TAXON_ID_3052_ORGANISM_"Chlamydomonas_cf_sp_Strain_CCMP681"_NCGR_SAMPLE_ID_MMETSP1180_ASSEMBLY_ACC_CAM_ASM_000741_LENGTH_129_DNA_ID_CAMNT_0007105399_DNA_START_220_DNA_END_609_DNA_ORIENTATION_-
MRCCFVCRLVK--SERQ-------------------FIE-A-----G-CEN--C--A---
--FL-------------Q--M------------D-E-DR----V-RVQ-DYTTPNFSGL-
---------------------------------------ITVM---D-P----------T
T-----S-WATKW----LHL------------------------------S-----K---
-------YVP-GAYALVVN
>EP00200_Dunaliella_tertiolecta_P019338_CAMPEP_0202406664_NCGR_PEP_ID_MMETSP1128-20130828_9912_1_ASSEMBLY_ACC_CAM_ASM_000463_TAXON_ID_3047_ORGANISM_"Dunaliella_tertiolecta_Strain_CCMP1320"_LENGTH_126_DNA_ID_CAMNT_0049011529_DNA_START_50_DNA_END_430_DNA_ORIENTATION_-
LRCCFVCRLVK--SERQ-------------------FIE-S-----G-CDN--C--P---
--WL-------------E--L------------E-E-EP----A-KVQ-DCTTGNFSGL-
---------------------------------------ITVM---D-P----------K
T-----S-WASKW----LHL------------------------------A-----K---
-------NVP-GAYAMVI-
>EP00203_Chlorella_variabilis_P004257_XP_005846803-1_hypothetical_protein_CHLNCDRAFT_135349_Chlorella_variabilis
LRCCVPCRLVK--TFEQ-------------------FYE-QasrrlG-CEN--C--P---
--YL-------------D--M------------E-N-DR----E-RVY-DCTTSDFKGM-
---------------------------------------VSVV---D-P----------K
T-----S-WCAKW----LHL------------------------------R-----K---
-------FVP-GCYALSVQ
>EP00206_Coccomyxa_subellipsoidea_P005217_XP_005647766-1_transcription_elongation_factor_SPT4_Coccomyxa_subellipsoidea_C-169
LCACISCHLVK--TLDQ-------------------FAG-G-----G-CEN--C--G---
--FL-------------G--M------------E-G-DK----D-RCL-ECTTVAFQGM-
---------------------------------------VSVI---D-P----------A
S-----S-WCAKW----LHL------------------------------S-----K---
-------LVP-GCYALSVQ
>EP00213_Chloropicon_mariensis_P000502_CAMPEP_0197470268_NCGR_PEP_ID_MMETSP1309-20131121_900_1_TAXON_ID_464262_ORGANISM_"Genus_nov-_species_nov-_Strain_RCC998"_LENGTH_236_DNA_ID_CAMNT_0043006937_DNA_START_1_DNA_END_709_DNA_ORIENTATION_-
--CCKQCRLVK--TYAQ-------------------FYE-L-----G-CEN--C--P---
--GL-------------G--M------------R-G-ER----E-RIF-GCTTNKFDGL-
---------------------------------------IAIV---K-P----------N
K-----S-WAFKF----LRL------------------------------G-----K---
------rSLP-GCYAMRC-
>EP00215_Chloropicon_roscoffensis_P006358_CAMPEP_0197506400_NCGR_PEP_ID_MMETSP1312-20131121_6801_1_TAXON_ID_464262_ORGANISM_"Genus_nov-_species_nov-_Strain_RCC2335"_LENGTH_189_DNA_ID_CAMNT_0043053645_DNA_START_1_DNA_END_567_DNA_ORIENTATION_-
--CCIHCRLIS--T--S-------------------FYD-L-----G-CPN--C--P---
--NT-------------I--V------------R-G-MQ----E-TVD-ANTSKQWDGI-
---------------------------------------ISVI---N-P----------K
D-----S-WARKW----VRL------------------------------G----rN---
-------IVP-GVYAM---
>EP00222_Ostreococcus_lucimarinus_P000813_XP_001416170-1_Transcription_elongation_factor_SPT4_Ostreococcus_lucimarinus_CCE9901
-RACLYCKLVQ--TYEQ-------------------FID-N-----G-CGN--C--V---
--TL-------------N--M------------K-G-DK----D-RVS-ELTTSNYSGM-
---------------------------------------VSLL---D-G----------R
A-----S-WVGKW----LRL------------------------------D-----T---
-------CVP-GCYALSL-
>EP00224_Ostreococcus_tauri_P000462_XP_003074901-1_Transcription_initiation_Spt4-like_Ostreococcus_tauri
-RACIGCKLVK--TFDQ-------------------FIE-D-----G-CEN--C--Q---
--HL-------------A--L------------K-D-DR----E-RVS-ECTTTSYSGV-
---------------------------------------VSLL--sD-E----------N
A-----S-WVGKW----LHL------------------------------G-----K---
-------YAC-GCYALQL-
>EP00227_Mantoniella_beaufortii_P014673_CAMPEP_0197579298_NCGR_PEP_ID_MMETSP1326-20131121_3331_1_TAXON_ID_1155430_ORGANISM_"Genus_nov-_species_nov-_Strain_RCC2288"_LENGTH_125_DNA_ID_CAMNT_0043142721_DNA_START_1_DNA_END_377_DNA_ORIENTATION_-
-RACFRCKLIK--TFEQ-------------------FFE-N-----G-CDN--C--S---
--FF-------------Q--M------------V-E-DR----D-RVA-ECTTASYSGI-
---------------------------------------ITVL---D-P----------K
A-----S-WAAKW----LRL------------------------------A-----K---
-------SLP-GCYALEL-
>EP00229_Micromonas_commoda_P000602_XP_002499976-1_transcription_elongation-nucleosome_displacement_protein_Micromonas_commoda
-RACFRCKLVK--TYEQ-------------------FFE-E-----G-CDN--C--A---
--FF-------------Q--M------------I-D-DR----D-RVA-ECTTPSYSGV-
---------------------------------------VSVI---D-P----------K
S-----S-WTAKW----LRL------------------------------G-----K---
-------MVP-GCYALEI-
>EP00231_Micromonas_pusilla_P000431_XP_003055186-1_transcription_elongation-nucleosome_displacement_protein_Spt4_Micromonas_pusilla_CCMP1545
-RACFRCKLVK--TFEQa-----------------rFFE-K-----G-CDN--C--A---
--FF-------------Q--M------------N-D-DR----D-RVA-ECTTPAYSGI-
---------------------------------------VSVL---D-P----------K
S-----S-WCAKW----MRL------------------------------N-----K---
-------AVP-GCYALEI-
>EP00232_Nephroselmis_pyriformis_P004539_CAMPEP_0182912228_NCGR_PEP_ID_MMETSP0034_2-20130328_37403_1_TAXON_ID_156128_ORGANISM_"Nephroselmis_pyriformis_Strain_CCMP717"_LENGTH_121_DNA_ID_CAMNT_0025048885_DNA_START_79_DNA_END_444_DNA_ORIENTATION_
-RACLRCMLVK--TLEQ-------------------FTE-G-----G-CDN--C--V---
--FL-------------S--M------------E-G-DR----D-RVL-DCTTTSFDGM-
---------------------------------------VSMM---D-P----------N
S-----S-WASKW----LRL------------------------------H-----K---
-------YKP-GCYALSVN
>EP00235_Prasinoderma_singulare_P003143_CAMPEP_0119177234_NCGR_PEP_ID_MMETSP1315-20130426_48074_1_TAXON_ID_676789_ORGANISM_"Prasinoderma_singularis_Strain_RCC927"_LENGTH_368_DNA_ID_CAMNT_0007171375_DNA_START_1_DNA_END_1105_DNA_ORIENTATION_
LRCCLRCNLVK--TFEQ-------------------FVD-D-----G-CDN--C--P---
--VL-------------G--M------------K-D-DQ----E-RVV-DCTSSNFDGV-
---------------------------------------VSCM---D-P----------S
R-----S-WAARW----LRV------------------------------D-----S---
-------AKP-GVYALHC-
>EP00236_Picocystis_salinarum_P006578_CAMPEP_0113927634_NCGR_PEP_ID_MMETSP1159-20121227_4405_1_TAXON_ID_88271_ORGANISM_"Picocystis_salinarum"_LENGTH_191_DNA_ID_CAMNT_0000928131_DNA_START_1_DNA_END_573_DNA_ORIENTATION_-_assembly_acc_CAM_ASM_000767
LRTCLVCHLVK--SFEQ-------------------FAT-E-----G-CDN--C--T---
--FL-------------A--M------------E-D-DT----E-KVY-DCTSVNFEGV-
---------------------------------------ISVV---D-P----------K
T-----S-WCAKW----MRL------------------------------T-----E---
-------AKP-GCYAMQV-
>EP00237_Pycnococcus_provasolii_P006914_CAMPEP_0206125504_NCGR_PEP_ID_MMETSP1472-20131121_17516_1_ASSEMBLY_ACC_CAM_ASM_001108_TAXON_ID_41880_ORGANISM_"Pycnococcus_provasolii_Strain_RCC251"_LENGTH_158_DNA_ID_CAMNT_0053516423_DNA_START_1_DNA_END_477_DNA_ORIENTATION_
LRACMRCYLIK--SSEQ-------------------FYD-Q-----G-CEN--C--P---
--FL-------------H--L------------E-G-DL----T-QVH-DCTTTAFSGL-
---------------------------------------LAIT---K-P----------T
E-----T-WAGKW----VRV------------------------------S-----H---
-------QKP-GVYALSVT
>EP00241_Pyramimonas_parkeae_P007636_CAMPEP_0114237812_NCGR_PEP_ID_MMETSP0058-20121206_7590_1_TAXON_ID_36894_ORGANISM_"Pyramimonas_parkeae_CCMP726"_LENGTH_159_DNA_ID_CAMNT_0001349879_DNA_START_1_DNA_END_478_DNA_ORIENTATION_
LRACLRCRLLK--SFNQ-------------------FYD-K-----G-CEN--C--P---
--FL-------------S--L------------R-E-DR----D-RIN-DATSTNFTGM-
---------------------------------------ISVM---D-P----------K
G-----S-WATRW----SRL------------------------------G-----K---
-------FVP-GCYALTI-
>EP00242_Pyramimonas_sp_CCMP2087_P012614_CAMPEP_0198197316_NCGR_PEP_ID_MMETSP1445-20131203_924_1_TAXON_ID_36898_ORGANISM_"Pyramimonas_sp-_Strain_CCMP2087"_LENGTH_212_DNA_ID_CAMNT_0043866573_DNA_START_296_DNA_END_935_DNA_ORIENTATION_
LRACLRCRLMK--SFNQ-------------------FYE-N-----G-CEN--C--P---
--FV----------------T------------P-H-DR----D-RIN-DCITNNFSGM-
---------------------------------------ISVM---D-P----------K
G-----S-WAARW----SRL------------------------------G-----K---
-------FVP-GCYALTI-
>EP00243_Klebsormidium_subtile_P006456_TRINITY_DN2747_c0_g1_i1-p2_TRINITY_DN2747_c0_g1_TRINITY_DN2747_c0_g1_i1-p2_ORF_type_complete_len_122_score_15-36_TRINITY_DN2747_c0_g1_i1_631-996
LRACLRCSLVK--TFEQ-------------------FLE-A-----G-CEN--C--D---
--FF-------------V--M------------E-R-DK----D-RVL-ECTTHNFSGV-
---------------------------------------IALM---H-P----------D
A-----S-WVARY----QRI------------------------------G-----K---
-------FVP-GCYAVHV-
>EP00244_Chara_vulgaris_P012139_TRINITY_DN6290_c0_g4_i1-p1_TRINITY_DN6290_c0_g4_TRINITY_DN6290_c0_g4_i1-p1_ORF_type_complete_len_115_score_10-54_TRINITY_DN6290_c0_g4_i1_163-507
LRACYRCMLLK--TYEQ-------------------FSK-N-----G-CEN--C--T---
--FF-------------K--M------------E-E-EK----D-KVL-ECTTTNFSGV-
---------------------------------------ISSM---D-P----------S
G-----S-WAARW----LRI------------------------------G-----R---
-------MVP-GCYALSVT
>EP00245_Coleochaete_scutata_P007911_TRINITY_DN23723_c0_g1_i1-p1_TRINITY_DN23723_c0_g1_TRINITY_DN23723_c0_g1_i1-p1_ORF_type_complete_len_114_score_16-37_TRINITY_DN23723_c0_g1_i1_262-603
LRACLRCMLLK--TFEQ-------------------FRE-I-----G-CEN--C--P---
--FF-------------E--M------------E-G-EK----E-RIL-DCTTPNFTGV-
---------------------------------------ISVM---D-P----------Q
G-----S-WAARW----QRI------------------------------G-----K---
-------FAP-GCYALSVT
>EP00246_Nothoceros_aenigmaticus_P003957_TRINITY_DN1519_c0_g1_i1-p1_TRINITY_DN1519_c0_g1_TRINITY_DN1519_c0_g1_i1-p1_ORF_type_complete_len_115_score_10-89_TRINITY_DN1519_c0_g1_i1_344-688
LRVCLRCRLIK--TYEQ-------------------FKE-I-----G-CEN--C--P---
--FF-------------A--M------------E-H-DH----E-RVL-ECTSPSFTGI-
---------------------------------------IASM---D-P----------V
G-----S-WAARW----KRI------------------------------N-----K---
-------FAP-GCYALSVT
>EP00247_Physcomitrium_patens_P021148_XP_024377399-1_transcription_elongation_factor_SPT4_homolog_2-like_Physcomitrella_patens
LRVCLRCSLMK--TYDQ-------------------FKE-N-----G-CEN--C--L---
--FF-------------N--M------------D-K-DH----D-RVL-ECTTPNFAGV-
---------------------------------------ISCM---D-P----------T
S-----S-WASRW----LRI------------------------------S-----K---
-------FVP-GCYALTVT
>EP00248_Marchantia_polymorpha_P002327_PTQ28347-1_hypothetical_protein_MARPO_0166s0006_Marchantia_polymorpha
LRACLRCSLVK--TYKQ-------------------FTD-V-----G-CEN--C--P---
--FF-------------N--M------------D-Q-DN----D-RVL-DCTTPNFAGV-
---------------------------------------IASM---D-P----------T
S-----S-WAARW----QRI------------------------------S-----K---
-------FVP-GCYALSVT
>EP00249_Psilotum_nudum_P017913_c26548_g2_i1_orf_496-852
LRACLRCRLVK--TYDQ-------------------FKD-L-----G-CEN--C--P---
--FF-------------S--M------------E-H-DH----D-RVL-ECTTPNFAGL-
---------------------------------------ISSM---E-P----------T
G-----S-WAARW----LRI------------------------------S-----K---
-------FVP-GCYALAI-
>EP00254_Amborella_trichopoda_P014708_XP_011627132-1_transcription_elongation_factor_SPT4_homolog_1_Amborella_trichopoda
LRACLRCRLVK--TYDQ-------------------FRE-T-----G-CEN--C--P---
--FF-------------N--M------------D-K-DH----E-RVV-DCTTPNFNGI-
---------------------------------------ISCM---D-P----------T
K-----S-WAARW----LRI------------------------------S-----K---
-------FVP-GCYTLAV-
>EP00255_Erythranthe_guttata_P011511_XP_012838773-1_PREDICTED_transcription_elongation_factor_SPT4_homolog_2-like_Erythranthe_guttata
LRACLRCRLVK--TYDQ-------------------FRE-S-----G-CEN--C--P---
--FF-------------Q--M------------E-D-DH----E-RVV-ESTTPNFTGI-
---------------------------------------ISVM---D-P----------T
R-----S-WAARW----LRI------------------------------G-----K---
-------FVP-GCYTLAV-
>EP00258_Populus_trichocarpa_P049774_XP_024465793-1_transcription_elongation_factor_SPT4_homolog_2_isoform_X1_Populus_trichocarpa
LRACLRCRLVK--TYDQ-------------------FRE-S-----G-CEN--C--P---
--FF-------------K--M------------D-E-DH----E-RVV-DCTTPNFTGI-
---------------------------------------ISVM---D-P----------S
R-----S-WAARW----LRI------------------------------D-----L---
-------Y-----------
>EP00260_Arabidopsis_thaliana_P005662_NP_001190264-1_Transcription_initiation_Spt4-like_protein_Arabidopsis_thaliana
LRACLRCRLVK--TYDQ-------------------FRD-S-----G-CEN--C--P---
--FF-------------K--I------------E-D-DH----E-RIV-DVTTPNFNGF-
---------------------------------------VSDR---R-E----------I
N-----L-THCNI----LFP------------------------------G-----K---
-------FAP-GCYTLAV-
>EP00260_Arabidopsis_thaliana_P005980_NP_001190609-1_SPT4_homolog_2_Arabidopsis_thaliana
LRACLRCRLVK--TYDQ-------------------FRD-A-----G-CEN--C--P---
--FF-------------K--M------------E-E-DH----E-RIV-EVTTPNFNGI-
---------------------------------------ISVM---D-P----------S
R-----S-WAARW----LRI----------------------------------------
-------------------
>EP00264_Hordeum_vulgare_P075401_HORVU2Hr1G029620-1_pep_chromosome_IBSC_v2_chr2H_106850261_106854124_1_gene_HORVU2Hr1G029620_transcript_HORVU2Hr1G029620-1_gene_biotype_protein_coding_transcript_biotype_protein_coding
LRACLRCRLVK--TYDQ-------------------FRE-N-----G-CEN--C--P---
--FL-------------D--M------------D-K-DR----D-NVV-SCTTANFTGI-
---------------------------------------ISLM---D-P----------T
R-----S-WAARW----LRI------------------------------G-----R---
-------FIP-GCYTLAV-
>EP00265_Oryza_sativa_P016395_NP_001060323-2_Os07g0623400_Oryza_sativa_Japonica_Group
LRACLRCRLVK--TYDQ-------------------FME-Q-----G-CEN--C--P---
--FL-------------D--M------------E-R-DH----D-NVV-NCTTPNFTGI-
---------------------------------------ISVM---D-P----------G
R-----S-WAARW----LRI------------------------------G-----E---
-------YV----------
>EP00267_Zea_mays_P056319_XP_023156355-1_uncharacterized_protein_LOC103633439_isoform_X1_Zea_mays
-----------------------------------------------------C--G---
-pFS------------aA--A------------K-A-ER----L-NVV-NCTTPNFTRI-
---------------------------------------ISLM---D-P----------S
R-----S-WAARW----LRI------------------------------G-----R---
-------FIP-GCYTLAV-
>EP00268_Persea_americana_P007877_TRINITY_DN13009_c0_g1_i1-p1_TRINITY_DN13009_c0_g1_TRINITY_DN13009_c0_g1_i1-p1_ORF_type_internal_len_111_score_10-74_TRINITY_DN13009_c0_g1_i1_3-332
------------------------------------------------------------
----------------------------------------------------------I-
---------------------------------------ISVM---D-P----------S
K-----S-WAARW----LRI------------------------------G-----K---
-------FVP-GCYTLTV-
>EP00268_Persea_americana_P007878_TRINITY_DN13009_c0_g1_i3-p1_TRINITY_DN13009_c0_g1_TRINITY_DN13009_c0_g1_i3-p1_ORF_type_5prime_partial_len_165_score_7-89_TRINITY_DN13009_c0_g1_i3_342-836
LRACLRCRLVK--TYDQ-------------------FRE-S-----G-CEN--C--P---
--FF-------------------------------D-DS----E-RVA-EWTTPNFTGI-
---------------------------------------ISVM---D-P----------S
K-----S-WAARW----LRI------------------------------G-----K---
-------FVP-GCYTLTV-
>EP00269_Selaginella_moellendorffii_P011609_XP_002988187-1_transcription_elongation_factor_SPT4_homolog_2_Selaginella_moellendorffii
LRACLRCRLVK--TYDQ-------------------FNK-N-----G-CEN--C--K---
--FF-------------H--M------------E-Q-EH----D-RIL-ECTTVNFSGL-
---------------------------------------ISSM---D-P----------T
G-----S-WAARW----LRI------------------------------S-----K---
-------FVP-GCYALAV-
>EP00269_Selaginella_moellendorffii_P017455_XP_024518101-1_transcription_elongation_factor_SPT4_homolog_2-like_Selaginella_moellendorffii
-VACLGCHLVK--SQLQ-------------------FAT-D-----G-CEN--C--G---
-nFF---------------------------------------G-SVE-ESTTSLFTGV-
---------------------------------------VSIM---D-S----------S
Q-----S-WVAKW----MRI------------------------------E-----R---
-------LLP-GCYAITV-
>EP00270_Netrium_digitus_P002783_TRINITY_DN1314_c0_g1_i3-p1_TRINITY_DN1314_c0_g1_TRINITY_DN1314_c0_g1_i3-p1_ORF_type_5prime_partial_len_118_score_9-33_TRINITY_DN1314_c0_g1_i3_283-636
LRACLRCSLLK--TYEQ-------------------FMD-R-----G-CEN--C--P---
--FF-------------Q--M------------A-G-EH----D-RVL-ECTTPNFTGI-
---------------------------------------ISSM---D-P----------S
T-----G-WAARW----LRI------------------------------S-----R---
-------SVP-GCYALSVT
>EP00271_Cylindrocystis_brebissonii_P000079_TRINITY_DN1007_c1_g1_i1-p1_TRINITY_DN1007_c1_g1_TRINITY_DN1007_c1_g1_i1-p1_ORF_type_5prime_partial_len_171_score_2-73_TRINITY_DN1007_c1_g1_i1_1443-1955
LRACLRCGLLK--SYEQ-------------------FRE-M-----G-CEN--C--P---
--FF-------------D--M------------P-G-DN----E-RIL-ECTTSNFTGV-
---------------------------------------FCSM---D-P----------D
T-----S-WAAKW----LRI------------------------------S-----R---
-------SVP-GCYALSVT
>EP00279_Guillardia_theta_P016392_XP_005834111-1_hypothetical_protein_GUITHDRAFT_152167_Guillardia_theta_CCMP2712
LRACLKCHLVL--PARQ-------------------FDR-Q-----G-CAN--C--G---
-----------------------------------T-RE----N-YAD-EYCTVNFTGI-
---------------------------------------SAIT---Q-P----------Q
H-----S-WVSRW----LDK------------------------------Q-----D---
-------LKP-GCYALEV-
>EP00281_Chroomonas_sp_CCMP1168_P030094_CAMPEP_0206244914_NCGR_PEP_ID_MMETSP0047_2-20121206_18418_1_ASSEMBLY_ACC_CAM_ASM_000192_TAXON_ID_195065_ORGANISM_"Chroomonas_mesostigmatica_cf_Strain_CCMP1168"_LENGTH_103_DNA_ID_CAMNT_0053670179_DNA_START_109_DNA_END_420_DNA_ORIENTATION_
LRACLMCHLVK--HVKQ-------------------FEK-E-----G-CDN--C--K---
-dRF---------------------------------ER----E-NVD-DFASVNFTGV-
---------------------------------------AAIM---Q-P----------E
Q-----S-WVGKW----LKK------------------------------Q-----K---
-------LVP-GCYALEV-
>EP00282_Hemiselmis_andersenii_P008652_CAMPEP_0114170806_NCGR_PEP_ID_MMETSP0043_2-20121206_34351_1_TAXON_ID_464988_ORGANISM_"Hemiselmis_andersenii_Strain_CCMP644"_LENGTH_224_DNA_ID_CAMNT_0001268465_DNA_START_1_DNA_END_671_DNA_ORIENTATION_
LRACCMCGMLK--TQDM-------------------WLD-Y-----G-CDN--C--P---
--FLl-----------pP--G------------S-K-DT----D-RIE-GATTSLWSGL-
---------------------------------------WSVC--aE-P----------E
D-----L-AVSNV----VR-----------------------------------------
-------------------
>EP00282_Hemiselmis_andersenii_P035271_CAMPEP_0169434090_NCGR_PEP_ID_MMETSP1042-20121227_4343_1_TAXON_ID_464988_ORGANISM_"Hemiselmis_andersenii_Strain_CCMP1180"_LENGTH_128_DNA_ID_CAMNT_0009544641_DNA_START_1_DNA_END_387_DNA_ORIENTATION_-
LRACLKCHMVK--HIKQ-------------------FEK-D-----G-CEN--C--G---
-eNF---------------------------------ER----E-ACE-DYCSVNFTGV-
---------------------------------------AAIM---Y-P----------D
D-----S-WVARW----LRK------------------------------Q-----N---
-------LKP-GCYALEV-
>EP00283_Hemiselmis_rufescens_P024763_CAMPEP_0173438700_NCGR_PEP_ID_MMETSP1357-20121228_20557_1_TAXON_ID_77926_ORGANISM_"Hemiselmis_rufescens_Strain_PCC563"_LENGTH_157_DNA_ID_CAMNT_0014404011_DNA_START_1_DNA_END_472_DNA_ORIENTATION_-
LRACLTCHMVK--HIKQ-------------------FEK-D-----G-CEN--C--P---
--DF---------------------------------ER----E-ACE-DFCSVNFTGV-
---------------------------------------AAIM---N-P----------E
D-----S-WVARW----LRK------------------------------Q-----N---
-------LKL-GAM-----
>EP00285_Hemiselmis_virescens_P010269_CAMPEP_0173378872_NCGR_PEP_ID_MMETSP1356-20130122_1986_1_TAXON_ID_77927_ORGANISM_"Hemiselmis_virescens_Strain_PCC157"_NCGR_SAMPLE_ID_MMETSP1356_ASSEMBLY_ACC_CAM_ASM_000847_LENGTH_130_DNA_ID_CAMNT_0014332087_DNA_START_1_DNA_END_391_DNA_ORIENTATION_-
LRACLTCHMVK--HIKQ-------------------FEK-D-----G-CEN--C--T---
-dDF---------------------------------EK----E-NTD-DYCSVNFTGV-
---------------------------------------AAIM---N-P----------D
D-----S-WVARW----LKK------------------------------Q-----N---
-------LKP-ACYALEVH
>EP00286_Rhodomonas_abbreviata_P015987_CAMPEP_0181319192_NCGR_PEP_ID_MMETSP1101-20121128_17433_1_TAXON_ID_46948_ORGANISM_"Rhodomonas_abbreviata_Strain_Caron_Lab_Isolate"_LENGTH_103_DNA_ID_CAMNT_0023426761_DNA_START_101_DNA_END_412_DNA_ORIENTATION_
LRACTHCHLVK--HVKQ-------------------FER-E-----G-CEN--C--G---
-rNF---------------------------------EK----D-AYD-EHCSVNFTGV-
---------------------------------------AAIM---Q-P----------D
N-----S-WVARW----LRK------------------------------Q-----N---
-------LKP-GCYALEV-
>EP00287_Rhodomonas_sp_CCMP768_P029551_CAMPEP_0202848796_NCGR_PEP_ID_MMETSP1389-20130828_79034_1_ASSEMBLY_ACC_CAM_ASM_000865_TAXON_ID_302021_ORGANISM_"Rhodomonas_sp-_Strain_CCMP768"_LENGTH_102_DNA_ID_CAMNT_0049526721_DNA_START_1_DNA_END_305_DNA_ORIENTATION_-
MRACCICGLLK--TPQM-------------------WLD-Y-----G-CDN--C--A---
--FLi-----------qP--G------------V-N-DR----E-RME-AVTT-------
------------------------------------------------------------
------------------------------------------------------------
-------------------
>EP00290_Baffinella_frigidus_P012897_CAMPEP_0180151782_NCGR_PEP_ID_MMETSP0986-20121125_22351_1_TAXON_ID_697907_ORGANISM_"non_described_non_described_Strain_CCMP2293"_LENGTH_102_DNA_ID_CAMNT_0022099177_DNA_START_32_DNA_END_340_DNA_ORIENTATION_
LRACIGCHLVK--HVKQ-------------------FER-D-----G-CEN--C--E---
---------------------------------Q-S-HG----D-DYE-DKMSVNFTGV-
---------------------------------------AAIM---Q-P----------N
Q-----S-WVARW----LRK------------------------------Q-----N---
-------MVP-GCYALEV-
>EP00291_Cryptomonas_curvata_P023194_CAMPEP_0172158646_NCGR_PEP_ID_MMETSP1050-20130122_4495_1_TAXON_ID_233186_ORGANISM_"Cryptomonas_curvata_Strain_CCAP979_52"_LENGTH_216_DNA_ID_CAMNT_0012828075_DNA_START_204_DNA_END_849_DNA_ORIENTATION_-
LRCCCMCGLLK--TPQM-------------------WLD-Y-----G-CEN--C--P---
--FLl-----------eP--A------------S-N-DK----K-XME-AVTTXCWNGM-
---------------------------------------WVXLt-dD-P----------G
D-----S-SV--------------------------------------------------
-------------------
>EP00291_Cryptomonas_curvata_P027434_CAMPEP_0172211072_NCGR_PEP_ID_MMETSP1050-20130122_36190_1_TAXON_ID_233186_ORGANISM_"Cryptomonas_curvata_Strain_CCAP979_52"_LENGTH_102_DNA_ID_CAMNT_0012891465_DNA_START_1_DNA_END_308_DNA_ORIENTATION_-
LRACLACHLVK--TAKQ-------------------FER-D-----G-CEN--C--A---
--DV---------------------------------DG----H-DMD-QWTTINFTGI-
---------------------------------------AAIT---Q-P----------R
A-----S-WVSRW----LRK------------------------------Q-----D---
-------LKP-GCYALEV-
>EP00292_Cryptomonas_paramecium_P017774_CAMPEP_0113712950_NCGR_PEP_ID_MMETSP0038_2-20120614_31697_1_TAXON_ID_2898_ORGANISM_"Cryptomonas_paramecium"_LENGTH_108_DNA_ID_CAMNT_0000639575_DNA_START_1_DNA_END_319_DNA_ORIENTATION_-_assembly_acc_CAM_ASM_000170
---------------RQ-------------------FQS-G-----G-CEN--C--G---
---------------------------------E-R-DG----D-DLD-SWTTVNFTGM-
---------------------------------------AAIA---Q-P----------K
G-----S-WVSRW----LRK------------------------------E-----D---
-------LKP-GCYALEV-
>EP00294_Goniomonas_avonlea_P004568_CAMPEP_0114562518_NCGR_PEP_ID_MMETSP0114-20121206_12572_1_TAXON_ID_31324_ORGANISM_"Goniomonas_sp_Strain_m"_LENGTH_95_DNA_ID_CAMNT_0001748209_DNA_START_35_DNA_END_318_DNA_ORIENTATION_
LRACLCCKLIK--TETQ-------------------FNQ-Q-----G-CDN--C--P---
--SL-------------N--M------------R-G-HK----D-TVL-ECSSQNFTGL-
---------------------------------------VAQM---S-M----------A
E-----S-WVARR----EGL------------------------------V-----Q---
-------KVP-GVYAMQV-
>EP00295_Goniomonas_pacifica_P001952_CAMPEP_0175805382_NCGR_PEP_ID_MMETSP0107_2-20121207_626_1_TAXON_ID_195067_ORGANISM_"Goniomonas_pacifica_Strain_CCMP1869"_NCGR_SAMPLE_ID_MMETSP0107_2_ASSEMBLY_ACC_CAM_ASM_000203_LENGTH_112_DNA_ID_CAMNT_0017116799_DNA_START_1_DNA_END_339_DNA_ORIENTATION_-
LRACLCCHLVK--TQDE-------------------FYK-F-----G-CDN--C--P---
--RL-------------G--M------------R-G-QK----E-TVA-DCASMNFQGL-
---------------------------------------VAAM---DtT----------D
K-----S-WVSRR----QGL------------------------------V-----Q---
-------RVP-GCYAMEV-
>EP00297_Palpitomonas_bilix_P015595_CAMPEP_0113867254_NCGR_PEP_ID_MMETSP0780_2-20120614_319_1_TAXON_ID_652834_ORGANISM_"Palpitomonas_bilix"_LENGTH_101_DNA_ID_CAMNT_0000852181_DNA_START_78_DNA_END_383_DNA_ORIENTATION_-_assembly_acc_CAM_ASM_000599
LMACKNCRKMR--PPPE-------------------NGR-D-----G-QCS--C--G---
-----------------------------------------------S-DDFTKDFEGY-
---------------------------------------MMIT---N-P----------E
K-----S-YFAKS----QGI------------------------------R---------
--------EP-GCYAVRVN
>EP00298_Acanthocystis_sp_HF-20_P015596_c2118_g1_i1-p1_GENE-c2118_g1_i1_c2118_g1_i1-p1_ORF_type_5prime_partial_len_134_score_40-68_c2118_g1_i1_29-430
LRACIRCGLVK--PFEQ-------------------FKA-E-----G-CDN--C--E---
-gHL-------------Q--F------------R-N-DE----K-AVR-TYTTDDFQGL-
---------------------------------------ISLI---Q-P----------K
K-----S-WVAKW----QHI------------------------------S-----R---
-------LCS-GCYAVTVN
>EP00299_Pterocystis_sp_00344_P008505_c3255_g1_i1-p1_GENE-c3255_g1_i1_c3255_g1_i1-p1_ORF_type_3prime_partial_len_115_score_12-95_c3255_g1_i1_59-400
LRACLRCGLLK--SFDQ-------------------FKS-M-----G-CEN--C--N---
-eCI-------------S--F------------K-G-RE----E-TVR-SCTTDDFQGM-
---------------------------------------VSII---N-P----------D
R-----S-WVARW----QRV------------------------------G-----T---
-------LAA-GCYAVAVH
>EP00301_Raphidiophrys_heterophryoidea_P016539_c2612_g1_i1-p1_GENE-c2612_g1_i1_c2612_g1_i1-p1_ORF_type_5prime_partial_len_118_score_17-33_c2612_g1_i1_2-355
LRACLRCGLIK--TYRQ-------------------FLS-Q-----G-CDN--C--E---
-gIL-------------G--F------------R-G-KE----E-LVR-LNTTESFEGM-
---------------------------------------VSLI---Q-P----------Q
G-----S-WVAKY----VNI------------------------------E-----R---
-------FVP-GCYAVSVQ
>EP00302_Diacronema_sp_CCMP2436_P031837_CAMPEP_0179996590_NCGR_PEP_ID_MMETSP0984-20121128_7687_1_TAXON_ID_483367_ORGANISM_"non_described_non_described_Strain_CCMP_2436"_LENGTH_234_DNA_ID_CAMNT_0021916133_DNA_START_1_DNA_END_704_DNA_ORIENTATION_-
LRACLVSRLVK--TETQ-------------------WLD-E-----G-CEN--V--P---
--SL-------------P--M------------R-G-DR----D-AMM-QCTTPHFDGL-
---------------------------------------VAMM---D-P----------S
K-----S-WVGRW----QGI------------------------------S-----K---
-------LHP-GVYALKV-
>EP00304_Pavlova_gyrans_P004671_CAMPEP_0206062708_NCGR_PEP_ID_MMETSP1466-20131121_57827_1_ASSEMBLY_ACC_CAM_ASM_001126_TAXON_ID_44452_ORGANISM_"Pavlova_gyrans_Strain_CCMP608"_LENGTH_149_DNA_ID_CAMNT_0053438073_DNA_START_1_DNA_END_445_DNA_ORIENTATION_
LRACLVSKLIK--TEAQ-------------------WLE-E-----G-CEN--V--P---
--EL-------------P--M------------R-G-DR----D-AML-QCTTPHFDGM-
---------------------------------------VALM---D-P----------G
K-----S-WVGRW----QGI------------------------------S-----K---
-------LHP-GCYALKV-
>EP00307_Rebecca_sp_RCC1486_P014289_CAMPEP_0119408508_NCGR_PEP_ID_MMETSP1335-20130426_2047_1_TAXON_ID_259385_ORGANISM_"Chrysoculter_rhomboideus_Strain_RCC1486"_LENGTH_144_DNA_ID_CAMNT_0007432761_DNA_START_1_DNA_END_435_DNA_ORIENTATION_
LRACLVSKLVK--TEAQ-------------------FIE-E-----G-CEN--V--P---
--EL-------------P--I------------R-G-DR----D-AML-QCTTPHFDGM-
---------------------------------------VALM---D-P----------E
K-----S-WVGRW----QGI------------------------------S-----K---
-------LHP-GCYALKV-
>EP00308_Calcidiscus_leptoporus_P002683_CAMPEP_0119379968_NCGR_PEP_ID_MMETSP1334-20130426_54911_1_TAXON_ID_127549_ORGANISM_"Calcidiscus_leptoporus_Strain_RCC1130"_LENGTH_121_DNA_ID_CAMNT_0007399627_DNA_START_1_DNA_END_365_DNA_ORIENTATION_
LRACMVTGLVK--TEEQ-------------------WLR-D-----G-NDN--I--D---
--CF-------------D--T--------------T-DR----E-LMF-EVTSPNFEGL-
---------------------------------------VAMM---R-P----------D
D-----S-WVARW----QGI------------------------------V-----K---
-------FVP-GCYALRVR
>EP00312_Isochrysidales_sp_CCMP1244_P005160_CAMPEP_0196690220_NCGR_PEP_ID_MMETSP1090-20130531_19781_1_TAXON_ID_37098_ORGANISM_"Isochrysis_sp_Strain_CCMP1244"_LENGTH_144_DNA_ID_CAMNT_0042029309_DNA_START_1_DNA_END_433_DNA_ORIENTATION_
LRACMVTGLVK--TEEQ-------------------WVR-D-----G-SEN--V--P---
--FL-------------L--S------------P-N-ER----E-IVF-EVTSPNFDGL-
---------------------------------------VAMM---K-P----------D
E-----S-WVARW----QGI------------------------------T-----T---
-------FVP-GCYALRVR
>EP00316_Scyphosphaera_apsteinii_P025205_CAMPEP_0119309738_NCGR_PEP_ID_MMETSP1333-20130426_16374_1_TAXON_ID_418940_ORGANISM_"Scyphosphaera_apsteinii_Strain_RCC1455"_LENGTH_149_DNA_ID_CAMNT_0007313753_DNA_START_1_DNA_END_444_DNA_ORIENTATION_
LRACLVTGLVK--TEEQ-------------------WIR-D-----G-NEN--V--T---
--CL-------------D--T------------T-N-DR----E-MMF-ECTSPNFEGL-
---------------------------------------VAMM---T-P----------N
E-----S-WVARW----QGI------------------------------T-----S---
-------FVP-GCYALRVK
>EP00320_Phaeocystis_rex_P021984_CAMPEP_0119070584_NCGR_PEP_ID_MMETSP1178-20130426_42428_1_TAXON_ID_33656_ORGANISM_"unid_sp_Strain_CCMP2000"_LENGTH_134_DNA_ID_CAMNT_0007052435_DNA_START_1_DNA_END_404_DNA_ORIENTATION_
LRACLVTGLVK--TEEQ-------------------WLR-D-----G-NDN--V--P---
--CL-------------E--L------------N-G-DR----E-KMF-ECTSADFDGM-
---------------------------------------AAMM---Q-P----------K
E-----S-WVARW----QAI------------------------------G-----T---
-------FVP-GCYALRVR
>EP00321_Phaeocystis_globosa_P020320_CAMPEP_0118827986_NCGR_PEP_ID_MMETSP1162-20130426_16329_1_TAXON_ID_33656_ORGANISM_"Phaeocystis_Sp_Strain_CCMP2710"_LENGTH_137_DNA_ID_CAMNT_0006758881_DNA_START_1_DNA_END_412_DNA_ORIENTATION_-
LRACLVTGLVK--TEEQ-------------------WLR-E-----G-NDN--V--P---
--CL-------------E--L------------E-R-DR----E-KMF-ECTSADFDGM-
---------------------------------------AAIM---Q-P----------N
A-----S-WVARW----QGV------------------------------As---pN---
-------FVP-GCYALRVR
>EP00322_Chrysochromulina_rotalis_P030764_CAMPEP_0115846486_NCGR_PEP_ID_MMETSP0287-20121206_9886_1_TAXON_ID_412157_ORGANISM_"Chrysochromulina_rotalis_Strain_UIO044"_LENGTH_132_DNA_ID_CAMNT_0003300279_DNA_START_1_DNA_END_398_DNA_ORIENTATION_-
LRACLVTGLVK--TEDQ-------------------FYR-E-----G-NDN--V--P---
--CL-------------A--M------------A-G-DR----E-MVH-ECTSSNFDGM-
---------------------------------------VAMM---K-P----------Q
E-----S-WAARW----QGI------------------------------S-----N---
-------FVP-GCYALRVK
>EP00324_Dicrateria_rotunda_P006161_CAMPEP_0206153320_NCGR_PEP_ID_MMETSP1474-20131121_569_1_ASSEMBLY_ACC_CAM_ASM_001110_TAXON_ID_97495_ORGANISM_"Imantonia_sp-_Strain_RCC918"_LENGTH_197_DNA_ID_CAMNT_0053551111_DNA_START_1_DNA_END_590_DNA_ORIENTATION_
LRACLVTGLVK--TEEQ-------------------WVQ-T-----G-NEN--L--P---
--FL-------------Q--M------------A-N-ER----D-IVL-ECTSANFDGL-
---------------------------------------MAVM---K-P----------K
E-----S-WAARW----QGV------------------------------Q-----D---
-------YVP-GCYALRVK
>EP00325_Prymnesiales_sp_UTEX-LB-985_P000911_CAMPEP_0174703546_NCGR_PEP_ID_MMETSP1094-20130205_7454_1_TAXON_ID_156173_ORGANISM_"Chrysochromulina_brevifilum_Strain_UTEX_LB_985"_LENGTH_128_DNA_ID_CAMNT_0015901481_DNA_START_55_DNA_END_440_DNA_ORIENTATION_-
LRACLVTGLVK--TEEQ-------------------WYK-D-----G-NDN--L--D---
--CL-------------N--M------------K-G-DR----D-MVS-ECTSNNFDGL-
---------------------------------------VAMM---K-P----------S
E-----S-WVARW----QGI------------------------------S----vR---
-------FVP-GCYALRVK
>EP00326_Haptolina_ericina_P023834_CAMPEP_0181186044_NCGR_PEP_ID_MMETSP1096-20121128_9830_1_TAXON_ID_156174_ORGANISM_"Chrysochromulina_ericina_Strain_CCMP281"_NCGR_SAMPLE_ID_MMETSP1096_ASSEMBLY_ACC_CAM_ASM_000453_LENGTH_100_DNA_ID_CAMNT_0023274927_DNA_START_1_DNA_END_303_DNA_ORIENTATION_
-----VTGLIK--TEDQ-------------------WLR-D-----G-NEN--L--P---
--CL-------------E--M------------M-N-DR----E-MVQ-ACTSPNFDGM-
---------------------------------------VAVM---T-P----------N
A-----S-WTARW----QGL------------------------------T-----N---
-------YVP-GCYALRVK
>EP00327_Prymnesium_parvum_P035043_CAMPEP_0195620584_NCGR_PEP_ID_MMETSP0815-20121206_15225_1_TAXON_ID_97485_ORGANISM_"Prymnesium_parvum_Strain_Texoma1"_LENGTH_128_DNA_ID_CAMNT_0040761259_DNA_START_1_DNA_END_386_DNA_ORIENTATION_
LRACLVTGLVK--TEDQ-------------------WLR-D-----G-NEN--V--E---
--CF-------------E--M------------A-R-DR----E-VVL-SCTSAKFDGL-
---------------------------------------MAVM---K-P----------E
Q-----S-WTAKW----QGV------------------------------S-----R---
-------YVP-GCYALRV-
>EP00331_Platyophrya_macrostoma_P005233_CAMPEP_0176428116_NCGR_PEP_ID_MMETSP0127-20121128_12968_1_TAXON_ID_938130_ORGANISM_"Platyophrya_macrostoma_Strain_WH"_LENGTH_130_DNA_ID_CAMNT_0017809757_DNA_START_34_DNA_END_426_DNA_ORIENTATION_
--ACKGCHTIL--TEIQ-------------------YME-E-----G-CQK--X--G---
-----------------E--R------------A-E-TR----E-GLV-EHTTNRFFHA-
---------------------------------------VGLV---A-P----------Q
X-----S-WIARV----IGC------------------------------S-----H---
-------MPT-SVYAAA--
>EP00332_Ichthyophthirius_multifiliis_P007605_XP_004039779-1_hypothetical_protein_IMG5_010440_partial_Ichthyophthirius_multifiliis
LKACIGCYLIL--TAEQvkikqvll--flqnnkikkWKKmK-----D-CPN--C--N---
-------------------------------------------D-QYQ-QQ-TTKFQGL-
---------------------------------------QCIT---D-P----------K
K-----S-WLT-------------------------------------------------
-------------------
>EP00333_Tetrahymena_thermophila_P020366_XP_001471396-1_Spt4_RpoE2_zinc_finger_protein_Tetrahymena_thermophila_SB210
LLACTNCYFIL--TQEQ-------------------WRD-Y-----QnCPN--C--D---
--VS-----------------------------------------SNN-PKPTAKFTGI-
---------------------------------------TCIT---D-P----------A
K-----S-WQTNR----MRI------------------------------V-----Krk-
-----dvKVP-GAYAVNI-
>EP00336_Pseudocohnilembus_persalinus_P012706_KRX10780-1_hypothetical_protein_PPERSA_00950_Pseudocohnilembus_persalinus
-RACVRCHLIK--TEQQ-------------------FKE-K-----S-CEN--C--K---
-qYL-------------D-kL------------I-R-DG----A-D-M-KSLFVKYQGM-
---------------------------------------IGLA---D-V----------K
T-----S-WLGRK----INSqiv-----------------------dqnqK-----D---
-------IVA-GGYALCV-
>EP00339_Tiarina_fusa_P028196_CAMPEP_0117033838_NCGR_PEP_ID_MMETSP0472-20121206_24146_1_TAXON_ID_693140_ORGANISM_"Tiarina_fusus_Strain_LIS"_NCGR_SAMPLE_ID_MMETSP0472_ASSEMBLY_ACC_CAM_ASM_000603_LENGTH_149_DNA_ID_CAMNT_0004742863_DNA_START_189_DNA_END_636_DNA_ORIENTATION_-
IRACKRCGILK--TVEQ-------------------FAN-D-----G-CEN--C--P---
--FL-------------D--M------------A-D-NT----E-RCI-MCTTPFFEGQ-
---------------------------------------AAIM---D-P----------R
E-----S-WAAKW----XRT------------------------------D-----N---
-------YLP-GVYAIAVT
>EP00341_Mesodinium_pulex_P001766_CAMPEP_0116956276_NCGR_PEP_ID_MMETSP0467-20121206_43224_1_TAXON_ID_283647_ORGANISM_"Mesodinium_pulex_Strain_SPMC105"_LENGTH_102_DNA_ID_CAMNT_0004642693_DNA_START_21_DNA_END_329_DNA_ORIENTATION_
LRACVCCRLVK--GEDQ-------------------FVK-E-----G-CNN--C--E---
--FF-------------G--M------------K-D-DM----G-RVI-QCTSPNFEGL-
---------------------------------------IAIL---N-P----------Y
D-----S-WVTKY----TQN------------------------------R-----N---
-------FKP-GMYAIDVT
>EP00345_Euplotes_harpa_P018150_CAMPEP_0168343920_NCGR_PEP_ID_MMETSP0213-20121227_16456_1_TAXON_ID_151035_ORGANISM_"Euplotes_harpa_Strain_FSP1-4"_LENGTH_32_DNA_ID__DNA_START__DNA_END__DNA_ORIENTATION
------------------------------------------------------------
------------------------------------------------------------
------------------------------------------M---D-P----------D
F-----S-WVAKH----KRL------------------------------K-----N---
-------LLP-GCYAIDVN
>EP00347_Sterkiella_histriomuscorum_P003826_403362791
-QACTGCGLIL--TSSQ-------------------WKE-N-----GsCPN--C--K---
-------------------------------------------D-EAH-LETTNDFGGV-
---------------------------------------VALM---H-P----------K
E-----S-WVAKW----NNF------------------------------T-----K---
-------FVP-GLYAIQF-
>EP00347_Sterkiella_histriomuscorum_P011388_403372650
LRACIYCKLVL--NQEK-------------------WSKlK-----Q-CPN--C--P---
-------------------------------------ES----S-ASL-DETTDNYESL-
---------------------------------------ISLV---L-P----------L
K-----S-WVAQW----QQM------------------------------R-----N---
-------CIP-GIYAMAVR
>EP00348_Stylonychia_lemnae_P000777_CDW71838-1_UNKNOWN_Stylonychia_lemnae
LRACNYCKLVL--NQEK-------------------WGKlK-----Q-CPN--C--P---
-------------------------------------ES----L-AGL-DETTDNFESL-
---------------------------------------ISLV---L-P----------M
K-----S-WVAEW----QQM------------------------------K-----N---
-------LIP-GIYALGI-
>EP00348_Stylonychia_lemnae_P012542_CDW83675-1_UNKNOWN_Stylonychia_lemnae
LEACKDCKIIL--SSNQ-------------------WRSiK-----S-CPN--C--G---
---------------------------------------------DVT-PETTSNFGGM-
---------------------------------------VSVM---D-S----------K
H-----S-WVARY----NEF------------------------------Q-----G---
-------LVP-GIYAIQL-
>EP00349_Pseudokeronopsis_sp_Brazil_P005576_CAMPEP_0202962282_NCGR_PEP_ID_MMETSP1396-20130829_6377_1_ASSEMBLY_ACC_CAM_ASM_000872_TAXON_ID__ORGANISM_"Pseudokeronopsis_sp-_Strain_Brazil"_LENGTH_72_DNA_ID_CAMNT_0049682735_DNA_START_169_DNA_END_387_DNA_ORIENTATION_-
------------------------------------------------------------
------------------------------------------------------------
-----------------------------------------MI---L-P----------N
Q-----S-WVARW----NNL------------------------------T-----K---
-------QVP-GIYAVS--
>EP00356_Strombidium_inclinatum_P002146_CAMPEP_0170480726_NCGR_PEP_ID_MMETSP0208-20121228_1454_1_TAXON_ID_197538_ORGANISM_"Strombidium_inclinatum_Strain_S3"_LENGTH_155_DNA_ID_CAMNT_0010753319_DNA_START_1_DNA_END_466_DNA_ORIENTATION_-
LRACTTCKLIM--SDSQ-------------------WQK-R-----E-RKK-gI--T---
--FL------------cP--N------------Q-A-VM----P-HHE-MRTTPYFTGL-
---------------------------------------VSIF---K-P----------G
Q-----S-WVGRF----NGL------------------------------E-----G---
-------LLP-GIYAVHI-
>EP00359_Climacostomum_virens_P005700_CAMPEP_0204918310_NCGR_PEP_ID_MMETSP1397-20131031_16071_1_ASSEMBLY_ACC_CAM_ASM_000891_TAXON_ID_49980_ORGANISM_"Climacostomum_Climacostomum_virens_Strain_Stock_W-24"_LENGTH_101_DNA_ID_CAMNT_0052091563_DNA_START_1_DNA_END_306_DNA_ORIENTATION_-
LRACLKCKLVK--TEAQ-------------------WVQ-E-----G-CEN--C--E---
--DL-------------A--M------------Q-N-DI----E-RVQ-DCTSAFFEGL-
---------------------------------------IAMM---S-P----------N
D-----S-WVSRW----NGL------------------------------E-----R---
-------RSP-GCYAVDV-
>EP00364_Plasmodium_chabaudi_P002350_XP_016655205-1_transcription_factor_putative_Plasmodium_chabaudi_chabaudi
LRACLSCRLLQ--TEAE-------------------FYQ-S-----G-CSN--C--K---
--FL-------------Q--M------------T-G-DR----H-RIQ-DCTTENFSGF-
---------------------------------------IAIT---T-P----------T
K-----S-WIAQY----NDL------------------------------S-----K---
-------FNP-GFYALQV-
>EP00365_Plasmodium_falciparum_P000264_XP_001347577-1_transcription_elongation_factor_SPT4_putative_Plasmodium_falciparum_3D7
LRACLSCRMLK--SESE-------------------FYQ-N-----G-CIN--C--K---
--FL-------------Q--L------------A-G-DR----H-RIH-DCTTENFNGF-
---------------------------------------MAIT---T-P----------N
K-----S-WMAQY----NDL------------------------------S-----K---
-------YAP-GFYALQV-
>EP00369_Babesia_microti_P002049_XP_021337328-1_Ca2-transporting_ATPase_Babesia_microti_strain_RI
LRACISCRLIL--SEEQ-------------------FYE-N-----G-CGN--C--S---
--HL-------------Q--M------------D-G-DR----R-RML-DCTSANFSGL-
---------------------------------------ISVM---N-P----------K
R-----S-WAAKY----NNL------------------------------S-----N---
-------LIP-GCYAITV-
>EP00370_Babesia_bigemina_P001743_XP_012767600-1_transcription_factor_putative_Babesia_bigemina
LRACISCRLIM--SEDQ-------------------FFE-R-----G-CGN--C--A---
--FL-------------Q--M------------D-G-DR----R-RTL-DCTSSNFSGL-
---------------------------------------ISIM---D-P----------Q
K-----S-WAARF----NNL------------------------------G-----D---
-------VIP-GCYAISV-
>EP00371_Babesia_bovis_P000298_XP_001608945-1_transcription_factor_Babesia_bovis_T2Bo
LRACLSCRLIM--SEDQ-------------------------------------------
--------------------M------------D-G-DR----R-RTL-DCTTANFSGL-
---------------------------------------LSIM---D-P----------Q
K-----S-WAARY----NSL------------------------------V-----D---
-------VIP-GCYAISV-
>EP00372_Theileria_equi_P000553_XP_004829123-1_hypothetical_protein_BEWA_023050_Theileria_equi_strain_WA
------------------------------------------------------------
------------------------------------------------------------
------------------------------------------M---E-P----------Q
K-----S-WSARY----NNL------------------------------G-----D---
-------VIP-GCYAISVT
>EP00372_Theileria_equi_P001927_XP_004830499-1_transcription_initiation_protein_Spt4_family_member_protein_Theileria_equi_strain_WA
LRACISCRLIL--TETQ-------------------FYE-N-----G-CGN--C--G---
--FL-------------Q--M------------D-G-DR----R-RTL-DCTSANFSGL-
---------------------------------------IAIM---E-P----------Q
K-----S-WSARY----NNL------------------------------S-----D---
-------VIP-GCYAISVT
>EP00373_Theileria_annulata_P002474_XP_954228-1_possible_transcription_initiation_protein_spt4-like_putatve_Theileria_annulata
------------------------------------FYE-N-----G-CGN--C--S---
--FL-------------Q--M------------D-G-DH----R-RIL-DCTSSNFNGF-
---------------------------------------ISII---D-P----------Q
K-----S-WSARY----NNLsipvtvlvhtspergfltperasfsytviyN-----D---
-------LIP-GCYAISV-
>EP00374_Theileria_orientalis_P000470_XP_009689302-1_transcription_factor_Theileria_orientalis_strain_Shintoku
LRACIRCRLIM--TEDQ-------------------FYE-N-----G-CGN--C--T---
--HL-------------Q--M------------D-G-DR----R-RTL-DCTSSNFSGF-
---------------------------------------LSIM---D-P----------E
K-----S-WSAKY----NNL------------------------------I-----N---
-------LIP-GCYAISVN
>EP00375_Theileria_parva_P003381_XP_766063-1_transcription_factor_Theileria_parva_strain_Muguga
LRACISCRLIM--SEDQvs---------------vtFYE-N-----G-CGN--C--S---
--FL-------------Q--M------------D-G-DH----R-RTL-DCTSANFNGF-
---------------------------------------ISIM---D-P----------Q
K-----S-WSARY----NNL------------------------------S-----D---
-------LIP-GCYAISVN
>EP00376_Eimeria_tenella_P002615_XP_013230342-1_transcription_elongation_factor_SPT4_putative_partial_Eimeria_tenella
------------------------------------FYD-E-----G-CPN--C--P---
--WL-------------Q--I------------D-G-DR----S-RVL-SCTSPNFSGF-
---------------------------------------VAVI---K-P----------Q
G-----S-WVARH----NKL------------------------------T-----E---
-------GVP-GCYAIKV-
>EP00377_Hammondia_hammondi_P001337_XP_008882954-1_transcription_elongation_factor_SPT4_Hammondia_hammondi
LRACISCRLIM--SEQQ-------------------FYD-E-----G-CPN--C--G---
--FL-------------Q--M------------D-G-DR----H-RVW-DCTTVNFAGF-
---------------------------------------VAVM---K-P----------M
S-----S-WVARH----NKL------------------------------T-----E---
-------VVP-GCYAVSV-
>EP00381_Gregarina_niphandrodes_P000263_XP_011128693-1_putative_transcription_elongation_factor_SPT4_Gregarina_niphandrodes
LRACMQCSMVL--SEDQ-------------------FLQ-R-----G-CIN--C--G---
--DH-------------H--M------------D-N-TR----E-SVW-GSTTPNFKGM-
---------------------------------------AVIL---R-P----------E
I-----S-WVARY----NDI------------------------------S---------
-------GVP-GAYAIN--
>EP00382_Lankesteria_abbotti_P004468_CAMPEP_0113849078_NCGR_PEP_ID_MMETSP0372-20130328_2886_1_TAXON_ID_340204_ORGANISM_"Lankesteria_abbotti"_LENGTH_106_DNA_ID_CAMNT_0000818739_DNA_START_1_DNA_END_321_DNA_ORIENTATION__assembly_acc_CAM_ASM_000359
LRACMSCRMIL--SEEQ-------------------XYD-M-----G-CPN--C--P---
--SL-------------H--I------------D-G-NQ----A-ALM-DSTTANFSGM-
---------------------------------------ISLL---K-P----------D
T-----S-WVARF----NGL------------------------------A-----N---
-------SKP-GCYAVSV-
>EP00384_Cryptosporidium_muris_P002905_XP_002141950-1_transcription_elongation_factor_SPT4_Cryptosporidium_muris_RN66
LRSCLSCRIIL--SDQQ-------------------FYE-K-----G-CPN--C--T---
--HL-------------A--M------------E-F-DR----H-KVN-SCTTTSYKGM-
---------------------------------------ISML---K-P----------E
L-----S-WVARY----NRI------------------------------T-----D---
-------VTP-GCYAVSV-
>EP00386_Alphamonas_edax_P013174_GDKI01040780-1-p1_GENE-GDKI01040780-1_GDKI01040780-1-p1_ORF_type_complete_len_135_score_33-79_GDKI01040780-1_23-391
LRACMNCKLVQ--TGKQ-------------------FME-E-----G-CPN--C--H---
--LI-------------D--Y------------K-G-DR----D-KVQ-NCTTTNYSGL-
---------------------------------------ISLM---Q-P----------K
Q-----S-WVARY----NKL------------------------------T-----E---
-------HVP-GCYAVHV-
>EP00388_Colpodella_angusta_P025042_GDKK01001234-1-p1_GENE-GDKK01001234-1_GDKK01001234-1-p1_ORF_type_complete_len_197_score_32-25_GDKK01001234-1_42-593
-LSCKNCHRVL--TEYQ-------------------FTK-E-----G-CRG--C--H---
-pKG-------------N--A------------P-I-PK----H-KLN-NYATGKFSGY-
---------------------------------------VGIV---D-P----------S
M-----S-WVARV----IGL------------------------------G-----K---
-------KAPmGVYAAQV-
>EP00388_Colpodella_angusta_P035731_GDKK01036884-1-p1_GENE-GDKK01036884-1_GDKK01036884-1-p1_ORF_type_5prime_partial_len_122_score_22-93_GDKK01036884-1_3-368
IRACMVCRLIK--TQKQ-------------------FVE-N-----G-CEN--C--Q---
--FL-------------D--Y------------K-S-DP----G-RVE-QCTTQNFQGI-
---------------------------------------VSLG---A-P----------G
D-----S-YIARF----NGL------------------------------S-----K---
-------FCP-GVYAVKV-
>EP00390_Vitrella_brassicaformis_P018651_CEM30293-1_unnamed_protein_product_Vitrella_brassicaformis_CCMP3155
LRACLNCKMIK--TFEQ-------------------FFE-E-----G-CNN--C--D---
--RL-------------G--L------------Q-G-DK----Q-RVE-DNTTANFSGL-
---------------------------------------VSLC---D-P----------A
R-----S-WVARY----NGL------------------------------T-----G---
-------KLP-GCYAVSV-
>EP00391_Amoebophrya_sp_Ameob2_P005451_CAMPEP_0178995394_NCGR_PEP_ID_MMETSP0795-20121207_7806_1_TAXON_ID_88552_ORGANISM_"Amoebophrya_sp-_Strain_Ameob2"_LENGTH_278_DNA_ID_CAMNT_0020687703_DNA_START_241_DNA_END_1077_DNA_ORIENTATION_
WRACLDCKLLQ--SLGQ-------------------FAR-N-----G-CPN--C--P---
--HL-------------R--F------------TlE-EE----T-YAL-DNTSENWTGI-
---------------------------------------LAHF---Q-R----------G
------G-WLKRA----THV------------------------------P-----D---
------gAAL-GSYAVV--
>EP00397_Hematodinium_sp_SG-2012_P071207_GEMP01139214-1-p1_GENE-GEMP01139214-1_GEMP01139214-1-p1_ORF_type_complete_len_101_score_13-31_GEMP01139214-1_60-362
-RSCMNCRILL--TLKQ-------------------FCQ-T-----G-CPN--C--P---
--EL-------------N--M------------Q-N-DE----EsAVI-SLTTSKYQGC-
---------------------------------------VSLM---K-H----------G
------G-WVSRF----CQL-----------------------------gD-----D---
-------LVR-GCYAVNVQ
>EP00403_Amphidinium_massartii_P029899_CAMPEP_0178391234_NCGR_PEP_ID_MMETSP0689_2-20121128_11061_1_TAXON_ID_160604_ORGANISM_"Amphidinium_massartii_Strain_CS-259"_LENGTH_221_DNA_ID_CAMNT_0020011777_DNA_START_1_DNA_END_662_DNA_ORIENTATION_-
-RACLRCRLIL--TKDQ-------------------FEE-Y-----G-CPN--C--E---
-eSL-------------E--M------------Q-G-NA----G-AVL-ACTTGTFKGD-
---------------------------------------FSLL---R-H----------G
------S-FGARF----MGF------------------------------T-----N---
------rHRF-GIYAQYV-
>EP00405_Crypthecodinium_cohnii_P048415_CAMPEP_0206592064_NCGR_PEP_ID_MMETSP0325_2-20121206_40683_1_ASSEMBLY_ACC_CAM_ASM_000347_TAXON_ID_2866_ORGANISM_"Crypthecodinium_cohnii_Strain_Seligo"_LENGTH_267_DNA_ID_CAMNT_0054101517_DNA_START_86_DNA_END_886_DNA_ORIENTATION_
LRACLQCRQVM--NKDQ-------------------FLN-L-----G-CPN--C--K---
--DL-------------G--M------------Q-G-SE----G-RTL-ACTTSNFQGF-
---------------------------------------ISLI---K-P----------G
------T-FLSRF----NGL------------------------------E-----G---
-------RKP-GCYALTVK
>EP00406_Dinophysis_acuminata_P055060_CAMPEP_0179298844_NCGR_PEP_ID_MMETSP0797-20121207_46203_1_TAXON_ID_47934_ORGANISM_"Dinophysis_acuminata_Strain_DAEP01"_LENGTH_245_DNA_ID_CAMNT_0021008245_DNA_START_234_DNA_END_971_DNA_ORIENTATION_-
----------M--TKDQ-------------------FVQ-L-----G-CPT--C--R---
-dVL-------------R--M------------Q-D-XE----A-RVT-ACTSTRFQGF-
---------------------------------------ITLM---V-P----------G
------A-FVSRF----CGL------------------------------E-----K---
-------RKP-GCYALAVQ
>EP00408_Alexandrium_pacificum_P021523_CAMPEP_0171201094_NCGR_PEP_ID_MMETSP0790-20130122_24316_1_TAXON_ID_2925_ORGANISM_"Alexandrium_catenella_Strain_OF101"_LENGTH_277_DNA_ID_CAMNT_0011666489_DNA_START_1_DNA_END_830_DNA_ORIENTATION_-
LRACIRCRLIM--SKEQ-------------------FMQ-F-----G-CPT--C--K---
-dVL-------------H--M------------Q-D-DE----G-RVL-ACTSSNFQGF-
---------------------------------------ITSI---R-P----------G
------A-FVSRF----NGL------------------------------D-----K---
-------RLP-GCYALSVQ
>EP00411_Alexandrium_monilatum_P028826_CAMPEP_0175380396_NCGR_PEP_ID_MMETSP0095-20121207_26296_1_TAXON_ID_311494_ORGANISM_"Alexandrium_monilatum_Strain_CCMP3105"_LENGTH_276_DNA_ID_CAMNT_0016678763_DNA_START_1_DNA_END_826_DNA_ORIENTATION_
LRACIRCRLIM--AKEQ-------------------FIQ-Y-----G-CPS--C--K---
-dVL-------------S--M------------Q-D-DE----G-RVL-ACTSSTFQGF-
---------------------------------------ITSI---R-P----------G
------A-FVSRF----NGL------------------------------E-----K---
-------RLP-GCYALTVQ
>EP00413_Alexandrium_margalefii_P040913_CAMPEP_0204602046_NCGR_PEP_ID_MMETSP0661-20131031_56420_1_ASSEMBLY_ACC_CAM_ASM_000606_TAXON_ID_109239_ORGANISM_"Alexandrium_margalefi_Strain_AMGDE01CS-322"_LENGTH_194_DNA_ID_CAMNT_0051612975_DNA_START_71_DNA_END_655_DNA_ORIENTATION_
LRACIRCRLVM--SKEQ-------------------FLK-F-----G-CPS--C--K---
-dVL-------------S--M------------Q-D-DE----G-RVL-ACTSSNFQGF-
---------------------------------------ITSI---R-P----------G
------A-FVSRF----NGV------------------------------D-----K---
-------RLP-GCYALSVQ
>EP00416_Gambierdiscus_australes_P021448_CAMPEP_0171072096_NCGR_PEP_ID_MMETSP0766_2-20121228_10667_1_TAXON_ID_439317_ORGANISM_"Gambierdiscus_australes_Strain_CAWD_149"_LENGTH_246_DNA_ID_CAMNT_0011528659_DNA_START_1_DNA_END_735_DNA_ORIENTATION_
LRACIRCRLIM--TKEQ-------------------FVQ-Y-----G-CPA--C--K---
-dVL-------------H--M------------Q-D-DE----A-RVI-ACTSSSFQGF-
---------------------------------------ISLI---R-P----------G
------A-FVSRF----NGL------------------------------E-----K---
-------RLP-GCYALTVQ
>EP00418_Pyrodinium_bahamense_P079481_CAMPEP_0179069882_NCGR_PEP_ID_MMETSP0796-20121207_30736_1_TAXON_ID_73915_ORGANISM_"Pyrodinium_bahamense_Strain_pbaha01"_LENGTH_308_DNA_ID_CAMNT_0020766961_DNA_START_1_DNA_END_924_DNA_ORIENTATION_
LRACLRCRLIM--TKEQ-------------------FLQ-H-----G-CPY--C--K---
-dVL-------------H--M------------Q-D-DE----G-RVL-ACTTTNYQGF-
---------------------------------------IASI---R-P----------G
------A-FVSRF----NGL------------------------------D-----G---
-------RLP-GCYALTVQ
>EP00419_Tripos_fusus_P007660_CAMPEP_0172697186_NCGR_PEP_ID_MMETSP1074-20121228_28566_1_TAXON_ID_2916_ORGANISM_"Ceratium_fusus_Strain_PA161109"_LENGTH_232_DNA_ID_CAMNT_0013518043_DNA_START_41_DNA_END_734_DNA_ORIENTATION_-
LRACLRCRLIM--TKEQ-------------------FIQ-F-----G-CPT--C--R---
-dVL-------------H--M------------Q-D-DE----G-RVL-ACTSSSFQGF-
---------------------------------------IASL---R-P----------G
------A-FVSRF----NGL------------------------------D-----K---
-------RLP-GCYALSVQ
>EP00420_Gonyaulax_spinifera_P003996_CAMPEP_0197923180_NCGR_PEP_ID_MMETSP1439-20131203_93532_1_TAXON_ID_66791_ORGANISM_"Gonyaulax_spinifera_Strain_CCMP409"_LENGTH_274_DNA_ID_CAMNT_0043545537_DNA_START_46_DNA_END_866_DNA_ORIENTATION_-
LRACIRCRLIM--TKEQ-------------------FIQ-Y-----G-CPT--C--R---
-dVL-------------H--M------------Q-E-EE----G-RVL-ACTSSNFQGF-
---------------------------------------ISSI---R-P----------G
------A-FVSRF----NGL------------------------------D-----K---
-------RLP-GCYALTVQ
>EP00425_Heterocapsa_triquetra_P003318_CAMPEP_0195056790_NCGR_PEP_ID_MMETSP0448-20130528_5048_1_TAXON_ID_66468_ORGANISM_"Heterocapsa_triquestra_Strain_CCMP_448"_LENGTH_180_DNA_ID_CAMNT_0040086641_DNA_START_1_DNA_END_537_DNA_ORIENTATION_
LRACLRCRIIM--TRKQ-------------------FLA-L-----G-CPQ--C--K---
-dVI-------------D--M------------A-E-NE----G-RVA-ACTTNSFQGF-
---------------------------------------ISMF---K-P----------G
------T-FVSRF----SGL------------------------------E-----K---
-------RRP-GCYALTV-
>EP00427_Karlodinium_veneficum_P025928_CAMPEP_0169096820_NCGR_PEP_ID_MMETSP1015-20121227_19197_1_TAXON_ID_342587_ORGANISM_"Karlodinium_micrum_Strain_CCMP2283"_LENGTH_239_DNA_ID_CAMNT_0009157599_DNA_START_118_DNA_END_837_DNA_ORIENTATION_
----------M--TKKQ-------------------FFE-F-----G-CPGksC--K---
--EL-------------Q--M------------K-E-EE----G-RVL-ACTTESWKSC-
---------------------------------------IAIM---N-P----------T
------G-FVSRF----NGF------------------------------E-----G---
-------ARP-GFXTLAV-
>EP00428_Durinskia_dybowskii_P044474_CAMPEP_0170343268_NCGR_PEP_ID_MMETSP0116_2-20130129_72806_1_TAXON_ID_400756_ORGANISM_"Durinskia_baltica_Strain_CSIRO_CS-38"_LENGTH_183_DNA_ID_CAMNT_0010596915_DNA_START_1_DNA_END_548_DNA_ORIENTATION_
LRACLRCRQIM--TKDQ-------------------FID-Y-----G-CPN--C--R---
-dAL-------------D--M------------Q-G-NV----N-RVV-ACTTATFQGF-
---------------------------------------VSLM---K-P----------G
------T-FAARF----NGL------------------------------E-----N---
-------KRP-GCYALTV-
>EP00429_Kryptoperidinium_foliaceum_P055394_CAMPEP_0176088294_NCGR_PEP_ID_MMETSP0120_2-20121206_44210_1_TAXON_ID_160619_ORGANISM_"Kryptoperidinium_foliaceum_Strain_CCMP_1326"_LENGTH_170_DNA_ID_CAMNT_0017422153_DNA_START_1_DNA_END_509_DNA_ORIENTATION_
LRACLRCRQIM--TRDQ-------------------FID-L-----G-CPN--C--K---
-eAL-------------D--M------------Q-G-SE----G-RVV-ACTTANFQGF-
---------------------------------------VSLI---R-P----------G
------A-FLSRY----NGL------------------------------D-----N---
-------KRP-GCYALTVK
>EP00434_Breviolum_minutum_P042938_symbB-v1-2-038243-t1_scaffold5892-1_size22708_2
LRACMKCRLIM--SKGQ-------------------FFE-L-----G-CPN--C--R---
--DL-------------E--M------------Q-E-NE----N-RVF-ACTTSNYSGF-
---------------------------------------FSMV---N-P----------G
A-----C-W--KW----VPE------------------------------R-----S---
-------QLA-GCYALVVH
>EP00439_Symbiodinium_sp_Y106_P020687_s9060_g2-t1
LRACLQCRLIM--TKEQ-------------------FLD-L-----G-CPN--C--R---
-dSL-------------G--M------------Q-E-NE----A-RVL-ACTTASFAGF-
---------------------------------------FSLV---R-P----------G
------S-FASRF----TGL------------------------------E-----R---
-------STP-GCYALTVH
>EP00440_Ansanella_granifera_P066388_gb_GFBE01072007-1_-p1_GENE-gb_GFBE01072007-1_gb_GFBE01072007-1_-p1_ORF_type_complete_len_267_score_58-41_gb_GFBE01072007-1_1-801
LRACLQCRIIL--SKEQ-------------------FYQ-M-----G-CPN--C--R---
-dSL-------------N--M------------K-E-SE----A-RVA-ACTTPNFQGF-
---------------------------------------LSLV---K-P----------G
------A-FVSRF----NGL------------------------------E-----N---
-------RPP-GCYALMVH
>EP00441_Pelagodinium_beii_P046282_CAMPEP_0197622266_NCGR_PEP_ID_MMETSP1338-20131121_2631_1_TAXON_ID_43686_ORGANISM_"Pelagodinium_beii_Strain_RCC1491"_NCGR_SAMPLE_ID_MMETSP1338_ASSEMBLY_ACC_CAM_ASM_000754_LENGTH_222_DNA_ID_CAMNT_0043191971_DNA_START_21_DNA_END_689_DNA_ORIENTATION_
LRACLQCRIIL--SKEQ-------------------FFK-M-----G-CPN--C--K---
-gSL-------------N--M------------K-E-SE----G-RVV-ACTTSHFQGF-
---------------------------------------ISMV---K-P----------G
------A-FVSRF----NGL------------------------------E-----R---
-------RPP-GCYALTVH
>EP00442_Polarella_glacialis_P005012_CAMPEP_0115137790_NCGR_PEP_ID_MMETSP0227-20121206_57280_1_TAXON_ID_89957_ORGANISM_"Polarella_glacialis_Strain_CCMP_1383"_LENGTH_296_DNA_ID_CAMNT_0002545285_DNA_START_1_DNA_END_885_DNA_ORIENTATION_
LRACLQCRIIL--TKEQ-------------------FFQ-L-----G-CPN--C--R---
-eSL-------------P--M------------Q-E-SE----G-RVV-GCTTANFAGF-
---------------------------------------ISLI---K-P----------G
------A-FVSRY----NGI------------------------------E-----T---
-------RPP-GCYALTVR
>EP00443_Scrippsiella_acuminata_P131400_CAMPEP_0115682300_NCGR_PEP_ID_MMETSP0272-20121206_57777_1_TAXON_ID_71861_ORGANISM_"Scrippsiella_trochoidea_Strain_CCMP3099"_LENGTH_337_DNA_ID_CAMNT_0003121659_DNA_START_1_DNA_END_1012_DNA_ORIENTATION_-
LRACLRCRHVM--NKEQ-------------------FIE-F-----G-CPN--C--R---
-dTL-------------A--M------------Q-G-SE----P-RVL-ACTSSNFQGL-
---------------------------------------MALI---R-P----------G
------A-FASRF----IGL------------------------------E-----H---
-------RRP-GCYALTVK
>EP00444_Apocalathium_aciculiferum_P021982_CAMPEP_0183433542_NCGR_PEP_ID_MMETSP0370-20130417_61462_1_TAXON_ID_268820_ORGANISM_"Peridinium_aciculiferum_Strain_PAER-2"_LENGTH_260_DNA_ID_CAMNT_0025619913_DNA_START_105_DNA_END_881_DNA_ORIENTATION_
LRACLQCRTVM--NREQ-------------------FFE-M-----G-CPN--C--K---
--EL-------------P--M------------Q-G-ND----G-RVV-ACTTANFQGF-
---------------------------------------ISLI---R-P----------G
------A-FLSRF----TGL------------------------------E-----H---
-------RRP-GCYALTVK
>EP00448_Togula_jolla_P010792_CAMPEP_0170606348_NCGR_PEP_ID_MMETSP0224-20130122_20466_1_TAXON_ID_285029_ORGANISM_"Togula_jolla_Strain_CCCM_725"_LENGTH_209_DNA_ID_CAMNT_0010931427_DNA_START_157_DNA_END_783_DNA_ORIENTATION_-
----------M--TKEQ-------------------FFQ-T-----G-CPSpeC--E---
--GL-------------S--M------------V-E-ND----G-RVV-ACTTTNYQGF-
---------------------------------------ISMM---R-P----------G
------A-FVSRF----SGI------------------------------D-----K---
-------RRP-GCYALSVK
>EP00449_Zooxanthella_nutricula_P016565_CAMPEP_0198544318_NCGR_PEP_ID_MMETSP1462-20131121_60568_1_TAXON_ID_1333877_ORGANISM_"Brandtodinium_nutriculum_Strain_RCC3387"_LENGTH_198_DNA_ID_CAMNT_0044274645_DNA_START_1_DNA_END_594_DNA_ORIENTATION_
------------------------------------------------------------
--HV-------------D--M------------Q-G-SE----A-RVV-ACTSANYQGF-
---------------------------------------VSLI---R-P----------G
------A-FMSRL----NGL------------------------------E-----H---
-------KRP-GCYALTVR
>EP00450_Noctiluca_scintillans_P028729_CAMPEP_0194548798_NCGR_PEP_ID_MMETSP0253-20130528_94197_1_TAXON_ID_2966_ORGANISM_"Noctiluca_scintillans"_LENGTH_145_DNA_ID_CAMNT_0039396151_DNA_START_77_DNA_END_514_DNA_ORIENTATION_
----------M--TKEQ-------------------FFQ-L-----G-CPC--C--R---
-dVL-------------N--M------------Q-E-NE----G-RVV-ACTTTLYQGI-
---------------------------------------MAVI---K-P----------G
------S-FATRF----NGL------------------------------D-----K---
-------RRP-GCYALAVQ
>EP00451_Oxyrrhis_marina_P008882_CAMPEP_0204308064_NCGR_PEP_ID_MMETSP0469-20131031_284_1_ASSEMBLY_ACC_CAM_ASM_000384_TAXON_ID_2969_ORGANISM_"Oxyrrhis_marina"_LENGTH_188_DNA_ID_CAMNT_0051287487_DNA_START_32_DNA_END_595_DNA_ORIENTATION_-
-RACLRCRCVL--TVEQ-------------------FVE-Q-----G-CPN--C--Qgr-
geGLap---------fsD--M------------Q-D-NP----D-SVY-TATTAQSSGM-
---------------------------------------VTVM---V-P----------S
R-----S-WVATY----TGV------------------------------D-----A---
-------CKP-GCYAQTL-
>EP00454_Perkinsus_marinus_P020913_XP_002786199-1_suppressor_of_ty_putative_Perkinsus_marinus_ATCC_50983
LRCCLRCHIIL--SVSQ-------------------FVR-H-----G-CPN--C--Q---
--DI-------------D--M------------E-G-DK----T-LVE-DYTTKNFSGG-
---------------------------------------VSVM---N-P----------S
R-----S-WVARQ----LKL------------------------------S-----T---
-------FCA-GMYAVA--
>EP00455_Lapot_gusevi_P041148_TRINITY_DN4742_c0_g2_i3-p1_TRINITY_DN4742_c0_g2_TRINITY_DN4742_c0_g2_i3-p1_ORF_type_5prime_partial_len_113_score_18-73_TRINITY_DN4742_c0_g2_i3_1-339
LRACMRCKLVK--TFVQ-------------------FKD-D-----G-CDN--C--P---
--EL-------------N--M------------I-A-DQ----D-RVQ-EVTTDRFEGL-
---------------------------------------IAMM---R-P----------H
E-----S-WVARW----QRQ------------------------------E-----K---
-------RIP-GTYAISV-
>EP00456_Euglypha_rotunda_P046647_TRINITY_DN37146_c0_g2_i1-p1_TRINITY_DN37146_c0_g2_TRINITY_DN37146_c0_g2_i1-p1_ORF_type_internal_len_120_score_31-15_TRINITY_DN37146_c0_g2_i1_1-357
LRACLKCKLIK--SYDQ-------------------FAD-N-----G-CEN--C--S---
-eYI---------------------------------KD----L-NVN-QYTTPTFHGM-
---------------------------------------IAMM---Q-P----------K
S-----S-WVARW----QRQ------------------------------E-----N---
-------KVR-GLYAIG--
>EP00457_Paulinella_chromatophora_P025086_gb_GEZN01029416-1_-p1_GENE-gb_GEZN01029416-1_gb_GEZN01029416-1_-p1_ORF_type_3prime_partial_len_140_score_10-57_gb_GEZN01029416-1_50-466
LRACLQCKLIK--QSKQ-------------------FEE-H-----G-CEN--C--P---
-----------------D--M------------K-E-EN----V-PHG-DYTTPTFQGM-
---------------------------------------IAMM---D-P----------E
H-----S-WVAKW----QSG----------------------------------------
-------------------
>EP00462_Mataza_sp_D1_P000813_CAMPEP_0175095908_NCGR_PEP_ID_MMETSP0086_2-20121207_4429_1_TAXON_ID_136419_ORGANISM_"Unknown_Unknown_Strain_D1"_LENGTH_100_DNA_ID_CAMNT_0016369233_DNA_START_12_DNA_END_314_DNA_ORIENTATION_-
LRACLQCKLIK--TQDQ-------------------FQD-N-----G-CEN--C--P---
--NF---------------------------------------Q-DLS-TFTTPTFHGV-
---------------------------------------VMMA---K-P----------T
K-----S-WVARW----QRQ------------------------------E-----R---
-------LVR-GLYALQV-
>EP00465_Bigelowiella_longifila_P004454_CAMPEP_0185251750_NCGR_PEP_ID_MMETSP1359-20130426_1079_1_TAXON_ID_552665_ORGANISM_"Bigelowiella_longifila_Strain_CCMP242"_LENGTH_147_DNA_ID_CAMNT_0027833759_DNA_START_1_DNA_END_443_DNA_ORIENTATION_
LRACLGCRLIK--TASQ-------------------WK--D-----P-CEN-gC--K---
-----------------------------------------------E-DNTTSRFSGA-
---------------------------------------VIMM---N-P----------P
K-----S-WVSRW----QQS------------------------------D-----N---
-------FVK-GMYAVKV-
>EP00466_Bigelowiella_natans_P010742_jgi_Bigna1_134578_aug1-25_g9286
LRACLGCRLIK--TVSQ-------------------WKK-K----dGkCEN-gC--E---
-----------------------------------------------K-DYYTSRFSGA-
---------------------------------------VIMM---N-P----------S
K-----S-WVSRW----QLS------------------------------E-----N---
-------FVK-GMYAVKV-
>EP00470_Lotharella_oceanica_P004668_CAMPEP_0170175652_NCGR_PEP_ID_MMETSP0040_2-20121228_8693_1_TAXON_ID_641309_ORGANISM_"Lotharella_oceanica_Strain_CCMP622"_LENGTH_129_DNA_ID_CAMNT_0010417705_DNA_START_1_DNA_END_390_DNA_ORIENTATION_
LRACLGCRLLK--TSSQ-------------------WR--E-----P-CEN-gC--S---
-------------------------------------------------EENTSNFKGM-
---------------------------------------VCFM---D-T----------S
D-----S-WVARW----QRS------------------------------E-----G---
-------KVR-GVYAIKV-
>EP00471_Norrisiella_sphaerica_P000973_CAMPEP_0184480208_NCGR_PEP_ID_MMETSP0113_2-20130426_1699_1_TAXON_ID_91329_ORGANISM_"Norrisiella_sphaerica_Strain_BC52"_LENGTH_125_DNA_ID_CAMNT_0026858529_DNA_START_157_DNA_END_534_DNA_ORIENTATION_
LKACMKCRLIK--PSSQ-------------------WR--D-----G-CEN-dC--E---
-------------------------------------------------TGQTAKFTGF-
---------------------------------------VCLL---K-P----------G
Q----gS-WVSRF----QKS------------------------------D-----N---
-------FVK-GLYALKV-
>EP00472_Partenskyella_glossopodia_P008875_CAMPEP_0197524630_NCGR_PEP_ID_MMETSP1318-20131121_9247_1_TAXON_ID_552666_ORGANISM_"Partenskyella_glossopodia_Strain_RCC365"_LENGTH_122_DNA_ID_CAMNT_0043077619_DNA_START_1_DNA_END_368_DNA_ORIENTATION_-
----------K--EAQQ-------------------WNQ-D-----P-CEN-gC--S---
-------------------------------------------------EDTTPKFTGL-
---------------------------------------TCLF---D-P----------K
A-----S-WVGRW----QKS------------------------------E-----N---
-------FVR-GVYALKV-
>EP00473_Plasmodiophora_brassicae_P001186_CEO95850_pep_supercontig_pbe3-h15_scaffold_13_522382_522745_1_gene_PBRA_004563_transcript_CEO95850_gene_biotype_protein_coding_transcript_biotype_protein_coding_description_hypothetical_protein
LRACIRCKIVK--TFSD-------------------FRD-T-----G-CEN--C--P---
--DL-------------A--L------------E-G-DA----D-RIS-QWTSPTFEGL-
---------------------------------------IALI---N-P----------N
E-----S-WVARY----QEI------------------------------D-----H---
-------LVR-GCYAITVT
>EP00474_Spongospora_subterranea_P010533_CRZ10991-1_hypothetical_protein_Spongospora_subterranea
LRACLQCKLVK--NLAD-------------------FRQ-N-----G-CEN--C--P---
--DL-------------G--L------------E-G-DI----D-RIT-QWTSPRFEGM-
---------------------------------------IALI---H-P----------R
D-----S-WVARY----QEI------------------------------D-----S---
-------LVR-GCYAISC-
>EP00475_Leptophrys_vorax_P012288_TRINITY_DN1870_c0_g1_i1-p1_TRINITY_DN1870_c0_g1_TRINITY_DN1870_c0_g1_i1-p1_ORF_type_complete_len_107_score_28-77_TRINITY_DN1870_c0_g1_i1_40-360
LRACLRCKLIK--SMSQ-------------------FRE-S-----G-CDN--C--E---
-rEL-------------R--L------------A-E-DS----E-RIL-QYTTPSFQGM-
---------------------------------------IAMM---D-P----------R
K-----S-WVARF----QRS------------------------------S-----T---
-------YVP-GVYAIQV-
>EP00477_Mikrocytos_mackini_P002326_GAHX01002576-1-p1_GENE-GAHX01002576-1_GAHX01002576-1-p1_ORF_type_complete_len_113_score_20-66_GAHX01002576-1_81-419
-YACINCRLLK--TKDQ-------------------FVD-S-----G-CEN--C--K---
--LL-------------N--I------------H-S-DS----V-NYEpTNITKNFKGM-
---------------------------------------VFHC---N-L----------T
P-----SnYVAKF----TKT------------------------------T-----P---
-------KIA-GFYALTM-
>EP00484_Ammonia_sp_Unknown_P020010_CAMPEP_0197030914_NCGR_PEP_ID_MMETSP1384-20130603_10043_1_TAXON_ID_29189_ORGANISM_"Ammonia_sp-"_LENGTH_103_DNA_ID_CAMNT_0042460349_DNA_START_1_DNA_END_310_DNA_ORIENTATION_
LRACLACKLIK--AEEQ-------------------WDH-T-----G-CDN--C--Q---
-gAV-------------D--V-----------------Y----G-GYE-RWTTPSFTGM-
---------------------------------------VALM---D-D----------D
K-----S-WVAKH----QRI------------------------------I-----R---
-------LTP-GLYAISVK
>EP00485_Elphidium_margaritaceum_P008168_CAMPEP_0202685842_NCGR_PEP_ID_MMETSP1385-20130828_1686_1_ASSEMBLY_ACC_CAM_ASM_000861_TAXON_ID_933848_ORGANISM_"Elphidium_margaritaceum"_LENGTH_120_DNA_ID_CAMNT_0049340301_DNA_START_30_DNA_END_392_DNA_ORIENTATION_
LRACLQCKLIR--AQED-------------------WE--S-----G-CDN--C--G---
-tSV-------------E--I------------Y-G---------DSK-VWTTPSFTGM-
---------------------------------------AALM---D-D----------T
K-----S-WVAKH----QRI------------------------------V-----R---
-------MVP-GLYAIAVK
>EP00486_Rosalina_sp_Unknown_P014759_CAMPEP_0201589616_NCGR_PEP_ID_MMETSP0190_2-20130828_168767_1_ASSEMBLY_ACC_CAM_ASM_000263_TAXON_ID_37353_ORGANISM_"Rosalina_sp-"_LENGTH_113_DNA_ID_CAMNT_0048044151_DNA_START_64_DNA_END_405_DNA_ORIENTATION_
LRACLNCKLIK--SQDD-------------------WL--N-----G-CEN--C--Q---
-sSV-------------D--I-----------------Y----G-DYD-NWTTPSFTGM-
---------------------------------------CALM---N-D----------Q
K-----S-WVAKH----QRI------------------------------M-----R---
-------LVP-GLYAIAT-
>EP00490_Sorites_sp_Unknown_P002214_CAMPEP_0114672034_NCGR_PEP_ID_MMETSP0191-20121206_42188_1_TAXON_ID_126664_ORGANISM_"Sorites_sp-"_LENGTH_114_DNA_ID_CAMNT_0001933341_DNA_START_1_DNA_END_344_DNA_ORIENTATION_-
-MACLSCKLIK--ASXX-------------------WD--D-----G-XEN--C--P---
--NI-----------------------------------------SGT-RGTTPNFTGV-
---------------------------------------VALM---T-S----------H
K-----S-WVAKH----QRI------------------------------S-----R---
-------FVS-GLYAINVK
>EP00500_Bicosoecida_sp_ms1_P000034_CAMPEP_0203806914_NCGR_PEP_ID_MMETSP0115-20131106_775_1_ASSEMBLY_ACC_CAM_ASM_000227_TAXON_ID_33651_ORGANISM_"Bicosoecid_sp_Strain_ms1"_LENGTH_155_DNA_ID_CAMNT_0050715581_DNA_START_1_DNA_END_464_DNA_ORIENTATION_-
LRACKHCFLVK--TFHQ-------------------FHE-D-----G-CDN--C--G---
-------------------------------------SA----V-SNT-RDLSAFFEGL-
---------------------------------------VSLC---D-P----------A
R-----S-WVGKW----TTLstr-----------------------vtqnG-----G---
-------YKP-GVYALAI-
>EP00505_MAST-04D_sp_SCG-Rhode-Island_P002506_Stramenopile-MAST_4_protein_2506
LVACRVCALIK--TSTQ-------------------FRD-D-----G-CDN--CvyP---
--FIrn--------yfmD--A------------P-N-QT----Y-MMS-EAVTANFEGT-
---------------------------------------VSIM---Q-P----------R
K-----S-WVARW----QGS------------------------------S-----T---
-------LRP-GTYAQKV-
>EP00510_Aplanochytrium_minuta_P008975_CAMPEP_0184053658_NCGR_PEP_ID_MMETSP0956-20121227_6098_1_TAXON_ID_627963_ORGANISM_"Aplanochytrium_sp_Strain_PBS07"_LENGTH_85_DNA_ID_CAMNT_0026347105_DNA_START_185_DNA_END_439_DNA_ORIENTATION_-
LRACIPCLLVK--TFTQ-------------------FYE-E-----G-CEN--C--Q---
--FL-------------E--M------------E-G-NR----D-RCL-EVTTDQFEGL-
---------------------------------------VSVM---K-P----------K
E-----S-WVGRW-----------------------------------------------
-------------------
>EP00511_Aplanochytrium_stocchinoi_P006769_CAMPEP_0204841250_NCGR_PEP_ID_MMETSP1346-20131115_41345_1_ASSEMBLY_ACC_CAM_ASM_000771_TAXON_ID_215587_ORGANISM_"Aplanochytrium_stocchinoi_Strain_GSBS06"_LENGTH_127_DNA_ID_CAMNT_0051979273_DNA_START_201_DNA_END_584_DNA_ORIENTATION_
LRACIPCLLVK--TFTQ-------------------FYE-Q-----G-CEN--C--E---
--FL-------------A--L------------Q-D-DR----E-RCM-EITTDQFEGL-
---------------------------------------VGVM---D-P----------K
N-----S-WVSRW----IRV------------------------------S-----K---
-------MVP-GMYAIKA-
>EP00512_Aurantiochytrium_limacinum_P007459_CAMPEP_0171525806_NCGR_PEP_ID_MMETSP0959-20130129_9978_1_TAXON_ID_87120_ORGANISM_"Aurantiochytrium_limacinum_Strain_ATCCMYA-1381"_LENGTH_155_DNA_ID_CAMNT_0012067031_DNA_START_1_DNA_END_467_DNA_ORIENTATION_-
LRACIVCMLVK--TTDQ-------------------FYE-H-----G-CPN--C--T---
--FL-------------D--W--------------E-VR----E-IVE-GATTKSYEGL-
---------------------------------------VAMM---Q-P----------K
E-----S-WVAKW----QRI------------------------------D-----R---
-------FIP-GMYAIKVN
>EP00513_Hondaea_fermentalgiana_P007463_GBG30937-1_Transcription_elongation_factor_SPT4_Hondaea_fermentalgiana
LRACIICLLVK--TYTQ-------------------FYN-D-----G-CPN--C--N---
--FM-------------D--W--------------G-ER----E-IVE-GATTKNFEGL-
---------------------------------------VAMM---Q-P----------K
D-----S-WVAKW----QRI------------------------------D-----R---
-------FVP-GTYAIKVN
>EP00514_Thraustochytrium_sp_LLF1b_P005550_CAMPEP_0184515302_NCGR_PEP_ID_MMETSP0198_2-20121128_4423_1_TAXON_ID_1112570_ORGANISM_"Thraustochytrium_sp-_Strain_LLF1b"_LENGTH_132_DNA_ID_CAMNT_0026905547_DNA_START_39_DNA_END_437_DNA_ORIENTATION_
LRACIPCLLIK--TYRQ-------------------FFE-D-----G-CEN--C--P---
--HLsgm-------gkiD--M------------K-G-VK----E-DIN-NITTTEFDGF-
---------------------------------------VAIP---A-P----------D
E-----S-WVARW----IGV------------------------------T-----K---
-------LLP-GIYATRVH
>EP00515_Schizochytrium_aggregatum_P011564_CAMPEP_0202084010_NCGR_PEP_ID_MMETSP0964-20121228_26101_1_ASSEMBLY_ACC_CAM_ASM_000500_TAXON_ID_4773_ORGANISM_"Schizochytrium_aggregatum_Strain_ATCC28209"_LENGTH_163_DNA_ID_CAMNT_0048651759_DNA_START_1_DNA_END_491_DNA_ORIENTATION_-
LRACIPCKLVK--THSQ-------------------FQN-D-----G-CEN--C--S---
--FF-------------E--W------------E-N-DK----D-LVL-SATTTDFDGF-
---------------------------------------VALM---D-P----------S
D-----S-WVGKW----TRV------------------------------S-----Q---
-------LHS-GVYAVRVN
>EP00516_Mucochytrium_quahogii_P011528_CAMPEP_0203787794_NCGR_PEP_ID_MMETSP0100_2-20121128_2454_1_ASSEMBLY_ACC_CAM_ASM_000210_TAXON_ID_96639_ORGANISM_"_Strain_NY0313808BC1"_LENGTH_123_DNA_ID_CAMNT_0050690395_DNA_START_18_DNA_END_389_DNA_ORIENTATION_
LRACIPCMMIK--TYTQ-------------------FYD-H-----G-CEN--C--P---
--FL-------------E--M-----------------S----E-QIK-EATTPHFDGM-
---------------------------------------VAMM---E-P----------R
E-----S-WVSKW----QRI------------------------------D-----K---
-------LVP-GCYAVKVH
>EP00518_Triparma_eleuthera_P008046_CAMPEP_0182469656_NCGR_PEP_ID_MMETSP1319-20130603_17431_1_TAXON_ID_172717_ORGANISM_"Bolidomonas_pacifica_Strain_RCC208"_LENGTH_225_DNA_ID_CAMNT_0024669979_DNA_START_27_DNA_END_698_DNA_ORIENTATION_-
LRACKRCGLVK--AVNQ-------------------FYD-N-----G-CEN--C--P---
--FF-------------D--M------------V-E-DM----P-VVM-ECTSGFYGGI-
---------------------------------------VSII---E-P----------G
E-----S-WMAKF----LQL------------------------------K-----E---
-------AKA-GCYAMSI-
>EP00519_Triparma_laevis_P013872_CAMPEP_0182490780_NCGR_PEP_ID_MMETSP1321-20130603_510_1_TAXON_ID_91990_ORGANISM_"Bolidomonas_sp-_Strain_RCC1657"_LENGTH_116_DNA_ID_CAMNT_0024693009_DNA_START_1_DNA_END_349_DNA_ORIENTATION_-
MRACKRCGLIK--TFQQ-------------------FYD-I-----G-CEN--C--P---
--FL-------------E--M------------E-E-DQ----T-RVT-DCTSGYYGGI-
---------------------------------------TSII---D-P----------N
E-----S-WMAKW----LGL------------------------------R-----K---
-------ALP-GCYAMTI-
>EP00520_Triparma_pacifica_P016158_CAMPEP_0118637884_NCGR_PEP_ID_MMETSP0785-20121206_3388_1_TAXON_ID_91992_ORGANISM_"Bolidomonas_pacifica_Strain_CCMP_1866"_LENGTH_170_DNA_ID_CAMNT_0006529095_DNA_START_1_DNA_END_509_DNA_ORIENTATION_
LRACKCCGLLK--TFTQ-------------------FYD-E-----G-CEN--C--P---
--FF-------------E--M------------Q-E-DQ----A-RVT-DCTSSFYGGV-
---------------------------------------YSMI---N-P----------S
E-----S-WMAKW----LRV------------------------------K-----N---
-------FKP-GCYAITV-
>EP00521_Asterionellopsis_glacialis_P021228_CAMPEP_0195330666_NCGR_PEP_ID_MMETSP0708-20121125_12175_1_TAXON_ID_33640_ORGANISM_"Asterionellopsis_glacialis_Strain_CCMP134"_LENGTH_167_DNA_ID_CAMNT_0040398991_DNA_START_1_DNA_END_502_DNA_ORIENTATION_
IRACKRCGILK--TLDQ-------------------FIN-E-----G-CEN--C--P---
--FL-------------N--L------------E-D-NH----E-KCN-SCTTAFFEGQ-
---------------------------------------AAIM---D-P----------R
E-----S-WTARW----IRV------------------------------D-----S---
-------YLP-GVYAISVT
>EP00522_Entomoneis_paludosa_P018270_CAMPEP_0172451824_NCGR_PEP_ID_MMETSP1065-20121228_9693_1_TAXON_ID_265537_ORGANISM_"Amphiprora_paludosa_Strain_CCMP125"_LENGTH_134_DNA_ID_CAMNT_0013203795_DNA_START_17_DNA_END_421_DNA_ORIENTATION_-
MRACKRCGILK--TFNQ-------------------FVD-Q-----G-CEN--C--P---
--FL-------------G--M--------------D-DT----R-QVN-RCTTPFFEGA-
---------------------------------------TAVM---D-P----------R
D-----S-WAAKW----IRV------------------------------D-----A---
-------FLP-GVYAIVVT
>EP00523_Entomoneis_sp_CCMP467_P020766_CAMPEP_0168843364_NCGR_PEP_ID_MMETSP0727-20121128_8177_1_TAXON_ID_265536_ORGANISM_"Amphiprora_sp-_Strain_CCMP467"_LENGTH_154_DNA_ID_CAMNT_0008896961_DNA_START_83_DNA_END_548_DNA_ORIENTATION_-
-RACKRCGLVK--TLGQ-------------------FVD-Q-----G-CEN--C--P---
--FL-------------N--M------------L-E-DG----A-QVN-RCTTPFFEGA-
---------------------------------------AAVM---D-P----------R
D-----S-WAAKW----IRV------------------------------D-----A---
-------YLP-GVYAIVVT
>EP00525_Craspedostauros_australis_P000809_CAMPEP_0198115724_NCGR_PEP_ID_MMETSP1442-20131203_6791_1_TAXON_ID__ORGANISM_"Craspedostauros_australis_Strain_CCMP3328"_LENGTH_254_DNA_ID_CAMNT_0043773277_DNA_START_1_DNA_END_762_DNA_ORIENTATION_
IRACKRCGLLK--TMDQ-------------------FMN-D-----G-CDN--C--P---
--FL-------------D--M------------V-E-NP----E-RCG-LCTTAFFEGQ-
---------------------------------------CAIM---D-P----------R
E-----S-WAAKW----IRC------------------------------D-----G---
-------YLP-GVYAISVT
>EP00526_Cylindrotheca_closterium_P027318_CAMPEP_0113658546_NCGR_PEP_ID_MMETSP0017_2-20120614_31781_1_TAXON_ID_2856_ORGANISM_"Cylindrotheca_closterium"_LENGTH_41_DNA_ID_CAMNT_0000572835_DNA_START_1_DNA_END_124_DNA_ORIENTATION_-_assembly_acc_CAM_ASM_000147
------------------------------------------------------------
------------------------------------------------------------
-----------------------------------------------------------R
E-----S-WAAKW----IRV------------------------------D-----N---
-------YLP-GVYAISV-
>EP00527_Entomoneis_sp_CCMP2396_P001656_CAMPEP_0198147788_NCGR_PEP_ID_MMETSP1443-20131203_37764_1_TAXON_ID_186043_ORGANISM_"Entomoneis_sp-_Strain_CCMP2396"_LENGTH_142_DNA_ID_CAMNT_0043812259_DNA_START_98_DNA_END_526_DNA_ORIENTATION_
-RACKRCGILK--TLGQ-------------------FHD-Q-----G-CEN--C--P---
--FL-------------H--M------------A-E-DH----N-MVT-KCTTAFFEGA-
---------------------------------------TAVM---D-P----------R
D-----S-WAAKW----IRV------------------------------D-----A---
-------YLP-GVYAIVVT
>EP00528_Fragilariopsis_cylindrus_P001745_OEU07388-1_Spt4-domain-containing_protein_Fragilariopsis_cylindrus_CCMP1102
IRACKRCGILK--TLEQ-------------------FIN-D-----G-CEN--C--P---
--FL-------------D--M------------I-D-NP----E-RAN-VCTSAFYEGA-
---------------------------------------AALM---D-P----------R
E-----S-WAAKW----IRT------------------------------D-----G---
-------YLP-GVYAISIT
>EP00529_Nitzschia_sp_RCC80_P029501_CAMPEP_0113487368_NCGR_PEP_ID_MMETSP0014_2-20120614_25473_1_TAXON_ID_2857_ORGANISM_"Nitzschia_sp-"_LENGTH_318_DNA_ID_CAMNT_0000381063_DNA_START_25_DNA_END_976_DNA_ORIENTATION_-_assembly_acc_CAM_ASM_000159
IRACKRCGILK--TVDQ-------------------FIN-D-----G-CEN--C--P---
--FL-------------E--M------------G-D-NP----D-RVS-TCTTAFFEGT-
---------------------------------------AAIM---D-P----------A
S-----S-WAAKW----VRV------------------------------D-----S---
-------YLP-GVYAVSV-
>EP00530_Phaeodactylum_tricornutum_P003505_XP_002179630-1_predicted_protein_Phaeodactylum_tricornutum_CCAP_1055_1
VRACKRCGILK--TPEQ-------------------FLD-D-----G-CEN--C--P---
--FL-------------H--M------------A-D-DM----Q-QVN-KCTTAFYEGQ-
---------------------------------------AAVM---D-P----------R
D-----S-WAAKW----IRV------------------------------D-----A---
-------YLP-GVYAITVT
>EP00533_Pseudo-nitzschia_delicatissima_P010973_CAMPEP_0116102976_NCGR_PEP_ID_MMETSP0327-20121206_13639_1_TAXON_ID_44447_ORGANISM_"Pseudo-nitzschia_delicatissima_Strain_B596"_LENGTH_130_DNA_ID_CAMNT_0003595057_DNA_START_52_DNA_END_444_DNA_ORIENTATION_
IRACKRCGILK--TIAQ-------------------FLD-Q-----G-CEN--C--P---
--FL-------------D--M------------Q-E-SS----D-RVN-KCTSAFYEGM-
---------------------------------------AALM---D-P----------R
E-----S-WAAKW----IRV------------------------------D-----N---
-------YLP-GVYALSI-
>EP00537_Pseudo-nitzschia_pungens_P018610_CAMPEP_0172399472_NCGR_PEP_ID_MMETSP1061-20121228_41246_1_TAXON_ID_37318_ORGANISM_"Pseudo-nitzschia_pungens_Strain_cf-_pungens"_LENGTH_134_DNA_ID_CAMNT_0013132367_DNA_START_90_DNA_END_495_DNA_ORIENTATION_
IRACKRCGILK--TLDQ-------------------FIN-E-----G-CEN--C--P---
--FL-------------D--M------------I-D-NP----E-RAN-MCTSAFYEGQ-
---------------------------------------AALM---D-P----------R
E-----S-WAAKW----IRV------------------------------D-----N---
-------YLP-GVYALSVT
>EP00538_Stauroneis_constricta_P007228_CAMPEP_0119561042_NCGR_PEP_ID_MMETSP1352-20130426_16517_1_TAXON_ID_265584_ORGANISM_"Stauroneis_constricta_Strain_CCMP1120"_LENGTH_204_DNA_ID_CAMNT_0007609149_DNA_START_1_DNA_END_612_DNA_ORIENTATION_-
IRACKRCGLLK--TMDQ-------------------FLN-E-----G-CDN--C--P---
--FL-------------D--M------------V-D-NA----E-RCG-LCTTAFFEGQ-
---------------------------------------CAIM---D-P----------R
E-----S-WAAKW----IRC------------------------------D-----N---
-------YLP-GVYAISVT
>EP00541_Cyclophora_tenuis_P018617_CAMPEP_0116572318_NCGR_PEP_ID_MMETSP0397-20121206_18100_1_TAXON_ID_216820_ORGANISM_"Cyclophora_tenuis_Strain_ECT3854"_LENGTH_137_DNA_ID_CAMNT_0004100615_DNA_START_1_DNA_END_412_DNA_ORIENTATION_
IRACKRCGILK--TVDQ-------------------FIN-E-----G-CEN--C--P---
--FL-------------D--M------------A-D-NP----E-RCN-LCTTAFFEGQ-
---------------------------------------AAIM---D-P----------R
E-----S-WAAKW----IRV------------------------------D-----T---
-------YLP-GVYAIVVT
>EP00542_Grammatophora_oceanica_P011220_CAMPEP_0194031316_NCGR_PEP_ID_MMETSP0009_2-20130614_4518_1_TAXON_ID_210454_ORGANISM_"Grammatophora_oceanica_Strain_CCMP_410"_LENGTH_175_DNA_ID_CAMNT_0038671443_DNA_START_120_DNA_END_644_DNA_ORIENTATION_
IRACKRCGILK--TIDQ-------------------FIK-D-----G-CEN--C--P---
--FL-------------D--L------------M-E-NP----E-RCN-ACTTAFFEGQ-
---------------------------------------AAVM---D-P----------R
V-----S-WAAKW----IRC------------------------------D-----N---
-------YLP-GVYAISVT
>EP00543_Licmophora_paradoxa_P001479_CAMPEP_0202441166_NCGR_PEP_ID_MMETSP1360-20130828_513_1_ASSEMBLY_ACC_CAM_ASM_000848_TAXON_ID_515479_ORGANISM_"Licmophora_paradoxa_Strain_CCMP2313"_LENGTH_105_DNA_ID_CAMNT_0049055961_DNA_START_1_DNA_END_317_DNA_ORIENTATION_
IRACKRCGILK--TLEQ-------------------FAN-E-----G-CEN--C--P---
--YL-------------D--M---------------------------------------
------------------------------------------------------------
------------------------------------------------------------
-------------------
>EP00545_Synedropsis_sp_CCMP1620_P015092_CAMPEP_0119005628_NCGR_PEP_ID_MMETSP1176-20130426_1836_1_TAXON_ID_265551_ORGANISM_"Synedropsis_recta_cf_Strain_CCMP1620"_LENGTH_142_DNA_ID_CAMNT_0006957461_DNA_START_153_DNA_END_581_DNA_ORIENTATION_
IRACKRCGLLK--TLDQ-------------------FLD-E-----G-CDN--C--P---
--FL-------------D--M------------A-D-NP----D-RAN-ACTSAFYEGQ-
---------------------------------------AAVM---D-P----------R
E-----S-WAAKW----IRV------------------------------D-----A---
-------FMP-GVYAIAVT
>EP00547_Thalassionema_nitzschioides_P014830_CAMPEP_0194248434_NCGR_PEP_ID_MMETSP0158-20130606_18374_1_TAXON_ID_33649_ORGANISM_"Thalassionema_nitzschioides_Strain_L26-B"_LENGTH_148_DNA_ID_CAMNT_0038984739_DNA_START_237_DNA_END_680_DNA_ORIENTATION_
IRACKRCGLLK--TVEQ-------------------FMT-E-----G-CEN--C--P---
--FL-------------D--I------------A-D-GP----E-RVN-ACTTAFYEGQ-
---------------------------------------CAVM---D-P----------R
E-----S-WAAKW----IRV------------------------------D-----G---
-------FLP-GVYAIHVT
>EP00548_Thalassiothrix_antarctica_P000829_CAMPEP_0194147086_NCGR_PEP_ID_MMETSP0152-20130528_22513_1_TAXON_ID_1049557_ORGANISM_"Thalassiothrix_antarctica_Strain_L6-D1"_LENGTH_127_DNA_ID_CAMNT_0038847775_DNA_START_96_DNA_END_475_DNA_ORIENTATION_-
VRACKRCGILK--TMEQ-------------------FMN-E-----G-CEN--C--P---
--FF-------------D--M--------------N-DI----D-GVN-RYLTAFYEGQ-
---------------------------------------AAVM---D-P----------Q
E-----S-WAAKW----IRV------------------------------D-----S---
-------FFP-GVYAIQVT
>EP00550_Attheya_septentrionalis_P008706_CAMPEP_0198295008_NCGR_PEP_ID_MMETSP1449-20131203_25348_1_TAXON_ID_420275_ORGANISM_"Attheya_septentrionalis_Strain_CCMP2084"_LENGTH_170_DNA_ID_CAMNT_0043995161_DNA_START_1_DNA_END_516_DNA_ORIENTATION_
IRSCKRCGILK--TLDQ-------------------FIN-E-----G-CEN--C--P---
--FL-------------E--M------------T-D-NP----E-KCN-LCTTAFFEGQ-
---------------------------------------AAIM---D-P----------R
E-----S-WTAKW----LRV------------------------------D-----S---
-------YLP-GVYAISVT
>EP00551_Chaetoceros_affinis_P000912_CAMPEP_0203644448_NCGR_PEP_ID_MMETSP0088-20131115_9875_1_ASSEMBLY_ACC_CAM_ASM_001087_TAXON_ID_426623_ORGANISM_"Chaetoceros_affinis_Strain_CCMP159"_LENGTH_138_DNA_ID_CAMNT_0050500967_DNA_START_1_DNA_END_417_DNA_ORIENTATION_
MRACKRCGILK--TLHQ-------------------FLN-E-----G-CDN--C--P---
--YL-------------E--M------------A-D-DR----E-RCN-MLTSAFFEGV-
---------------------------------------VAVM---D-P----------S
D-----S-WAAKW----LRV------------------------------D-----N---
-------CVP-GVYAITVT
>EP00554_Chaetoceros_debilis_P006744_CAMPEP_0194073632_NCGR_PEP_ID_MMETSP0149-20130528_978_1_TAXON_ID_122233_ORGANISM_"Chaetoceros_debilis_Strain_MM31A-1"_LENGTH_137_DNA_ID_CAMNT_0038753669_DNA_START_85_DNA_END_498_DNA_ORIENTATION_
VRACKRCGILK--TYDQ-------------------FET-E-----G-CEN--C--P---
--FL-------------E--M------------A-D-DP----E-KCN-LCTTAFYEGS-
---------------------------------------VAVM---D-P----------R
S-----S-WTAKW----LRV------------------------------D-----N---
-------YLP-GVYAITVT
>EP00555_Chaetoceros_dichaeta_P003239_CAMPEP_0198250588_NCGR_PEP_ID_MMETSP1447-20131203_1713_1_TAXON_ID_420782_ORGANISM_"Chaetoceros_dichaeta_Strain_CCMP1751"_LENGTH_131_DNA_ID_CAMNT_0043935435_DNA_START_65_DNA_END_460_DNA_ORIENTATION_
IRACKRCGLLK--TYDQ-------------------FFD-I-----G-CEN--C--P---
--FL-------------G--M------------R-D-TP----N-RVN-SCTTAFFEGQ-
---------------------------------------AAVM---D-P----------R
E-----S-WVAKW----LRV------------------------------D-----D---
-------YHP-GVYAISVT
>EP00560_Eucampia_antarctica_P007107_CAMPEP_0197828806_NCGR_PEP_ID_MMETSP1437-20131217_5334_1_TAXON_ID_49252_ORGANISM_"Eucampia_antarctica_Strain_CCMP1452"_NCGR_SAMPLE_ID_MMETSP1437_ASSEMBLY_ACC_CAM_ASM_001096_LENGTH_139_DNA_ID_CAMNT_0043430197_DNA_START_41_DNA_END_460_DNA_ORIENTATION_
IRSCKRCGILK--TLEQ-------------------FIN-E-----G-CEN--C--P---
--FL-------------E--M------------V-D-NP----E-KCN-LCTTAFFEGQ-
---------------------------------------TAIM---D-P----------R
E-----S-WAAKW----LRV------------------------------D-----T---
-------YLP-GVYAISVT
>EP00562_Extubocellulus_spinifer_P011832_CAMPEP_0178556436_NCGR_PEP_ID_MMETSP0697-20121206_9378_1_TAXON_ID_265572_ORGANISM_"Extubocellulus_spinifer_Strain_CCMP396"_LENGTH_137_DNA_ID_CAMNT_0020189477_DNA_START_56_DNA_END_469_DNA_ORIENTATION_
IRACKRCGLLK--TLDQ-------------------FVE-N-----G-CEN--C--P---
--FL-------------E--M------------V-D-DP----E-KCN-ICTTAFYEGQ-
---------------------------------------AAVM---D-P----------R
E-----S-WVAKW----LRV------------------------------D-----N---
-------YLP-GVYAITVT
>EP00563_Minutocellus_polymorphus_P019383_CAMPEP_0197717824_NCGR_PEP_ID_MMETSP1434-20131217_2224_1_TAXON_ID_265543_ORGANISM_"Minutocellus_polymorphus_Strain_CCMP3303"_LENGTH_173_DNA_ID_CAMNT_0043302403_DNA_START_22_DNA_END_544_DNA_ORIENTATION_-
IRACKRCGILK--TLDQ-------------------FVD-D-----G-CEN--C--P---
--FL-------------E--M------------V-D-DP----E-KVN-ACTTAFYEGQ-
---------------------------------------AAVM---D-P----------R
E-----S-WVAKW----LRV------------------------------D-----N---
-------YLP-GCYAITVT
>EP00565_Helicotheca_tamesis_P005309_CAMPEP_0185733698_NCGR_PEP_ID_MMETSP1171-20130828_20326_1_TAXON_ID_374046_ORGANISM_"Helicotheca_tamensis_Strain_CCMP826"_LENGTH_139_DNA_ID_CAMNT_0028403485_DNA_START_1_DNA_END_418_DNA_ORIENTATION_
MRACKRCGILK--TFDQ-------------------FFN-E-----G-CEN--C--P---
--FL-------------Q--M------------E-G-GT----E-RCN-RCTTAFFEGQ-
---------------------------------------AAVM---D-P----------R
A-----S-WVAKW----LRV------------------------------D-----A---
-------YVP-GVYAISVT
>EP00566_Odontella_aurita_P028844_CAMPEP_0113563066_NCGR_PEP_ID_MMETSP0015_2-20120614_20858_1_TAXON_ID_2838_ORGANISM_"Odontella"_LENGTH_153_DNA_ID_CAMNT_0000464997_DNA_START_188_DNA_END_650_DNA_ORIENTATION__assembly_acc_CAM_ASM_000160
IRACKRCGILK--TLEQ-------------------FVN-D-----G-CEN--C--P---
--FL-------------E--M------------V-D-NP----E-KCN-LCTTAFFEGQ-
---------------------------------------SAVM---D-P----------R
Q-----S-WVAKW----LRV------------------------------D-----N---
-------YLP-GVYAISVT
>EP00567_Pseudictyota_dubia_P008771_CAMPEP_0197450584_NCGR_PEP_ID_MMETSP1175-20131217_25816_1_TAXON_ID_1003142_ORGANISM_"Triceratium_dubium_Strain_CCMP147"_LENGTH_174_DNA_ID_CAMNT_0042983037_DNA_START_1_DNA_END_525_DNA_ORIENTATION_
IRSCMRCGILK--TLDQ-------------------FIN-D-----G-CEN--C--P---
--FL-------------E--M------------V-D-NP----E-KCN-LCTTAFFEGQ-
---------------------------------------AAIM---D-P----------R
Q-----S-WMAKW----LRV------------------------------D-----N---
-------YLP-GVYAISVT
>EP00568_Trieres_chinensis_P003989_CAMPEP_0183291994_NCGR_PEP_ID_MMETSP0160_2-20130417_1226_1_TAXON_ID_2839_ORGANISM_"Odontella_Sinensis_Strain_Grunow_1884"_NCGR_SAMPLE_ID_MMETSP0160_2_ASSEMBLY_ACC_CAM_ASM_000250_LENGTH_132_DNA_ID_CAMNT_0025452887_DNA_START_43_DNA_END_438_DNA_ORIENTATION_
IRACMRCGILK--TLDQ-------------------FLE-E-----G-CEN--C--P---
--FL-------------D--M------------E---------N-KST-EYTTAFFEGQ-
---------------------------------------AAVM---D-P----------R
Q-----S-WVAKW----LRV------------------------------D-----G---
-------YLP-GVYAISV-
>EP00571_Detonula_confervacea_P009603_CAMPEP_0172318200_NCGR_PEP_ID_MMETSP1058-20130122_34130_1_TAXON_ID_83371_ORGANISM_"Detonula_confervacea_Strain_CCMP_353"_LENGTH_184_DNA_ID_CAMNT_0013032959_DNA_START_1_DNA_END_558_DNA_ORIENTATION_
-RSCMRCGIIK--TLDQ-------------------FLE-Y-----G-CDN--C--P---
--FL-------------D--M------------A-G-NH----E-RCN-RCTTAFFEGQ-
---------------------------------------VAVM---D-P----------G
E-----S-WTAKW----LRV------------------------------D-----A---
-------YLP-GVYAISIT
>EP00574_Skeletonema_japonicum_P003633_CAMPEP_0201715260_NCGR_PEP_ID_MMETSP0593-20130828_1482_1_ASSEMBLY_ACC_CAM_ASM_000672_TAXON_ID_267983_ORGANISM_"Skeletonema_japonicum_Strain_CCMP2506"_LENGTH_153_DNA_ID_CAMNT_0048204707_DNA_START_178_DNA_END_640_DNA_ORIENTATION_
VRACMRCGLLK--TLDQ-------------------FLE-Y-----G-CDN--C--P---
--FL-------------D--M------------A-G-NH----E-RCN-MCTTAFYEGQ-
---------------------------------------VAVM---D-P----------G
E-----S-WTAKW----LRV------------------------------D-----E---
-------FLP-GVYAIAVT
>EP00582_Thalassiosira_oceanica_P034549_EJK78022-1_hypothetical_protein_THAOC_00107_Thalassiosira_oceanica
LRACMRCGIVK--TFEQ-------------------FIE-Q-----G-CEN--C--A---
--IL-------------E--L------------E-G-NS----E-RCN-QCTTAFFEGQ-
---------------------------------------VAVA---D-P----------Q
D-----S-WTAKW----LRV------------------------------D-----R---
-------FLP-GVYAISIT
>EP00586_Coscinodiscus_wailesii_P005874_CAMPEP_0172486210_NCGR_PEP_ID_MMETSP1066-20121228_14678_1_TAXON_ID_671091_ORGANISM_"Coscinodiscus_wailesii_Strain_CCMP2513"_LENGTH_131_DNA_ID_CAMNT_0013252013_DNA_START_147_DNA_END_542_DNA_ORIENTATION_
LRCCKRCGLIK--TYDQ-------------------FHN-E-----G-CEN--C--P---
--FL-------------V--M--------------E-DS----A-NIE-RCTSAFFDGQ-
---------------------------------------AAIM---D-P----------R
E-----S-WAAKW----LRV------------------------------D-----A---
-------YVP-GVYAISVT
>EP00587_Corethron_hystrix_P010404_CAMPEP_0113304692_NCGR_PEP_ID_MMETSP0010_2-20120614_4609_1_TAXON_ID_216773_ORGANISM_"Corethron_hystrix_Strain_308"_NCGR_SAMPLE_ID_MMETSP0010_2_ASSEMBLY_ACC_CAM_ASM_000155_LENGTH_135_DNA_ID_CAMNT_0000158945_DNA_START_96_DNA_END_500_DNA_ORIENTATION__assembly_acc_CAM_ASM_000155
LRACKRCGMIR--THLQ-------------------FHE-E-----G-CPN--C--P---
--FL-------------E--M------------A-E-DQ----K-ATN-EYTTVFFEGT-
---------------------------------------CAVT---D-P----------R
S-----S-WAARW----LHV------------------------------D-----G---
-------MHP-GVYAITV-
>EP00588_Corethron_pennatum_P012670_CAMPEP_0194265198_NCGR_PEP_ID_MMETSP0169-20130528_525_1_TAXON_ID_218684_ORGANISM_"Corethron_pennatum_Strain_L29A3"_LENGTH_165_DNA_ID_CAMNT_0039005617_DNA_START_86_DNA_END_584_DNA_ORIENTATION_
LRACKRCGMIR--SLAQ-------------------FYD-E-----G-CPN--C--P---
--FL-------------E--M------------L-E-AR----A-AVG-ECTTAFFEGT-
---------------------------------------VAIT---D-A----------R
S-----S-WAARW----LHV------------------------------D-----G---
-------LVP-GVYAILV-
>EP00591_Stephanopyxis_turris_P004321_CAMPEP_0195519594_NCGR_PEP_ID_MMETSP0794_2-20130614_15112_1_TAXON_ID_515487_ORGANISM_"Stephanopyxis_turris_Strain_CCMP_815"_LENGTH_131_DNA_ID_CAMNT_0040648777_DNA_START_110_DNA_END_502_DNA_ORIENTATION_
LRACKRCGIIK--TLEQ-------------------FMN-D-----G-CEN--C--P---
--FL-------------E--M------------N-D-TT----D-RAN-MCTTAFFEGQ-
---------------------------------------CAVM---D-P----------R
E-----S-WAAKW----LRV------------------------------D-----A---
-------YLP-GVYAISVT
>EP00592_Proboscia_alata_P007302_CAMPEP_0194354610_NCGR_PEP_ID_MMETSP0174-20130528_2725_1_TAXON_ID_216777_ORGANISM_"Proboscia_alata_Strain_PI-D3"_LENGTH_144_DNA_ID_CAMNT_0039123615_DNA_START_1_DNA_END_435_DNA_ORIENTATION_-
MRACMRCGIIK--TYED-------------------FDR-D-----G-CEN--C--P---
--FL-------------E--M------------Q-E-RR----E-RCL-SCTTGFFEGT-
---------------------------------------VAIM---D-P----------R
E-----S-WTSKW----LRC------------------------------D-----G---
-------YLP-GVYAITVT
>EP00596_Hydrurales_sp_CCMP1899_P011176_CAMPEP_0119034624_NCGR_PEP_ID_MMETSP1177-20130426_1624_1_TAXON_ID_2985_ORGANISM_"Ochromonas_sp_Strain_CCMP1899"_LENGTH_123_DNA_ID_CAMNT_0006992191_DNA_START_196_DNA_END_567_DNA_ORIENTATION_
LRACLRCSLIK--TFTQ-------------------FVE-T-----G-CEN--C--D---
--FL-------------S--I------------I-N-SS----E-RAL-ECTTSYFEGT-
---------------------------------------IAML---E-P----------N
G-----S-WVAKW----QRI------------------------------G-----Q---
-------FEP-GLYAIEV-
>EP00597_Dinobryon_sp_UTEXLB2267_P007131_CAMPEP_0170085846_NCGR_PEP_ID_MMETSP0019_2-20121128_20641_1_TAXON_ID_98059_ORGANISM_"Dinobryon_sp-_Strain_UTEXLB2267"_LENGTH_102_DNA_ID_CAMNT_0010302539_DNA_START_1_DNA_END_304_DNA_ORIENTATION_
LRACLRCSLVK--TFEQ-------------------FLD-R-----G-CDN--C--X---
--FL-------------G--M------------E-G-NT----D-RAQ-ECTTSYFEGL-
---------------------------------------VGLA---D-P----------R
G-----S-WVAKW----QRI------------------------------A-----N---
-------YAP-GMYALEM-
>EP00598_Pedospumella_elongata_P006629_CAMPEP_0184977550_NCGR_PEP_ID_MMETSP1098-20130426_8220_1_TAXON_ID_89044_ORGANISM_"Spumella_elongata_Strain_CCAP_955_1"_LENGTH_138_DNA_ID_CAMNT_0027500571_DNA_START_1_DNA_END_417_DNA_ORIENTATION_-
LRACLRCSLIK--TFEQ-------------------FND-K-----G-CEN--C--E---
--FI-------------D--L------------E-G-NK----G-RIE-ECTTSYFEGA-
---------------------------------------IALV---E-P----------Q
G-----S-WVAKW----QRI------------------------------A-----Q---
-------YQP-GLYAIEM-
>EP00600_Ochromonadales_sp_CCMP1393_P012719_CAMPEP_0174999022_NCGR_PEP_ID_MMETSP0005-20121125_1823_1_TAXON_ID_420556_ORGANISM_"Ochromonas_sp-_Strain_CCMP1393"_LENGTH_127_DNA_ID_CAMNT_0016253703_DNA_START_1_DNA_END_384_DNA_ORIENTATION_
LRSCLRCSLIK--TFEQ-------------------FID-R-----G-CEN--C--E---
--FL-------------A--M------------E-G-DS----R-KVQ-ECTTSYFEGA-
---------------------------------------IALV---E-P----------R
G-----S-WVAKW----QRV------------------------------S-----Q---
-------FYP-GMYAIDI-
>EP00601_Ochromonadales_sp_CCMP2298_P030772_CAMPEP_0173348428_NCGR_PEP_ID_MMETSP1144-20121109_13729_1_TAXON_ID_483371_ORGANISM_"non_described_non_described_Strain_CCMP2298"_LENGTH_140_DNA_ID_CAMNT_0014296075_DNA_START_1_DNA_END_421_DNA_ORIENTATION_
LRACLRCSLIK--TFEQ-------------------FVD-R-----G-CEN--C--D---
--FL-------------E--M------------E-G-NT----M-RVH-QCTSACFEGL-
---------------------------------------IALV---E-P----------R
G-----S-WVGKW----QQI------------------------------S-----Q---
-------YQP-GMYAIDM-
>EP00603_Paraphysomonas_imperforata_P009417_CAMPEP_0114430246_NCGR_PEP_ID_MMETSP0103-20121206_9936_1_TAXON_ID_37642_ORGANISM_"Paraphysomonas_imperforata_Strain_PA2"_NCGR_SAMPLE_ID_MMETSP0103_ASSEMBLY_ACC_CAM_ASM_000201_LENGTH_124_DNA_ID_CAMNT_0001599675_DNA_START_27_DNA_END_401_DNA_ORIENTATION_-
LRCCLRCSLLK--SYEQ-------------------FYE-N-----G-CEN--C--A---
--FL-------------N--L------------G-Q-SK----R-NID-QCTSTYFEGV-
---------------------------------------ISML---D-P----------R
G-----S-WVARW----QRI------------------------------D-----N---
-------CVP-GMYAVEV-
>EP00611_Tribonema_gayanum_P012096_TRINITY_DN2263_c0_g1_i3-p2_TRINITY_DN2263_c0_g1_TRINITY_DN2263_c0_g1_i3-p2_ORF_type_complete_len_132_score_43-75_TRINITY_DN2263_c0_g1_i3_27-422
LRACKRCALVK--TLTQ-------------------FTE-Q-----G-CEN--C--P---
--FL-------------R--I------------E-E-SA----E-RVH-ECTSSYFSGM-
---------------------------------------IAML---N-P----------K
E-----S-WVARW----QRI------------------------------R-----A---
-------FKP-GMYAIEV-
>EP00612_Vaucheria_litorea_P000236_CAMPEP_0171453218_NCGR_PEP_ID_MMETSP0945-20130129_1019_1_TAXON_ID_109269_ORGANISM_"Vaucheria_litorea_Strain_CCMP2940"_LENGTH_129_DNA_ID_CAMNT_0011978051_DNA_START_53_DNA_END_442_DNA_ORIENTATION_-
LRACKRCSLVK--TLTQ-------------------FTE-K-----G-CDN--C--P---
--FL-------------R--I------------Q-E-SA----E-RVH-ECTSSYFSGT-
---------------------------------------IAML---D-P----------R
S-----S-WVAKW----QRI------------------------------D-----N---
-------LKP-GIYAIDV-
>EP00613_Pedinella_sp_CCMP2098_P023614_CAMPEP_0171701646_NCGR_PEP_ID_MMETSP0991-20121206_11176_1_TAXON_ID_483369_ORGANISM_"non_described_non_described_Strain_CCMP2098"_LENGTH_174_DNA_ID_CAMNT_0012290941_DNA_START_1_DNA_END_525_DNA_ORIENTATION_-
LRACMVCTLVK--TMNQ-------------------FLD-E-----G-CDN--C--E---
-rFL-------------Q--M------------R-D-RQ----D-RVM-ETTSNVFEGL-
---------------------------------------AAVH---Q-P----------N
D-----S-WVAKY----QGL------------------------------Q-----M---
-------LKP-GCYALEVT
>EP00614_Pseudopedinella_elastica_P000342_CAMPEP_0172606846_NCGR_PEP_ID_MMETSP1068-20121228_27057_1_TAXON_ID_35684_ORGANISM_"Pseudopedinella_elastica_Strain_CCMP716"_LENGTH_223_DNA_ID_CAMNT_0013409699_DNA_START_1_DNA_END_673_DNA_ORIENTATION_
LRACMVCTLVK--TYAQ-------------------FVD-D-----G-CDN--C--D---
-sFL-------------G--M------------A-E-RQ----D-RVA-ELTSHTFQGL-
---------------------------------------TCVN---K-P----------A
E-----S-WVAKY----QGI------------------------------Q-----M---
-------MKP-GAYALEV-
>EP00615_Pteridomonas_danica_P012999_CAMPEP_0114359962_NCGR_PEP_ID_MMETSP0101-20121206_23435_1_TAXON_ID_38822_ORGANISM_"Pteridomonas_danica_Strain_PT"_NCGR_SAMPLE_ID_MMETSP0101_ASSEMBLY_ACC_CAM_ASM_000211_LENGTH_145_DNA_ID_CAMNT_0001503817_DNA_START_1_DNA_END_436_DNA_ORIENTATION_-
LRACMVCTLVK--TYGQ-------------------FID-D-----G-CDN--C--E---
-sFL-------------S--M------------A-E-RQ----D-RVA-ELTSHSFEGM-
---------------------------------------AAVM---K-P----------T
E-----S-WVAKY----QGI------------------------------H-----M---
-------MKP-GIYALEVT
>EP00616_Rhizochromulina_sp_CCMP1243_P003940_CAMPEP_0118970452_NCGR_PEP_ID_MMETSP1173-20130426_7350_1_TAXON_ID_1034831_ORGANISM_"Rhizochromulina_marina_cf_Strain_CCMP1243"_LENGTH_260_DNA_ID_CAMNT_0006919819_DNA_START_1_DNA_END_779_DNA_ORIENTATION_
MRACMVCGLIK--TFQQ-------------------FDT-E-----G-CDN--C--T---
--FL-------------D--L------------A-G-RS----E-RVS-EFTSHIFEGM-
---------------------------------------IAVQ---N-P----------T
D-----S-WVCKY----SSL------------------------------T-----H---
-------VKP-GVYAMEI-
>EP00617_Octactis_speculum_P021978_CAMPEP_0185768364_NCGR_PEP_ID_MMETSP1174-20130828_49259_1_TAXON_ID_35687_ORGANISM_"Dictyocha_speculum_Strain_CCMP1381"_LENGTH_136_DNA_ID_CAMNT_0028453021_DNA_START_1_DNA_END_411_DNA_ORIENTATION_-
LRACMVCSLVK--TFEQ-------------------YYS-D-----G-CDN--C--G---
--VL-------------G--M------------E-G-RH----E-RVS-EFTSPYFDGL-
---------------------------------------ISMM---K-P----------E
Q-----S-WVAKW----QRV------------------------------G-----Q---
-------YKP-GVYAMEVT
>EP00621_Florenciella_sp_RCC1693_P015595_CAMPEP_0182533162_NCGR_PEP_ID_MMETSP1323-20130603_13230_1_TAXON_ID_236787_ORGANISM_"Florenciella_parvula_Strain_RCC1693"_LENGTH_156_DNA_ID_CAMNT_0024743013_DNA_START_1_DNA_END_470_DNA_ORIENTATION_-
LRACMVCSLCK--TFEQ-------------------FYN-E-----G-CDN--C--Ng--
-lGL-------------Q--M------------A-D-RQ----D-RVS-EYTSPYFEGM-
---------------------------------------ISMM---Q-P----------E
Q-----S-WVAKY----QAI------------------------------P---------
--------KQ-GVYAMEVT
>EP00624_Nannochloropsis_granulata_P004890_evm-model-NODE_34656_length_35261_cov_30-693996-10
LRACRKCRLIK--EFSQ-------------------FVE-R-----G-CDN--C--R---
--QF-------------------------------E-DQ----E-EAA-EFTSPHYTGM-
---------------------------------------MALV---H-P----------E
D-----S-WSAKW----QGA------------------------------R-----R---
-------YKP-GLYALQV-
>EP00625_Aureococcus_anophagefferens_P004154_XP_009036236-1_hypothetical_protein_AURANDRAFT_25503_partial_Aureococcus_anophagefferens
------------------------------------FFQ-D-----G-CEN--C--P---
--FL-------------E--L------------A-E-RQ----D-RVA-SCTTASFDGV-
---------------------------------------VAMM---K-P----------E
E-----S-WIARW----EGI------------------------------N-----R---
-------SLP-GCYAMKL-
>EP00628_Pelagophyceae_sp_CCMP2097_P021576_CAMPEP_0184219010_NCGR_PEP_ID_MMETSP0976-20121227_16988_1_TAXON_ID_483370_ORGANISM_"non_described_non_described_Strain_CCMP2097"_LENGTH_124_DNA_ID_CAMNT_0026523859_DNA_START_1_DNA_END_370_DNA_ORIENTATION_-
-RACMRCGLVK--CFNQ-------------------FYD-S-----G-CEN--C--P---
--FL-------------E--L------------E-E-RQ----D-LVQ-TCTTSNFEGM-
---------------------------------------VMMI---N-P----------N
D-----S-WISRW----EGI------------------------------S-----S---
-------FVP-GVYAAKI-
>EP00631_Chrysoreinhardia_giraudii_P008425_CAMPEP_0197416446_NCGR_PEP_ID_MMETSP1170-20131217_2751_1_TAXON_ID_54406_ORGANISM_"Sarcinochrysis_sp_Strain_CCMP770"_LENGTH_123_DNA_ID_CAMNT_0042943341_DNA_START_1_DNA_END_371_DNA_ORIENTATION_-
LRACLRCGLIK--NFNQ-------------------FYD-S-----G-CEN--C--P---
--IL-------------E--M------------E-G-RQ----D-RVD-RCTSSNYEGI-
---------------------------------------FVMV---K-P----------E
D-----S-WTAKW----EGI------------------------------H-----S---
-------FHP-GAYALR--
>EP00632_Arachnochrysis_sp_CCMP2950_P013081_CAMPEP_0185695448_NCGR_PEP_ID_MMETSP1164-20130828_4530_1_TAXON_ID_1104430_ORGANISM_"Chrysoreinhardia_sp_Strain_CCMP2950"_LENGTH_432_DNA_ID_CAMNT_0028362307_DNA_START_1_DNA_END_1293_DNA_ORIENTATION_-
-RACLRCGLVK--VTDQ-------------------FYE-K-----G-CEN--C--P---
--FL-------------D--M------------Q-D-RM----D-RVT-MHTTANFDGV-
---------------------------------------VAMI---N-P----------D
D-----S-WVAKW----EGL------------------------------K-----R---
-------FYP-GVYAVKV-
>EP00633_Aureoumbra_lagunensis_P000244_CAMPEP_0197288944_NCGR_PEP_ID_MMETSP0890-20130614_6158_1_TAXON_ID_44058_ORGANISM_"Aureoumbra_lagunensis_Strain_CCMP1510"_NCGR_SAMPLE_ID_MMETSP0890_ASSEMBLY_ACC_CAM_ASM_000533_LENGTH_132_DNA_ID_CAMNT_0042760041_DNA_START_245_DNA_END_643_DNA_ORIENTATION_-
LRACLRCGLVK--CMDQ-------------------FYT-I-----G-CEN--C--P---
--FL-------------E--M------------A-E-RQ----D-RVN-ECTTSDFEGV-
---------------------------------------IALM---K-P----------E
D-----S-WLSKW----EGL------------------------------R-----K---
-------FYP-GVYAVRL-
>EP00636_Phaeomonas_parva_P018643_CAMPEP_0118866098_NCGR_PEP_ID_MMETSP1163-20130328_10097_1_TAXON_ID_124430_ORGANISM_"Phaeomonas_parva_Strain_CCMP2877"_LENGTH_127_DNA_ID_CAMNT_0006800387_DNA_START_129_DNA_END_512_DNA_ORIENTATION_-
LRACLKCTLLK--TFHQ-------------------FID-E-----G-CDN--C--E---
-dQL-------------E--F------------A-G-SQ----D-RVE-QCTTTDYVGQ-
---------------------------------------VAVI---N-P----------Q
S-----S-WVAKW----QRL------------------------------Q-----D---
-------FKP-GYYAIHVT
>EP00638_Chattonella_subsalsa_P008530_CAMPEP_0117760382_NCGR_PEP_ID_MMETSP0947-20121206_16595_1_TAXON_ID_44440_ORGANISM_"Chattonella_subsalsa_Strain_CCMP2191"_LENGTH_158_DNA_ID_CAMNT_0005581059_DNA_START_33_DNA_END_509_DNA_ORIENTATION_
LRACKRCTLVK--TYTQ-------------------FYE-H-----G-CDN--C--P---
--FL-------------E--M------------D-A-NP----D-RVN-DCTSSFFEGL-
---------------------------------------IAMV---Q-P----------E
G-----S-WVAKW----QRI------------------------------G-----Q---
-------CKP-GMYAIEV-
>EP00639_Heterosigma_akashiwo_P019168_CAMPEP_0206391110_NCGR_PEP_ID_MMETSP0294-20121207_19059_1_ASSEMBLY_ACC_CAM_ASM_000327_TAXON_ID_39354_ORGANISM_"Heterosigma_akashiwo_Strain_CCMP2393"_LENGTH_167_DNA_ID_CAMNT_0053843717_DNA_START_1_DNA_END_503_DNA_ORIENTATION_-
LRACKRCTLVK--TFAQ-------------------FYE-N-----G-CDN--C--P---
--FL-------------E--M------------D-T-SS----D-RVN-DCTSSFFEGL-
---------------------------------------IAMV---E-P----------Q
G-----S-WVAKW----QRI------------------------------G-----Q---
-------CKP-GMYAMEV-
>EP00640_Fibrocapsa_japonica_P007879_CAMPEP_0113943426_NCGR_PEP_ID_MMETSP1339-20121228_23624_1_TAXON_ID_94617_ORGANISM_"Fibrocapsa_japonica"_LENGTH_142_DNA_ID_CAMNT_0000948289_DNA_START_14_DNA_END_442_DNA_ORIENTATION_-_assembly_acc_CAM_ASM_000762
LRACKRCTLIK--SFTQ-------------------FYE-N-----G-CDN--C--P---
--FL-------------E--M------------A-S-NT----D-QVN-NCTSSFFEGT-
---------------------------------------VALM---Q-P----------E
G-----S-WVARW----QRI------------------------------G-----S---
-------FKP-GMYAIEV-
>EP00642_Albugo_laibachii_P008593_CCA19194-1_transcription_elongation_factor_SPT4_putative_Albugo_laibachii_Nc14
LRACLTCSLVK--TFTQ-------------------FYD-T-----G-CEN--C--A---
--FL-------------Q--M------------A-D-NR----Q-RVA-ECTTAHYDGM-
---------------------------------------IALM---R-P----------K
E-----S-WVAKW----QRL------------------------------G---------
-------------------
>EP00643_Hyaloperonospora_arabidopsidis_P013176_HpaP811371_pep_scaffold_HyaAraEmoy2_2-0_scaffold_155_61765_62279_1_gene_HpaG811371_transcript_HpaT811371_gene_biotype_protein_coding_transcript_biotype_protein_coding
LRACMTCSLVK--TFTQ-------------------FYD-T-----G-CEN--C--A---
--FL-------------Q--M------------A-D-NR----Q-RVA-ECTSAYFEGS-
------------------------------------------------------------
------------------------------------------------------------
-------------------
>EP00648_Phytopythium_vexans_P006645_EPrPV00000019727_pep_supercontig_pve_scaffolds_v1_pve_scaffold_434_22443_22997_-1_gene_maker-pve_contig_434-fgenesh-gene-0-4_transcript_EPrPVT00000019727_gene_biotype_protein_coding_transcript_biotype_protein_coding_description_Transcription_elongation_factor_SPT4-_Source_PGD_Acc_maker-pve_contig_434-fgenesh-gene-0-4
LRACMTCSLIK--TFTQ-------------------FYD-T-----G-CEN--C--A---
--FL-------------Q--M------------A-D-NR----Q-RVA-ECTSAYFEGM-
---------------------------------------IAMM---H-P----------K
E-----S-WVAKW----QRI------------------------------V-----R---
-------LIP-GIYAVSV-
>EP00652_Aphanomyces_astaci_P009612_XP_009830373-1_hypothetical_protein_H257_06725_Aphanomyces_astaci
LRACMICSLVK--TYSQ-------------------FYE-S-----G-CDN--C--G---
--FL-------------N--M------------Q-D-NR----T-RVT-DCTTAYFEGM-
---------------------------------------IAMM---Q-P----------K
E-----S-WVAKW----RRI------------------------------G-----K---
-------FVP-GIYAVAVT
>EP00656_Telonema_subtile_P011521_TRINITY_DN15715_c0_g1_i1-p1_TRINITY_DN15715_c0_g1_TRINITY_DN15715_c0_g1_i1-p1_ORF_type_complete_len_150_score_26-07_TRINITY_DN15715_c0_g1_i1_169-618
LRACLRCYLVK--TDAQ-------------------FAA-Q-----G-CEN--C--E---
--FL-------------G--Lg---------gpG-G-DR----E-RLW-SCTTSNFEGV-
---------------------------------------VSMI---S-P----------T
D-----S-WVARW----QGI------------------------------A-----E---
-------FVP-GVYAIV--
>EP00658_Telonema_sp_P-2_P002426_TRINITY_DN10914_c0_g1_i2-p1_TRINITY_DN10914_c0_g1_TRINITY_DN10914_c0_g1_i2-p1_ORF_type_5prime_partial_len_189_score_45-36_TRINITY_DN10914_c0_g1_i2_106-672
LRACLRCYLIK--TDAQ-------------------FAV-Q-----G-CEN--C--E---
--FL-------------E--Y------------A-R-DR----E-KMW-RCTTSTFEGV-
---------------------------------------VSMI---T-P----------D
D-----S-WVARW----QGI------------------------------K-----D---
-------CVP-GCYALH--
>EP00668_Euglena_longa_P029278_GGOE01036624-1-p1_GENE-GGOE01036624-1_GGOE01036624-1-p1_ORF_type_complete_len_142_score_49-75_GGOE01036624-1_207-632
LRACIYCRRIK--SYAQ-------------------FLE-T-----G-CEN--C--S---
--GM---------------------------------VK----S-RAD-EWTSANFDGF-
---------------------------------------ISLI---E-P----------T
K-----S-WAGRW----HGM------------------------------G-----A---
-------LLP-GCYAIKVH
>EP00669_Euglena_mutabilis_P002316_TRINITY_DN12936_c0_g1_i1-p1_TRINITY_DN12936_c0_g1_TRINITY_DN12936_c0_g1_i1-p1_ORF_type_complete_len_159_score_40-24_TRINITY_DN12936_c0_g1_i1_45-479
LRACTNCRRIK--AYGQ-------------------FLD-T-----G-CEN--C--P---
--EL---------------------------------PR----R-QAE-EWTTVGFEGF-
---------------------------------------MAII---D-P----------Q
Q-----S-WAAKW----QHH------------------------------R-----D---
-------MLP-GCYAITI-
>EP00671_Bodo_saltans_P010103_CUG88089-1_Hypothetical_protein_putative_Bodo_saltans
-VACRKCHTIL--TQPQ-------------------FAK-D-----G-CFK--C--L---
-------------------------------------EE----D-KDM-NHVTNKFTGF-
---------------------------------------VGLI---A-P----------E
H-----S-WVARM----IGC------------------------------T-----H---
-------MPS-GVYAATL-
>EP00672_Neobodo_designis_P024461_CAMPEP_0174831930_NCGR_PEP_ID_MMETSP1114-20130205_3390_1_TAXON_ID_312471_ORGANISM_"Neobodo_designis_Strain_CCAP_1951_1"_LENGTH_128_DNA_ID_CAMNT_0016065777_DNA_START_24_DNA_END_410_DNA_ORIENTATION_-
LMACRECKRVL--TRAQ-------------------FVS-D-----G-CAS--C--G---
--ST-------------G--M----------------HR----D-ELQ-EQTTAKFHGF-
---------------------------------------VGLV---D-A----------H
N-----S-WVARL----IGR------------------------------E-----D---
-------APP-GVYAAHV-
>EP00677_Phytomonas_sp_EM1_P002564_CCW62086-1_unnamed_protein_product_Phytomonas_sp-_isolate_EM1
-YCCRNCRRIL--AESQ-------------------WYA-E-----G-CSE--C--G---
--TG-------------P--I----------------RR----D-ELL-EYASSHFHNF-
---------------------------------------FGLI---A-P----------E
K-----S-WVARL----IGK------------------------------K-----R---
-------CLN-GVFAEA--
>EP00678_Phytomonas_sp_Hart1_P003538_CCW69441-1_unnamed_protein_product_Phytomonas_sp-_isolate_Hart1
--CCRTCRRIL--SESQ-------------------WYA-E-----G-CSE--C--G---
--TG-------------P--I----------------RR----G-ELL-EYASSHFHNF-
---------------------------------------FGLI---A-P----------E
K-----S-WVARL----IRK------------------------------K-----N---
-------CAN-GVFAEA--
>EP00681_Trypanosoma_brucei_P005786_XP_011777032-1_hypothetical_protein_conserved_Trypanosoma_brucei_gambiense_DAL972
--ACRRCRLII--TEQQ-------------------FLH-E-----G-CQV--C--G---
--TG-------------P--V----------------SR----E-ELL-DVATAEFSNF-
---------------------------------------IGLI---A-P----------E
K-----S-WVGRL----INR------------------------------T-----N---
-------CPN-GVFATE--
>EP00682_Trypanosoma_cruzi_P007561_XP_810098-1_hypothetical_protein_Trypanosoma_cruzi_strain_CL_Brener
--ACRQCRLIL--TETQ-------------------FIR-D-----G-CSV--C--G---
--TG-------------P--V----------------SR----D-ELH-DVTTADFSNF-
---------------------------------------VGLI---A-P----------E
K-----S-WVARM----IGR------------------------------T-----G---
-------CPN-GVFAAM--
>EP00683_Trypanosoma_rangeli_P006335_RNF06505-1_hypothetical_protein_TraAM80_04009_Trypanosoma_rangeli
--ACRQCRLVL--TETQ-------------------FLR-D-----G-CSV--C--G---
--TG-------------P--I----------------RR----E-ELH-DVATADFSNF-
---------------------------------------VGLI---A-P----------E
K-----S-WVARM----IGR------------------------------T-----G---
-------CPN-GVFAA---
>EP00685_Perkinsela_sp_CCAP1560-4_P002945_KNH06945-1_RNA_polymerase_subunit_RPABC4_transcription_elongation_factor_Spt4_Perkinsela_sp-_CCAP_1560_4
LRACKTCRLIQ--PIEG-------------------FRK-R-----G-CPN--C--D---
--TD-------------P--T------------K-GyHG----Q-DLT-RRITSQFDGC-
---------------------------------------VNVL---S-T----------E
G-----S-WVCRS----LHL------------------------------H----gE---
-------IVP-GAYAMR--
>EP00686_Naegleria_gruberi_P006332_XP_002674261-1_predicted_protein_Naegleria_gruberi_strain_NEG-M
LRACLTCGLVK--TTDQ-------------------FKQ-N-----G-CEN--C--P---
-------------------------------------KD----N-DTL-SNTTTSFEGL-
---------------------------------------ITLM---N-P----------Q
K-----S-WVARY----QNL------------------------------Q-----D---
-------KVE-GVYAITVH
>EP00696_Hemimastix_kukwesjijk_P019642_gnl_Hemi2_8995_TR3116_c0_g1_i1-p1_gnl_Hemi2_8995_TR3116_c0_g1_gnl_Hemi2_8995_TR3116_c0_g1_i1-p1_ORF_type_5prime_partial_len_128_score_41-59_gnl_Hemi2_8995_TR3116_c0_g1_i1_3-386
LRACLCCSLLK--TARQ-------------------FIN-A-----G-CDN--C--S---
--FL-------------D--M------------Q-G-DK----E-RVN-DCTSASFIGI-
---------------------------------------VSMI---V-P----------T
E-----S-WVARF----QRI------------------------------S-----S---
-------FVP-GCYAVSVK
>EP00697_Spironema_sp_BW2_P018100_gnl_Spiro4_9977_TR5304_c0_g1_i1-p1_gnl_Spiro4_9977_TR5304_c0_g1_gnl_Spiro4_9977_TR5304_c0_g1_i1-p1_ORF_type_5prime_partial_len_125_score_21-92_gnl_Spiro4_9977_TR5304_c0_g1_i1_147-521
LRACLCCSLIK--TTRQ-------------------FYL-Q-----G-CDN--C--A---
--FL-------------S--M------------E-G-DK----E-RVS-DCTSASFVGM-
---------------------------------------VAML---D-P----------R
E-----S-WVARW----QRI------------------------------S-----K---
-------LLP-GCYAISVK
>EP00698_Gefionella_okellyi_P011024_TRINITY_DN2892_c0_g1_i1-p1_TRINITY_DN2892_c0_g1_TRINITY_DN2892_c0_g1_i1-p1_ORF_type_complete_len_125_score_19-13_TRINITY_DN2892_c0_g1_i1_33-407
LRACLNCSLVK--TADQ-------------------FLA-D-----G-CQN--C--D---
--FL-------------E--M------------R-D-ER----Q-RVF-DCTSSNFSGF-
---------------------------------------VAIT---D-M----------K
S-----S-WIAKW----QRI------------------------------D-----R---
-------LTP-GCYALSV-
>EP00701_Giardia_intestinalis_P006288_XP_001710112-1_Hypothetical_protein_GL50803_7717_Giardia_lamblia_ATCC_50803
LSACSKCHYVM--ENRQ-------------------WRSiD-----G-CPN--C--K---
-----------------------------------------------E-ERDTLRFQGA-
---------------------------------------VALLt-mN-D----------K
D-----S-YILRL----LRAny--------------------------naE-----P---
-------RIP-GIYAITL-
>EP00703_Trepomonas_sp_PC1_P005540_JAP91066-1_hypothetical_protein_TPC1_17428_Trepomonas_sp-_PC1
LQACQQCFYLS--KMG------------------------G-----T-CQN--C--K---
----------------------------------------------KS-DTFINQFHGI-
---------------------------------------ISLI---D-P----------D
T-----S-YMKKL----LSKqt--------------------------gyT-----S---
-------FIP-GFYALSL-
>EP00704_Kipferlia_bialata_P014026_g14026-t1
LRACIRCRLLK--DKQQ-------------------FLD-F-----G-CEN--C--P---
--EA-------------G--L------------R-G-QA----S-KVI-TGTTTAWEGM-
---------------------------------------TAIF---R-P----------E
A-----------------------------------------------------------
-------------------
>EP00705_Trichomonas_vaginalis_P028333_XP_001305133-1_transcription_initiation_protein_Trichomonas_vaginalis_G3
-AACIGCGLIQ--DRDV-------------------WKH-E-----TtCPN--C--G---
--WT----------------------------------A----T-EID-SWVSNSFNGI-
---------------------------------------LALF---Q-P----------Q
K-----S-WCSSW----LKY------------------------------N-----K---
-------NVP-GIYCID--
>EP00708_Paratrimastix_pyriformis_P006642_GAFH01006004-1-p2_GENE-GAFH01006004-1_GAFH01006004-1-p2_ORF_type_5prime_partial_len_114_score_8-38_GAFH01006004-1_1-342
LRACLVCGLIK--TTQQ-------------------FVE-N-----G-CEN--C--E---
-kYV-------------H--L------------S-G-DR----E-RVL-DCTTPRYQGV-
---------------------------------------ILLN---D-S----------N
H-----S-WVGKY----LFL------------------------------E-----G---
-------KYR-GVYAIK--
>EP00735_Rhodelphis_limneticus_P005981_TRINITY_DN1814_c0_g1_TRINITY_DN1814_c0_g1_i1_g-14013_m-14013_TRINITY_DN1814_c0_g1_TRINITY_DN1814_c0_g1_i1_g-14013_ORF_type_5prime_partial_len_119_score_3-95_sp_Q94C60_SPT42_ARATH_46-39_6e-32_Spt4_PF06093-8_8-4e-31_TRINITY_DN1814_c0_g1_i1_2-358
LRACFRCKLVK--TYEQ-------------------FYS-S-----G-CEN--C--P---
--FL-------------E--M------------D-G-NR----D-RVT-QATTADFQGC-
---------------------------------------IAML---Q-P----------Q
E-----S-WVARW----QRI------------------------------V-----K---
-------KKP-GMYAVTI-
>EP00736_Rhodelphis_marinus_P012193_Rmarinus@m-16366
LRACWKCGLIK--TYEQ-------------------FVD-T-----G-CEN--C--P---
-----------------D--L------------D-G-DR----D-RIL-TGTTADFEGF-
---------------------------------------IALI---K-P----------E
K-----S-WVAKW----QRL------------------------------V-----D---
-------RAP-GIYAVHL-
>EP00738_Chloropicon_primus_P003185_QDZ20667-1_transcription_elongation_factor_Spt4_Chloropicon_primus
--CCIRCRLIK--TKAQ-------------------FYE-V-----G-CEN--C--P---
--SL-------------I--P------------K-G-SQ----E-EVE-EYTSKKFDGI-
---------------------------------------ISVV---D-P----------D
D-----S-WARKW----VRL------------------------------N-----K---
------qIVP-GVYAMRC-
>EP00740_Mantoniella_antarctica_P021107_CAMPEP_0198684198_NCGR_PEP_ID_MMETSP1468-20131203_11774_1_TAXON_ID_1461545_ORGANISM_"Mantoniella_sp_Strain_CCMP1436"_LENGTH_182_DNA_ID_CAMNT_0044428837_DNA_START_1_DNA_END_548_DNA_ORIENTATION_
-RACFRCKLIK--TFEQ-------------------FFE-T-----G-CDN--C--A---
--FF-------------Q--M------------A-E-DR----D-RVA-ECTTPSYSGI-
---------------------------------------CSVI---D-P----------K
A-----S-WAAKW----LRL------------------------------A-----K---
-------LVP-GCYALEL-
>EP00741_Cyanophora_paradoxa_P007480_tig00001130_g7235-t1
LRACLGCSLVK--TFDQ-------------------FIK-F-----G-CPN--C--V---
--DL-------------M--L------------Q-D-DK----Q-RVN-DCTSVAFDGV-
---------------------------------------ISMM---K-P----------T
E-----S-WVARW----QRI------------------------------A-----K---
-------CQP-GVYAIRVH
>EP00742_Colponemidia_sp_Colp-10_P008573_GILJ01009294-1-p1_GENE-GILJ01009294-1_GILJ01009294-1-p1_ORF_type_complete_len_114_score_5-04_GILJ01009294-1_45-386
LRACLQCHLLK--TFDQ-------------------FYN-S-----G-CEN--C--P---
--FF-------------D--M------------V-G-DK----E-RVM-DCTSPSYEGI-
---------------------------------------VSMM---V-P----------T
E-----S-WVARW----NRL------------------------------I-----K---
-------NVP-GCYCISV-
>EP00744_Colponema_vietnamica_P007683_GILI01011033-1-p1_GENE-GILI01011033-1_GILI01011033-1-p1_ORF_type_complete_len_127_score_21-52_GILI01011033-1_51-383
LRACLQCHLVK--THEQ-------------------FYQ-D-----G-CDN--C--H---
--FF-------------N--M------------Q-N-DK----N-LVE-SCTSTNFEGI-
---------------------------------------ISMM---Q-P----------T
E-----S-WVARW----NRI------------------------------V-----P---
-------YVP-GCYCISVT
>EP00745_Piridium_sociabile_P002500_TRINITY_DN115139_c0_g1_i1-p1_TRINITY_DN115139_c0_g1_TRINITY_DN115139_c0_g1_i1-p1_ORF_type_complete_len_133_score_18-19_TRINITY_DN115139_c0_g1_i1_79-477
LRACLNCKMVK--TFEQ-------------------FYE-E-----G-CHN--C--P---
--DL-------------H--L------------R-S-DK----Q-RIE-DSTTALFTGL-
---------------------------------------MSII---N-P----------K
------A-WIARY----TNV------------------------------A-----D---
-------RVP-GCYAVNVT
>EP00745_Piridium_sociabile_P006580_TRINITY_DN142356_c0_g1_i1-p1_TRINITY_DN142356_c0_g1_TRINITY_DN142356_c0_g1_i1-p1_ORF_type_complete_len_118_score_22-45_TRINITY_DN142356_c0_g1_i1_346-699
LRACLLCSLVK--TLEQ-------------------FEF-D-----G-CDN--C--D---
-nYL-------------H--M------------K-G-NR----D-VVY-DCTSANFDGL-
---------------------------------------MAMM---S-P----------E
D-----S-WVAKW----QRT------------------------------E-----R---
-------FVK-GCYAVSVT
>EP00746_Dinoflagellata_sp_MGD_P015919_gnl_MRDRNA2_MRDRNA2_135615_c0_seq1-p1_gnl_MRDRNA2_MRDRNA2_135615_c0_gnl_MRDRNA2_MRDRNA2_135615_c0_seq1-p1_ORF_type_3prime_partial_len_159_score_27-28_gnl_MRDRNA2_MRDRNA2_135615_c0_seq1_1-474
LRACIQCRFVM--TSQQ-------------------FYN-F-----G-CPTeeC--R---
--AL-------------E--M------------K-E-SD----G-RVA-ACTTANFSGM-
---------------------------------------VTVL--tM-K----------A
K-----G-WVSRV----NGI------------------------------E-----G---
-------KKP-GCYAVSV-
>EP00747_Dinoflagellata_sp_TGD_P082108_gnl_TRDRNA2_TRDRNA2_161567_c2_seq1-p1_gnl_TRDRNA2_TRDRNA2_161567_c2_gnl_TRDRNA2_TRDRNA2_161567_c2_seq1-p1_ORF_type_complete_len_235_score_41-89_gnl_TRDRNA2_TRDRNA2_161567_c2_seq1_209-913
LRACLRCRRIM--AKDQ-------------------FFQ-Y-----G-CPD--C--K---
-eTL-------------N--M------------M-E-NE----G-RVL-ACTSAKFLGY-
---------------------------------------IAVL---R-S----------G
------T-FVGRF----NGL------------------------------E-----K---
-------RMP-GMYALTV-
>EP00749_Cafeteria_burkhardae_P008239_KAA0157429-1_hypothetical_protein_FNF29_00005_Cafeteria_roenbergensis
LRACKTCRLVK--SRRQ-------------------FHK-D-----A-CEN--C--Pg--
-eRP-------------H--T------------A-GeRE----D-FVQ-SHTTSAFTGL-
---------------------------------------VSIT---N-P----------Q
E-----S-WIAKR----LGL------------------------------Q-----Eyvd
degnrvpFKV-GVYAV---
>EP00751_Fragilariopsis_kerguelensis_P031488_CAMPEP_0170925106_NCGR_PEP_ID_MMETSP0735-20130129_12086_1_TAXON_ID_186038_ORGANISM_"Fragilariopsis_kerguelensis_Strain_L26-C5"_LENGTH_159_DNA_ID_CAMNT_0011325123_DNA_START_1_DNA_END_479_DNA_ORIENTATION_
IRACKRCGILK--TLEQ-------------------FIN-E-----G-CEN--C--S---
--XL-------------D--M------------I-D-NP----E-RAN-TCTSAFYEGQ-
---------------------------------------AALM---D-P----------N
E-----S-WAAKW----IRV------------------------------D-----T---
-------YLP-GVYAISIT
>EP00753_Platysulcus_tardus_P014880_PLAT460-1-p2_GENE-PLAT460-1_PLAT460-1-p2_ORF_type_5prime_partial_len_146_score_35-80_PLAT460-1_3-440
LRACMRCGLVK--TSRQ-------------------FAE-T-----G-CEN--C--P---
--FL-------------E--L------------D-D-QP----D-RLP-LMTSAYFEGL-
---------------------------------------ISMM---A-P----------S
K-----S-WVARW----QRI------------------------------D-----K---
-------LKP-GCYAVAV-
>EP00754_Rhynchopus_humris_P012928_Rhum_TRINITY_DN14309_c6_g1_Rhum_TRINITY_DN14309_c6_g1_i1_g-80976_m-80976
LRACNRCKLLK--TMDQ-------------------FTE-Q-----G-CNN--C--R---
--DY----------------I------------K-P-GA----V-DVQ-SKTTLNFEGM-
---------------------------------------ACVCt-gN-M----------Q
D-----S-WVCRW----QGL------------------------------E-----Rs--
------gLVP-GAYAVAI-
>EP00755_Sulcionema_specki_P034923_Sspe_Gene-103886_Locus_79744_Transcript_1_1_Confidence_1-000_Length_589_g-103886_m-103886_K15171_SUPT4H1_SPT4_transcription_elongation_factor_SPT4
LVACLRCKMLK--TLDQ-------------------FVA-Q-----G-CTN--C--P---
--SY-------------I--P------------K-D-RR----Q-LAT-ERTTGNFEGM-
---------------------------------------VGLCs-aD-R----------S
D-----S-WVARW----QGL------------------------------S-----Qp--
------gLAT-GAYAVTI-
>EP00756_Hemistasia_phaeocysticola_P045465_Hpha_TRINITY_DN19216_c0_g1_TRINITY_DN19216_c0_g1_i1_g-194360_m-194360
LRACKRCRLLK--TIEQ-------------------WCQ-Y-----G-CDN--C--A---
--SA-------------G--F-----------gP-S-SR----R-DAE-AKTTLSFEGM-
---------------------------------------ACVTt-gD-R----------N
D-----S-WVARA----LGL------------------------------Na---nS---
-------LNR-GAYAVRL-
>EP00757_Euglenozoa_sp_SAG-D1_P010647_gene10647-3242_t
LKACLGCRLVK--TMEQ-------------------YRW-W-----G-CNN--C--R---
--TG-------------R--Vrepaf-ghrrlpA-M-AQ----K-QIA-ETTTGEFSGM-
---------------------------------------AAIL---N-P----------G
R-----S-WVAKY----LG-----------------------------------------
-------------------
>EP00758_Cryptobia_borreli_P003075_Tbor_TRINITY_DN3508_c0_g1_TRINITY_DN3508_c0_g1_i1_g-2923_m-2923_K15171_SUPT4H1_SPT4_transcription_elongation_factor_SPT4
LRACRRCRRIL--TEIQ-------------------FIH-E-----S-CAN--C--R---
--DS-------------EdpV------------P-S-TR----Q-EVE-ESTVHNFSGY-
---------------------------------------IGLI---N-P----------E
R-----S-WVARL----MGS------------------------------R-----N---
-------VRQ-GIYAFEL-
>EP00759_Apiculatamorpha_spiralis_P010464_PhF_6_TR17165_c0_g1_i1_m-26427_K15171_SUPT4H1_SPT4_transcription_elongation_factor_SPT4
LHACRGCRIIL--TSDL-------------------FRR-Q-----G-CPN--C--Q---
--T------------------------------------------KGM-ENTTSSFEGM-
---------------------------------------VGVF---N-P----------K
R-----S-WVCST----IQC------------------------------Q-----K---
------vQSP-GLYAIVVH
>EP00760_Papus_ankaliazontas_P022874_PhM_4_TR19058_c0_g1_i2_m-66825
LRACRACHLVL--PVDY-------------------FRRhR-----G-CPN--C--H---
--VK-------------E--Gddpl---lgpagS-G-SRnaplH-DIL-QITTAHFDGV-
---------------------------------------VGVI--sQ-P----------H
K-----S-WVARS----IRA------------------------------D-----Ra--
------aRIP-GMYAMVVH
>EP00762_Andalucia_godoyi_P003007_ANDGO_04073-mRNA-1_Transcription_elongation_factor_SPT4
LRACKGCGLVK--TLQQ-------------------FSL-K-----G-CEN--C--P---
--FM-------------------------------G-RG----Q-RAQ-EYTTSKFQGF-
---------------------------------------VAIL---S-P----------Q
D-----S-WIAQC----TGH------------------------------N-----L---
-------QAP-GTYALAV-
>EP00763_Giardia_muris_P001857_TNJ27957-1_Transcription_elongation_factor_Spt4_Giardia_muris
LRACVNCRFVL--DTEH-------------------WRQ-Q-----AtCPN--C--G---
-----------------------------------------------T-NRAFTRFDGL-
---------------------------------------VALLt-lN-E----------N
S-----S-YIRRAlftsQRN------------------------------E-----P---
-------NIP-GLYAIRL-
>EP00764_Aduncisulcus_paluster_P010221_gnl_Carplike_NY0171_3513_a4744_549-p1_GENE-gnl_Carplike_NY0171_3513_a4744_549_gnl_Carplike_NY0171_3513_a4744_549-p1_ORF_type_5prime_partial_len_100_score_12-26_gnl_Carplike_NY0171_3513_a4744_549_2-301
LVACTDCRLLK--TLDQ-------------------FKE-N-----G-CEN--C--D---
-------------------------------------HH----A-DPQ-TYTTSHFSGV-
---------------------------------------TLVL---DsS----------E
K-----S-WIAKR----LDL------------------------------D-----K---
-------RAI-GMYALDI-
>EP00766_Chilomastix_caulleryi_P000817_gnl_Chilomastix_caulleri_1796-p1_GENE-gnl_Chilomastix_caulleri_1796_gnl_Chilomastix_caulleri_1796-p1_ORF_type_complete_len_135_score_24-93_gnl_Chilomastix_caulleri_1796_43-447
LRACRTCRLVK--LRSQ-------------------FIE-H-----G-CEN--C--G---
--TI-------------K---------------R-G-EK----R-EVD-LKLTPYFEGI-
---------------------------------------VAIF---D-V----------D
S-----S-WLRRG----FGKil--------------------------emE-----Deey
----fpiKVP-GLYAFNV-
>EP00767_Chilomastix_cuspidata_P004366_gnl_Chilomastix_cuspidata_4501-p2_GENE-gnl_Chilomastix_cuspidata_4501_gnl_Chilomastix_cuspidata_4501-p2_ORF_type_complete_len_138_score_21-85_gnl_Chilomastix_cuspidata_4501_195-608
LRACLQCKLVK--TREQ-------------------FIE-H-----G-CEN--C--P---
--TF----------------A------------R-R-SR----N-DVE-DLTTPYFEGV-
---------------------------------------VAIF---D-P----------K
R-----S-WIYRA----MDF------------------------------D-----Er--
------dLKP-GIYALV--
>EP00770_Monocercomonoides_exilis_P008676_MONOS_8633-1-p1_transcript_MONOS_8633-1_gene_MONOS_8633_organism_Monocercomonoides_exilis_PA203_gene_product_transcription_elongation_factor_SPT4-like_protein_transcript_product_transcription_elongation_factor_SPT4-like_protein_location_Mono_scaffold00330_34210-34694_protein_length_117_sequence_SO_supercontig_SO_protein_coding_is_pseudo_false
MRACLVCGLIK--TAAQ-------------------FQA-Q-----G-CEN--C--E---
-rYL-------------Q--M------------K-G-DK----E-RVE-QTTTQNFQSL-
---------------------------------------VGIT---D-P----------M
G-----S-WIASR----LRL------------------------------T-----E---
-------KVP-GCYAVSI-
>EP00771_Trimastix_marina_P000720_gnl_Trimastix_PCT_1748-p1_GENE-gnl_Trimastix_PCT_1748_gnl_Trimastix_PCT_1748-p1_ORF_type_5prime_partial_len_120_score_14-30_gnl_Trimastix_PCT_1748_2-361
LRACLGCGLVK--TVQQ-------------------FED-F-----G-CEN--C--D---
---L-------------Q--M------------Q-H-DR----D-RVY-DCTSPSFEGL-
---------------------------------------ISLM---N-N----------E
E-----S-WVGNW----QRL------------------------------I-----G---
-------KAR-GCYAIKVH
>EP00792_Barthelona_sp_PAP020_P001252_TRINITY_DN11994_c0_g1_i1-p1_TRINITY_DN11994_c0_g1_TRINITY_DN11994_c0_g1_i1-p1_ORF_type_complete_len_117_score_35-74_TRINITY_DN11994_c0_g1_i1_31-381
-YCCKICGLVK--NFGQ-------------------FQN-Y-----G-CEN--C--S---
--QY-------------G--V----------------------E-ITE-GFLTRNFEGV-
---------------------------------------VALM---N-P----------S
I-----S-WVGKY----KIY------------------------------D-----N---
-------YVP-GLYALEI-
>EP00793_Prasinoderma_coloniale_P001422_PRCOL_00005197-RA
LRCCLNCKLVK--TFEQ-------------------FID-A-----G-CDN--C--P---
--FL-------------N--M------------Q-S-DQ----D-RVT-ECTSSNFDGI-
---------------------------------------ISVM---K-P----------Q
E-----S-WASRW----LKI------------------------------E-----R---
-------TLP-GCYAVYV-
>EP00796_Vickermania_ingenoplastis_P005297_gene5297-3800_t
--ACRSCRRVL--NEVQ-------------------WYA-E-----G-CLE--C--S---
--TG-------------P--V----------------SR----G-DLM-EYATAKFTNF-
---------------------------------------IGLV---A-P----------E
Q-----S-WVGRF----IGKslga---------------------qererS-----A---
-------YLG-GIYA----
>EP00798_Chlamydomonas_sp_ICE-L_P005071_gene5071-34866_t
LRSCFVCRLVK--SEKQ-------------------FFE-G-----G-CDN--C--N---
--FL-------------Q--M------------E-E-DR----G-RVS-DFTTPNFSG--
------------------------------------------------------------
------------------------------------------------------------
-------------------
>EP00799_Chlamydomonas_eustigma_P011998_GAX84542-1_hypothetical_protein_CEUSTIGMA_g11963-t1_Chlamydomonas_eustigma
LRACFVCRLVK--SEAQ-------------------FVE-S-----G-CDN--C--K---
--FL-------------D--L------------E-G-DR----G-RVA-DYTTPNFSGL-
---------------------------------------ISVM---D-P----------S
S-----S-WATKW----LHL------------------------------S-----K---
-------YVP-GCYTLMVN
>EP00801_Mesodinium_rubrum_P015349_Mrub_15806-p1_GENE-Mrub_15806_Mrub_15806-p1_ORF_type_5prime_partial_len_108_score_18-69_Mrub_15806_34-357
LRACVCCRLIK--TEDQ-------------------FTK-E-----G-CDN--C--D---
--FL-------------N--M------------R-D-DT----Q-RVI-QATSPNFEGM-
---------------------------------------IALI---N-P----------R
D-----S-WVARY----TQN------------------------------R-----T---
-------MLP-GLYAIDVT
>EP00803_Ostreobium_quekettii_P002764_evm-model-scf_666-2_EVM-evm-TU-scf_666-2_scf_666_8950-10998
-VSCMVCGLVK--TFGQ-------------------FFA-S-----G-CEN--C--H---
--FL-------------S--M------------K-D-DR----D-RTE-MCTTASFSGL-
---------------------------------------VSTM---E-P----------H
K-----S-WASRW----LHI------------------------------D-----N---
-------LAP-GCYALAVN
>EP00804_Cyclotella_cryptica_P016510_CCRYP_004717-RA_>CCRYP_004717-RA_protein_AED_0-38_eAED_0-38_QI_0_0-66_0-25_1_1_1_4_912_148
VRACMRCGIIK--TLDQ-------------------FLE-Y-----G-CEN--C--P---
--FL-------------D--M------------A-G-NH----E-RCN-MCTTAFFEGQ-
---------------------------------------VAVM---D-P----------G
E-----S-WTAKW----IRV------------------------------D-----G---
-------YLP-GIYAISIT
>EP00808_Paulinella_micropora_P021313_g73988-t1
LRACLQCKLIK--TARQ-------------------FEE-K-----G-CEN--C--P---
-----------------N--L------------T-E-EN----I-PFA-DYTTPTFQGM-
---------------------------------------IAMM---D-P----------E
H-----S-WVARW----QSG------------------------------G-----Kme-
----giaTTK-GMYAIAVT
>EP00810_Oxytricha_trifallax_P000246_KEJ82939_pep_supercontig_Oxytricha_MIC_v2-0_ctg7180000069161_12485_13030_1_gene_OXYTRIMIC_381_transcript_KEJ82939_gene_biotype_protein_coding_transcript_biotype_protein_coding_description_Spt4_RpoE2_zinc_finger_protein
LRACLDCHFIR--NDHQ-------------------FLE-D-----G-CMN--C--K---
--AQ-------------D-----------------Y-DN----E-VMA-ERTSANYQGI-
---------------------------------------ICVM---Q-N----------K
E-----S-WVSRF----NNL------------------------------Q-----N---
-------KVP-GAYALC--
>EP00815_Leptocylindrus_aporus_P012274_CAMPEP_0116059162_NCGR_PEP_ID_MMETSP0322-20121206_5634_1_TAXON_ID_163516_ORGANISM_"Leptocylindrus_danicus_var-_apora_Strain_B651"_LENGTH_130_DNA_ID_CAMNT_0003543495_DNA_START_1_DNA_END_393_DNA_ORIENTATION_-
IRACKRCGLLK--TLNQ-------------------FLD-D-----G-CDN--C--P---
--FL-------------E--M------------R-D-DP----A-RAI-EYTSAFFEGT-
---------------------------------------AAIM---T-P----------N
E-----S-WAARW----MRI------------------------------D-----R---
-------FVP-GVYALSVT
>EP00816_Leptocylindrus_hargravesii_P010502_CAMPEP_0196802702_NCGR_PEP_ID_MMETSP1362-20130617_2273_1_TAXON_ID_163516_ORGANISM_"Leptocylindrus_danicus_Strain_CCMP1856"_LENGTH_130_DNA_ID_CAMNT_0042174069_DNA_START_1_DNA_END_388_DNA_ORIENTATION_
IRACKRCGILK--TFNQ-------------------FYD-D-----G-CEN--C--P---
--FL-------------E--M------------R-D-DA----D-KCN-NYTSAFYEGA-
---------------------------------------CAVM---T-P----------N
E-----S-WAAKW----LRI------------------------------D-----Q---
-------YLP-GVYALSI-
>EP00820_Chromera_velia_P009001_Cvel_4403-t1-p1_transcript_Cvel_4403-t1_gene_Cvel_4403_organism_Chromera_velia_CCMP2878_gene_product_Transcription_elongation_factor_SPT4_homolog_1_putative_transcript_product_Transcription_elongation_factor_SPT4_homolog_1_putative_location_Cvel_scaffold191_82793-84822_protein_length_121_sequence_SO_supercontig_SO_protein_coding_is_pseudo_false
LRACLTCKLVK--TYEQ-------------------FYD-S-----G-CDN--C--V---
--EF-------------A--I------------Q-G-ER----N-AVE-SYTTAEFAGF-
---------------------------------------ISMM---E-P----------S
T-----S-FAARV----NGL------------------------------G-----K---
-------RVP-GCYAIRV-
>EP00823_Brevimastigomonas_motovehiculus_P007686_TRINITY_DN67_c1_g1_i1-p1_TRINITY_DN67_c1_g1_TRINITY_DN67_c1_g1_i1-p1_ORF_type_5prime_partial_len_210_score_82-36_TRINITY_DN67_c1_g1_i1_3-632
LRACLRCKLVK--SLDQ-------------------FKK-D-----G-CEN--C--Q---
-kDF---------------------------------ES----T-NAI-EETTPKFQGL-
---------------------------------------ISMM---Q-P----------T
E-----S-WVARY----QKQ------------------------------D-----K---
-------KVR-GLYALAV-
>EP00824_Muranothrix_gubernata_P019062_TRINITY_DN38597_c0_g1_i1-p1_TRINITY_DN38597_c0_g1_TRINITY_DN38597_c0_g1_i1-p1_ORF_type_internal_len_120_score_16-47_TRINITY_DN38597_c0_g1_i1_3-359
LRACLNCGMIK--TTDQ-------------------FVR-H-----G-CDN--C--P---
--DL-------------A--M------------M-G-DK----E-RVF-DASTTNFDGV-
---------------------------------------IAMM---D-T----------G
R-----S-WVARW----QHI------------------------------Rs---nR---
-------LVA-GVYAITL-
>EP00826_Nyctotherus_ovalis_P065810_TRINITY_DN9688_c0_g2_i3-p1_TRINITY_DN9688_c0_g2_TRINITY_DN9688_c0_g2_i3-p1_ORF_type_internal_len_173_score_62-23_TRINITY_DN9688_c0_g2_i3_3-518
LRACMQCRLVK--TGEQ-------------------FRR-D-----G-CEN--C--R---
--LP---------------------------------RG----E-EYR-DYTSENFEGL-
---------------------------------------ISLI---N-T----------Q
Y-----S-WVARV----NNL------------------------------V-----G---
-------LVP-GCYCVEV-
>EP00828_Plagiopyla_frontata_P023735_TRINITY_DN30335_c0_g1_i1-p2_TRINITY_DN30335_c0_g1_TRINITY_DN30335_c0_g1_i1-p2_ORF_type_complete_len_105_score_15-60_TRINITY_DN30335_c0_g1_i1_127-441
LRACMKCHLIK--TEEE-------------------WRN-DqrignS-CPN--C--D---
--------------------------------------N----Q-VTL-DQTTQHFEGL-
---------------------------------------LAIT---K-P----------E
E-----S-WVAKS----QNL------------------------------T-----N---
-------RVP-GIYCLKL-
>EP00828_Plagiopyla_frontata_P023736_TRINITY_DN30335_c0_g1_i2-p2_TRINITY_DN30335_c0_g1_TRINITY_DN30335_c0_g1_i2-p2_ORF_type_5prime_partial_len_108_score_18-19_TRINITY_DN30335_c0_g1_i2_127-450
------------------------------------------------------------
---V-------------Q--E------------T-G-DN----Q-VTM-DQTTQHFEGL-
---------------------------------------LAIT---K-P----------E
E-----S-WVAKS----QNL------------------------------T-----N---
-------RVP-GIYCLKL-
>EP00829_Urostomides_striatus_P003884_TRINITY_DN14232_c0_g1_i1-p1_TRINITY_DN14232_c0_g1_TRINITY_DN14232_c0_g1_i1-p1_ORF_type_internal_len_176_score_77-16_TRINITY_DN14232_c0_g1_i1_3-527
LRACLHCHLIK--TEEQ-------------------FKK-A-----G-CEN--C--N---
---I-------------S--M--------------K-DI----D-GLQ-DHTSANFEGI-
---------------------------------------ISLI---D-P----------K
H-----S-WVARS----NNL------------------------------N-----N---
-------AIP-GCYCIDV-
>EP00830_Metopus_es_P019758_TRINITY_DN746_c0_g2_i1-p1_TRINITY_DN746_c0_g2_TRINITY_DN746_c0_g2_i1-p1_ORF_type_internal_len_162_score_22-11_TRINITY_DN746_c0_g2_i1_2-484
LRACLHCHLIK--TEDQ-------------------FKK-I-----G-CEN--C--N---
---L-------------A--M--------------Y-EY----D-TLD-RHTSSNFEGI-
---------------------------------------ISLV---D-P----------K
H-----S-WVAKA----NNL------------------------------T-----Q---
-------FIP-GCYCIDV-
>EP00830_Metopus_es_P019759_TRINITY_DN746_c0_g2_i2-p2_TRINITY_DN746_c0_g2_TRINITY_DN746_c0_g2_i2-p2_ORF_type_internal_len_110_score_35-73_TRINITY_DN746_c0_g2_i2_3-329
LRACLHCHLIK--TEDQ-------------------FKK-I-----G-CEN--C--N---
---L-------------A--M------------Y-E------------------------
------------------------------------------------------------
------------------------------------------------------------
-------------------
>EP00831_Metopus_contortus_P027228_TRINITY_DN22954_c0_g1_i2-p1_TRINITY_DN22954_c0_g1_TRINITY_DN22954_c0_g1_i2-p1_ORF_type_5prime_partial_len_131_score_28-43_TRINITY_DN22954_c0_g1_i2_72-464
--------YMG--TEEQ-------------------FKK-T-----G-CEN--C--N---
---I-------------S--M--------------R-DI----D-AVL-INTSPYFEGI-
---------------------------------------ISLI---N-P----------K
F-----S-WVARA----NGL------------------------------K-----S---
-------RVP-GCYCVDV-
>EP00850_Spirogloea_muscicola_P017169_SM000145S00786_mRNA_locus_s145_66230_66574_-_translate_table_standard
LRACLRCGLVK--AYEQ-------------------FAE-G-----G-CDN--C--P---
--FF-------------A--L------------D-R-DA----D-RVA-DATTSAFSGL-
---------------------------------------VSSM---D-P----------A
S-----S-WAARW----LRI------------------------------S-----K---
-------FAP-GCYALSVT
>EP00872_Gracilariopsis_chorda_P007364_PXF46746-1_Transcription_elongation_factor_SPT4_Gracilariopsis_chorda
LKACMSCSLIK--TTQQ-------------------FYT-D-----G-CDN--C--D---
--FM-------------S--L------------A-G-DK----E-RIS-ACTTSQFVGT-
---------------------------------------YVVM---N-P----------T
K-----S-WVAKW----QRV------------------------------A-----S---
-------FVP-GAYAVHI-
>EP00877_Chromochloris_zofingiensis_P002724_jgi_Chrzof1_12452_Cz06g34340-t1
LRACHVCRLIK--TERQ-------------------FLE-S-----G-CDN--C--R---
--FL-------------E--M------------E-E-DG----E-RLQ-ICTTPNFSGM-
---------------------------------------VSVM---D-P----------K
A-----S-WATKW----VHL------------------------------A-----K---
-------YVP-GCYALVVN
>EP00879_Flechtneria_rotunda_P018410_GHRR01019312-1-p2_GENE-GHRR01019312-1_GHRR01019312-1-p2_ORF_type_complete_len_134_score_36-70_GHRR01019312-1_1776-2177
LRACFVCKLTK--ATPQ-------------------WLD-T-----G-CDN--C--R---
--WM-------------D--T--------------A-DM----E-SLD-LCTTTNFSGL-
---------------------------------------MTLM---E-P----------P
S-----S-WVAKW----THT------------------------------A-----K---
-------FVP-GCYALTI-
>EP00880_Monoraphidium_neglectum_P012422_XP_013902658-1_putative_Transcription_elongation_factor_SPT4_Monoraphidium_neglectum
LRACFVCRLVK--TERQ-------------------FIE-A-----G-CDN--C--R---
--FL-------------R--M------------E-D-DR----D-AVT-NLTTPNFTGM-
---------------------------------------IAVI---N-P----------K
S-----S-WATKW----ERL------------------------------D-----K---
-------AVP-GCYALAVN
>EP00881_Raphidocelis_subcapitata_P009864_GBF97153-1_transcription_elongation_factor-like_Raphidocelis_subcapitata
LRACFVCRLIK--TERQ-------------------FEE-A-----G-CDN--C--R---
--FL-------------R--L------------E-D-DR----D-AVA-NLTTPNFTGM-
---------------------------------------IAAI---T-P----------K
S-----S-WATRW----ERL------------------------------D-----K---
-------AVP-GCYALAI-
>EP00882_Tetradesmus_deserticola_P004961_GHRQ01005228-1-p1_GENE-GHRQ01005228-1_GHRQ01005228-1-p1_ORF_type_complete_len_135_score_20-71_GHRQ01005228-1_606-1010
LRACFVCKLIK--ATPQ-------------------WMD-S-----G-CDN--C--R---
--WM-------------D--M--------------S-DM----E-SLD-QCTTTNFSGL-
---------------------------------------MTVM---E-P----------P
T-----S-WVAKW----THT------------------------------S-----K---
-------CVP-GCYALAI-
>EP00884_Botryococcus_braunii_P014732_jgi_Botrbrau1_2325_Bobra-39_1s0014-1
LCACVPCRLIK--TFDQ-------------------FLD-T-----G-CEN--C--P---
--FL-------------M--M------------D-G-DR----E-RCT-DCTTVNFSGT-
---------------------------------------VAVM---D-P----------T
A-----S-WAAKW----LHI------------------------------S-----K---
-------FVP-GCYALEVQ
>EP00887_Chlorella_sp_A99_P005939_scaffold29-g5939-t1
LRCCHGCRLVK--AFAQ-------------------FYE-Q-----G-CEN--C--P---
--FL-------------D--M------------E-G-DK----E-RVY-DSTTTEYSGI-
---------------------------------------ISVM---D-P----------A
G-----S-WGAKW----LHL------------------------------R-----S---
-------FVP-GCYALSVH
>EP00889_Picochlorum_renovo_P001872_jgi_Picre1_28902_NNA_004298-t1
LRCCVPCRLVK--TLEQ-------------------FYE-Q-----G-CEN--C--Q---
--FL-------------D--M------------E-G-DR----E-RIE-DCTTTEFHGM-
---------------------------------------AAVV---D-P----------N
D-----S-WASKW----LHH------------------------------R-----K---
-------HVP-GCYALSV-
>EP00890_Picochlorum_soloecismus_P005837_jgi_Picsp_1_6254_NSC_03608-R1_transcription_elongation_factor_spt4
LRCCVPCRLVK--TLEQ-------------------FFE-Q-----G-CEN--C--P---
--FL-------------Q--M------------E-G-DR----E-RIE-DSTTTEFHGM-
---------------------------------------VAIM---D-P----------E
G-----S-WSSKW----LHH------------------------------R-----K---
-------HVP-GCYALSVQ
>EP00891_Asterochloris_glomerata_P007753_jgi_Astpho2_7753_gw1-00116-38-1_t
LCACFGCKLVK--TQQQ-------------------FLD-N-----G-CEN--C--P---
--YL-------------N--M------------E-G-DH----D-RVH-DATSVNFKGM-
---------------------------------------MMQL---D-P----------P
G-----S-WVAKW-----------------------------------------------
-------------------
>EP00892_Ulva_mutabilis_P004334_jgi_Ulvmu1_2272_UM013_0119-1
-WACRSCGLVK--TIIQ-------------------FEE-E-----G-CDN--C--D---
--PG-------------N-pM----------------GV----D-AMQ-ETCTTNFSGF-
---------------------------------------IAIM---D-P----------D
K-----S-WCARW----IRK------------------------------K-----K---
-------YIP-GCYALKI-
>EP00893_Bathycoccus_prasinos_P001176_XP_007509199-1_predicted_protein_Bathycoccus_prasinos
-RACLRCKLVK--TFDQvsrsrstfsitfhpfdhyqFLT-D-----G-CEN--C--D---
--TL-------------N--L------------K-N-NT----E-LVS-QSTTNEYSGV-
---------------------------------------ISLI---D-P----------K
A-----S-WASKW----LRL------------------------------G-----Q---
-------SKP-GCYALEIH
>EP00897_Mesotaenium_endlicherianum_P009700_jgi_Mesen1_8759_ME000524S08054
LRACLRCTLLK--TYDQ-------------------FLV-S-----G-CEN--C--P---
--FF-------------Q--M------------A-N-DR----D-RVN-EGTTSNFTGI-
---------------------------------------ISSM---D-P----------D
S-----S-WAARW----LRI------------------------------S-----K---
-------SAP-GCYALSVT
>EP00898_Chlorokybus_atmophyticus_P007934_jgi_Chlat1_8141_Chrsp75S07567
MRACLRCALLK--TYDQ-------------------FAE-G-----G-CEN--C--P---
--FF-------------K--M------------E-T-DR----D-RVL-ECTTPNFTGM-
---------------------------------------IAVT---E-P----------D
G-----S-WAAKW----LHL------------------------------G-----R---
-------FVA-GCYALST-
>EP00901_Cardiosporidium_cionae_P000104_KAF8823030-1_transcription_elongation_factor_SPT4_Cardiosporidium_cionae
-RACNSCKIIL--SEQQ-------------------FYD-S-----G-CPN--C--P---
--NL-------------E--M------------D-R-DR----H-AVL-TSTSANFTGM-
---------------------------------------IAVM---K-P----------R
D-----S-WVAKY----NKL------------------------------T-----A---
-------TVP-GCYALSV-
>EP00902_Fistulifera_solaris_P014022_GAX23229-1_transcription_elongation_factor_SPT4_Fistulifera_solaris
VRACKRCGLLK--TQGQ-------------------FYD-E-----G-CEN--C--P---
--FL-------------E--M------------T-D-NV----E-RVN-SCTTAFFEGT-
---------------------------------------AAVM---D-P----------G
E-----S-WAAKW----IRV------------------------------D-----N---
-------YLP-GVYAITVT
>EP00903_Cladosiphon_okamuranus_P013651_g12713-t1
LRACKRCSLVK--GNDQ-------------------FVN-H-----G-CEN--C--Q---
--FL-------------Q--M------------E-S-DQ----A-RVQ-DCTTTYFSGL-
---------------------------------------IAMM---D-P----------E
S-----S-WVGKW----QRI------------------------------G-----E---
-------CRP-GMYAIEV-
>EP00905_Microchloropsis_salina_P007553_TFJ87394-1_hypothetical_protein_NSK_001726_Nannochloropsis_salina_CCMP1776
LRACRKCRLIK--EFTQ-------------------FVE-S-----G-CDN--C--M---
--QF-------------------------------E-DQ----E-EAA-EFTSPHYTGM-
---------------------------------------MALV---H-P----------E
D-----S-WSAKW----QGA------------------------------R-----R---
-------YRP-GLYALQV-
>EP00906_Rhabdomonas_costata_P018900_RCo027533
LRACVHCRLVK--TLAQ-------------------FQA-D-----G-CEN--C--P---
--HL-------------H--------------------T----D-RVE-EWSTLNFEGL-
---------------------------------------MSLI---D-P----------R
S-----S-WVARW----KKS------------------------------S-----D---
-------LLP-GCYAITVH
>EP00913_Durusdinium_trenchii_P000423_g387-t1
-------------TKGQ-------------------FFE-L-----G-CPN--C--R---
--DL-------------Q--M------------Q-E-NE----N-RVY-ACTSSSYSGF-
---------------------------------------FSMV---N-P----------G
------A-FASRF----NGL------------------------------E-----K---
-------RMP-GCYALVVH
>EP00914_Ancora_sagittata_P021390_GHVO01042257-1-p1_GENE-GHVO01042257-1_GHVO01042257-1-p1_ORF_type_5prime_partial_len_144_score_9-92_GHVO01042257-1_2-433
-RACLVCRIIM--SEHQ-------------------FFE-L-----G-CPN--C--Q---
--FL-------------Q--L------------D-G-NR----N-AIY-DCTTANYDGM-
---------------------------------------ICIT---K-P----------E
E-----S-WVAKY----TNL------------------------------T-----A---
-------GIP-GCYALS--
>EP00915_Cephaloidophora_sp_WS-2016_P003544_GHVH01004789-1-p1_GENE-GHVH01004789-1_GHVH01004789-1-p1_ORF_type_5prime_partial_len_134_score_16-43_GHVH01004789-1_38-439
LRACMKCKIIL--AEDQ-------------------FTS-A-----G-CPN--C--P---
--DL-------------Q--L------------DyG-TA----E-DIE-ASTTANFEGM-
---------------------------------------ILVT---N-T----------E
Q-----S-WVARY----NRL------------------------------A-----Rsd-
-----vsLHL-GCYAVRV-
>EP00916_Digyalum_oweni_P004153_GHVL01007342-1-p1_GENE-GHVL01007342-1_GHVL01007342-1-p1_ORF_type_complete_len_123_score_17-97_GHVL01007342-1_162-530
LRACFSCGLIK--TRLQ-------------------FYE-E-----G-CNN--C--D---
--FF-------------P--M------------T-Q-SS----K-LVD-DCTTPNFEGM-
---------------------------------------VAVM---D-L----------K
R-----S-WVARR----IGA------------------------------Sq---aN---
-------VKA-GVYCVRV-
>EP00918_Siedleckia_nematoides_P035685_GHVU01077504-1-p1_GENE-GHVU01077504-1_GHVU01077504-1-p1_ORF_type_complete_len_122_score_16-45_GHVU01077504-1_233-562
LAACTECQLVQ--YEEQ-------------------FLK-D-----G-CPN--C--S---
--SS-------------K---------------Q-L-TN----D-RRQ-ANTTRRFKGL-
---------------------------------------VVVM---K-P----------K
E-----S-WLAST----QRL------------------------------G-----D---
-------MVP-GCYAAEV-
>EP00919_Chromeraceae_sp_WS-2016_P057997_GHVR01137556-1-p1_GENE-GHVR01137556-1_GHVR01137556-1-p1_ORF_type_5prime_partial_len_127_score_21-18_GHVR01137556-1_1-381
LRACLNCKLVK--TTKQ-------------------FFE-D-----G-CDN--C--K---
--FL-------------D--F------------N-G-NS----E-KIN-NCTSANFSGM-
---------------------------------------LSVI---N-P----------Q
L-----S-FAARY----NGV------------------------------A-----K---
-------CAR-GCYAVQV-
>EP00920_Eleutheroschizon_duboscqi_P021064_GHVT01049626-1-p1_GENE-GHVT01049626-1_GHVT01049626-1-p1_ORF_type_5prime_partial_len_276_score_60-23_GHVT01049626-1_490-1317
LRACIGCRVIM--SEQQ-------------------FFD-E-----G-CPN--C--P---
--VL-------------Q--M------------D-G-DR----H-RVL-DCTSPNFSGL-
---------------------------------------ISMM---K-P----------Q
A-----S-WVARF----NKL------------------------------T-----G---
-------VVP-GCYAMTV-
>EP00922_Rhytidocystis_sp_ex-Travisia-forbesii_P066260_GHVS01098360-1-p1_GENE-GHVS01098360-1_GHVS01098360-1-p1_ORF_type_complete_len_136_score_15-13_GHVS01098360-1_44-451
LRACLSCKLVM--SEQQ-------------------FYN-E-----G-CPN--C--Q---
--VL-------------Q--M------------D-G-DR----H-KVA-DMTTANFHGL-
---------------------------------------IALM---N-P----------E
R-----S-WVGRY----NKL------------------------------V-----D---
-------VVP-GCYASEV-
>EP00924_Labyrinthula_sp_SR-Ha-C_P005390_snap_masked-scaffold_1-processed-gene-30-44-mRNA-1_protein_AED_0-41_eAED_0-41_QI_0_-1_0_1_-1_1_1_0_113
LRACMSCLLVK--TFTQ-------------------FYE-E-----G-CDN--C--Q---
--FL-------------Q--M------------T-E-DR----D-RCE-MATTSDYQGF-
---------------------------------------VAVM---K-P----------E
Q-----S-WVSRW----IRV------------------------------S-----N---
-------LIP-GCYAIKVN
>EP00925_Amoebophrya_sp_RCC4383_P002154_GSA25T00014851001-1
WRACLSCKLLL--TVDQ-------------------YAR-I-----G-CPN--C--P---
--HL-------------H--L------------DeE-DE----E-LIF-KATTPSWTGI-
---------------------------------------LSHF---Q-R----------G
------G-WLKRA----THI-----------------------------pE-----T---
-------SVF-GCYAINV-
>EP00926_Amoebophrya_sp_RCC4398_P011420_GSA120T00009185001-1
WRACNKCRLLL--TMEQ-------------------FMR-L-----G-CPN--C--P---
-eLL-------------F--T------------E-E-EA----E-YTK-EKTTDEWSGM-
---------------------------------------LSHL---N-Q----------G
------G-WLKRA----VQI------------------------------P-----A---
------fYAY-GNYAIQI-
>EP00927_Polykrikos_kofoidii_P074911_TRINITY_DN70964_c0_g1_i1-p1_TRINITY_DN70964_c0_g1_TRINITY_DN70964_c0_g1_i1-p1_ORF_type_complete_len_234_score_26-83_TRINITY_DN70964_c0_g1_i1_116-754
LRACLRCRLIQ--TKDQ-------------------FFH-Q-----G-CPT--C--A---
-dVL-------------H--M------------R-E-DE----G-RVA-GCTTPTFQGY-
---------------------------------------VAII---R-P----------G
------S-FVSRF----NGL------------------------------D-----K---
-------RNP-GLYALSVT
>EP00929_Paragymnodinium_shiwhaense_P045796_TRINITY_DN23347_c1_g1_i1-p1_TRINITY_DN23347_c1_g1_TRINITY_DN23347_c1_g1_i1-p1_ORF_type_complete_len_429_score_122-88_TRINITY_DN23347_c1_g1_i1_100-1386
LRACKRCRVIQ--TKDQ-------------------FFK-S-----G-CPT--C--R---
-eVL-------------D--M------------K-E-NE----A-RVA-ACTTGNYHGI-
---------------------------------------LAIM---R-P----------G
------T-FTSRF----NGL------------------------------E-----K---
-------NSP-GLYALAVH
>EP00930_Biecheleria_cincta_P098903_TRINITY_DN90553_c0_g1_i1-p1_TRINITY_DN90553_c0_g1_TRINITY_DN90553_c0_g1_i1-p1_ORF_type_complete_len_304_score_73-52_TRINITY_DN90553_c0_g1_i1_44-955
LRACLGCRIIL--AKEQ-------------------FFQ-M-----G-CPN--C--K---
-gAL-------------S--M------------K-E-SE----G-RVL-ACTTPHYHGF-
---------------------------------------VSNI---R-P----------G
------A-FVSRY----LGL------------------------------E-----K---
-------RPP-GCYALAVQ
>EP00931_Biecheleriopsis_adriatica_P105406_TRINITY_DN79970_c0_g1_i1-p1_TRINITY_DN79970_c0_g1_TRINITY_DN79970_c0_g1_i1-p1_ORF_type_5prime_partial_len_280_score_81-36_TRINITY_DN79970_c0_g1_i1_1-840
LRACLQCRIIM--SKSQ-------------------FLE-I-----G-CPN--C--E---
-dML-------------N--M------------K-D-SD----G-RVI-ACTTSNFQGF-
---------------------------------------LSLI---K-P----------G
------A-FVSRF----NGI------------------------------E-----K---
-------RPP-GCYALTVR
>EP00933_Yihiella_yeosuensis_P021239_TRINITY_DN1685_c0_g1_i1-p1_TRINITY_DN1685_c0_g1_TRINITY_DN1685_c0_g1_i1-p1_ORF_type_complete_len_191_score_45-93_TRINITY_DN1685_c0_g1_i1_273-845
LRACLKCRLIL--TKEQ-------------------YFQ-T-----G-CPN--C--P---
--DL-------------Q--M------------T-E-SE----S-RVS-ACTTMHFQGM-
---------------------------------------MSLV---L-P----------G
------A-FASRF----TGL------------------------------Q-----D---
-------SHP-GCYALTVK
>EP00934_Nitzschia_sp_Nitz4_P006699_Nitzschia_sp-_Nitz4_scaffold205_size38804_31647_32136_NITZ4_007649-RA_size38804-augustus-gene-0-55-mRNA-1_1_CDS_3329541528_6689_frame0
IRACKRCGILK--TLQQ-------------------FIN-E-----G-CEN--C--P---
--FL-------------D--M------------V-D-DP----D-RCN-VCTSAFFEGQ-
---------------------------------------AAIM---D-P----------R
E-----S-WAAKW----IRC------------------------------D-----A---
-------YLP-GVYAISVT
>EP00939_MAST-03C_sp_MAST-3C-sp1_P004227_g4227-t1
LRACKVCTIIQ--SATQ-------------------FTV-N-----G-CPN--C--T---
--EL-------------K--M------------S-E-ER----G-RVN-LCTTPHFEGL-
---------------------------------------ICIL---D-K----------A
Q-----S-WVGKY----QRL------------------------------Q-----G---
-------QVK-GSYAVRV-
>EP00942_MAST-04A_sp_MAST-4A-sp1_P010988_g10988-t1
LVACRVCARIK--TVSQ-------------------FAD-T-----G-CES--C--Y---
-eDItngr-----kvceE-yF------------G-D-QH----K-MLQ-EILTPNFEGV-
---------------------------------------VCIM---D-T----------D
K-----S-WVARW----QGC------------------------------S-----T---
-------LRP-GAYAQKVN
>EP00943_MAST-04B_sp_MAST-4B-sp1_P007474_g7474-t1
LVACRVCARVK--TVDQ-------------------FSD-N-----G-CES--C--Ye--
-dIVngkq-----ateeY--F------------A-D-QH----K-MLQ-EIVTPNFDGL-
---------------------------------------VCVM---D-T----------E
K-----S-WVARW----QGC------------------------------S-----T---
-------LRP-GAYAQKVN
>EP00945_MAST-04E_sp_MAST-4E-sp1_P003269_g3269-t1
LIACRICGLVK--TFGQ-------------------FSE-E-----G-CDN--C--R---
--NYpf---------hdD--Y------------F-Q-GK----R-LME-EACTAQFIGT-
---------------------------------------FCMM---N-P----------E
K-----S-WAARY----QSA------------------------------T-----N---
-------FKA-GVYAVKV-
>EP00954_Amorphochlora_amoebiformis_P016276_1274742-Amorphochlora_amoeboformis-AAC-1
LRACLNCRLVK--TAQQ-------------------WKD-------N-CEN-gC--E---
--FG-----------------------------------------------TTSKFTGL-
------------------------------------------------------------
------------------------------------------------------------
-------------------
>EP00958_Prasinococcus_capsulatus_P017841_scaffold2045_cov404-Prasinococcus_capsulatus_cf-AAC-34
LRCCINCKLVK--TLQQ-------------------FLE-E-----G-CEN--C--A---
--FL-------------G--I------------E-G-DR----E-RMF-DCTTTNFSGP-
---------------------------------------CA-------------------
------------------------------------------------------------
-------------------
>EP00959_Pyramimonas_sp_CCMP1952_P102509_2144129-Pyramimonas_sp-AAC-1
------------------------------------------------------------
---------------------------------P-H-DR----D-RIN-DCITNNFTGM-
---------------------------------------ISVM---D-P----------K
T-----S-WAARW----SRL------------------------------G-----K---
-------FVP-GCYALTV-
>EP00966_Prymnesium_polylepis_P082867_1919070-Prymnesium_polylepis-1
LRACLVTGLVK--TEDQ-------------------WLR-E-----G-NEN--L--P---
--CL-------------E--I------------M-G-DR----E-MVQ-SCTSAKFDGM-
---------------------------------------MAVM---K-P----------N
A-----S-WTARW----QGL------------------------------T-----T---
-------YVP---------
>EP00967_Tisochrysis_lutea_P065584_scaffold85296_cov19-Tisochrysis_lutea-AAC-2
---------------AQ-------------------FIE-S-----G-CDN--C--P---
--WL-------------E--L------------E-E-EP----A-KVQ-DCTTGNFSGY-
------------------------------------------------------------
------------------------------------------------------------
-------------------
>EP00967_Tisochrysis_lutea_P117732_scaffold190630_cov31-Tisochrysis_lutea-AAC-1
----------------Q-------------------WLR-D-----G-NDN--V--P---
--ML-------------N--T------------K-N-ER----E-LMY-EVTSANFDGMv
cgratflsgapemlaarlkcgcanalvvcltsechvweqVAMM---K-P----------D
E-----S-WVARW----QGI------------------------------T-----H---
-------FVP-GCYALRVR
>EP00968_Pinguiococcus_pyrenoidosus_P022318_scaffold3144_cov260-Pinguiococcus_pyrenoidosus-AAC-5
-----------------------------------------------------C--G---
--AV------------dD--A------------R-S-AS----S-TSS-SLTRARFLRM-
---------------------------------------VALM---H-P----------Q
S-----S-WVSKW----QRL------------------------------R-----K---
-------IH----------
>EP00976_Prorocentrum_cordatum_P103031_1193297-Prorocentrum_minimum-AAC-2
LRACLRCRLLK--SFSQ-------------------FYE-N-----G-CEN--C--P---
--FV-------------------------------G-KA----A-SLP-KQRAKRAQGV-
---------------------------------------C--------------------
------------------------------------------------------------
-------------------
>EP00977_Amphora_coffeiformis_P008767_scaffold1987_cov145-Amphora_coffeaeformis-AAC-4
IRACKRCGLLK--TVAQ-------------------FYE-N-----G-CEN--C--T---
--FL-------------Y--M------------A-D-NM----D-QVG-RCTTAFFEGQ-
---------------------------------------AAIM---D-P----------R
E-----S-WAAKW----IRV------------------------------N-----A---
-------HLP-GVYALQVT
>EP00978_Attheya_sp_CCMP212_P032174_scaffold124175_cov49-Attheya_sp-AAC-3
IRSCKRCGILK--TLDQ-------------------FIN-E-----G-CEN--C--P---
--FL-------------D--M------------K---------------AISTSTF----
------------------------------------------------------------
------------------------------------------------------------
-------------------
>EP00979_Chaetoceros_neogracilis_P009313_scaffold2111_cov267-Chaetoceros_neogracile-AAC-24
IRACKRCGILK--TLDQ-------------------FIN-A-----G-CEN--C--P---
--FL-------------E--MvsavnnvsflavA-D-DP----E-KCN-LCTTAFFEGQ-
---------------------------------------AAVM---D-P----------R
E-----S-WTAKW----LRV------------------------------D-----A---
-------YLP-GVYAISVT
>EP00988_Cryptosporidium_hominis_P001590_PPS95177-1_Spt4_RpoE2_zinc_finger_containing_protein_Cryptosporidium_hominis
LRACLSCRIIL--SDQQ-------------------FYE-G-----G-CPN--C--T---
--HL-------------A--M------------E-F-DR----Q-KVN-SCTSMSFKGM-
---------------------------------------ISML---K-P----------N
E-----S-WVARY----NKL-----------------------------lP-----N---
-------IVP-GCYAVSV-
>EP00992_Anisonema_acinus_P012911_TRINITY_DN8444_c0_g1_i2-p1_TRINITY_DN8444_c0_g1_TRINITY_DN8444_c0_g1_i2-p1_ORF_type_5prime_partial_len_161_score_38-32_TRINITY_DN8444_c0_g1_i2_85-567
LRACCRCRLVK--TTMQ-------------------FEN-D-----G-CEN--C--P---
---------------------------------E-Q-NA----S-EMD-TWTSPNFEGM-
---------------------------------------IAMI---D-P----------A
H-----S-WVCKW----QKS------------------------------A-----D---
-------MLP-GCYAVAVH
>EP00994_Dinema_validum_P004939_NODE_3022_length_609_cov_13-698214_g2525_i0-p2_GENE-NODE_3022_length_609_cov_13-698214_g2525_i0_NODE_3022_length_609_cov_13-698214_g2525_i0-p2_ORF_type_complete_len_149_score_33-07_NODE_3022_length_609_cov_13-698214_g2525_i0_111-557
LLACLKCKLIK--TRQQ-------------------FSR-D-----G-CAN--C--V---
--DF-------------E--V----------------------A-KVD-EWSTANFEGC-
------------------------------------------------------------
------------------------------------------------------------
-------------------
>EP01004_Peranema_trichophorum_P000763_NODE_10847_length_487_cov_41-032967_g10193_i0-p1_GENE-NODE_10847_length_487_cov_41-032967_g10193_i0_NODE_10847_length_487_cov_41-032967_g10193_i0-p1_ORF_type_5prime_partial_len_145_score_28-92_NODE_10847_length_487_cov_41-032967_g10193_i0_52-486
LRSCMKCKLIK--TIQQ-------------------FAT-E-----G-CDN--C--V---
--EL---------------------------------DA----T-KVD-EWTSANFEGF-
---------------------------------------MAII---E-P----------T
D-----S-WVARW----NKS------------------------------V-----Q---
-------LLP-GCYAISVH
>EP01006_Ploeotia_vitrea_P004589_TRINITY_DN114956_c0_g1_i1-p1_TRINITY_DN114956_c0_g1_TRINITY_DN114956_c0_g1_i1-p1_ORF_type_5prime_partial_len_153_score_15-02_TRINITY_DN114956_c0_g1_i1_1-459
LMACTLCKLVM--TQGQ-------------------FSK-D-----G-CPN--C--P---
---------------------------------D-K-AK----D-KVL-EWATTQFEGF-
---------------------------------------IAVI---D-P----------K
L-----S-WVARW----QGQ------------------------------N-----T---
-------LRP-GCYAITVH
>EP01009_Symbiontida_sp_KSa7_P007103_NODE_371_length_1012_cov_575-235722_g280_i2-p1_GENE-NODE_371_length_1012_cov_575-235722_g280_i2_NODE_371_length_1012_cov_575-235722_g280_i2-p1_ORF_type_complete_len_121_score_7-91_NODE_371_length_1012_cov_575-235722_g280_i2_202-564
LRACMVCSLVQ--LHSK-------------------FMR-E-----G-CPN--C--D---
-nVL-------------G--L------------R-G-NN----D-NIQ-ECTSQVFEGL-
---------------------------------------ITVN---E-P----------M
T-----S-WVARW----QRL------------------------------D-----S---
-------YVP-GTYAVKVT
>EP01012_Entosiphon_sulcatum_P009039_TRINITY_DN14998_c0_g1_i1-p1_TRINITY_DN14998_c0_g1_TRINITY_DN14998_c0_g1_i1-p1_ORF_type_complete_len_121_score_17-53_TRINITY_DN14998_c0_g1_i1_26-388
LRACRRCRLIK--QEEQ-------------------WYR-N-----G-CEN--C--K---
-sFS-------------T--M----------------DR----G-AVM-EHTTQHFEGF-
---------------------------------------ISLA---D-P----------G
D-----S-WVAKW----NHL------------------------------K-----K---
-------CLP-GCYAFRV-
>EP01013_Petalomonas_cantuscygni_P012814_TRINITY_DN2680_c0_g1_i1-p1_TRINITY_DN2680_c0_g1_TRINITY_DN2680_c0_g1_i1-p1_ORF_type_complete_len_282_score_78-21_TRINITY_DN2680_c0_g1_i1_139-984
MKACRQCYRVE--TWDG---------------------T-F-----G-CPN-gC------
---F-------------D--A------------T-E-RR----A-DFE-QNVTGPVKGL-
---------------------------------------IAVI---D-P----------H
S-----S-WLARY----LFT------------------------------G-----V---
-------PRP-GVYAHQI-
>EP01015_Nassula_variabilis_P022284_TRINITY_DN4075_c0_g2_i3-p2_TRINITY_DN4075_c0_g2_TRINITY_DN4075_c0_g2_i3-p2_ORF_type_5prime_partial_len_133_score_42-98_TRINITY_DN4075_c0_g2_i3_110-508
--VCYNCGFVH--PGSK-------------------ENR-P-----GsCLQ--C--K---
-qP----------------------------------------------FNSTKNYDGL-
---------------------------------------VAVM---R-P----------D
L-----S-WVKNF----KNI------------------------------R-----S---
-------KEP-GIYGL---
>EP01015_Nassula_variabilis_P022285_TRINITY_DN4075_c0_g2_i8-p3_TRINITY_DN4075_c0_g2_TRINITY_DN4075_c0_g2_i8-p3_ORF_type_5prime_partial_len_108_score_36-26_TRINITY_DN4075_c0_g2_i8_110-433
--VCYNCGFVH--PGSK-------------------ENR-P-----GsCLQ--C--K---
-qP----------------------------------------------FNSTKNYDGL-
---------------------------------------VAVM---R-P----------D
L-----S-WVKNF----KNI------------------------------R-----S---
-------KEP-GIYGL---
>EP01016_Furgasonia_blochmanni_P024746_TRINITY_DN2670_c0_g1_i4-p2_TRINITY_DN2670_c0_g1_TRINITY_DN2670_c0_g1_i4-p2_ORF_type_5prime_partial_len_125_score_17-50_TRINITY_DN2670_c0_g1_i4_3-377
LRACIRCHLIK--TEAR-------------------WKE-S-----SeCEN--C--P---
--YS---------------------------------KE----D-YYV-DFTTPNFEGV-
---------------------------------------ISVM---R-P----------G
E-----S-WVAKW----IGA------------------------------S-----K---
-------GVE-GLYALKV-
>EP01017_Pseudomicrothorax_dubius_P045092_TRINITY_DN773_c0_g1_i1-p1_TRINITY_DN773_c0_g1_TRINITY_DN773_c0_g1_i1-p1_ORF_type_complete_len_116_score_24-31_TRINITY_DN773_c0_g1_i1_153-500
LRCCMRCYLIK--TEEQ-------------------FRN-E-----G-CEN--C--P---
--TM-------------------------------R-QF----G-DIN-GWTTTNFEGF-
---------------------------------------VAIM---R-P----------G
E-----S-WVSRW----NKK------------------------------A-----R---
-------VSP-GVYSIKV-
>EP01023_Acetabularia_acetabulum_P032816_TRINITY_DN3067_c0_g2_i11-p3_TRINITY_DN3067_c0_g2_TRINITY_DN3067_c0_g2_i11-p3_ORF_type_5prime_partial_len_137_score_22-18_TRINITY_DN3067_c0_g2_i11_832-1242
LTACMVCCLVK--DIRQ-------------------FME-M-----G-CEN--C--P---
--FL-------------E--M------------I-N-DT----D-RVS-GCTTSAFGGT-
---------------------------------------ISIM---R-P----------E
Q-----S-WCARW----LRL------------------------------S-----G---
-------CVP-GVYALDVQ
>EP01023_Acetabularia_acetabulum_P067249_TRINITY_DN922_c0_g1_i1-p2_TRINITY_DN922_c0_g1_TRINITY_DN922_c0_g1_i1-p2_ORF_type_5prime_partial_len_158_score_6-61_TRINITY_DN922_c0_g1_i1_2-475
LHSCMCCCLVK--DFSQ-------------------FFE-A-----G-CEN--C--P---
--FL-------------E--M------------V-G-DR----S-RVQ-ECTTAHFSGL-
---------------------------------------ISVI---R-P----------N
Q-----S-WCSKW----LRL------------------------------G-----G---
-------CIP-GVYALNVQ
>EP01025_Chloroclados_australasicus_P019383_TRINITY_DN20573_c1_g1_i1-p4_TRINITY_DN20573_c1_g1_TRINITY_DN20573_c1_g1_i1-p4_ORF_type_complete_len_115_score_5-80_TRINITY_DN20573_c1_g1_i1_83-427
LCACMVCCLVK--DNHQ-------------------FVE-S-----G-CEN--C--P---
--FL-------------E--M------------R-G-DT----D-RVT-VCTTGAFGGM-
---------------------------------------ICVT---R-P----------N
A-----S-WCARW----LRL------------------------------S-----G---
-------CIP-GVYALDVQ
>EP01025_Chloroclados_australasicus_P047382_TRINITY_DN5295_c1_g1_i1-p2_TRINITY_DN5295_c1_g1_TRINITY_DN5295_c1_g1_i1-p2_ORF_type_5prime_partial_len_171_score_14-51_TRINITY_DN5295_c1_g1_i1_3-515
LLACKTCALVK--AVKQ-------------------FED-E-----G-CDN--C--E---
--PG-------------Q-pM----------------SL----E-AVQ-DQCTTHFSGM-
---------------------------------------IAIM---D-P----------E
R-----S-WCARW----TRN------------------------------K-----D---
-------KKP-GCYALKL-
>EP01025_Chloroclados_australasicus_P047383_TRINITY_DN5295_c1_g1_i3-p1_TRINITY_DN5295_c1_g1_TRINITY_DN5295_c1_g1_i3-p1_ORF_type_5prime_partial_len_195_score_7-65_TRINITY_DN5295_c1_g1_i3_3-587
LLACKTCALVK--AVKQ-------------------FED-E-----G-CDN--C--E---
--PG-------------Q-pM----------------SL----E-AVQ-DQCTTHFSGM-
---------------------------------------IAIM---D-P----------E
R-----S-WCARW----TRN------------------------------K-----D---
-------KKP-GCYALKL-
>EP01026_Neomeris_dumetosa_P075310_TRINITY_DN792_c0_g1_i10-p2_TRINITY_DN792_c0_g1_TRINITY_DN792_c0_g1_i10-p2_ORF_type_5prime_partial_len_141_score_2-90_TRINITY_DN792_c0_g1_i10_1-423
LHACMACCLVK--DFAQ-------------------FFE-Q-----G-CEN--C--P---
--HL-------------E--M------------I-G-DR----D-RIQ-DCTTAHFSGL-
---------------------------------------IAVM---R-P----------N
Q-----S-WCSKW----LRL------------------------------S-----G---
-------CVP-GVYALNVQ
>EP01026_Neomeris_dumetosa_P079712_TRINITY_DN87360_c0_g1_i13-p3_TRINITY_DN87360_c0_g1_TRINITY_DN87360_c0_g1_i13-p3_ORF_type_5prime_partial_len_104_score_8-00_TRINITY_DN87360_c0_g1_i13_395-706
---------VK--DFAQ-------------------FFE-Q-----G-CEN--C--P---
--HL-------------E--M------------I-G-DR----E-PKS-RSSNTRFIGE-
---------------------------------------VRL------------------
------------------------------------------------------------
-------------------
>EP01027_Heterolobosea_sp_BB2_P026216_GEZU01040325-1-p1_GENE-GEZU01040325-1_GEZU01040325-1-p1_ORF_type_complete_len_129_score_8-06_GEZU01040325-1_78-410
LRACLSCFLVK--TTDQ-------------------FIK-D-----G-CEN--C--T---
--HL-------------D--M------------R-N-DK----A-RVN-ECTSTSFEGL-
---------------------------------------IGMM---N-P----------D
E-----S-WVARW----QGI------------------------------K-----R---
-------SKK-GVYAIAV-
>EP01028_Stygiella_incarcerata_P013540_TRINITY_DN82755_c0_g1_i1-p1_TRINITY_DN82755_c0_g1_TRINITY_DN82755_c0_g1_i1-p1_ORF_type_complete_len_119_score_23-46_TRINITY_DN82755_c0_g1_i1_38-394
LRACMSCGLVK--TKEQ-------------------FER-E-----G-CEN--C--P---
--FL-------------E--------------------S----F-SED-DYTTSSFSGT-
---------------------------------------IALI---N-P----------S
K-----S-FVAEF----FKF------------------------------R-----N---
-------GIP-GMYAMGVH
>EP01031_Cornospumella_fuschlensis_P040717_gene40717-49652_t
LRACLRCALIK--QFGQ-------------------FHK-N-----G-CEN--C--P---
--FL-------------Q--M------------D-G-NT----P-RVE-ECTTAYFEGT-
---------------------------------------LALI---D-P----------Q
R-----S-WVAKW----QRS------------------------------T-----K---
-------SYP-GLYAIDV-
>EP01032_Pedospumella_encystans_P008294_gene8294-9866_t
LRACLRCSLIK--TFEQ-------------------FND-K-----G-CEN--C--E---
--FI-------------D--L------------E-G-NK----G-RIE-EE---------
------------------------------------------------------------
------------------------------------------------------------
-------------------
>EP01033_Poteriospumella_lacustris_P003097_gene3097-2271_t
LRACLCCSLLK--SFDQ-------------------FVD-H-----G-CDN--C--S---
--FL-------------E--M------------D-G-KV----E-VVE-KCTTPYFAGT-
---------------------------------------IGMI---D-P----------T
S-----S-WVARW----QRI------------------------------G-----E---
-------FKP-GFYAIEM-
>EP01039_Chlorochromonas_danica_P003083_gene3083-3371_t
LRACLRCGLVK--TLTQ-------------------FHE-N-----G-CEN--C--I---
--FL-------------Q--L------------E-G-NT----P-RIH-ECTTAYFEGM-
---------------------------------------VAMI---D-P----------E
K-----S-WVAKW----QRI------------------------------A-----T---
-------YYP-GMYAIDV-
>EP01040_Poterioochromonas_malhamensis_P009489_gene9489-10304_t
LRACLRCGLIK--TFIQ-------------------FNE-R-----G-CDN--C--E---
--FL-------------D--M------------E-G-NR----E-RVN-ECTTSTFEGM-
---------------------------------------IAMI---D-P----------G
A-----S-WVAKW----QRI------------------------------V-----N---
-------YKP-GMYCIEL-
>EP01043_Picozoa_sp_COSAG02_P044940_COSAG02_NODE_4060_length_5844_cov_11-464578_4_plen_210_part_00
LRACFKCKLVK--TEEQ-------------------WED-Y-----G-CLN--C--N---
-----------------------------------W-DS----S-DFM-DETTQDFSGM-
---------------------------------------IAMC---D-P----------T
D-----S-WVAKW----QNL------------------------------T-----K---
-------MSV-GVYAKSV-
>EP01043_Picozoa_sp_COSAG02_P055076_COSAG02_NODE_6333_length_3644_cov_2-512553_2_plen_434_part_00
LRACFKCKLVK--TEEQ-------------------WED-Y-----G-CLN--C--N---
-----------------------------------W-DS----S-DFM-EETTQDFGGM-
---------------------------------------IAMC---K-P----------E
D-----S-WVAKW----QGL------------------------------T-----K---
-------LSI-GVYAKSI-
>EP01044_Picomonas_judraskeda_P043197_COSAG03_NODE_22604_length_289_cov_0-747368_1_plen_74_part_10
------------------------------------------------------------
--------------------W------------A-G-AA----V-DFM-ETTTQEFSGM-
---------------------------------------IAMC---D-P----------K
D-----S-WVAKW----QGI------------------------------S-----R---
-------LSV-GVYAKTVT
>EP01045_Picozoa_sp_COSAG04_P026681_COSAG04_NODE_3751_length_2559_cov_4-354472_1_plen_103_part_10
LRACLRCKLVK--TVEQ-------------------FED-N-----G-CNN--C--S---
-----------------------------------W-DG----A-DWP-EETSQEFTGM-
---------------------------------------IAIM---E-P----------R
D-----S-WVAKW----QRC------------------------------T-----E---
-------LKP-GVYAKTV-
>EP01046_Picozoa_sp_COSAG06_P006229_COSAG06_NODE_290_length_18223_cov_5-866696_5_plen_152_part_00
LRACFKCKLVK--TEEQ-------------------WEE-S-----G-CVN--C--G---
--F----------------------------------DP----S-DYG-DETTHEFTGM-
---------------------------------------IALC---D-P----------E
D-----S-WVAKW----QGL------------------------------T-----K---
-------LSV-GVYAKAVT
>EP01050_Picozoa_sp_SAG11_P059052_SAG11_NODE_38059_length_254_cov_0-658065_1_plen_84_part_11
---CVYCKLVK--TGIQ-------------------FEE-Q-----G-CQN--C--R---
---------------------------------S-R-EA----D-NYM-EWTTPDFDGC-
---------------------------------------ASLY-----------------
------------------------------------------------------------
-------------------
>EP01053_Blabericola_migrator_P004067_Blabericola_migrator_1_4066@NODE_2239_length_3070_cov_133_593407_g464_i1_p7_GENE_NODE_2239_length_3070_cov_133_593407_g464_i1NODE_2239_length_3070_cov_133_593407_g464_i1_p7_ORF_typecomplete_len127_score12_02Spt4_PF06093_13_9_7e25_NODE_2239_length_3070_cov_133_593407_g464_i19171297
LRACMQCRLVM--SEDQ-------------------FMD-N-----G-CLN--C--P---
--EL-------------Q--L------------D-G-NA----D-NIW-QHTTPNFKGL-
---------------------------------------TAIL---R-P----------D
V-----S-WVAKF----NGL------------------------------T-----N---
-------VCP-GAYAVSL-
>EP01054_Gregarina_sp_Poly1_P006899_Gregarina_sp_Poly_1_6898@NODE_3741_length_901_cov_159_345324_g2399_i0_p2_GENE_NODE_3741_length_901_cov_159_345324_g2399_i0NODE_3741_length_901_cov_159_345324_g2399_i0_p2_ORF_type5prime_partial_len141_score11_96Spt4_PF06093_13_1_3e25_NODE_3741_length_901_cov_159_345324_g2399_i0477899
LRACVRCHLVM--SEDQ-------------------FME-N-----G-CLN--C--P---
--EL-------------E--L------------D-N-NR----D-AIW-THTTPNFKGL-
---------------------------------------TVIL---R-P----------D
V-----S-WVAKY----NNL------------------------------S-----H---
-------VTQ-GAYAVSVT
>EP01059_Diplonema_ambulator_P010912_TRINITY_DN20929_c0_g1_i3-p2_TRINITY_DN20929_c0_g1_TRINITY_DN20929_c0_g1_i3-p2_ORF_type_5prime_partial_len_235_score_54-13_TRINITY_DN20929_c0_g1_i3_3-707
LRACMLCNLLK--TEEQ-------------------FFK-Q-----G-CSN--C--P---
--SK-------------V--I------------K-G-DR----E-SVG-KFTTLNFEGM-
---------------------------------------VCVCt-gN-R----------D
D-----S-WVCRW----QDL------------------------------Nh---eN---
-------LVP-GAYAVTVR
>EP01060_Flectonema_neradi_P011191_TRINITY_DN18280_c0_g1_i1-p1_TRINITY_DN18280_c0_g1_TRINITY_DN18280_c0_g1_i1-p1_ORF_type_complete_len_185_score_40-81_TRINITY_DN18280_c0_g1_i1_64-618
LRACTTCHLLK--TLDQ-------------------FME-Q-----G-CTN--C--P---
-rIL-------------Q--A------------G-S-SK----D-DVA-KATTTNFEGM-
---------------------------------------IAVCt-gN-R----------Q
D-----S-WVCRW----LQL------------------------------D-----Np--
------kLAI-GAYCVSC-
>EP01061_Rhynchopus_euleeides_P003571_TRINITY_DN12843_c0_g1_i1-p1_TRINITY_DN12843_c0_g1_TRINITY_DN12843_c0_g1_i1-p1_ORF_type_complete_len_281_score_63-96_TRINITY_DN12843_c0_g1_i1_103-945
LRACKRCKLLK--TAEQ-------------------FEE-Q-----G-CSN--C--P---
--IPkdddsedgaknprN--G------------K-M-DA----A-KVI-AMTTLNFEGM-
---------------------------------------VCICt-gT-R----------S
D-----S-WVCRW----QGL------------------------------Nr---rN---
-------LVP-GAYAVM--
>EP01062_Namystynia_karyoxenos_P075158_TRINITY_DN7235_c0_g1_i2-p1_TRINITY_DN7235_c0_g1_TRINITY_DN7235_c0_g1_i2-p1_ORF_type_5prime_partial_len_567_score_135-41_TRINITY_DN7235_c0_g1_i2_2-1702
LRACQRCKMLK--TIDQ-------------------WVS-Y-----G-CEN--C--P---
--EL-------------R--M------------K-G-DR----D-RAV-LHTTRNFEGF-
---------------------------------------YAMCa-gD-R----------S
D-----S-WSMRW----LGL------------------------------S-----Hd--
------rLHH-GAYALHL-
>EP01063_Lacrimia_lanifica_P025535_TRINITY_DN33371_c0_g1_i1-p2_TRINITY_DN33371_c0_g1_TRINITY_DN33371_c0_g1_i1-p2_ORF_type_5prime_partial_len_245_score_106-40_TRINITY_DN33371_c0_g1_i1_1-735
LRACLRCKMLK--TLKQ-------------------FED-Q-----G-CHN--C--P---
-sYL-------------Q--P------------K-DrEP----D-DAA-NKTTTNFEGM-
---------------------------------------VCVCt-sN-K----------G
D-----S-WVCRW----QDL------------------------------Nq---rN---
-------LVP-GAYAITM-
>EP01064_Diplonema_japonicum_P026157_TRINITY_DN3757_c0_g1_i1-p1_TRINITY_DN3757_c0_g1_TRINITY_DN3757_c0_g1_i1-p1_ORF_type_complete_len_186_score_28-35_TRINITY_DN3757_c0_g1_i1_55-612
LRACMHCKLLK--TEDQ-------------------FLK-Q-----G-CSN--C--P---
--SI-------------V--K------------Q-G-DR----E-SVD-QYTTLNFEGM-
---------------------------------------VCVCt-gN-R----------D
D-----S-WVCRW----QDL------------------------------D-----Hp--
------eLVP-GAYAVAVR
>EP01065_Artemidia_motanka_P039973_TRINITY_DN49411_c0_g1_i1-p1_TRINITY_DN49411_c0_g1_TRINITY_DN49411_c0_g1_i1-p1_ORF_type_complete_len_251_score_35-30_TRINITY_DN49411_c0_g1_i1_67-819
LRACKTCRMIK--MIQQ-------------------WQL-Y-----G-CEN--C--G---
-gNF-------------P--P------------G-L-TR----R-EAE-DMTTRSFEGM-
---------------------------------------CSVVt-gN-R----------A
E-----S-WVSRW----LGL------------------------------D-----Aa--
------sLKQ-GAYAVRL-
>EP01070_Trichotokara_eunicae_P008186_Trichotokara_eunicae@DN5670_c0_g1_i1-p2
-RACLVCRIIL--GEDQ-------------------FND-I-----G-CPN--C--P---
--FL-------------N--L------------E-G-NR----E-SIF-ECTTASFNGW-
---------------------------------------IVLM---K-P----------E
G-----S-WVARY----NAL------------------------------T-----T---
-------NVP-GCYAVTA-
>EP01080_Neovahlkampfia_damariscottae_P000933_gene933-9841_t
LRACLRCSLVK--TYDQ-------------------FYQ-N-----G-CEN--C--E---
--EL-------------N--M------------N-G-KR----D-AVE-DKTSATFEGT-
---------------------------------------V--------------------
------------------------------------------------------------
-------------------
>EP01082_Thalassiosira_pseudonana_P011564_g10781-t1_g10781_contig4_2554068-2554840
VRACMRCGIIK--TLDQ-------------------FLE-Y-----G-CEN--C--P---
--FL-------------D--M------------A-G-NH----E-RCN-LCTTAFFEGQ-
---------------------------------------VAVM---D-P----------S
E-----S-WTAKW----IRI------------------------------D-----A---
-------YLP-GVYAISVT
>EP01083_Nonionella_stella_P085442_236946_1
MRACKRCGILK--TLDQ-------------------FIN-D-----G-CEN--C--P---
--FL-------------E--M------------A-D-DP----E-RCN-MCTSAFFEGQ-
---------------------------------------VAVM---D-P----------R
E-----S-WTAKW----LRV------------------------------D-----N---
-------YLP-GVYAITVT
>EP01083_Nonionella_stella_P259491_885932_1
LRACFSCKLVK--SFQQ-------------------FKE-S-----G-CEN--C--S---
--PG-------------Q-----------------W-SA----Q-DVM-GGTTPKFQGM-
---------------------------------------ASVF---N-P----------K
D-----G-WVTRW----LRL------------------------------T-----N---
-------QAA-GIYAISVT
>EP01084_Bolivina_argentea_P191355_328703_1
LRACLSCKLIK--SERD-------------------FSE-I-----G-CEN--C--G---
-qTV-------------E-------------------IY----G-TVD-NWTTPSFVGM-
---------------------------------------CALM---E-D----------Q
K-----S-WVAKH----QRI------------------------------I-----H---
-------LVP-GLYAIAT-
>EP01084_Bolivina_argentea_P191356_328704_1
LRACLSCKLIK--SERD-------------------FSE-D-----G-CEN--C--P---
-qSI-------------E-------------------VY----G-SVD-NWTTPSFVGM-
---------------------------------------CALM---E-D----------Q
K-----S-WVAKH----QRT------------------------------V-----R---
-------LIP-GLYAITT-
>EP01084_Bolivina_argentea_P245767_411405_1
LRACLSCKLIK--SSDQ-------------------WR--D-----G-CDN--C--R---
-eHV-------------E--I------------Y-G---------SAD-RWTTPSFTGV-
---------------------------------------CALM---D-D----------T
K-----S-----------------------------------------------------
-------------------
>EP01084_Bolivina_argentea_P282878_484333_1
LRACLSCKLIK--AEHD-------------------WG--N-----G-CNN--C--Q---
-dSV-------------E--I-----------------Y----G-SYD-NWTTPSFVGM-
---------------------------------------CALL---E-D----------N
K-----S-WVAKH----QRI------------------------------A-----R---
-------LVP-GLYAIAT-
>EP01084_Bolivina_argentea_P303125_523285_1
WRACMSCALIK--TFSQ-------------------FAD-R-----G-CDN--C--P---
--FL-------------S--V------------E-E-GL----E-RVH-ECTSQHFSGV-
---------------------------------------IALI---E-P----------Q
T-----S-WVARW----QV-----------------------------------------
-------------------
>EP01084_Bolivina_argentea_P303126_523286_1
WRACMSCALIK--TFSQ-------------------FAD-R-----G-CDN--C--P---
--FL-------------S--V------------E-E-GL----E-RVH-ECTSQHFSGV-
---------------------------------------IALI---E-P----------Q
T-----S-WVARW----QGY------------------------------T-----M---
-------YKP-GMYAVDV-
>EP01086_Lenisia_limosa_P001275_TRINITY_DN12348_c0_g1_i1-p1_TRINITY_DN12348_c0_g1_TRINITY_DN12348_c0_g1_i1-p1_ORF_type_5prime_partial_len_111_score_15-55_TRINITY_DN12348_c0_g1_i1_9-341
-VCCKSCGLLK--TVEQ-------------------FFD-E-----G-CDN--C--E---
-gNV-------------R--F------------Q-D-SR----D-NVI-EGTTSKYEGV-
---------------------------------------VSLI---N-P----------E
R-----S-WVARY----QGI------------------------------N-----L---
-------LKP-GVYSVA--
>EP01087_Luapelamoeba_hula_P015686_TRINITY_DN4710_c0_g1_i1-p1_TRINITY_DN4710_c0_g1_TRINITY_DN4710_c0_g1_i1-p1_ORF_type_complete_len_133_score_11-93_TRINITY_DN4710_c0_g1_i1_55-432
LRACLSCSLVK--TYHQ-------------------FQH-A-----G-CPN--C--P---
--FI----------------------------------E----D-NIS-DWTTASFDGM-
---------------------------------------IAVL---K-P----------T
E-----S-WVARW----QRIrg-------------------------asgT-----L---
-------FVP-GVYAVSC-
>EP01088_Endostelium_zonatum_P000111_TRINITY_DN1019_c0_g1_i1-p1_TRINITY_DN1019_c0_g1_TRINITY_DN1019_c0_g1_i1-p1_ORF_type_5prime_partial_len_127_score_13-20_TRINITY_DN1019_c0_g1_i1_83-463
LRACLFCSLVK--TQAQ-------------------FES-D-----G-CNN--C--P---
--FL-------------H--M------------Q-D-DS----D-AIE-ACTSSSFDGL-
---------------------------------------ISMM---S-P----------S
E-----S-WVAKW----QKMrg--------------------------trS-----T---
-------CVP-GVYAISV-
>EP01089_Gocevia_fonbrunei_P019892_TRINITY_DN718_c0_g1_i1-p1_TRINITY_DN718_c0_g1_TRINITY_DN718_c0_g1_i1-p1_ORF_type_5prime_partial_len_147_score_20-62_TRINITY_DN718_c0_g1_i1_58-498
LRACLCCSLIK--NVMQ-------------------FEV-N-----G-CDN--C--P---
--FL-------------D--M------------E-E-DR----S-VVE-DCTSPDFDGA-
---------------------------------------IAMM---K-P----------T
E-----S-WVARW----QNL------------------------------Rgd-naA---
-------YKP-GVYAMSVT
>EP01090_Pellita_catalonica_P021200_TRINITY_DN786_c0_g1_i1-p1_TRINITY_DN786_c0_g1_TRINITY_DN786_c0_g1_i1-p1_ORF_type_5prime_partial_len_137_score_7-21_TRINITY_DN786_c0_g1_i1_3-413
LRACLFCSLVK--TAIQ-------------------FEA-Q-----G-CEN--C--P---
--EI-------------I--R------------Q-G-DP----D-LVD-VCTSSDFSGI-
---------------------------------------ISMM---N-P----------E
E-----S-WVAKW----QKLrg--------------------------ttQ-----S---
-------PRP-GCYAISV-
>EP01091_Cochliopodium_minus_P000392_TRINITY_DN10371_c0_g1_i1-p1_TRINITY_DN10371_c0_g1_TRINITY_DN10371_c0_g1_i1-p1_ORF_type_5prime_partial_len_103_score_25-31_TRINITY_DN10371_c0_g1_i1_103-411
LRACRYCYLVK--SQAL-------------------FQK-Y-----G-CDN--C--G---
-------------------------------------------D-RGK-DTTTQDFEGL-
---------------------------------------ISVI---N-P----------Q
Q-----S-WVARY----QRL------------------------------Dv---nR---
-------IKP-GLYAVTI-
>EP01092_Planopodium_desertum_P002484_TRINITY_DN141039_c0_g1_i1-p1_TRINITY_DN141039_c0_g1_TRINITY_DN141039_c0_g1_i1-p1_ORF_type_complete_len_149_score_6-01_TRINITY_DN141039_c0_g1_i1_40-447
LRACLSCGLIK--STAQ-------------------FRL-N-----G-CEV--C--P---
--FI-------------D--M------------K-D-DP----A-RIA-ETTSTSFEGM-
---------------------------------------IAMI---D-P----------K
A-----S-WVAKW----QRM------------------------------Rd--fkH---
-------FHK-GCYAISVR
>EP01093_Parvamoeba_rugata_P005365_TRINITY_DN18017_c0_g1_i1-p1_TRINITY_DN18017_c0_g1_TRINITY_DN18017_c0_g1_i1-p1_ORF_type_5prime_partial_len_292_score_3-47_TRINITY_DN18017_c0_g1_i1_3-878
LRACKLCALVK--TMEQ-------------------FIK-V-----G-CEN--C--E---
-rFA-------------N--M------------R-G-DM----G-RVE-EFTSAVFEGL-
---------------------------------------VAMT---D-P----------G
Q-----S-WVAKY----QRF------------------------------K-----Q---
------gYVP-GCYAVSVK
>EP01094_Clydonella_sp_ATCC50884_P004806_TRINITY_DN1381_c0_g1_i1-p1_TRINITY_DN1381_c0_g1_TRINITY_DN1381_c0_g1_i1-p1_ORF_type_5prime_partial_len_177_score_34-52_TRINITY_DN1381_c0_g1_i1_452-982
LRACMGCSLIK--TATQ-------------------FQK-E-----G-CDN--C--P---
--FL-------------H--L------------D-M-DQ----E-HVL-ERTSTNFNGM-
---------------------------------------IAMM---D-N----------D
E-----S-WVARW----QRIa---------------------------pgQ-----K---
-------YVK-GCYAISV-
>EP01095_Lingulamoeba_sp_RSL-Kostka_P013159_TRINITY_DN537_c1_g5_i1-p1_TRINITY_DN537_c1_g5_TRINITY_DN537_c1_g5_i1-p1_ORF_type_complete_len_142_score_46-72_TRINITY_DN537_c1_g5_i1_125-550
LRACFFCSLIK--TRIQ-------------------FIT-N-----G-CEN--C--P---
--CF-------------N--F----------------DE----E-RVD-DYTTPNFSGM-
---------------------------------------IGVM---D-P----------Q
N-----S-WVAKW----QSI------------------------------N-----Kk--
------rFCR-GIYAINV-
>EP01096_Ripella_sp_DP13-Kostka_P014675_TRINITY_DN6703_c0_g1_i1-p1_TRINITY_DN6703_c0_g1_TRINITY_DN6703_c0_g1_i1-p1_ORF_type_5prime_partial_len_129_score_35-64_TRINITY_DN6703_c0_g1_i1_1-387
WRACYYCCLIK--SKDQ-------------------FEK-D-----G-CEN--C--N---
--QE-------------K--F--------------D-FR----D-NVL-NFTTPNFDGV-
---------------------------------------IGMF---D-G----------S
K-----S-WVSRW----QRL------------------------------D-----N---
-------PVP-GMYAISV-
>EP01097_Dermamoeba_algensis_P001263_TRINITY_DN1483_c0_g1_i1-p1_TRINITY_DN1483_c0_g1_TRINITY_DN1483_c0_g1_i1-p1_ORF_type_complete_len_120_score_13-48_TRINITY_DN1483_c0_g1_i1_245-604
LRACLFCGLVK--NDSQ-------------------FKE-N-----G-CEN--C--P---
--FL-------------H--L------------K-G-DN----E-RIE-RCTSNSFEGM-
---------------------------------------IAMM---N-P----------E
D-----S-WVSKW----QRF------------------------------P----pR---
-------SKP-GCYAMVVN
>EP01098_Paradermamoeba_levis_P012962_TRINITY_DN5792_c0_g2_i1-p1_TRINITY_DN5792_c0_g2_TRINITY_DN5792_c0_g2_i1-p1_ORF_type_complete_len_130_score_1-75_TRINITY_DN5792_c0_g2_i1_19-408
-VACRQCGLIL--TRDQ-------------------FRK-E-----G-CRT--C--A---
-----------------------------------D-GE----P-RED-EDVTAKFSGY-
---------------------------------------VGII---N-G----------E
G-----S-WVARL----LSK------------------------------T-----D---
-------KPA-GVYAAQI-
>EP01098_Paradermamoeba_levis_P014337_TRINITY_DN680_c0_g1_i1-p1_TRINITY_DN680_c0_g1_TRINITY_DN680_c0_g1_i1-p1_ORF_type_5prime_partial_len_125_score_39-37_TRINITY_DN680_c0_g1_i1_613-987
LRACLFCALIK--TEQQ-------------------FKE-N-----G-CEN--C--P---
--FL-------------E--M------------K-N-DT----D-RVE-RCTSNSFEG--
------------------------------------------------------------
------------------------------------------------------------
-------------------
>EP01098_Paradermamoeba_levis_P014338_TRINITY_DN680_c0_g1_i2-p2_TRINITY_DN680_c0_g1_TRINITY_DN680_c0_g1_i2-p2_ORF_type_complete_len_121_score_23-63_TRINITY_DN680_c0_g1_i2_198-560
LRACLFCALIK--TEQQ-------------------FKE-N-----G-CEN--C--P---
--FL-------------E--M------------K-N-DT----D-RVE-RCTSNSFEGM-
---------------------------------------VAMM---N-A----------E
D-----S-WVARW----QRI-----------------------------pA-----H---
-------FKH-GCYALSVN
>EP01098_Paradermamoeba_levis_P014339_TRINITY_DN680_c0_g1_i4-p1_TRINITY_DN680_c0_g1_TRINITY_DN680_c0_g1_i4-p1_ORF_type_complete_len_119_score_18-90_TRINITY_DN680_c0_g1_i4_198-554
------------------------------------------------------------
----------------------------------------------------------M-
---------------------------------------VAMM---N-A----------E
D-----S-WVARW----QRI------------------------------P---------
-------------------
>EP01100_Stratorugosa_tubuloviscum_P005626_TRINITY_DN2508_c0_g1_i1-p1_TRINITY_DN2508_c0_g1_TRINITY_DN2508_c0_g1_i1-p1_ORF_type_complete_len_102_score_44-43_TRINITY_DN2508_c0_g1_i1_58-363
LRACKRCKLVK--SNSE-------------------FLK-N-----G-CDN--C--D---
---E-------------N--I------------K-K-SK----D-DIK-KQTTKDFHGV-
---------------------------------------IAVL---N-F----------E
Q-----S-WVLNA----LRI------------------------------K----pT---
-------YVK-GLYAMDI-
>EP01102_Stenamoeba_stenopodia_P006275_TRINITY_DN1715_c0_g1_i1-p1_TRINITY_DN1715_c0_g1_TRINITY_DN1715_c0_g1_i1-p1_ORF_type_complete_len_134_score_18-44_TRINITY_DN1715_c0_g1_i1_107-508
LRACLVCSLVK--TATQ-------------------WR--D-----G-CEN--C--P---
--FL-------------TdfI------------P-R-NQ----E-RIL-SCTTSAFEGL-
---------------------------------------IAMM---D-Q----------A
E-----S-WVAKW----QRIhgt------------------------fngQ-----Q---
-------YVR-GCYAISV-
>EP01103_Thecamoeba_quadrilineata_P003003_TRINITY_DN1283_c0_g1_i3-p1_TRINITY_DN1283_c0_g1_TRINITY_DN1283_c0_g1_i3-p1_ORF_type_5prime_partial_len_137_score_10-07_TRINITY_DN1283_c0_g1_i3_47-457
LRACLFCSLIK--TMTQ-------------------FET-N-----G-CEN--C--P---
--FL-------------L--I------------A-G-DK----V-RVM-ECTSPSFEGM-
---------------------------------------IGML---N-N----------Q
E-----S-WVARW----QRL------------------------------Ns---pK---
-------FKK-GCYAISV-
>EP01107_Rhizomastix_libera_P009709_TRINITY_DN25848_c0_g1_i1-p1_TRINITY_DN25848_c0_g1_TRINITY_DN25848_c0_g1_i1-p1_ORF_type_5prime_partial_len_127_score_20-06_TRINITY_DN25848_c0_g1_i1_58-438
LVACIGCSLVK--SFEQ-------------------FVN-F-----G-CEN--C--E---
-sKL-------------K--L------------A-G-NT----D-RVR-EFTTPTFQGL-
---------------------------------------ISLT---V-P----------G
R-----S-WVGRW----QRI------------------------------E-----H---
-------FHP-GCYAVHV-
>EP01109_Acytostelium_subglobosum_P000572_XP_012748113-1_hypothetical_protein_SAMD00019534_121040_Acytostelium_subglobosum_LB1
IRACVNCGLVK--TTAQ-------------------FDE-Y-----G-CEN--C--D---
--RQ-------------S--E------------R-R-KD----R-DTG-SATTTNFEGI-
---------------------------------------MAIM---K-P----------T
E-----S-WIARR----QHY------------------------------E-----R---
-------RVP-GCYALSI-
>EP01111_Echinosteliopsis_oligospora_P002167_TRINITY_DN1315_c0_g1_i1-p2_TRINITY_DN1315_c0_g1_TRINITY_DN1315_c0_g1_i1-p2_ORF_type_complete_len_113_score_14-60_TRINITY_DN1315_c0_g1_i1_439-777
LRACIVCSLIK--TYDQ-------------------FES-D-----G-CEN--C--D---
--EF----------------I------------S-Q-YS----T-RVA-QCTTTSFEGM-
---------------------------------------IAMM---I-P----------S
E-----S-WVAKW----QRI------------------------------V-----K---
-------YTP-GMYAIAVH
>EP01112_Ceratiomyxa_fruticulosa_P009511_TRINITY_DN247_c0_g1_i1-p1_TRINITY_DN247_c0_g1_TRINITY_DN247_c0_g1_i1-p1_ORF_type_complete_len_118_score_8-79_TRINITY_DN247_c0_g1_i1_144-497
MRACMLCTLIK--TYDQ-------------------FVD-D-----G-CDN--C--G---
-qVL-------------G--M------------Q-G-DR----D-RTQ-ICTTTSFEGM-
---------------------------------------IGLM---I-P----------D
E-----S-WVARW----NNL------------------------------I-----K---
-------FTP-GCYAIGVH
>EP01113_Clastostelium_recurvatum_P050588_TRINITY_DN9614_c0_g1_i1-p1_TRINITY_DN9614_c0_g1_TRINITY_DN9614_c0_g1_i1-p1_ORF_type_5prime_partial_len_120_score_21-79_TRINITY_DN9614_c0_g1_i1_2-361
LRACMVCSLIK--NYQQ-------------------FVH-E-----G-CDN--C--E---
-sLL-------------Q--L------------A-G-DG----E-RVT-VCTTTSYEGT-
---------------------------------------IGMM---A-P----------S
E-----S-WVAKW----QRL------------------------------V-----K---
-------FKP-GCYAIAVH
>EP01114_Cavostelium_apophysatum_P012961_TRINITY_DN3036_c0_g1_i1-p1_TRINITY_DN3036_c0_g1_TRINITY_DN3036_c0_g1_i1-p1_ORF_type_complete_len_129_score_21-31_TRINITY_DN3036_c0_g1_i1_42-428
LRACFFCSQVK--TSEQ-------------------FDM-Y-----G-CSN--C--E---
-dWL-------------G--L------------K-Q-NK----P-KIE-ECTSASFEGM-
---------------------------------------FALI---D-P----------D
A-----S-WVARW----QRV------------------------------Ng---kQ---
-------YAK-GMYAISVN
>EP01117_Protostelium_nocturnum_P020018_TRINITY_DN882_c1_g1_i1-p1_TRINITY_DN882_c1_g1_TRINITY_DN882_c1_g1_i1-p1_ORF_type_complete_len_126_score_22-11_TRINITY_DN882_c1_g1_i1_59-436
LRACLWCSLIR--TEKQ-------------------FDD-E-----G-CPN--C--E---
-pFL-------------Q--Y------------G-R-NR----R-DVD-ICTSASFDGI-
---------------------------------------ITML---D-P----------D
A-----S-WVAKW----NRI------------------------------N-----Qk--
------tFVR-GVYAVSVN
>EP01118_Nematostelium_gracile_P001680_TRINITY_DN11738_c0_g1_i1-p1_TRINITY_DN11738_c0_g1_TRINITY_DN11738_c0_g1_i1-p1_ORF_type_internal_len_125_score_14-70_TRINITY_DN11738_c0_g1_i1_1-372
LRACLFCSQVK--SLDQ-------------------FEK-Y-----G-CTN--C--D---
-sFL-------------H--L------------K-D-HK----S-KVA-ECTSPSFEGL-
---------------------------------------IALI---D-P----------N
Q-----S-WVARW----QRI------------------------------Tg---vQ---
-------YSL-GLYAMSVN
>EP01119_Soliformovum_irregulare_P012007_TRINITY_DN3081_c1_g1_i1-p1_TRINITY_DN3081_c1_g1_TRINITY_DN3081_c1_g1_i1-p1_ORF_type_complete_len_130_score_6-31_TRINITY_DN3081_c1_g1_i1_39-428
LRACMICSLIK--TYAQ-------------------FKA-F-----G-CSN--C--E---
-eFL-------------H--M------------K-S-DD----N-KIE-DCTSSTFEGT-
---------------------------------------ITLL---D-P----------D
A-----S-WVARW----QKIsgtfali---------------tgkittigK-----A---
-------YCK-GIYAISVN
>EP01120_Amphizonella_sp_Union-15-10_P017492_TRINITY_DN9727_c0_g1_i1-p1_TRINITY_DN9727_c0_g1_TRINITY_DN9727_c0_g1_i1-p1_ORF_type_complete_len_127_score_24-63_TRINITY_DN9727_c0_g1_i1_85-465
LRACLVCGLLK--TFKQ-------------------FEE-D-----G-CEN--C--R---
--FL-------------K--L------------E-T-DE----D-LVE-KCTTSNFNGI-
---------------------------------------ISMM---R-P----------E
K-----S-WVARW----RRI------------------------------TgpnkrR---
-------PAA-GCYAVAV-
>EP01121_Diplochlamys_sp_Union-15-3_P015964_TRINITY_DN5351_c0_g1_i1-p1_TRINITY_DN5351_c0_g1_TRINITY_DN5351_c0_g1_i1-p1_ORF_type_5prime_partial_len_141_score_21-15_TRINITY_DN5351_c0_g1_i1_103-525
LRACLVCSLVK--TTEQ-------------------FQN-D-----G-CDN--C--T---
--FL-------------K--M----------------AE----D-MVE-KCTTNNFNGI-
---------------------------------------IAMM---K-P----------D
Q-----S-WVARW----MRIvg-------------------------pgrR-----Q---
-------PVP-GCYAVAV-
>EP01122_Echinamoeba_exundans_P005364_TRINITY_DN1552_c0_g4_i1-p2_TRINITY_DN1552_c0_g4_TRINITY_DN1552_c0_g4_i1-p2_ORF_type_5prime_partial_len_117_score_17-89_TRINITY_DN1552_c0_g4_i1_72-422
LRACTSCNLVK--TAHQ-------------------WQQ-D-----G-CEN--C--G---
--WT---------------------------------------D-GWQ-DATTNRFHGM-
---------------------------------------IAMM---S-H----------E
R-----S-WVFKW----QRM------------------------------K----pT---
-------YRP-GCYAVKV-
>EP01123_Difflugia_compressa_P013661_TRINITY_DN6464_c0_g1_i1-p1_TRINITY_DN6464_c0_g1_TRINITY_DN6464_c0_g1_i1-p1_ORF_type_5prime_partial_len_150_score_28-36_TRINITY_DN6464_c0_g1_i1_65-514
LRACLICGLVK--EYKQ-------------------FIE-D-----G-CNN--C--T---
--QL-------------G--L------------Q-N-DT----E-KVE-GCTTPNFTGL-
---------------------------------------IAMM---K-P----------E
R-----S-WVAKW----QRL------------------------------K----pN---
-------SVP-GCYAVSVQ
>EP01124_Arcella_intermedia_P014016_TRINITY_DN20408_c0_g1_i1-p1_TRINITY_DN20408_c0_g1_TRINITY_DN20408_c0_g1_i1-p1_ORF_type_5prime_partial_len_135_score_13-09_TRINITY_DN20408_c0_g1_i1_2-406
LRACMGCGLVK--ETRQ-------------------FQK-F-----G-CNN--C--T---
--FL-------------K--I------------H-G-DG----D-RLE-SCTTTNFSGL-
---------------------------------------ISMM---K-P----------E
R-----S-WVARW----QRM------------------------------R----pN---
-------LVP-GCYAVTVQ
>EP01126_Amoeba_proteus_P019801_TRINITY_DN20280_c0_g1_i1-p1_TRINITY_DN20280_c0_g1_TRINITY_DN20280_c0_g1_i1-p1_ORF_type_internal_len_120_score_11-11_TRINITY_DN20280_c0_g1_i1_2-358
LRACLICGLVK--THDQ-------------------FQD-S-----G-CEN--C--P---
--FE-------------------------------T-VT----D-FVE-TCTTQNFEGL-
---------------------------------------IALM---D-P----------R
N-----S-WVSKW----QRTrkslkee---------------kkliftflE-----N---
-------AVP-GCYATVV-
>EP01128_Nolandella_sp_AFSM9_P001587_TRINITY_DN11808_c0_g1_i1-p1_TRINITY_DN11808_c0_g1_TRINITY_DN11808_c0_g1_i1-p1_ORF_type_complete_len_131_score_10-69_TRINITY_DN11808_c0_g1_i1_223-585
LRACLVCGLVK--GRGQ-------------------FHE-R-----G-CDN--C--N---
--FL-------------N--I------------K-G-DW----V-DVE-QATSANFDGV-
---------------------------------------IAMM---D-T----------A
N-----S-WVAKW----QGH------------------------------K-----S---
------iYIP-GVYAVSV-
>EP01129_Flabellula_baltica_P002407_TRINITY_DN12216_c0_g1_i1-p1_TRINITY_DN12216_c0_g1_TRINITY_DN12216_c0_g1_i1-p1_ORF_type_5prime_partial_len_135_score_23-85_TRINITY_DN12216_c0_g1_i1_51-455
LRACMVCGLIK--TYDQ-------------------FLS-D-----G-CEN--C--S---
-aLS-------------S--M------------R-G-DD----F-MVR-RCTNDNFSGF-
---------------------------------------ITMM---N-P----------K
G-----S-WVAKY----QRI------------------------------E-----N---
-------VVQ-GCYAVIV-
>EP01130_Rhizamoeba_saxonica_P012293_TRINITY_DN5164_c0_g4_i1-p2_TRINITY_DN5164_c0_g4_TRINITY_DN5164_c0_g4_i1-p2_ORF_type_complete_len_130_score_29-58_TRINITY_DN5164_c0_g4_i1_47-391
LRACKNCALLK--SVNQ-------------------WDE-A-----G-CTN--C--D---
-------------------------------------RG----A-YSS-SNITSEFSGL-
---------------------------------------VSFM---R-P----------N
E-----S-WVARY----LNH------------------------------A-----N---
-------QVP-GCYAMEVN
>EP01132_Coremiostelium_polycephalum_P009241_gene9241-11322_t
-RACIECGLVK--TVEQ-------------------FQE-N-----G-CEN--C--E---
--KN-------------Y--L------------K-G-DK----D-RVL-SNTTQNYEGL-
---------------------------------------IALM---K-P----------T
E-----S-WIARR----QHL------------------------------E-----R---
-------RVP-GCYALSI-
>EP01138_Halocafeteria_seosinensis_P006112_gb_GECG01006249-1_-p1_GENE-gb_GECG01006249-1_gb_GECG01006249-1_-p1_ORF_type_5prime_partial_len_183_score_37-16_gb_GECG01006249-1_1-549
LRACRRCKLVK--SSDQ-------------------FKE-S-----F-CEN--C--Peda
pdIV-------------N--S------------E-T-RQ----E-YIQ-NHTTTEFEGM-
---------------------------------------VAMM---N-P----------S
G-----S-WVAKR----LKMyyvn---------------------ddgnrV-----T---
-------YKP-GVYAIHVT
>EP01146_Carpediemonas_membranifera_P000032_KAG9389458-1_Spt4_RpoE2_zinc_finger_Carpediemonas_membranifera
LFACVRCHLLK--TKEQ-------------------FDK-N-----Q-CEN--C--P---
--DF---------------------------------------D-SFE-ENTTSIYEGI-
---------------------------------------VTLI---N-P----------K
E-----S-YVGNV----LGL------------------------------S-----D---
-------VIP-GMYAMTV-
>EP01155_Anaeramoeba_flamelloides_P007456_Anaeramoba_flamelloidesa1115377_29-p1_GENE-a1115377_29_a1115377_29-p1_ORF_type_5prime_partial_len_115_score_24-25_a1115377_29_1-345
-RACLVCGLIK--THEQ-------------------FGT-D-----G-CDN--C--P---
--FL-------------E--M------------I-Q-DD----E-KIG-VCTSPSYEGC-
---------------------------------------VALM---D-P----------Q
K-----S-WVGKW----KGW------------------------------V-----G---
-------KKP-GCYALIV-
>EP01156_Anaeramoeba_ignava_P000602_Anaeramoba_ignava_a107927_29-p1_GENE-a107927_29_a107927_29-p1_ORF_type_complete_len_120_score_26-77_a107927_29_35-394
-RACLSCGLVK--TFEQ-------------------FNQ-D-----G-CEN--C--P---
--FL-------------S--L------------K-N-NK----E-GIN-ECTTPSFEGL-
---------------------------------------IALI---N-P----------Q
E-----S-WVAKW----KGF------------------------------V-----D---
-------RIP-GCYAMRL-
>EP00129_Allomyces_macrogynus_P002803_KNE56805-1_hypothetical_protein_AMAG_02581_Allomyces_macrogynus_ATCC_38327
LRACKLCSLIK--TLSQ-------------------FKQ-D-----G-CDN--C--E---
-eIL-------------D--L------------R-R-HP----S-RVA-ECTSSTFEGA-
---------------------------------------IAML---K-P----------E
R-----S-WVAKW----QRV------------------------------D-----P---
-------YVP-GLYAIRV-
>EP00130_Batrachochytrium_dendrobatidis_P007612_XP_006682487-1_hypothetical_protein_BATDEDRAFT_92161_Batrachochytrium_dendrobatidis_JAM81
LRACLLCSLLK--TQQR-------------------FKM-E-----G-CDN--C--E---
-eVL-------------L--F------------K-N-NT----E-RML-ECTSANYDGV-
---------------------------------------IAQM---K-P----------E
V-----S-WVARW----QRV------------------------------D-----K---
-------FSK-GLYAIRV-
>EP00131_Spizellomyces_punctatus_P005260_XP_016609084-1_hypothetical_protein_SPPG_04138_Spizellomyces_punctatus_DAOM_BR117
LRACLLCGLIK--SAAQ-------------------FRS-T-----G-CEN--C--D---
-eVL-------------H--L------------K-D-HP----K-RIT-ECTSASFDGI-
---------------------------------------IAQM---R-P----------E
Q-----S-WVSRW----QRT------------------------------D-----K---
-------FVK-GMYAIRI-
>EP00132_Gonapodya_prolifera_P005836_KXS14597-1_transcription_initiation_Spt4_Gonapodya_prolifera_JEL478
LRACLVCSILK--SQRQ-------------------FLT-E-----G-CDN--C--E---
-pIL-------------K--L------------K-G-SS----A-RIE-ECTSANYEGI-
---------------------------------------IAMM---N-P----------E
Q-----S-WVARY----QRI------------------------------N-----A---
-------YHR-GLYAMRV-
>EP00133_Fusarium_graminearum_P011599_XP_011327160-1_transcription_elongation_factor_SPT4_Fusarium_graminearum_PH-1
LRACMICSIVM--TSQR-------------------FQN-E-----G-CPN--C--E---
-eFL-------------H--L------------Q-H-SP----D-QIE-SCTSQVFEGV-
---------------------------------------ITLA---N-P----------T
K-----S-WIAKY----QRL------------------------------D-----S---
-------YVP-GMYAIKV-
>EP00134_Neurospora_crassa_P006705_XP_960597-1_transcription_elongation_factor_spt-4_Neurospora_crassa_OR74A
LRACMVCSIVM--TYAR-------------------FRD-E-----G-CPN--C--E---
-dFL-------------H--L------------Q-G-SP----D-QID-SCTSQVFEGI-
---------------------------------------ITIA---N-P----------Q
K-----S-WVAKW----QRL------------------------------D-----G---
-------YVK-GVYATKV-
>EP00139_Candida_albicans_P005382_XP_721856-1_transcription_elongation_factor_Candida_albicans_SC5314
-RACMLCGIIQ--PMKS-------------------FID-Y-----G-CPN--C--E---
-sLL-------------H--Y------------QyN-DN----K-QVQ-DCTSPSFEGL-
---------------------------------------VALG--eD-N----------K
G-----S-WVARW----LRI------------------------------D-----S---
-------FTA-GLYAVKVN
>EP00140_Debaryomyces_hansenii_P000689_XP_002770676-1_DEHA2G20086p_Debaryomyces_hansenii_CBS767
-RACMLCGIIQ--PFRK-------------------FVD-F-----G-CPN--C--E---
-sVL-------------H--F------------Q-D-NE---dN-QVQ-DCTSPSFEGL-
---------------------------------------VALG---D-E----------T
K-----S-PGGER----LRI------------------------------D-----S---
-------FVA-GLYAVKIN
>EP00141_Yarrowia_lipolytica_P000155_XP_002143111-1_YALI0F13354p_Yarrowia_lipolytica_CLIB122
-RACMLCGIVQ--PLKA-------------------FIS-K-----G-CPN--C--D---
-sVL-------------D--M------------K-A-DD----S-LTQ-DCTSPSFEGQ-
---------------------------------------VALC---D-P----------S
S-----S-WVSKW----LRI------------------------------D-----G---
-------FQP-GLYAVKVN
>EP00142_Kluyveromyces_lactis_P000909_XP_451886-1_uncharacterized_protein_KLLA0_B07997g_Kluyveromyces_lactis
-RACMLCGLVQ--STAE-------------------FNR-N-----G-CPN--C--Q---
--SI----------------F------------E-E-AG----V-SAV-ECTSPSFEGL-
---------------------------------------VGMC---K-P----------S
R-----S-WVARW----MSI------------------------------D-----S---
-------YIP-GMYAVKI-
>EP00143_Candida_glabrata_P003691_XP_448423-1_uncharacterized_protein_CAGL0K04543g_Candida_glabrata
-RACMLCGIVQ--TTNE-------------------FGR-V-----G-CPN--C--Q---
--GI----------------F------------E-E-AG----V-STM-ECTSPSFEGL-
---------------------------------------VGMC---K-P----------T
K-----S-WVAKW----LSV------------------------------D-----A---
-------NIP-GMYAVKV-
>EP00145_Schizosaccharomyces_pombe_P004877_NP_596596-1_transcription_elongation_factor_complex_subunit_Spt4_Schizosaccharomyces_pombe
-RACLICGIVL--PHSV-------------------FAN-K-----G-CPN--D--G---
--------------------------------------V----D-DVE-TFTSPVFEGI-
---------------------------------------MAMM---S-P----------T
E-----S-WVARW----QRI------------------------------D-----T---
-------FTP-GIYATRVQ
>EP00147_Laccaria_bicolor_P011127_XP_001884274-1_transcription_elongation_factor_SPT4_Laccaria_bicolor_S238N-H82
LRACLLCSIIQ--LPVD-------------------FRK-N-----G-CPN--C--E---
-dVV-------------Q--M------------K-H-NP----D-RIS-SCTTTYFDGV-
---------------------------------------ISVI---D-P----------D
K-----S-WVARW----QRT------------------------------S-----K---
-------YVR-GMYAVRVK
>EP00148_Cryptococcus_gattii_P003235_KIR62429-1_transcription_elongation_factor_SPT4_Cryptococcus_gattii_CA1873
LRACLVCSILQ--STND-------------------FLT-Q-----G-CPN--C--E---
-dIL-------------E--M------------R-G-SA----E-RVA-ECTSLLYDGM-
---------------------------------------IAMI---E-P----------S
E-----S-WVARW----QRI------------------------------D-----K---
-------RMR-GIYAVRVT
>EP00150_Ustilago_maydis_P006637_XP_011392626-1_putative_transcription_elongation_protein_Ustilago_maydis_521
LRACLRCQFVQ--SPRD-------------------FHL-K-----G-CPN--C--E---
-pVL-------------E--M------------Q-G-SQ----D-RVA-ECTTSNFDGM-
---------------------------------------ISML---R-P----------E
E-----S-WVAKW----QRI------------------------------E-----K---
-------RLP-GLYAVKV-
>EP00152_Rhizopus_delemar_P000727_EIE76024-1_hypothetical_protein_RO3G_00728_Rhizopus_delemar_RA_99-880
------------------------------------------------------------
--------------------M------------R-G-SM----D-RVM-ECTSSKFEGC-
---------------------------------------IAMM---N-P----------K
E-----S-WVGRW----QRI------------------------------D-----K---
-------FTR-GIYAIRV-
>EP00153_Phycomyces_blakesleeanus_P003697_XP_018286774-1_hypothetical_protein_PHYBLDRAFT_136291_Phycomyces_blakesleeanus_NRRL_1555
LRACLVCSLVK--NASQ-------------------FRS-S-----G-CDN--C--E---
-dVL-------------R--M------------R-K-NI----D-RVM-ECTSSKFEGM-
---------------------------------------ITMM---N-P----------K
E-----S-WVARW----QRI------------------------------D-----T---
-------YVV-GLYAIRV-
>EP00154_Conidiobolus_coronatus_P002461_KXN67001-1_transcription_elongation_factor_spt4_Conidiobolus_coronatus_NRRL_28638
LRACMLCSLIK--TAAQ-------------------FRD-F-----G-CDN--C--E---
-sIL-------------K--L------------T-R-ST----E-RIN-DCTTTQFEGM-
---------------------------------------IALT---K-P----------R
E-----S-WIARW----LRT------------------------------E-----N---
-------FKK-GLYACQV-
>EP00155_Edhazardia_aedis_P001542_EJW02748-1_hypothetical_protein_EDEG_02857_Edhazardia_aedis_USNM_41457
-RACLSCGILR--TNVQ-------------------FRK-D-----G-CPN--C--P---
--AL-------------Q--L------------K-N-NP----D-NVL-DGTSETHRGL-
---------------------------------------IGLV---N-P----------E
K-----S-WVAKW----QRW------------------------------S-----N---
-------KTS-GAYCMIV-
>EP00156_Nosema_bombycis_P001077_EOB12213-1_Transcription_elongation_factor_SPT4_Nosema_bombycis_CQ1
LRACKICSQLK--PLSS-------------------FKS-N-----G-CEN--C--P---
--MF---------------------------------------D-KDD-EILSNKFKGM-
---------------------------------------IGLV---D-P----------E
K-----S-WVAKW----QRI------------------------------N-----E---
-------NKK-GLYAMTV-
>EP00157_Rozella_allomycis_P001207_EPZ31948-1_Transcription_initiation_Spt4-like_domain-containing_protein_Rozella_allomycis_CSF55
LRACLLCSL----TMAQ-------------------FKM-N-----G-CEN--C--E---
-sLL-------------M--M------------K-G-NT----D-RIF-DCTSQNFDGC-
---------------------------------------TALM---A-P----------G
H-----S-WVDK------------------------------------------------
-------FSK-GIYALKV-
>EP00832_Piromyces_sp_E2_P013849_OUM69949-1_hypothetical_protein_PIROE2DRAFT_37838_Piromyces_sp-_E2
LRACLLCGLIK--TQNQ-------------------FRA-N-----G-CDN--C--D---
-dVL-------------H--L------------K-G-HS----A-RVL-ECTSPNFSGC-
---------------------------------------IAMM---Q-P----------E
R-----S-WVARW----QRI------------------------------D-----K---
-------FTK-GLYAIKV-
>EP00834_Sanchytrium_tribonematis_P008697_NODE_1127_length_2091_cov_1-883534-p2_type_complete_len_107_gc_universal_NODE_1127_length_2091_cov_1-883534_564-884
YRACLLCAKLK--TAAQ-------------------FER-E-----G-CEN--C--E---
-eIL-------------E--L------------K-G-NP----S-RIS-KLTTNSFDGM-
---------------------------------------LFIN---D-I----------N
K-----S-WVGRY----QRI------------------------------I---------
--------GP-GLYCVSL-
>EP00840_Blyttiomyces_helicus_P009591_RKO92284-1_transcription_initiation_protein_spt4_Blyttiomyces_helicus
LRACLLCSLIK--TAAQ-------------------FK--T-----G-CDN--C--E---
-gIL-------------R--R------------N-D-KL----L-PVD-QVTSANFDGV-
---------------------------------------VALM---D-P----------S
Q-----S-WVGKW----QRI------------------------------D-----K---
-------FKP-GLYAIRV-
>EP00841_Caulochytrium_protostelioides_P006037_RKP04226-1_hypothetical_protein_CXG81DRAFT_23180_Caulochytrium_protostelioides
LRACLMCGLVK--TTLA-------------------FRA-Q-----G-CDN--C--E---
-pLL-------------N--T------------R-A-NS----G-RAL-ECTSSQFDGV-
---------------------------------------IAVT---R-P----------D
K-----S-WVARW----QRV------------------------------D-----Q---
-------FQK-GIYAIRVQ
>EP00842_Homolaphlyctis_polyrhiza_P003181_jgi_Hompol1_3864_HPOL_003395-RA
LRACMLCGLIK--GQSD-------------------FRR-D-----G-CNN--C--E---
-dVL-------------R--F------------K-N-NS----E-RMM-ECTSANFDGM-
---------------------------------------VAMM---K-P----------D
A-----S-WVARW----QRI------------------------------D-----K---
-------FHK-GIYAIRI-
>EP00845_Rhizoclosmatium_globosum_P014833_ORY51318-1_Spt4-domain-containing_protein_Rhizoclosmatium_globosum
WRACLLCGLIK--TAAQ-------------------FKH-D-----G-CDN--C--E---
-dVL-------------Q--M------------T-G-SN----K-KVG-ELTSAQFDGV-
---------------------------------------VGIT---Q-P----------S
E-----S-WVARW----QRC------------------------------D-----K---
-------FTR-GLYAIRVT
>EP00846_Dimargaris_cristalligena_P003882_RKP36979-1_Spt4_RpoE2_zinc_finger-domain-containing_protein_Dimargaris_cristalligena
MRACLLCSLIK--NQSQ-------------------FVK-N-----G-CEN--C--E---
-dIL-------------R--L------------R-G-NT----E-RVL-ECTSANFNGF-
---------------------------------------VALM---R-P----------E
Q-----S-WLGRW----QRI------------------------------E-----K---
-------YSK-GLYAAQVT
>EP00848_Thamnocephalis_sphaerospora_P004752_RKP09109-1_transcription_elongation_factor_SPT4_Thamnocephalis_sphaerospora
LRACLLCSLLK--QLHQ-------------------FRM-D-----G-CDN--C--E---
-eLM-------------R--M------------R-G-SL----D-RVQ-ECTTTNFEGV-
---------------------------------------LAMV---Q-P----------E
R-----S-WASQW----QRI------------------------------E-----R---
-------FTP-GMYAIRVT
>EP00849_Syncephalis_pseudoplumigaleata_P003467_RKP25669-1_Spt4_RpoE2_zinc_finger-domain-containing_protein_Syncephalis_pseudoplumigaleata
LRACLLCGLIK--QLHQ-------------------FRN-H-----G-CEN--C--E---
-eLM-------------R--M------------R-V-SL----D-RVN-ECTTTNFEGA-
---------------------------------------IAVI---K-P----------E
D-----S-WATQW----LRL------------------------------E-----R---
-------FRP-GVYAIRVT
>EP00855_Neolecta_irregularis_P003025_OLL24624-1_Transcription_elongation_factor_spt4_Neolecta_irregularis_DAH-3
-RACYLCGIIQ--PYTT-------------------FQR-E-----G-CPN--C--E---
-sIL-------------Q-------------------VS----T-RVD-DCTSATFDGT-
---------------------------------------VAVL---N-P----------K
D-----S-WVCKW----QRW------------------------------V-----K---
-------CVP-GIYAVKI-
>EP00856_Taphrina_deformans_P002601_CCG83167-1_Transcription_elongation_factor_spt-4_Taphrina_deformans_PYCC_5710
LRACLMCAILL--TSDQ-------------------FAN-E-----G-CPN--C--E---
-sIL-------------------------------R-TS----E-RPE-EVTSPNHEGR-
---------------------------------------IAMM---S-P----------S
D-----S-WVAKW----QRS------------------------------S-----N---
-------FVA-GLYATRV-
>EP00858_Microbotryum_lychnidis-dioicae_P005880_KDE07939-1_transcription_elongation_factor_SPT4_Microbotryum_lychnidis-dioicae_p1A1_Lamole
LRACLMCSFVA--MPSE-------------------FRR-D-----G-CPN--C--D---
-eYL-------------E--M------------K-G-SS----D-RVV-ECTTTKFDGA-
---------------------------------------IALI---N-P----------R
E-----S-WVAKW----QRN------------------------------D-----K---
-------HSP-GVYAVRVT
>EP00859_Malassezia_sympodialis_P001918_XP_018740570-1_uncharacterized_protein_MSY001_2021_Malassezia_sympodialis_ATCC_42132
LRACLRCHYAQ--SAAE-------------------FHA-K-----G-CPN--C--Q---
-dLL-------------D--M------------Q-G-SQ----E-RVA-DFTTSNFDGL-
---------------------------------------ICML---Q-P----------E
E-----S-WVAKW----QRI------------------------------G-----T---
-------L-----------
>EP00860_Wallemia_mellicola_P004976_XP_006960609-1_transcription_initiation_protein_spt4_Wallemia_mellicola_CBS_633-66
-RACLMCSYLQ--EGKE-------------------FKL-K-----G-CPN--C--P---
--FL-------------E--M------------K-G-SS----E-SVT-DCTSGQYDGI-
---------------------------------------VALT---Q-P----------K
G-----S-WVGKW----QRV------------------------------N-----T---
-------CEK-GLYAVRVT
>EP00861_Lobosporangium_transversale_P010939_XP_021885927-1_Spt4_RpoE2_zinc_finger-domain-containing_protein_Lobosporangium_transversale
LRACLLCSLIK--KQEQ-------------------FFK-H-----G-CDN--C--E---
-sLL-------------E--M------------R-G-HM----D-RVM-DCTSQHYDGA-
---------------------------------------IAVM---Q-P----------S
E-----S-WVAKW----QRI------------------------------D-----K---
-------FEK-GIYAVQV-
>EP00862_Endogone_sp_FLAS-F59071_P007448_RUS21254-1_Spt4_RpoE2_zinc_finger-domain-containing_protein_Endogone_sp-_FLAS-F59071
VRACLLCSLVK--NAAQ-------------------FRA-N-----G-CDN--C--E---
-dIM-------------R--M------------R-G-SM----E-RVQ-ECTSSNFDGM-
---------------------------------------IAMM---R-P----------T
D-----S-WVDK------------------------------------------------
-------FSK-GVYAVRV-
>EP00863_Basidiobolus_meristosporus_P014345_ORY05216-1_transcription_initiation_Spt4_Basidiobolus_meristosporus_CBS_931-73
LRACLLCSLVK--NAAQ-------------------FRQ-T-----G-CEN--C--E---
-eIL-------------R--M------------R-G-SN----D-RVM-ECTSSTFDGC-
---------------------------------------IAMM---K-P----------D
E-----S-WVARW----QRI------------------------------D-----K---
-------FTK-GLYAVRV-
>EP00865_Coemansia_reversa_P001985_PIA14443-1_transcription_initiation_Spt4_Coemansia_reversa_NRRL_1564
LRACLICGIVQ--NHHV-------------------FRD-A-----G-CPN--C--E---
-rLV-------------K--M------------A-G-QS----D-VVA-DCTSGTFDGI-
---------------------------------------TAVL---Q-P----------R
M-----S-WVCKF----AHV------------------------------N-----N---
-------YQP-GVYAAHV-
>EP00866_Antonospora_locustae_P001971_jgi_Antlo1_1971_143
LRACMGCGMLK--TSAL-------------------FRS-E-----G-CDN--C--P---
--SL-------------R--L------------K-G-SA----R-NVL-ECTSNSFKGL-
---------------------------------------VHVL---N-S----------K
S-----S-WVAKW----LRI------------------------------S-----G---
-------CKN-GLYALTV-
>EP00867_Encephalitozoon_hellem_P001236_XP_003887844-1_transcription_elongation_factor_SPT4_Encephalitozoon_hellem_ATCC_50504
LRACLGCSQIK--TQNG-------------------FRK-D-----G-CEN--C--P---
--ML-------------A--M------------K-G-NI----A-NVN-ECTSSNFKGV-
---------------------------------------VALL---Q-P----------S
S-----S-WVGKW----QRI------------------------------G-----E---
-------FKK-GLYAMTV-
>EP00868_Enterocytozoon_bieneusi_P000401_XP_002649362-1_transcription_initiation_protein_SPT4_Enterocytozoon_bieneusi_H348
-KACVNCRILL--SKDQ-------------------FIK-S-----G-CPN--C--S---
--SI-------------D---------------N-T-DG----R-NYE-CNTSSYYKGQ-
---------------------------------------IIYL---N-T----------K
K-----S-WIARW----QKN------------------------------T-----E---
-------CIN-GFYAISVN
>EP00869_Nematocida_parisii_P000238_XP_013058072-1_hypothetical_protein_NEPG_00239_Nematocida_parisii_ERTm1
LRACLGCSLIM--TQAQ-------------------FKE-E-----G-CGN--C--V---
--AL-------------G--M------------K-N-ST----D-NVL-DCTTDRFTGM-
---------------------------------------IGMH---N-A----------K
S-----S-WVAKW----QHM------------------------------D-----S---
-------FIP-GLYAMTM-
>EP00870_Mitosporidium_daphniae_P001306_XP_013237660-1_transcription_elongation_factor_Spt4_Mitosporidium_daphniae
LRACLLCSLVK--SALQ-------------------FRK-D-----G-CEN--C--E---
-pIL-------------R--I------------K-G-SA----D-RVS-ECTTAQFHGL-
---------------------------------------VALM---R-P----------G
E-----S-WVSRW----QRI-----------------------------pD-----T---
-------VTQ-GIYAISVT
>EP00159_Fonticula_alba_P001136_XP_009493252-1_hypothetical_protein_H696_01090_Fonticula_alba
IRACTGCKFLN--SLDN-------------------FND-F-----G-CPN--C--G---
----------------------------------------------PG-VPITRTYTGT-
---------------------------------------LAIT---N-P----------N
V-----S-WVAKW----KNI-----------------------------pA-----N---
-------AAI-GLYALEI-
>EP00160_Parvularia_atlantis_P003321_Unigene12766_Nuclearia_a_m-38782_Unigene12766_Nuclearia_a_g-38782_ORF_Unigene12766_Nuclearia_a_g-38782_Unigene12766_Nuclearia_a_m-38782_type_5prime_partial_len_136_Unigene12766_Nuclearia_a_37-444
LRACLLCSLVK--TFDQ-------------------FYN-D-----G-CDN--C--E---
-gML-------------Q--M------------R-N-DT----A-QIK-RCTSNQFSGM-
---------------------------------------IASI---A-P----------E
A-----S-WVARW----QRI------------------------------G-----K---
-------YKP-GMYAVSV-
>EP00037_Helgoeca_nana_P007046_m-64418_g-64418_ORF_g-64418_m-64418_type_5prime_partial_len_157_comp17880_c0_seq1_2-472
-RACLCCSLIK--TEDQ-------------------FLR-N-----G-CEN--C--E---
-qWL-------------E--I------------A-E-SY----E-NVK-EFTSANFKGM-
---------------------------------------AAIM---D-S----------K
GrdnhgS-WVGSW----LRL------------------------------D-----G---
-------LKQ-GVYALSVT
>EP00038_Savillea_parva_P008827_m-179447_g-179447_ORF_g-179447_m-179447_type_complete_len_137_comp14766_c0_seq1_129-539
LRACLSCSLVK--TEDQ-------------------FLQ-N-----G-CEN--C--E---
-rWL-------------E--I------------A-E-SY----E-NVK-EYTSANFKGM-
---------------------------------------AAIM---D-P----------K
GrekhgS-WVASW----LRL------------------------------D-----G---
-------LKP-GVYALSVT
>EP00039_Didymoeca_costata_P024401_m-10199_g-10199_ORF_g-10199_m-10199_type_5prime_partial_len_147_comp4219_c0_seq1_148-588
-RACMNCSLIK--TFNQ-------------------FLT-D-----G-CDN--C--G---
-nLL-------------D--M------------K-E-SE----E-TVY-QCTSANFQGC-
---------------------------------------LAMM---E-P----------S
E-----S-WSARW----QRI------------------------------E-----N---
-------FKP-GVYALCV-
>EP00040_Diaphanoeca_grandis_P015973_m-82137_g-82137_ORF_g-82137_m-82137_type_complete_len_132_comp25491_c0_seq1_310-705
LRACLGCALIK--TERQ-------------------FAM-E-----G-CDN--C--N---
--LL-------------G--M------------E-D-KS----D-YVE-YCTSRNFKGM-
---------------------------------------ISLM---E-PvprtaaddktQ
G-----S-WAASW----LHL------------------------------D-----T---
-------KQR-GCYALSVT
>EP00041_Stephanoeca_diplocostata_P012715_m-213601_g-213601_ORF_g-213601_m-213601_type_complete_len_130_comp19059_c0_seq2_249-638
MRACLACSLVK--TEDQ-------------------FYE-S-----G-CDN--C--E---
-kYL-------------A--M------------A-Q-DA----E-KVS-ENTSSNFKGL-
---------------------------------------CALM---D-P----------R
SredngS-WVAAW----LRL------------------------------D-----K---
-------LKP-GVYALSVT
>EP00042_Codosiga_hollandica_P058980_m-897798_g-897798_ORF_g-897798_m-897798_type_5prime_partial_len_135_comp60020_c0_seq3_2-406
LRACLICGLIK--SFQQ-------------------FLD-D-----G-CQN--C--E---
-gFN-------------E--M------------Q-G-RE----D-AVE-DSTTANFFGI-
---------------------------------------VAQM---R-P----------K
E-----S-WAAQW----HKT------------------------------D-----K---
-------YQP-GCYALQV-
>EP00043_Microstomoeca_roanoka_P017804_m-186934_g-186934_ORF_g-186934_m-186934_type_5prime_partial_len_176_comp16705_c0_seq1_236-763
LRACIACGLLK--TYQQ-------------------FIE-N-----G-CEN--C--G---
-eYV-------------D--V------------R-G-KS----E-NVE-MFTSGNFFGV-
---------------------------------------IALM---D-P----------S
G-----S-WVARA----QRL------------------------------A-----G---
------wAKP-GCYAMRVT
>EP00044_Salpingoeca_rosetta_P007701_XP_004995134-1_transcription_elongation_factor_SPT4_Salpingoeca_rosetta
LRACIACGLVK--TSQQ-------------------FVE-N-----G-CEN--C--E---
-eFL-------------G--L------------K-G-NP----E-GVE-TCTSGNFHGI-
---------------------------------------IALI---E-P----------G
D-----S-WVARA----KRL------------------------------G-----E---
-------------------
>EP00045_Choanoeca_perplexa_P021055_m-5704_g-5704_ORF_g-5704_m-5704_type_5prime_partial_len_127_comp7868_c0_seq1_3-383
-RACLSCGLVK--TWHQ-------------------FES-D-----G-CDN--C--D---
-aFL-------------E--L------------Q-G-NA----Q-QVD-ECTTGNFFGI-
---------------------------------------VSVI---D-P----------S
D-----S-WVARW----QGA------------------------------D-----P---
-------HKP-GCYALKM-
>EP00046_Monosiga_brevicollis_P001616_XP_001743614-1_hypothetical_protein_Monosiga_brevicollis_MX1
LRACLSCGLVK--TSDQ-------------------FFE-T-----G-CEN--C--A---
--YL-------------D--L------------N-D-NN----D-AID-SCTTARFYGI-
---------------------------------------VSVI---D-P----------S
D-----S-WVAKW----QGN------------------------------D-----A---
-------CVP-GCYALRL-
>EP00047_Mylnosiga_fluctuans_P019745_m-85568_g-85568_ORF_g-85568_m-85568_type_5prime_partial_len_107_comp8245_c3_seq3_2-322
-RACLQCKLVK--TEEQ-------------------FYQ-D-----G-CDN--C--E---
--DL-------------E--M------------Q-G-SR----D-LVN-RCTTQNFFGI-
---------------------------------------IALM---D-P----------G
K-----S-WVGRW----QRL------------------------------N-----Q---
-------LQR-GCYAMSV-
>EP00048_Salpingoeca_helianthica_P018122_m-240834_g-240834_ORF_g-240834_m-240834_type_complete_len_109_comp23705_c0_seq1_25-351
-RACVECKLVK--TEEQ-------------------FLK-D-----G-CEN--C--E---
-pRL-------------R--L------------A-G-SD----D-RVA-KFTTKNFFGM-
---------------------------------------IALM---D-P----------A
K-----S-WVGRW----QGI------------------------------N-----T---
-------CVP-GVYAMSVN
>EP00049_Salpingoeca_infusionum_P000712_m-41856_g-41856_ORF_g-41856_m-41856_type_complete_len_129_comp10619_c0_seq3_43-429
-VACLMCSLLK--TRDQ-------------------FYD-D-----G-CDN--C--E---
-eFL-------------H--I------------Q-N-NR----D-NLH-DFTTANYYGV-
---------------------------------------VSLM---Q-P----------K
E-----S-WVAKW----QRI------------------------------A-----T---
-------FKP-GCYALRV-
>EP00050_Salpingoeca_kvevrii_P011356_m-14683_g-14683_ORF_g-14683_m-14683_type_5prime_partial_len_133_comp3388_c0_seq1_85-483
LRACLVCSLVK--SEHQ-------------------FED-V-----G-CDN--C--E---
--FL---------------------------------TD----E-QVR-DYTSANYSGL-
---------------------------------------IARMegpQ-E----------V
K-----G-WVSRW----QKI------------------------------D-----G---
-------RLP-GCYAISVQ
>EP00051_Salpingoeca_urceolata_P002678_m-52088_g-52088_ORF_g-52088_m-52088_type_complete_len_126_comp12264_c1_seq2_117-494
-RACLMCSLVK--THEQ-------------------FLK-D-----G-CDN--C--D---
-aFL-------------H--L------------R-G-DV----Y-KVD-ECTSSNFTGI-
---------------------------------------IAVM---D-P----------S
D-----S-WVSRW----QHV------------------------------D-----K---
-------MTP-GCYAMSV-
>EP00052_Salpingoeca_macrocollata_P032759_m-6454_g-6454_ORF_g-6454_m-6454_type_5prime_partial_len_124_comp4162_c0_seq1_1-372
-RACLLCSLVK--TAEQ-------------------FIE-D-----G-CDN--C--E---
-qWL-------------H--M------------Q-G-NS----D-RVF-EATTANFFGI-
---------------------------------------VALM---D-K----------D
K-----S-WVARW----QRI------------------------------E-----K---
-------CKQ-GCYALQVT
>EP00053_Salpingoeca_punica_P025010_m-15547_g-15547_ORF_g-15547_m-15547_type_complete_len_119_comp7402_c0_seq2_234-590
-RACLLCSLVK--TQEQ-------------------FLQ-D-----G-CDN--C--E---
-hHL-------------H--L------------Q-G-DL----D-RVY-ECTSVDFFGI-
---------------------------------------VAMM---D-R----------D
K-----T-WVGRW----QRT------------------------------D-----K---
-------FKP-GCYALTVH
>EP00055_Hartaetosiga_balthica_P001758_m-1802_g-1802_ORF_g-1802_m-1802_type_5prime_partial_len_147_comp1628_c0_seq1_1-441
--ACLLCKLVK--TYGQ-------------------FKK-N-----G-CEN--C--N---
--PL----------------F------------T-E-FR----H-GVD-AYTTENFYGI-
---------------------------------------VALM---E-P----------T
Q-----S-WVGRW----QRS------------------------------E-----N---
-------LHP-GCYAMRV-
>EP00056_Hartaetosiga_gracilis_P016260_m-4495_g-4495_ORF_g-4495_m-4495_type_5prime_partial_len_119_comp3900_c0_seq1_105-461
-RACLCCKLVK--TYKQ-------------------FQV-D-----G-CEN--C--K---
-dYL---------------------------------SS----F-DVE-AHTTGNFYGV-
---------------------------------------IALM---E-P----------T
E-----S-WVARW----QRS------------------------------E-----M---
-------LLP-GCYAMRVT
>EP00120_Capsaspora_owczarzaki_P008127_XP_011270308-1_hypothetical_protein_CAOG_08697_Capsaspora_owczarzaki_ATCC_30864
LVACMICSLLK--NANQ-------------------FEA-N-----G-CEN--C--S---
-qVL-------------E--E------------L-G-ID----Q-ENT-ALTTKNFEGM-
---------------------------------------VALM---K-P----------D
V-----S-WTGRW----QSI------------------------------S-----K---
-------FQP-GLYAVGV-
>EP00123_Amoebidium_parasiticum_P007633_comp18244_c0_seq1_m-19214_comp18244_c0_seq1_g-19214_ORF_comp18244_c0_seq1_g-19214_comp18244_c0_seq1_m-19214_type_complete_len_121_comp18244_c0_seq1_434-796
LRACMLCSLIK--THDQ-------------------FYQ-D-----G-CNN--C--E---
-aWL-------------K--L------------R-G-DR----M-QID-DCTSKNFEGV-
---------------------------------------ISLM---Q-P----------D
Q-----S-WVAQW----QRI------------------------------S-----K---
-------MTK-GCYAISV-
>EP00126_Sphaerothecum_destruens_P015383_Sdes_comp9367_c0_seq1m835
LRACLLCSLVK--NAYQ-------------------FET-H-----G-CEN--C--G---
-kIL-------------A--M------------K-G-DR----D-RVY-ECTSANFDGC-
---------------------------------------IAMM---R-P----------E
E-----S-WVARW----QRT------------------------------M-----K---
-------FAK-GCYAISVT
>EP00127_Corallochytrium_limacisporum_P003878_Clim_evm92s153_gene_Clim_evmTU92s153
LRACRRCYLIK--TARQ-------------------FDE-A-----G-CEN--C--Q---
-------------------------------------DA----F-EKE-DSLTTNFDGY-
---------------------------------------VSVL---E-P----------S
K-----S-WVARY----QGL------------------------------TvegghE---
-------PVP-GLYAVSI-
>EP00729_Bicosta_minor_P013891_gene13891-17417_t
-RACMVCSLIK--TFDQ-------------------FEN-D-----R-CEN--C--T---
--GV---------------------------------RG----W-EAD-THTSANFQGA-
---------------------------------------VAVI---E-P----------R
E-----S-WCARW----QRI------------------------------E-----H---
-------YKP-GVYALCV-
>EP01134_Creolimax_fragrantissima_P005514_CFRG5514T1
LRSCLLCSMVK--TQDQ-------------------FER-D-----G-CTN--C--E---
-qYL-------------H--L------------K-G-DR----L-RVE-ECTSRNFEGI-
---------------------------------------ISML---Q-P----------E
T-----S-WVANW----QRL------------------------------T-----R---
-------MNK-GCYAISV-
>EP01135_Chromosphaera_perkinsii_P012460_Nk52_evm71s2657_gene_Nk52_evmTU71s2657
LRACLLCSLVK--NAVQ-------------------FET-H-----G-CDN--C--G---
-rIL-------------G--M------------K-G-DR----D-RVL-ECTSSNFDGC-
---------------------------------------IALT---R-P----------D
E-----S-WVAKW----QRI------------------------------D-----K---
-------FTK-GCYAISVT
>EP01137_Pigoraptor_chileana_P014191_Opistho-2@68529
LRACLVCALIK--TYNQ-------------------FEE-D-----G-CDN--C--R---
--EL-------------G--I------------S-S-KL----D-WAE-ECISANFDGT-
---------------------------------------ISLM---E-P----------K
N-----S-WVARW----QGL------------------------------Q-----S---
-------YKP-GCYAISV-
>EP01147_Barroeca_monosierra_P003728_gene3728-8362_t
------------------------------------------------------------
--------------------------------------------------------ERL-
---------------------------------------IAVL---D-P----------K
D-----S-WVARA----QNL------------------------------M-----G---
------wAVP-GCYAMSI-
>EP00057_Strongylocentrotus_purpuratus_P028194_XP_011682668-1_PREDICTED_transcription_elongation_factor_SPT4-A_Strongylocentrotus_purpuratus
LRACLVCSLIK--TADQ-------------------FEV-D-----G-CDN--C--A---
-eFL-------------Q--M------------K-N-NR----D-MVF-DCTSPTFDGL-
---------------------------------------ISLM---S-P----------E
D-----S-WVAKW----QRV------------------------------N-----R---
-------CVK-GCYAVSVT
>EP00058_Branchiostoma_floridae_P020302_XP_002605792-1_hypothetical_protein_BRAFLDRAFT_114423_Branchiostoma_floridae
LRACLLCSLIK--TIDQ-------------------FVF-D-----G-CDN--C--E---
-pYL-------------Q--L------------K-G-NK----D-LVY-DCTSSNFDGV-
---------------------------------------VSMM---S-P----------D
D-----S-WVAKW----QRI------------------------------N-----R---
-------FKP-GCYAIST-
>EP00059_Ciona_intestinalis_P000421_NP_001071824-1_SPT4_protein_Ciona_intestinalis
MRACLLCSLIK--TMDQ-------------------FEY-D-----G-CDN--C--D---
-eYL-------------H--M------------R-G-NR----D-MVY-DCTSSSFDGI-
---------------------------------------ISMM---A-P----------D
E-----S-WVAKW----QRI------------------------------K-----K---
-------FSP-GCYAISVT
>EP00067_Danio_rerio_P000462_NP_001002509-1_transcription_elongation_factor_SPT4_Danio_rerio
LRACLLCSLVK--TIDQ-------------------FEY-D-----G-CDN--C--E---
-sYL-------------Q--M------------K-G-NR----E-MVY-ECTSSSFDGV-
---------------------------------------IAMM---S-P----------E
D-----S-WVAKW----QRI------------------------------G-----N---
-------FKP-GVYAVTVT
>EP00081_Caenorhabditis_elegans_P017078_NP_497135-1_Transcription_elongation_factor_SPT4_Caenorhabditis_elegans
LRACLLCSLVK--SVES-------------------FQK-E-----G-CEN--C--E---
-dVL-------------H--L------------K-G-DE----E-KVY-DCTSANYDGM-
---------------------------------------IAAM---S-N----------N
E-----S-WVCKW----QKM------------------------------Q-----R---
-------KVK-GMYAISV-
>EP00090_Calanus_glacialis_P027871_TRINITY_DN4431_c0_g1_i1-p1_TRINITY_DN4431_c0_g1_TRINITY_DN4431_c0_g1_i1-p1_ORF_type_complete_len_117_score_36-18_TRINITY_DN4431_c0_g1_i1_66-416
LRACLVCSLVK--CFDQ-------------------FEA-D-----G-CDN--C--E---
-sVL-------------H--L------------K-R-NR----D-NVY-DCTSSNFEGM-
---------------------------------------IACC---K-P----------E
D-----S-WVCKW----QRI------------------------------S-----K---
-------FTK-GVYAISVQ
>EP00096_Caligus_rogercresseyi_P015639_TRINITY_DN8114_c0_g1_i1-p1_TRINITY_DN8114_c0_g1_TRINITY_DN8114_c0_g1_i1-p1_ORF_type_complete_len_118_score_11-40_TRINITY_DN8114_c0_g1_i1_54-407
LRACLVCSLIK--TFEQ-------------------FEN-D-----G-CDN--C--D---
-rFL-------------N--L------------K-H-NR----E-NVY-DCTSSNYDGM-
---------------------------------------IGSC---K-P----------D
D-----S-WVCKW----QRI------------------------------N-----R---
-------FKK-GVYAISV-
>EP00099_Drosophila_melanogaster_P019494_NP_610802-1_spt4_Drosophila_melanogaster
LRACLVCSLVK--SFDQ-------------------FET-D-----G-CEN--C--E---
-eFL-------------R--M------------K-N-NK----D-NVY-DHTSNNFDGI-
---------------------------------------IALT---T-P----------T
D-----S-WVAKW----QRL------------------------------S-----R---
-------FTR-GIYAISV-
>EP00103_Capitella_teleta_P007246_ELT94209-1_hypothetical_protein_CAPTEDRAFT_157886_Capitella_teleta
LRACLLCSLVK--TIDQ-------------------FEY-E-----G-CEN--C--D---
-eYL-------------H--L------------K-G-NR----D-AVY-ECTSSSFEGI-
---------------------------------------VSLM---S-P----------D
D-----S-WVAKW----QRI------------------------------N-----R---
-------CVK-GCYAVSVT
>EP00110_Nematostella_vectensis_P016574_XP_001633975-1_predicted_protein_Nematostella_vectensis
LRACLLCSLIK--TLEQ-------------------FEY-D-----G-CEN--C--E---
-kYL-------------R--L------------K-N-NK----E-NIL-SCTSPNFDGV-
---------------------------------------ISII---S-T----------E
D-----S-WVARW----QRI------------------------------E-----S---
-------KVK-GCYAVSVT
>EP00114_Trichoplax_sp_H2_P005362_RDD41125-1_Transcription_elongation_factor_SPT4_Trichoplax_sp-_H2
LRACLVCSLVKasTIDQ-------------------FEL-D-----G-CEN--C--D---
-kYL-------------H--L------------K-G-DR----Q-SVY-ECTSPNFSGM-
---------------------------------------ISLT---D-P----------K
N-----S-WVARW----QGI------------------------------D-----S---
-------FTR-GCYAISVT
>EP00115_Mnemiopsis_leidyi_P004993_ML05043a-PA_pep_supercontig_MneLei_Aug2011_ML0504_14694_16318_1_gene_ML05043a_transcript_ML05043a-RA_gene_biotype_protein_coding_transcript_biotype_protein_coding
IRACMMCSLLK--NTEQ-------------------FII-D-----G-CDN--C--D---
-qWL-------------S--L------------K-N-NR----E-RVL-ECTSPNYEGM-
---------------------------------------ISLT---N-P----------D
E-----S-WVARW----QGI------------------------------R-----G---
-------LVR-GMYAISV-
>EP00119_Amphimedon_queenslandica_P002849_XP_003388234-1_PREDICTED_transcription_elongation_factor_SPT4-A-like_Amphimedon_queenslandica
LRACKLCSMVK--SFDQ-------------------FLY-N-----G-CDN--C--E---
-rYI-------------H--L------------K-G-NR----G-RVN-DCTSPNFDGL-
---------------------------------------ISMM---S-N----------E
D-----S-WVAKW----QRI------------------------------N-----K---
-------FTK-GCYAVSV-
