# Supplementary material for: Evolution of promoter-proximal pausing enabled a new layer of transcription control
Source: bioRxiv. 2024 Oct 12:2023.02.19.529146. Preprint. [Version 2] doi: 10.1101/2023.02.19.529146 (PMC11482795; doi:10.1101/2023.02.19.529146)
Supplement: Supplement 1 [file media-1.zip › Other Supplemental Materials/Spt4/Spt4accessoryNELFqueriesalleval10_taxatrimmed_80.linsi.fasta]

>EP00001_Collodictyon_triciliatum_P149831_26209_4
------------------------------------------------------------
------------------------------------------------------------
------------------------------------------------------------
------------------------------------------------------------
------------------------------------------------------------
------------------------------------------------------------
------------------------------------------------------------
------------------------------------------------------------
------------------------------------------------------------
------------------------------------------------------------
------------------------------------------------------------
------------------------------------------------------------
------------------------------------------------------------
------------------------------------------------------------
------------------------------------------------------------
------------------------------------------------------------
------------------------------------------------------------
-------------S-Q-----G----CDN--C--G-------------------------
-W-------------K-G-SR----S-ELKQKITKRYD-GL-------------------
-----------------------IAMI--R-P----------TE------SWVAKW----
--------QD-L---------------------A--------------------------
----N-------Q-----VP----G---LYAISIA---------DDDES-----------
-Q-------------------------------------------NDN------------
--D---------------------------------------------------------
---------------E---------------------------------------SQD--
---------------------------------EE-------------------------
------------------------------------------------------------
------------------------------------------------------------
------------------------------------------------------------
------------------------------------------------------------
-------------------------------------------------------KMP--
------------------------------------------------------------
------------------------------------------------------------
------------------------------------------------------------
------------------------------------------------------------
------------------------------------------------------------
------------------------------------------------------------
------------------------------------------------------------
------------------------------------------------------------
------------------------------------------------------------
------------------------------------------------------------
------------------------------------------------------------
------------------------------------------------------------
------------------------------------------------------------
------------------------------------------------------------
------------------------------------------------------------
------------------------------------------------------------
------------------------------------------------------------
------------------------------------------------------------
------------------------------------------------------------
------------------------------------------------------------
------------------------------------------------------------
------------------------------------------------------------
------------------------------------------------------------
------------------------------------------------------------
----------
>EP00002_Diphylleia_rotans_P037430_TRINITY_DN835_c0_g1_i2.p2_TRINITY_DN835_c0_g1_TRINITY_DN835_c0_g1_i2.p2_ORF_type_complete_len_108_score_29.59_TRINITY_DN835_c0_g1_i2_794-1117
------------------------------------------------------------
------------------------------------------------------------
------------------------------------------------------------
------------------------------------------------------------
-------------------------------MS---------------------------
------------------------------------------------------------
------------------------------------------------------------
------------------------------------------------------------
------------------------------------------------------------
------------------------------------------------------------
EISHVDD-S---------------------------------------------------
---------------------------------------------RK-------------
------------------------------------------------------------
------I-------------------------------------P---------------
-FLATKE-------------------N---------L-----KS---LFA----------
-------------CRN----CY-----IVK--------PKK-------------------
S-----------------------------------------------------------
----------FE-E-D-----G----CEN--C--H-------WTW-------------E-
-------------------KKF-----DHTKFITKNFD-GL-------------------
-----------------------IAMI--Q-P----------TD------SWVAKW----
--------QD-L---------------------A--------------------------
----T-------K-----VP----G---VYAITVA---------VEEET-----------
-E----------------------------------------------------------
--E---------------------------------------------------------
------------------------------------------------------------
------------------------------------------------------------
------------------------------------------------------------
------------------------------------------------------------
------------------------------------------------------------
------------------------------------------------------------
------------------------------------------------------------
------------------------------------------------------------
------------------------------------------------------------
------------------------------------------------------------
------------------------------------------------------------
------------------------------------------------------------
------------------------------------------------------------
------------------------------------------------------------
------------------------------------------------------------
------------------------------------------------------------
------------------------------------------------------------
------------------------------------------------------------
------------------------------------------------------------
------------------------------------------------------------
------------------------------------------------------------
------------------------------------------------------------
------------------------------------------------------------
------------------------------------------------------------
------------------------------------------------------------
------------------------------------------------------------
------------------------------------------------------------
------------------------------------------------------------
------------------------------------------------------------
------------------------------------------------------------
------------------------------------------------------------
---------A
>EP00003_Mantamonas_plastica_P015954_TRINITY_DN2678_c0_g1_i1.p1_TRINITY_DN2678_c0_g1_TRINITY_DN2678_c0_g1_i1.p1_ORF_type_5prime_partial_len_259_score_108.65_TRINITY_DN2678_c0_g1_i1_2-778
------------------------------------------------------------
------------------------------------------------------------
------------------------------------------------------------
------------------------------------------------------------
--------------------------D-DDSMT---------------------------
------IESDVKPDIE------NDDLE---------------------------------
-------------------LTFDQEEQDLDQD------------LDQDLDQD--------
--------------------------LDQDLDQEDLDLELGDEE----------------
------EGGNETGQDLE---------------EDLE--LD-------------------L
GDVQGDEDL--------------------------ASVDGD-----D-DMMQENRLFDEM
EETAEQD-VMEDDDLVE-------------------------------------------
---------------------------------------IDETTLKE-------------
--------------AK----R----LDKLRTLS------------K-----T-----S--
------V-------------------------------------P---------------
------D-------------------N---------M-----KQ---LRA----------
-------------CLI----CG-----KIK--------SSD-------------------
Q-----------------------------------------------------------
----------FF-R-Y-----G----CEN--C--L--------DV-------------E-
-I-------------K-G-NK----D-GVLDYTSTQYE-GF-------------------
-----------------------IAIT--D-N----------KA------SWVSRY----
--------LE-Y---------------------D--------------------------
----E-------M-----TQ----G---CYAIAVH---------GLMSP-----------
-H---------A----------------------------------KE------------
--R------------------------------------------L--------------
------PM----SAIQ---------------------------------------RYEDR
VA----------------------------------------------------------
------------------------------------------------------------
------------------------------------------------------------
------------------------------------------------------------
------------------------------------------------------------
------------------------------------------------------------
------------------------------------------------------------
-------------AVQSAK-----------------------------------------
------------------------------------------------------------
------------------------------------------------------------
------------------------------------------------------------
------------------------------------------------------------
------------------------------------------------------------
------------------------------------------------------------
------------------------------------------------------------
------------------------------------------------------------
------------------------------------------------------------
------------------------------------------------------------
------------------------------------------------------------
------------------------------------------------------------
------------------------------------------------------------
------------------------------------------------------------
------------------------------------------------------------
------------------------------------------------------------
------------------------------------------------------------
------------------------------------------------------------
------------------------------------------------------------
------------------------------------------------------------
------------------------------------------------------------
------------------------------------------------------------
----------
>EP00004_Rigifila_ramosa_P008674_TRINITY_DN1995_c0_g2_i3.p1_TRINITY_DN1995_c0_g2_TRINITY_DN1995_c0_g2_i3.p1_ORF_type_complete_len_236_score_42.12_TRINITY_DN1995_c0_g2_i3_58-765
------------------------------------------------------------
------------------------------------------------------------
------------------------------------------------------------
------------------------------------------------------------
-------------------------------ME---------------------------
------YPALEVQQNHVEEFIE--SIYTK------------------ENMPHPE------
------------VRRP----NGVMLEQTADGL----------------------------
------------------------------------------------------------
------------------------------------------------------------
------------------------KVKVMTTATC--------------------------
--------E---------------------------------------------------
---------------------------------------------AE-------------
--PDN-DLVY-------------FIDQKLTIAS------CSAYNCS-NP--AHGQRPTPL
KMWMKIV----T--------------------------------PTLF------------
--DQVKD-------------------P---------K-----SP---LRA----------
-------------CMV----CS-----LIK--------PQE-------------------
F-----------------------------------------------------------
----------FS-I-F-----G----CEN--C--P--------RL-------------G-
-Y-------------Q-G-NR----E-RVEYYTTPSFD-GM-------------------
-----------------------IAML--E-P----------TK------SWVAKW----
--------QE-I---------------------V--------------------------
----D-------L-----QP----G---IYAVSVYCCLFRAFVTGSAQC-----------
-DRWQ------V----------------------------------TD------------
--E------------------------------------------L--------------
------------KPAQ--------------------------------------------
---------------------------------QKTAVAK------------V-------
--GKYVSRRR--------------------------------------------------
------------------------------------------------------------
------------------------------------------------------------
------------------------------------------------------------
------------------------------------------------------------
------------------------------------------------------------
------------------------------------------------------------
------------------------------------------------------------
------------------------------------------------------------
------------------------------------------------------------
------------------------------------------------------------
------------------------------------------------------------
------------------------------------------------------------
------------------------------------------------------------
------------------------------------------------------------
------------------------------------------------------------
------------------------------------------------------------
------------------------------------------------------------
------------------------------------------------------------
------------------------------------------------------------
------------------------------------------------------------
------------------------------------------------------------
------------------------------------------------------------
------------------------------------------------------------
------------------------------------------------------------
------------------------------------------------------------
------------------------------------------------------------
------------------------------------------------------------
------------------------------------------------------------
----------
>EP00005_Dracoamoeba_jomungandri_P006141_CAMPEP_0174252822_NCGR_PEP_ID_MMETSP0439-20130205_2196_1_TAXON_ID_0_ORGANISM_"Stereomyxa_ramosa_Strain_Chinc5"_LENGTH_122_DNA_ID_CAMNT_0015333467_DNA_START_21_DNA_END_385_DNA_ORIENTATION_
------------------------------------------------------------
------------------------------------------------------------
------------------------------------------------------------
------------------------------------------------------------
-------------------------------MA---------------------------
------------------------------------------------------------
------------------------------------------------------------
------------------------------------------------------------
------------------------------------------------------------
------------------------------------------------------------
-----TA-E---------------------------------------------------
---------------------------------------------DD-------------
-------------------------------AM------------L-----G-----V--
------V-------------------------------------P---------------
------A-------------------D---------L-----RQ---LRA----------
-------------CLF----CS-----LVK--------TGR-------------------
Q-----------------------------------------------------------
----------FE-M-T-----G----CDN--C--Q--------FL-------------D-
-L-------------E-D-NV----E-RIGSCTSATFD-GM-------------------
-----------------------IAVV--K-P----------KE------SWVARW----
--------QR-L---------------------R--------------------------
----T-------L-----KP----G---VYAISVE---------GRLPR-----------
-T---------I----------------------------------IR------------
--E------------------------------------------I--------------
---------------E-----------------------------------------K--
---------------------------------G--------------------------
--G---------------------------------------------------------
------------------------------------------------------------
-------------------------------KKY--------------------------
------------------------------------------------------------
-------------------------------------------------------I-T--
------------------------------------------------------------
---------------RDVS-----------------------------------------
------------------------------------------------------------
------------------------------------------------------------
------------------------------------------------------------
------------------------------------------------------------
------------------------------IX----------------------------
------------------------------------------------------------
------------------------------------------------------------
------------------------------------------------------------
------------------------------------------------------------
------------------------------------------------------------
------------------------------------------------------------
------------------------------------------------------------
------------------------------------------------------------
------------------------------------------------------------
------------------------------------------------------------
------------------------------------------------------------
------------------------------------------------------------
------------------------------------------------------------
------------------------------------------------------------
------------------------------------------------------------
------------------------------------------------------------
------------------------------------------------------------
----------
>EP00009_Paramoeba_aestuarina_P004770_CAMPEP_0201508162_NCGR_PEP_ID_MMETSP0161_2-20130828_1610_1_ASSEMBLY_ACC_CAM_ASM_000251_TAXON_ID_180227_ORGANISM_"Neoparamoeba_aestuarina_Strain_SoJaBio_B1-5_56_2"_LENGTH_96_DNA_ID_CAMNT_0047902733_DNA_START_1_DNA_END_
------------------------------L-----------------------------
------------------------------------------------------------
------------------------------------------------------------
--------------N---------------------------------------------
-----------------------CSLIDVIVMS---------------------------
------SDSH--------------------------------------------------
------------------------------------------------------------
------------------------------------------------------------
------------------------------------------------------------
------------------------------------------------------------
------------------------------------------------------------
------------------------------------------------------------
---------------------------------------------------A--------
------FF------------------------------------P---------------
------V-----------------A-H---------T-----ST---LRA----------
-------------CKT----CR-----IIF--------PID-------------------
T-----------------------------------------------------------
----------WK-K-R-----T----CPN--C--D--------PD-------------A-
--------------AN-GYRG----Q-DLQKHVTSQFD-GY-------------------
-----------------------VNVL--S-N----------EG------SWVCRS----
--------LR-L---------------------T--------------------------
----G------DI-----V-----------------------------------------
------------------------------------------------------------
------------------------------------------------------------
------------------------------------------------------------
------------------------------------------------------------
------------------------------------------------------------
------------------------------------------------------------
------------------------------------------------------------
------------------------------------------------------------
------------------------------------------------------------
------------------------------------------------------------
------------------------------------------------------------
------------------------------------------------------------
------------------------------------------------------------
------------------------------------------------------------
------------------------------------------------------------
------------------------------------------------------------
------------------------------------------------------------
------------------------------------------------------------
------------------------------------------------------------
------------------------------------------------------------
------------------------------------------------------------
------------------------------------------------------------
------------------------------------------------------------
------------------------------------------------------------
------------------------------------------------------------
------------------------------------------------------------
------------------------------------------------------------
------------------------------------------------------------
------------------------------------------------------------
------------------------------------------------------------
------------------------------------------------------------
------------------------------------------------------------
------------------------------------------------------------
----------
>EP00011_Vannellida_sp_DIVA3-517-6-12_P014876_CAMPEP_0114617540_NCGR_PEP_ID_MMETSP0168-20121206_7249_1_TAXON_ID_95228_ORGANISM_"Vannella_sp._Strain_DIVA3_517_6_12"_NCGR_SAMPLE_ID_MMETSP0168_ASSEMBLY_ACC_CAM_ASM_000044_LENGTH_135_DNA_ID_CAMNT_0001828677_DN
------------------------------------------------------------
------------------------------------------------------------
------------------------------------------------------------
------------------------------------------------------------
------------------------------------------------------------
------------------------------------------------------------
------------------------------------------------------------
------------------------------------------------------------
------------------------------------------------------------
----------------------------------------------------RRERRAGA
ERREIER-M---------------------------------------------------
---------------------------------------------EG-------------
-------------------------------AR------------P-----L-----V--
------I-------------------------------------P---------------
------N-------------------P---------L-----KD---LRA----------
-------------CYF----CS-----LIK--------TMQ-------------------
Q-----------------------------------------------------------
----------FY-Q-D-----G----CEN--C--E-------HFL-------------R-
-M-------------K-Q-DS----E-RVNECTSANFD-GM-------------------
-----------------------VGMN--D-A----------GS------SWVAKW----
--------QC-I---------------------AN-------------------------
---ED-------Y-----AR----G---VYAISVS---------GEPHE-----------
-D---------V----------------------------------IA------------
--S------------------------------------------A--------------
---------------E-----------------------------------------E--
---------------------------------R--------------------------
--G---------------------------------------------------------
------------------------------------------------------------
-------------------------------VHY--------------------------
------------------------------------------------------------
-------------------------------------------------------S-S--
------------------------------------------------------------
---------------RDKK-----------------------------------------
------------------------------------------------------------
------------------------------------------------------------
------------------------------------------------------------
------------------------------------------------------------
------------------------------------------------------------
------------------------------------------------------------
------------------------------------------------------------
------------------------------------------------------------
------------------------------------------------------------
------------------------------------------------------------
------------------------------------------------------------
------------------------------------------------------------
------------------------------------------------------------
------------------------------------------------------------
------------------------------------------------------------
------------------------------------------------------------
---------------------------K--------------------------------
------------------------------------------------------------
------------------------------------------------------------
------------------------------------------------------------
------------------------------------------------------------
------------------------------------------------------------
----------
>EP00014_Entamoeba_dispar_P003280_EDR24770.1_suppressor_of_ty_putative_Entamoeba_dispar_SAW760
------------------------------------------------------------
------------------------------------------------------------
------------------------------------------------------------
------------------------------------------------------------
-------------------------------MTMNI--STFIVTLILLLLQWKMLMIICL
IINKNYKQKNKNCKKYI-------------------------------------------
-------------------FSFFFNMTSIDDP----------------------------
------------------------------IVNDD-------------------------
------------------------------------------------------------
------------------------------------------------------------
-IIEQRR-Y---------------------------------------------------
---------------------------------------------RE-------------
-------------------------------SM------------D-----P-----V--
------I-------------------------------------P---------------
------S-------------------N---------F-----NT---LRC----------
-------------CKI----CG-----LIK--------SQE-------------------
Q-----------------------------------------------------------
----------FQ-R-D-----G----CDN--C--K-------RYF---------------
-------------------------D-NWEDYVSSNFT-GM-------------------
-----------------------LSLL--R-P----------DR------SFIGKV----
--------LG-M---------------------K--------------------------
----D------TY-----VC----G---LYAASCE---------DSVSP-----------
-E---------I----------------------------------ES------------
--T----------------------------------------AAV--------------
--------------------------------------------------------ND--
------------------------------------------------------------
------------------------------------------------------------
------------------------------------------------------------
-------------------------------IQV--------------------------
------------------------------------------------------------
-----------------------------------------------FCL----------
------------------------------------------------------------
------------------------------------------------------------
------------------------------------------------------------
------------------------------------------------------------
------------------------------------------------------------
------------------------------------------------------------
------------------------------------------------------------
------------------------------------------------------------
------------------------------------------------------------
------------------------------------------------------------
------------------------------------------------------------
------------------------------------------------------------
------------------------------------------------------------
------------------------------------------------------------
------------------------------------------------------------
------------------------------------------------------------
--------------------------RK--------------------------------
------------------------------------------------------------
------------------------------------------------------------
------------------------------------------------------------
------------------------------------------------------------
------------------------------------------------------------
------------------------------------------------------------
------------------------------------------------------------
----------
>EP00017_Entamoeba_invadens_P008784_XP_004258929.1_transcription_elongation_factor_SPT4_putative_Entamoeba_invadens_IP1
------------------------------------------------------------
------------------------------------------------------------
------------------------------------------------------------
------------------------------------------------------------
-------------------------------ME---------------------------
------PSPF--------------------------------------------------
------------------------------------------------------------
------------------------------DVNQE-------------------------
------------------------------------------------------------
------------------------------------------------------------
-LEEQER-F---------------------------------------------------
---------------------------------------------RD-------------
-------------------------------AM------------D-----P-----I--
------I-------------------------------------P---------------
------D-------------------N---------F-----DK---LRC----------
-------------CKI----CG-----LIK--------SEG-------------------
Q-----------------------------------------------------------
----------FE-S-H-----K----CEN--C--R-------RMM---------------
-------------------------E-YDKDFYSAKFS-GM-------------------
-----------------------TALL--R-P----------DR------SYISKV----
--------KG-M---------------------R--------------------------
----E------DY-----VV----G---LYATSCE---------GTVPP-----------
-E---------I----------------------------------ER------------
--L------------------------------------------A--------------
---------------A-----------------------------------------E--
---------------------------------N--------------------------
--G---------------------------------------------------------
------------------------------------------------------------
-------------------------------VQI--------------------------
------------------------------------------------------------
-----------------------------------------------LCS----------
------------------------------------------------------------
---------------SH-------------------------------------------
------------------------------------------------------------
------------------------------------------------------------
------------------------------------------------------------
------------------------------------------------------------
------------------------------------------------------------
------------------------------------------------------------
------------------------------------------------------------
------------------------------------------------------------
------------------------------------------------------------
------------------------------------------------------------
------------------------------------------------------------
------------------------------------------------------------
------------------------------------------------------------
------------------------------------------------------------
------------------------------------------------------------
------------------------------------------------------------
------------------------------------------------------------
------------------------------------------------------------
------------------------------------------------------------
------------------------------------------------------------
------------------------------------------------------------
------------------------------------------------------------
----------
>EP00021_Heterostelium_album_P002476_XP_020429112.1_transcription_initiation_factor_Spt4_Heterostelium_album_PN500
------------------------------------------------------------
------------------------------------------------------------
------------------------------------------------------------
------------------------------------------------------------
------------------------------------------------------------
------------------------------------------------------------
------------------------------------------------------------
------------------------------------------------------------
------------------------------------------------------------
------------------------------------------------------------
------------------------------------------------------------
---------------------------------------------MS-------------
-------------------------------SR------------K-----T-----I--
------A-------------------------------------P---------------
------T-------------------N---------F-----KS---AKA----------
-------------CTG----CG-----LVK--------TQQ-------------------
Q-----------------------------------------------------------
----------FD-E-N-----G----CEN--C----------------------------
---------------G-G-GR----R-RASTTTTPNFE-GV-------------------
-----------------------IAVL--K-P----------NE------SWIARK----
--------QG-L---------------------D--------------------------
----S-------R-----VP----G---CYALNMT---------DK--------------
------------------------------------------------------------
------------------------------------------------------------
------------------------------------------------------------
------------------------------------------------------------
------------------------------------------------------------
------------------------------------------------------------
------------------------------------------------------------
------------------------------------------------------------
------------------------------------------------------------
------------------------------------------------------------
------------------------------------------------------------
------------------------------------------------------------
------------------------------------------------------------
------------------------------------------------------------
------------------------------------------------------------
------------------------------------------------------------
------------------------------------------------------------
------------------------------------------------------------
------------------------------------------------------------
------------------------------------------------------------
------------------------------------------------------------
------------------------------------------------------------
------------------------------------------------------------
------------------------------------------------------------
------------------------------------------------------------
------------------------------------------------------------
------------------------------------------------------------
------------------------------------------------------------
------------------------------------------------------------
------------------------------------------------------------
------------------------------------------------------------
------------------------------------------------------------
------------------------------------------------------------
----------
>EP00022_Cavenderia_fasciculata_P007252_XP_004359742.1_transcription_initiation_factor_Spt4_Cavenderia_fasciculata
------------------------------------------------------------
------------------------------------------------------------
------------------------------------------------------------
------------------------------------------------------------
-------------------------------MS---------------------------
------HRDRD-------------------------------------------------
---------------------------RGDRGDRD--------RDRGDR-----------
------------------------SDRGDRSERS--------------------------
------------------------------------------------------------
------------------------------------------------------------
---ERRE-R---------------------------------------------------
---------------------------------------------RV-------------
-------------------------------EH------------V-----S-----T--
------V-------------------------------------P---------------
------N-------------------S---------L-----KN---LRA----------
-------------CLS----CG-----LVK--------TIN-------------------
Q-----------------------------------------------------------
----------FE-D-K-----G----CEN--C--D--------RS-------------S-
-R-------------T-Y-RR----D-DALASTTANFE-GL-------------------
-----------------------ISMM--K-P----------NE------SWVARK----
--------QH-I---------------------E--------------------------
----G-------K-----VP----G---CYALSIK---------GTGA------------
------------------------------------------------------------
------------------------------------------------------------
------------------------------------------------------------
------------------------------------------------------------
------------------------------------------------------------
------------------------------------------------------------
------------------------------------------------------------
------------------------------------------------------------
------------------------------------------------------------
------------------------------------------------------------
------------------------------------------------------------
------------------------------------------------------------
------------------------------------------------------------
------------------------------------------------------------
------------------------------------------------------------
------------------------------------------------------------
------------------------------------------------------------
------------------------------------------------------------
------------------------------------------------------------
------------------------------------------------------------
------------------------------------------------------------
------------------------------------------------------------
------------------------------------------------------------
------------------------------------------------------------
------------------------------------------------------------
------------------------------------------------------------
------------------------------------------------------------
------------------------------------------------------------
------------------------------------------------------------
------------------------------------------------------------
------------------------------------------------------------
------------------------------------------------------------
------------------------------------------------------------
----------
>EP00023_Dictyostelium_discoideum_P004751_XP_638317.1_transcription_initiation_factor_Spt4_Dictyostelium_discoideum_AX4
------------------------------------------------------------
------------------------------------------------------------
------------------------------------------------------------
------------------------------------------------------------
-------------------------------MSK--------------------------
------------------------------------------------------------
------------------------------------------------------------
------------------------------------------------------------
------------------------------------------------------------
------------------------------------------------------------
--------R---------------------------------------------------
---------------------------------------------SG-------------
-------------------------------RD------------E-----S-----I--
------V-------------------------------------P---------------
------S-------------------S---------F-----KH---ARA----------
-------------CTE----CG-----LVK--------SAQ-------------------
Q-----------------------------------------------------------
----------FE-D-N-----G----CEN--C--S-------------------------
---------------------------SSSSSTTQNFE-GI-------------------
-----------------------IAIM--N-P----------KE------SWIARR----
--------LQ-F---------------------E--------------------------
----R-------R-----VP----G---LYALSMD---------SDTRR-----------
------------------------------------------------------------
------------------------------------------------------------
------------------------------------------------------------
------------------------------------------------------------
------------------------------------------------------------
------------------------------------------------------------
------------------------------------------------------------
------------------------------------------------------------
------------------------------------------------------------
------------------------------------------------------------
------------------------------------------------------------
------------------------------------------------------------
------------------------------------------------------------
------------------------------------------------------------
------------------------------------------------------------
------------------------------------------------------------
------------------------------------------------------------
------------------------------------------------------------
------------------------------------------------------------
------------------------------------------------------------
------------------------------------------------------------
------------------------------------------------------------
------------------------------------------------------------
------------------------------------------------------------
------------------------------------------------------------
------------------------------------------------------------
------------------------------------------------------------
------------------------------------------------------------
------------------------------------------------------------
------------------------------------------------------------
------------------------------------------------------------
------------------------------------------------------------
------------------------------------------------------------
----------
>EP00024_Dictyostelium_purpureum_P011350_XP_003294202.1_hypothetical_protein_DICPUDRAFT_13929_partial_Dictyostelium_purpureum
------------------------------------------------------------
------------------------------------------------------------
------------------------------------------------------------
------------------------------------------------------------
------------------------------------------------------------
------------------------------------------------------------
------------------------------------------------------------
------------------------------------------------------------
------------------------------------------------------------
------------------------------------------------------------
------------------------------------------------------------
------------------------------------------------------------
------------------------------------------------------------
------V-------------------------------------P---------------
------P-------------------S---------F-----KQ---SRA----------
-------------CVD----CG-----LVK--------TAQ-------------------
Q-----------------------------------------------------------
----------FD-E-N-----G----CEN--C--E--------GT---------------
------------------------------NSTTQNFE-GV-------------------
-----------------------IAIM--N-P----------GQ------SWIARR----
--------MR-S---------------------E--------------------------
----K-------K-----VP----G---LYALSM--------------------------
------------------------------------------------------------
------------------------------------------------------------
------------------------------------------------------------
------------------------------------------------------------
------------------------------------------------------------
------------------------------------------------------------
------------------------------------------------------------
------------------------------------------------------------
------------------------------------------------------------
------------------------------------------------------------
------------------------------------------------------------
------------------------------------------------------------
------------------------------------------------------------
------------------------------------------------------------
------------------------------------------------------------
------------------------------------------------------------
------------------------------------------------------------
------------------------------------------------------------
------------------------------------------------------------
------------------------------------------------------------
------------------------------------------------------------
------------------------------------------------------------
------------------------------------------------------------
------------------------------------------------------------
------------------------------------------------------------
------------------------------------------------------------
------------------------------------------------------------
------------------------------------------------------------
------------------------------------------------------------
------------------------------------------------------------
------------------------------------------------------------
------------------------------------------------------------
------------------------------------------------------------
----------
>EP00025_Tieghemostelium_lacteum_P005393_KYQ93533.1_transcription_initiation_factor_Spt4_Tieghemostelium_lacteum
------------------------------------------------------------
------------------------------------------------------------
------------------------------------------------------------
------------------------------------------------------------
-------------------------------MS---------------------------
------------------------------------------------------------
------------------------------------------------------------
------------------------------------------------------------
------------------------------------------------------------
------------------------------------------------------------
------------------------------------------------------------
------------------------------------------------------------
---------------------------------------------------S-----I--
------V-------------------------------------P---------------
------S-------------------N---------F-----KK---SRA----------
-------------CLE----CG-----LVK--------TIE-------------------
Q-----------------------------------------------------------
----------FE-E-T-----G----CEN--C--E-------DHT-------------P-
-M-------------Q-G-NK----P-AILQSTTATFE-GL-------------------
-----------------------IAIM--K-P----------KE------SWIARR----
--------RG-F---------------------E--------------------------
----K-------R-----VP----G---CYALSTD---------ADQTS-----------
-S--------------------------------------------RN------------
---------------------------------------------V--------------
------------------------------------------------------------
------------------------------------------------------------
------------------------------------------------------------
------------------------------------------------------------
-------------------------------TRY--------------------------
------------------------------------------------------------
------------------------------------------------------------
------------------------------------------------------------
------------------------------------------------------------
------------------------------------------------------------
------------------------------------------------------------
------------------------------------------------------------
------------------------------------------------------------
------------------------------------------------------------
------------------------------------------------------------
------------------------------------------------------------
------------------------------------------------------------
------------------------------------------------------------
------------------------------------------------------------
------------------------------------------------------------
------------------------------------------------------------
------------------------------------------------------------
------------------------------------------------------------
------------------------------------------------------------
------------------------------------------------------------
------------------------------------------------------------
------------------------------------------------------------
------------------------------------------------------------
------------------------------------------------------------
------------------------------------------------------------
------------------------------------------------------------
----------
>EP00026_Physarum_polycephalum_P021535_Phypoly_transcript_24841.p1_GENE.Phypoly_transcript_24841_Phypoly_transcript_24841.p1_ORF_type_5prime_partial_len_167_score_27.32_Phypoly_transcript_24841_3-503
LL---------------------QVLVKPIYACP--------------------------
------------------------------------------------------------
------------------------------------------------------------
------------------------------------------------------------
-----------------------------ARLR---------------------------
------SSASRACCVPL-------------------------------------------
------------------------------------------------------------
------------------------RALPPRKQQ--H------------------------
------------------------------------------------------------
---------------------------LP--------------P---------------P
LSTPTSH-K---------------------------------------------------
---------------------------------------------QE-------------
-------------------------------EM------------N-----N-----V--
------I-------------------------------------P---------------
------N-------------------D---------M-----RQ---LRA----------
-------------CMI----CS-----LIK--------TQQ-------------------
Q-----------------------------------------------------------
----------FE-E-H-----G----CDN--C--D-------EFI-------------E-
-M-------------A-G-DR----T-KIVDCTTPSFE-GM-------------------
-----------------------VAMM--I-P----------SE------SWVARW----
--------QR-V---------------------T--------------------------
----K-------F-----TP----G---MYAIAVH---------GNLPQ-----------
-D---------Y----------------------------------IQ------------
--D------------------------------------------L--------------
---------------A-----------------------------------------S--
---------------------------------A--------------------------
--G---------------------------------------------------------
------------------------------------------------------------
-------------------------------YKY--------------------------
------------------------------------------------------------
-------------------------------------------------------H-P--
------------------------------------------------------------
---------------RYPQ-----------------------------------------
------------------------------------------------------------
------------------------------------------------------------
------------------------------------------------------------
------------------------------------------------------------
------------------------------------------------------------
------------------------------------------------------------
------------------------------------------------------------
------------------------------------------------------------
------------------------------------------------------------
------------------------------------------------------------
------------------------------------------------------------
------------------------------------------------------------
------------------------------------------------------------
------------------------------------------------------------
------------------------------------------------------------
------------------------------------------------------------
------------------------------------------------------------
------------------------------------------------------------
------------------------------------------------------------
------------------------------------------------------------
------------------------------------------------------------
------------------------------------------------------------
----------
>EP00027_Filamoeba_sp_ATCC50430_P017092_CAMPEP_0168564190_NCGR_PEP_ID_MMETSP0413-20121227_13103_1_TAXON_ID_136452_ORGANISM_"Filamoeba_nolandi_Strain_NC-AS-23-1"_LENGTH_120_DNA_ID_CAMNT_0008595825_DNA_START_11_DNA_END_373_DNA_ORIENTATION_
------------------------------------------------------------
------------------------------------------------------------
------------------------------------------------------------
------------------------------------------------------------
-------------------------------MA---------------------------
------------------------------------------------------------
------------------------------------------------------------
------------------------------------------------------------
------------------------------------------------------------
------------------------------------------------------------
------------------------------------------------------------
---------------------------------------------AE-------------
-------------------------------RR------------I-----A-----E--
------V-------------------------------------P---------------
------D-------------------E---------T-----RS---MRA----------
-------------CLF----CS-----VVQ--------TQK-------------------
Q-----------------------------------------------------------
----------FE-E-L-----G----CPN--C--E-------SFM-------------E-
-Y-------------K-E-NR----A-QVLECTSSNYX-GL-------------------
-----------------------IAMM--E-N----------DS------SWVARW----
--------QR-I---------------------NS-------------------------
---KS-------F-----AR----G---IYAISVK---------GRLPP-----------
-E---------V----------------------------------VA------------
--D------------------------------------------L--------------
---------------Q-----------------------------------------K--
---------------------------------K--------------------------
--G---------------------------------------------------------
------------------------------------------------------------
-------------------------------IKY--------------------------
------------------------------------------------------------
-------------------------------------------------------V-P--
------------------------------------------------------------
---------------RSQS-----------------------------------------
------------------------------------------------------------
------------------------------------------------------------
------------------------------------------------------------
------------------------------------------------------------
------------------------------------------------------------
------------------------------------------------------------
------------------------------------------------------------
------------------------------------------------------------
------------------------------------------------------------
------------------------------------------------------------
------------------------------------------------------------
------------------------------------------------------------
------------------------------------------------------------
------------------------------------------------------------
------------------------------------------------------------
------------------------------------------------------------
------------------------------------------------------------
------------------------------------------------------------
------------------------------------------------------------
------------------------------------------------------------
------------------------------------------------------------
------------------------------------------------------------
----------
>EP00029_Vermamoeba_vermiformis_P003733_TRINITY_DN14267_c0_g1_i1.p1_TRINITY_DN14267_c0_g1_TRINITY_DN14267_c0_g1_i1.p1_ORF_type_complete_len_121_score_25.94_TRINITY_DN14267_c0_g1_i1_107-469
M-----------------------------------------------------------
------------------------------------------------------------
------------------------------------------------------------
------------------------------------------------------------
-------------------------------MD---------------------------
------------------------------------------------------------
-----------------------------DLG----------------------------
------------------------------------------------------------
------------------------------------------------------------
------------------------------------------------------------
------------------------------------------------------------
---------------------------------------------GD-------------
-------------------------------GQ------------G-----T-----I--
------V-------------------------------------P---------------
------K-------------------S---------T-----RS---LRA----------
-------------CLV----CG-----LVK--------DKS-------------------
Q-----------------------------------------------------------
----------FL-E-A-----G----CDN--C--T--------FL-------------N-
-M-------------H-G-DG----D-QVDLCTTPNFE-GL-------------------
-----------------------LAMM--N-P----------NG------SWVAKW----
--------QH-I---------------------G--------------------------
----K------AA-----VP----G---CYAVTVK---------GILPG-----------
-Q---------V----------------------------------SQ------------
--Q------------------------------------------I--------------
---------------D-----------------------------------------E--
---------------------------------L--------------------------
--H---------------------------------------------------------
------------------------------------------------------------
-------------------------------IRP--------------------------
------------------------------------------------------------
------------------------------------------------------YR----
------------------------------------------------------------
---------------RQ-------------------------------------------
------------------------------------------------------------
------------------------------------------------------------
------------------------------------------------------------
------------------------------------------------------------
------------------------------------------------------------
------------------------------------------------------------
------------------------------------------------------------
------------------------------------------------------------
------------------------------------------------------------
------------------------------------------------------------
------------------------------------------------------------
------------------------------------------------------------
------------------------------------------------------------
------------------------------------------------------------
------------------------------------------------------------
------------------------------------------------------------
------------------------------------------------------------
------------------------------------------------------------
------------------------------------------------------------
------------------------------------------------------------
------------------------------------------------------------
------------------------------------------------------------
----------
>EP00031_Thecamonas_trahens_P010420_XP_013762990.1_hypothetical_protein_AMSG_00128_Thecamonas_trahens_ATCC_50062
------------------------------------------------------------
------------------------------------------------------------
------------------------------------------------------------
------------------------------------------------------------
-------------------------------MS---------------------------
------------------------------------------------------------
------------------------------------------------------------
------------------------------------------------------------
------------------------------------------------------------
------------------------------------------------------------
------------------------------------------------------------
---------------------------------------------VT-------------
-------------------------------VN------------T-----K-----M--
------L-------------------------------------P---------------
------R-------------------G---------L-----KE---LRA----------
-------------CRS----CL-----LVK--------NRG-------------------
Q-----------------------------------------------------------
----------FE-N-T-----G----CEN--C--G-------------------------
---------------E-E-VG----E-AIAYLTTTSFS-GL-------------------
-----------------------IAVMDND-T----------SK------SWVSRY----
--------QR-L---------------------G--------------------------
----E-------R-----KP----G---MYAIKIT---------DTRPA-----------
-E------DTPA------------------------------SGAARD------------
HFE---------------------------------------------------------
-------------PNE----------------------------------------DD--
------------------------------------------------------------
------------------------------------------------------------
------------------------------------------------------------
-------------------------------NNF--------------------------
------------------------------------------------------------
------------------------------------------------------------
-----------------------IV-----------------------------------
---------------DDEEDPEAVF-----------------------------------
------------------------------------------------------------
------------------------------------------------------------
------------------------------------------------------------
------------------------------------------------------------
------------------------------------------------------------
------------------------------------------------------------
------------------------------------------------------------
------------------------------------------------------------
------------------------------------------------------------
------------------------------------------------------------
------------------------------------------------------------
------------------------------------------------------------
------------------------------------------------------------
------------------------------------------------------------
------------------------------------------------------------
------------------------------------------------------------
------------------------------------------------------------
------------------------------------------------------------
------------------------------------------------------------
------------------------------------------------------------
------------------------------------------------------------
------------------------------------------------------------
----------
>EP00033_Pygsuia_biforma_P001495_GCRY01001687.1.p1_GENE.GCRY01001687.1_GCRY01001687.1.p1_ORF_type_5prime_partial_len_193_score_2.56_GCRY01001687.1_3-581
------------------------------------------------------------
-------------------------------------------LPA-VQIHQVCLM----
--------W----NYVRTWGNLFYVLIVFFRCGFDILILILIL-------------ILIL
IIIIIILSII-RINIL--------------LLIIIIFI----------------------
-------------------------------MA---------------------------
------------------------------------------------------------
-----------------------------D------------------------------
------------------------------------------------------------
------------------------------------------------------------
------------------------------------------------------------
--------E---------------------------------------------------
---------------------------------------------DI-------------
-------------------------------IN------------P-----N-----V--
------V-------------------------------------P---------------
------S-------------------S---------L-----KQ---LRA----------
-------------CLF----CS-----LVK--------TTN-------------------
Q-----------------------------------------------------------
----------FY-D-D-----G----CDN--C--P--------FL-------------Q-
-M-------------A-G-DI----D-RVKEATTPNFE-GL-------------------
-----------------------IGMM--D-N----------EM------SWVAKW----
--------QR-I---------------------A--------------------------
----H-------C-----TR----G---CYAVRVS---------GSLPE-----------
-Y---------L----------------------------------VD------------
--N------------------------------------------L--------------
---------------R-----------------------------------------D--
---------------------------------Q--------------------------
--N---------------------------------------------------------
------------------------------------------------------------
-------------------------------INY--------------------------
------------------------------------------------------------
-------------------------------------------------------V-R--
------------------------------------------------------------
---------------RDGK-----------------------------------------
------------------------------------------------------------
------------------------------------------------------------
------------------------------------------------------------
------------------------------------------------------------
--------------------------GTG-------------------------------
------------------------------------------------------------
------------------------------------------------------------
------------------------------------------------------------
------------------------------------------------------------
------------------------------------------------------------
------------------------------------------------------------
------------------------------------------------------------
------------------------------------------------------------
------------------------------------------------------------
------------------------------------------------------------
------------------------------------------------------------
------------------------------------------------------------
------------------------------------------------------------
------------------------------------------------------------
------------------------------------------------------------
------------------------------------------------------------
------------------------------------------------------------
----------
>EP00161_Ancyromonas_sigmoides_P007133_TRINITY_DN18357_c0_g1_i1.p2_TRINITY_DN18357_c0_g1_TRINITY_DN18357_c0_g1_i1.p2_ORF_type_5prime_partial_len_120_score_28.11_TRINITY_DN18357_c0_g1_i1_84-443
------------------------------------------------------------
------------------------------------------------------------
------------------------------------------------------------
------------------------------------------------------------
-----------LREFFSSVCEF---SGLLPQMA---------------------------
------------------------------------------------------------
------------------------------------------------------------
------------------------------------------------------------
------------------------------------------------------------
------------------------------------------------------------
------------------------------------------------------------
---------------------------------------------DE-------------
-------------------------------NP------------L-----D-----I--
------V-------------------------------------P---------------
------D-------------------A---------D-----TG---LRA----------
-------------CLG----CH-----LVK--------TFD-------------------
Q-----------------------------------------------------------
----------FV-D-A-----G----CDN--C--P--------DL-------------E-
-L-------------A-Q-DR----Q-RTARCTSTAFE-GL-------------------
-----------------------VSAM--R-P----------TE------SWVARW----
--------NS-L---------------------T--------------------------
----T-------R-----MP----G---CYASVVV---------GTLPE-----------
-F---------V----------------------------------DE------------
------------------------------------------------------------
------------------------------------------------------------
------------------------------------------------------------
------------------------------------------------------------
------------------------------------------------------------
------------------------------------------------------------
------------------------------------------------------------
------------------------------------------------------------
------------------------------------------------------------
------------------------------------------------------------
------------------------------------------------------------
------------------------------------------------------------
------------------------------------------------------------
------------------------------------------------------------
------------------------------------------------------------
------------------------------------------------------------
------------------------------------------------------------
------------------------------------------------------------
------------------------------------------------------------
------------------------------------------------------------
------------------------------------------------------------
------------------------------------------------------------
------------------------------------------------------------
------------------------------------------------------------
------------------------------------------------------------
------------------------------------------------------------
------------------------------------------------------------
------------------------------------------------------------
------------------------------------------------------------
------------------------------------------------------------
------------------------------------------------------------
------------------------------------------------------------
----------
>EP00164_Ancoracysta_twista_P005187_GFYU01007087.1.p1_GENE.GFYU01007087.1_GFYU01007087.1.p1_ORF_type_5prime_partial_len_119_score_8.97_GFYU01007087.1_1-357
------------------------------------------------------------
------------------------------------------------------------
------------------------------------------------------------
------------------------------------------------------------
------------------------------------------------------------
------------------------------------------------------------
-----------------------------DTISCL-------------------------
---------------------------NLNIEQSSS------------------------
------------------------------------------------------------
------------------------------------------------------------
-QVARTL-T---------------------------------------------------
---------------------------------------------MS-------------
-------------------------------SA------------V-----A-----P--
------C-------------------------------------P---------------
------S-------------------D---------L-----KN---LRA----------
-------------CLR----CK-----LIK--------TAD-------------------
Q-----------------------------------------------------------
----------FV-K-Q-----G----CDN--C------------L-------------D-
-L-------------K-G-DR----E-RVHDMTSSNFE-GL-------------------
-----------------------VSIL--R-P----------DK------SWVSRW----
--------HR-L---------------------N--------------------------
----K-------N-----KP----G---VYALSIP---------GEYND-----------
-E---------M------------------------------------------------
------------------------------------------------------------
------------------------------------------------------------
------------------------------------------------------------
------------------------------------------------------------
------------------------------------------------------------
------------------------------------------------------------
------------------------------------------------------------
------------------------------------------------------------
------------------------------------------------------------
------------------------------------------------------------
------------------------------------------------------------
------------------------------------------------------------
------------------------------------------------------------
------------------------------------------------------------
------------------------------------------------------------
------------------------------------------------------------
------------------------------------------------------------
------------------------------------------------------------
------------------------------------------------------------
------------------------------------------------------------
------------------------------------------------------------
------------------------------------------------------------
------------------------------------------------------------
------------------------------------------------------------
------------------------------------------------------------
------------------------------------------------------------
------------------------------------------------------------
------------------------------------------------------------
------------------------------------------------------------
------------------------------------------------------------
------------------------------------------------------------
------------------------------------------------------------
----------
>EP00165_Cyanidioschyzon_merolae_P000044_XP_005534807.1_hypothetical_protein_conserved_Cyanidioschyzon_merolae_strain_10D
------------------------------------------------------------
------------------------------------------------------------
------------------------------------------------------------
------------------------------------------------------------
------------------------------------------------------------
------------------------------------------------------------
------------------------------------------------------------
------------------------------------------------------------
------------------------------------------------------------
------------------------------------------------------------
-----MT-E---------------------------------------------------
---------------------------------------------AS-------------
-------------------------------EN------------I-----V-----V--
------V-------------------------------------P---------------
------S-------------------E---------VQ---SSK---LRA----------
-------------CLS----CG-----LVK--------SVA-------------------
Q-----------------------------------------------------------
----------FL-A-Y-----G----CEN--C--P--------GLF-----------EA-
-G-------------T-G-DR----E-RVLTFTTAEFS-GL-------------------
-----------------------VALY--R-P----------KV------SWVAKW----
--------QR-L---------------------S--------------------------
----R-------K-----VP----G---CYAIGIL---------AELPD-----------
-D---------V----------------------------------LE------------
--E------------------------------------------L--------------
---------------E-----------------------------------------A--
---------------------------------L--------------------------
--R---------------------------------------------------------
------------------------------------------------------------
-------------------------------FDVE-------------------------
------------------------------------------------------------
------------------------------------------------------------
------------------------------------------------------------
---------------S--------------------------------------------
------------------------------------------------------------
------------------------------------------------------------
------------------------------------------------------------
------------------------------------------------------------
------------------------------------------------------------
------------------------------------------------------------
------------------------------------------------------------
------------------------------------------------------------
------------------------------------------------------------
------------------------------------------------------------
------------------------------------------------------------
------------------------------------------------------------
------------------------------------------------------------
------------------------------------------------------------
------------------------------------------------------------
------------------------------------------------------------
------------------------------------------------------------
------------------------------------------------------------
------------------------------------------------------------
------------------------------------------------------------
------------------------------------------------------------
------------------------------------------------------------
----------
>EP00166_Cyanidium_caldarium_P005302_ctg_630.g255
------------------------------------------------------------
------------------------------------------------------------
------------------------------------------------------------
------------------------------------------------------------
-------------------------------MP---------------------------
------------------------------------------------------------
---------------------------LGD------------------------------
------------------------------------------------------------
------------------------------------------------------------
------------------------------------------------------------
--ADAAA-V---------------------------------------------------
---------------------------------------------AE-------------
-------------------------------VV------------R-----T-----P--
------V-------------------------------------P---------------
------A-------------------D---------MQ---PAK---LRA----------
-------------CLS----CA-----LVK--------AVH-------------------
Q-----------------------------------------------------------
----------FV-A-D-----G----CEN--C--P--------NLL------------E-
PG-------------T-G-DR----E-RVMAFTTAEFS-GL-------------------
-----------------------VAMV--K-P----------QE------SWVARW----
--------QR-S---------------------G--------------------------
----R-------L-----CP----G---CYALRID---------AEIPE-----------
-D---------V----------------------------------ME------------
--E------------------------------------------L--------------
---------------R-----------------------------------------S--
---------------------------------L--------------------------
--G---------------------------------------------------------
------------------------------------------------------------
-------------------------------TGA--------------------------
------------------------------------------------------------
------------------------------------------------------------
------------------------------------------------------------
----------------PAE-----------------------------------------
------------------------------------------------------------
------------------------------------------------------------
------------------------------------------------------------
------------------------------------------------------------
------------------------------------------------------------
------------------------------------------------------------
------------------------------------------------------------
------------------------------------------------------------
------------------------------------------------------------
------------------------------------------------------------
------------------------------------------------------------
------------------------------------------------------------
------------------------------------------------------------
------------------------------------------------------------
------------------------------------------------------------
------------------------------------------------------------
------------------------------------------------------------
------------------------------------------------------------
------------------------------------------------------------
------------------------------------------------------------
------------------------------------------------------------
------------------------------------------------------------
----------
>EP00167_Galdieria_sulphuraria_P004312_XP_005706548.1_transcription_elongation_factor_SPT4-like_protein_Galdieria_sulphuraria
------------------------------------------------------------
------------------------------------------------------------
------------------------------------------------------------
------------------------------------------------------------
-------------------------------MK---------------------------
------YKQ---------------------------------------------------
------------------------------------------------------------
------------------------------------------------------------
------------------------------------------------------------
------------------------------------------------------------
------------------------------------------------------------
---------------------------------------------TA-------------
-------------------------------PS------------E-----N-----V--
------I-------------------------------------P---------------
------Q-------------------E---------VS---ANK---LRA----------
-------------CMV----CG-----LVK--------TFN-------------------
Q-----------------------------------------------------------
----------FV-V-F-----G----CEN--C--P--------SLI------------D-
-V-------------RVA-DR----E-RVATVTTSLFS-GL-------------------
-----------------------VSVT--R-P----------LD------SWVAKW----
--------QR-V---------------------S--------------------------
----R-------L-----VP----G---CYAIAVR---------AALPE-----------
-D---------I----------------------------------LE------------
--E------------------------------------------L--------------
---------------E-----------------------------------------E--
---------------------------------K--------------------------
--G---------------------------------------------------------
------------------------------------------------------------
-------------------------------LQV--------------------------
------------------------------------------------------------
------------------------------------------------------PR-T--
------------------------------------------------------------
---------------RATA-----------------------------------------
------------------------------------------------------------
------------------------------------------------------------
------------------------------------------------------------
------------------------------------------------------------
--------------------------AAYEYS----------------------------
------------------------------------------------------------
------------------------------------------------------------
------------------------------------------------------------
------------------------------------------------------------
------------------------------------------------------------
------------------------------------------------------------
------------------------------------------------------------
------------------------------------------------------------
------------------------------------------------------------
------------------------------------------------------------
------------------------------------------------------------
------------------------------------------------------------
------------------------------------------------------------
------------------------------------------------------------
------------------------------------------------------------
------------------------------------------------------------
------------------------------------------------------------
----------
>EP00169_Porphyra_umbilicalis_P009361_OSX77375.1_hypothetical_protein_BU14_0151s0017_Porphyra_umbilicalis
------------------------------------------------------------
------------------------------------------------------------
------------------------------------------------------------
------------------------------------------------------------
-------------------------------MS---------------------------
------RSRPPLRPS---------------------------------------------
------------------------GGGGGSGG------------GGG-------------
------------------------------------------------------------
------------------------------------------------------------
------------------------------------------------------------
----GGS-S---------------------------------------------------
---------------------------------------------GG-------------
-------------------------------GN------------P-----R-----V--
------I-------------------------------------P---------------
------T-------------------E---------FL---PSK---LRA----------
-------------CLS----CS-----LIK--------TAE-------------------
Q-----------------------------------------------------------
----------FL-L-D-----G----CDN--C--D--------FL-------------D-
-M-------------A-N-SR----D-RVGQCTSGAFV-GV-------------------
-----------------------AGVA--N-P----------AD------SWVGRW----
--------QR-L---------------------G--------------------------
----R------NA-----VA----G---CYAIGVD---------AKLPE-----------
-D---------I----------------------------------RE------------
--S------------------------------------------L--------------
---------------E-----------------------------------------D--
---------------------------------N--------------------------
--G---------------------------------------------------------
------------------------------------------------------------
-------------------------------YRV--------------------------
------------------------------------------------------------
------------------------------------------------------AR-T--
------------------------------------------------------------
---------------RATA-----------------------------------------
------------------------------------------------------------
------------------------------------------------------------
------------------------------------------------------------
------------------------------------------------------------
--------------------------MDDE------------------------------
------------------------------------------------------------
------------------------------------------------------------
------------------------------------------------------------
------------------------------------------------------------
------------------------------------------------------------
------------------------------------------------------------
------------------------------------------------------------
------------------------------------------------------------
------------------------------------------------------------
------------------------------------------------------------
------------------------------------------------------------
------------------------------------------------------------
------------------------------------------------------------
------------------------------------------------------------
------------------------------------------------------------
------------------------------------------------------------
------------------------------------------------------------
----------
>EP00172_Hildenbrandia_rubra_P003157_Plantae.Rhodophyta-Hildenbrandia_rubra.ctg47033.p1_GENE.Plantae.Rhodophyta-Hildenbrandia_rubra.ctg47033_Plantae.Rhodophyta-Hildenbrandia_rubra.ctg47033.p1_ORF_type_complete_len_148_score_20.23_Plantae.Rhodophyta-Hilden
------------------------------------------------------------
------------------------------------------------------------
------------------------------------------------------------
------------------------------------------------------------
-------------------------------ME---------------------------
------------------------------------------------------------
------------------------------------------------------------
------------------------------------------------------------
------------------------------------------------------------
------------------------------------------------------------
--------A---------------------------------------------------
---------------------------------------------VE-------------
-------------------------------DG------------S-----H-----V--
------V-------------------------------------P---------------
------T-------------------E---------FT---PSK---LRS----------
-------------CMS----CS-----LIK--------TTS-------------------
Q-----------------------------------------------------------
----------FT-R-D-----G----CDN--C--P--------FL-------------G-
-L-------------A-G-DR----E-RVLTCTTNSFI-GI-------------------
-----------------------YVCM--K-P----------RS------SWVGKW----
--------QR-V---------------------V--------------------------
----K-------F-----VP----G---SYAVALD---------AGMPG-----------
-D---------V----------------------------------VE------------
--Q------------------------------------------L--------------
---------------E-----------------------------------------D--
---------------------------------N--------------------------
--G---------------------------------------------------------
------------------------------------------------------------
-------------------------------HVL--------------------------
------------------------------------------------------------
------------------------------------------------------PR-I--
------------------------------------------------------------
---------------LARV-----------------------------------------
------------------------------------------------------------
------------------------------------------------------------
------------------------------------------------------------
------------------------------------------------------------
--------------------------NGEEG-----------------------------
------------------------------------------------------------
------------------------------------------------------------
------------------------------------------------------------
------------------------------------------------------------
------------------------------------------------------------
------------------------------------------------------------
------------------------------------------------------------
------------------------------------------------------------
------------------------------------------------------------
------------------------------------------------------------
------------------------------------------------------------
------------------------------------------------------------
------------------------------------------------------------
------------------------------------------------------------
------------------------------------------------------------
------------------------------------------------------------
------------------------------------------------------------
----------
>EP00179_Madagascaria_erythrocladioides_P020385_CAMPEP_0198339992_NCGR_PEP_ID_MMETSP1450-20131203_41686_1_TAXON_ID_753684_ORGANISM_"Madagascaria_erythrocladiodes_Strain_CCMP3234"_NCGR_SAMPLE_ID_MMETSP1450_ASSEMBLY_ACC_CAM_ASM_001115_LENGTH_147_DNA_ID_CAMN
------------------------------------------------------------
------------------------------------------------------------
------------------------------------------------------------
------------------------------------------------------------
------------------------------------------------------------
------------------------------------------------------------
------------------------------------------------------------
------------------------------------------------------------
------------------------------------------------------------
------------------------XRRGP-------------------------------
------------------------------------------------------------
---------------------------------------------AE-------------
--------------------R----------VSD-----------A-----A----TT--
------A-------------------------------------P---------------
------------------------------------------RT---ARA---TPARG--
-------------CARNGRRCADGVEELARVQGVRPHQDVQ-------------------
Q-----------------------------------------------------------
----------LR-A-E-----W----VDN--C--P--------YL-------------Q-
-L-------------E-Q-DA----D-KVNKVTSHAFH-GT-------------------
-----------------------VGVM--R-P----------RD------SWVAQW----
--------LF-I--------------------GE--------------------------
----K-------S-----VP----G---LYAAAVY---------GRLPP-----------
-E---------V----------------------------------ID------------
--E------------------------------------------L--------------
---------------A-----------------------------------------D--
---------------------------------N--------------------------
--N---------------------------------------------------------
------------------------------------------------------------
-------------------------------VDY--------------------------
------------------------------------------------------------
-------------------------------------------------------V-N--
------------------------------------------------------------
---------------REAL-----------------------------------------
------------------------------------------------------------
------------------------------------------------------------
------------------------------------------------------------
------------------------------------------------------------
--------------------------HKKM------------------------------
------------------------------------------------------------
------------------------------------------------------------
------------------------------------------------------------
------------------------------------------------------------
------------------------------------------------------------
------------------------------------------------------------
------------------------------------------------------------
------------------------------------------------------------
------------------------------------------------------------
------------------------------------------------------------
------------------------------------------------------------
------------------------------------------------------------
------------------------------------------------------------
------------------------------------------------------------
------------------------------------------------------------
------------------------------------------------------------
------------------------------------------------------------
----------
>EP00185_Porphyridium_purpureum_P005764_POR3471..scf236_6
------------------------------------------------------------
------------------------------------------------------------
------------------------------------------------------------
------------------------------------------------------------
-------------------------------MR---------------------------
------------------------------------------------------------
------------------------------------------------------------
------------------------------------------------------------
------------------------------------------------------------
------------------------------------------------------------
--------T---------------------------------------------------
---------------------------------------------GE-------------
-------------------------------VD------------L-----S-----V--
------V-------------------------------------P---------------
------L-------------------E---------FN---RTK---LRA----------
-------------CLS----CS-----LVK--------TAT-------------------
Q-----------------------------------------------------------
----------FF-R-D-----G----CDN--C--E-------RFA-------------A-
-M-------------K-G-DE----E-RVEEATTPAFL-GV-------------------
-----------------------YALM--N-P----------KE------SWVSKY----
--------QN-V---------------------R--------------------------
----T-------F-----VP----G---CYAISMD---------AELPA-----------
-Y---------L----------------------------------EE------------
--V------------------------------------------Y--------------
---------------R-----------------------------------------E--
---------------------------------N--------------------------
--G---------------------------------------------------------
------------------------------------------------------------
-------------------------------GRV--------------------------
------------------------------------------------------------
------------------------------------------------------KQ-I--
------------------------------------------------------------
---------------RATNLA---------------------------------------
------------------------------------------------------------
------------------------------------------------------------
------------------------------------------------------------
------------------------------------------------------------
------------------------------------------------------------
------------------------------------------------------------
------------------------------------------------------------
------------------------------------------------------------
------------------------------------------------------------
------------------------------------------------------------
------------------------------------------------------------
------------------------------------------------------------
------------------------------------------------------------
------------------------------------------------------------
------------------------------------------------------------
------------------------------------------------------------
------------------------------------------------------------
------------------------------------------------------------
------------------------------------------------------------
------------------------------------------------------------
------------------------------------------------------------
------------------------------------------------------------
----------
>EP00186_Timspurckia_oligopyrenoides_P001875_CAMPEP_0182447688_NCGR_PEP_ID_MMETSP1172-20130603_18761_1_TAXON_ID_708627_ORGANISM_"Timspurckia_oligopyrenoides_Strain_CCMP3278"_LENGTH_122_DNA_ID_CAMNT_0024644217_DNA_START_46_DNA_END_414_DNA_ORIENTATION_
------------------------------------------------------------
------------------------------------------------------------
------------------------------------------------------------
------------------------------------------------------------
------------------------------------------------------------
------------------------------------------------------------
------------------------------------------------------------
------------------------------------------------------------
------------------------------------------------------------
------------------------------------------------------------
--------M---------------------------------------------------
---------------------------------------------AG-------------
-------------------------------DD------------S-----L-----I--
------V-------------------------------------P---------------
------Q-------------------E---------FG---MNK---LRA----------
-------------CLS----CS-----LVK--------TQK-------------------
Q-----------------------------------------------------------
----------FY-D-Q-----G----CDN--C--P--------GL-------------M-
-L-------------Q-R-DS----E-AIAVCTSNAFS-GT-------------------
-----------------------YVLL--R-P----------KD------SWVSKW----
--------QR-T---------------------R--------------------------
----R-------F-----RP----G---CYAIQID---------IQLPQ-----------
-S---------E----------------------------------EE------------
--R------------------------------------------L--------------
---------------V-----------------------------------------E--
---------------------------------N--------------------------
--G---------------------------------------------------------
------------------------------------------------------------
-------------------------------QRV--------------------------
------------------------------------------------------------
------------------------------------------------------NR-I--
------------------------------------------------------------
---------------RATA-----------------------------------------
------------------------------------------------------------
------------------------------------------------------------
------------------------------------------------------------
------------------------------------------------------------
--------------------------NAL-------------------------------
------------------------------------------------------------
------------------------------------------------------------
------------------------------------------------------------
------------------------------------------------------------
------------------------------------------------------------
------------------------------------------------------------
------------------------------------------------------------
------------------------------------------------------------
------------------------------------------------------------
------------------------------------------------------------
------------------------------------------------------------
------------------------------------------------------------
------------------------------------------------------------
------------------------------------------------------------
------------------------------------------------------------
------------------------------------------------------------
------------------------------------------------------------
----------
>EP00187_Rhodella_violacea_P002556_CAMPEP_0174889746_NCGR_PEP_ID_MMETSP0167-20121228_4947_1_TAXON_ID_38298_ORGANISM_"Rhodella_maculata_Strain_CCMP736"_LENGTH_136_DNA_ID_CAMNT_0016127257_DNA_START_1_DNA_END_409_DNA_ORIENTATION_
------------------------------------------------------------
------------------------------------------------------------
------------------------------------------------------------
------------------------------------------------------------
-------------------------------XP---------------------------
------LLRLPRRPS---------------------------------------------
------------------------------------------------------------
------------------------------------------------------------
------------------------------------------------------------
------------------------------------------------------------
------P-A---------------------------------------------------
---------------------------------------------MD-------------
-------------------------------ED------------D-----S-----I--
------V-------------------------------------P---------------
------Q-------------------E---------FQ---MSK---LRA----------
-------------CLV----CS-----LVK--------TQR-------------------
Q-----------------------------------------------------------
----------FV-H-D-----G----CDN--C--V--------FL-------------E-
-L-------------K-G-DP----E-KVELCTSGNFE-GV-------------------
-----------------------YSLM--K-P----------KQ------SWVAKW----
--------QG-T---------------------L--------------------------
----L-------F-----RV----G---CYAIAID---------AALPE-----------
-D---------I----------------------------------EE------------
--E------------------------------------------L--------------
---------------L-----------------------------------------E--
---------------------------------R--------------------------
--K---------------------------------------------------------
------------------------------------------------------------
--------------------------------KI--------------------------
------------------------------------------------------------
------------------------------------------------------SS-T--
------------------------------------------------------------
---------------RPRF-----------------------------------------
------------------------------------------------------------
------------------------------------------------------------
------------------------------------------------------------
------------------------------------------------------------
--------------------------IIPQTQ----------------------------
------------------------------------------------------------
------------------------------------------------------------
------------------------------------------------------------
------------------------------------------------------------
------------------------------------------------------------
------------------------------------------------------------
------------------------------------------------------------
------------------------------------------------------------
------------------------------------------------------------
------------------------------------------------------------
------------------------------------------------------------
------------------------------------------------------------
------------------------------------------------------------
------------------------------------------------------------
------------------------------------------------------------
------------------------------------------------------------
------------------------------------------------------------
----------
>EP00188_Purpureofilum_apyrenoidigerum_P002892_Plantae.Rhodophyta-Purpureofilum_apyrenoidigerum.ctg29431.p2_GENE.Plantae.Rhodophyta-Purpureofilum_apyrenoidigerum.ctg29431_Plantae.Rhodophyta-Purpureofilum_apyrenoidigerum.ctg29431.p2_ORF_type_5prime_partial
--S---------------------------------------------------------
---------TGGTKAAVRP-------------C---------------------------
--------------------------RGRVEDG---------------------------
------------------------------------------------------------
-----------VGGGRCARGAFWSRCMLVAQMP---------------------------
------------------------------------------------------------
------------------------------------------------------------
------------------------------------------------------------
------------------------------------------------------------
-----------------------------------------------------------A
PVEEVGE-T---------------------------------------------------
---------------------------------------------PE-------------
-------------------------------EI------------D-----E-----V--
------V-------------------------------------P---------------
------T-------------------E---------W----GQR---IRA----------
-------------CLS----CS-----MVK--------TVA-------------------
Q-----------------------------------------------------------
----------FL-A-N-----G----CEN--C--D--------FL-------------G-
-M-------------N-G-DK----E-RVMACTSSSIL-GI-------------------
-----------------------YTLM--Q-A----------KY------SWVAKW----
--------QR-T---------------------A--------------------------
----K-------L-----RP----G---CYAIAVD---------AILPE-----------
-D---------I----------------------------------EE------------
--Q------------------------------------------A--------------
---------------R-----------------------------------------Q--
---------------------------------A--------------------------
--G---------------------------------------------------------
------------------------------------------------------------
-------------------------------GRI--------------------------
------------------------------------------------------------
------------------------------------------------------GR-T--
------------------------------------------------------------
---------------RATTMDLN-------------------------------------
------------------------------------------------------------
------------------------------------------------------------
------------------------------------------------------------
------------------------------------------------------------
------------------------------------------------------------
------------------------------------------------------------
------------------------------------------------------------
------------------------------------------------------------
------------------------------------------------------------
------------------------------------------------------------
------------------------------------------------------------
------------------------------------------------------------
------------------------------------------------------------
------------------------------------------------------------
------------------------------------------------------------
------------------------------------------------------------
------------------------------------------------------------
------------------------------------------------------------
------------------------------------------------------------
------------------------------------------------------------
------------------------------------------------------------
------------------------------------------------------------
----------
>EP00189_Rhodosorus_marinus_P010694_CAMPEP_0184741948_NCGR_PEP_ID_MMETSP0315-20130426_4947_1_TAXON_ID_101924_ORGANISM_"Rhodosorus_marinus_Strain_UTEX_LB_2760"_LENGTH_152_DNA_ID_CAMNT_0027212529_DNA_START_1_DNA_END_458_DNA_ORIENTATION_
------------------------------------------------------------
------------------------------------------------------------
------------------------------------------------------------
------------------------------------------------------------
------------------------------------------------------------
------------------------------------------------------------
-----------------------------------------------------XWTFPEI
AKRKTMVA----------------R--DQENENET-------------------------
------------------------------------------------------------
------------------------------------------------------------
---QEGF-E---------------------------------------------------
---------------------------------------------PE-------------
-------------------------------DI------------D-----M-----M--
------V-------------------------------------P---------------
------T-------------------D---------W----SSK---LRG----------
-------------CLS----CS-----LVK--------TVN-------------------
Q-----------------------------------------------------------
----------FA-T-N-----G----CEN--C--P--------FL-------------N-
-M-------------Q-G-DK----E-RIMDCTSNSIL-GI-------------------
-----------------------YTTM--N-P----------RT------SWVARW----
--------QR-T---------------------V--------------------------
----K-------L-----RP----G---CYAIAID---------ATLPE-----------
-G---------I----------------------------------EE------------
--E------------------------------------------L--------------
---------------S-----------------------------------------E--
---------------------------------Q--------------------------
--G---------------------------------------------------------
------------------------------------------------------------
-------------------------------IRV--------------------------
------------------------------------------------------------
------------------------------------------------------KR-T--
------------------------------------------------------------
---------------RATA-----------------------------------------
------------------------------------------------------------
------------------------------------------------------------
------------------------------------------------------------
------------------------------------------------------------
--------------------------EATLRK----------------------------
------------------------------------------------------------
------------------------------------------------------------
------------------------------------------------------------
------------------------------------------------------------
------------------------------------------------------------
------------------------------------------------------------
------------------------------------------------------------
------------------------------------------------------------
------------------------------------------------------------
------------------------------------------------------------
------------------------------------------------------------
------------------------------------------------------------
------------------------------------------------------------
------------------------------------------------------------
------------------------------------------------------------
------------------------------------------------------------
------------------------------------------------------------
----------
>EP00190_Bangiopsis_sp_CCMP1999_P006002_CAMPEP_0198726850_NCGR_PEP_ID_MMETSP1475-20131203_3776_1_TAXON_ID_ORGANISM_"Unidentified_sp._Strain_CCMP1999"_NCGR_SAMPLE_ID_MMETSP1475_ASSEMBLY_ACC_CAM_ASM_001111_LENGTH_148_DNA_ID_CAMNT_0044488823_DNA_START_1_DNA_
------------------------------------------------------------
------------XRAQGRG-------------C---------------------------
--------------------------RRR-------------------------------
------------------------------------------------------------
---------------RSAR-------LCGLGMP---------------------------
------------------------------------------------------------
------------------------------------------------------------
------------------------------------------------------------
------------------------------------------------------------
-----------------------------------------------------------P
PAEEVGE-T---------------------------------------------------
---------------------------------------------AE-------------
-------------------------------EI------------D-----E-----I--
------I-------------------------------------P---------------
------T-------------------E---------W----GAR---IRA----------
-------------CLS----CS-----LVK--------TVA-------------------
Q-----------------------------------------------------------
----------FL-A-N-----G----CEN--C--V--------FL-------------G-
-M-------------D-G-DK----E-QVMKCTSSSIL-GI-------------------
-----------------------YTLM--Q-S----------KY------SWVAKW----
--------QR-T---------------------M--------------------------
----K-------L-----RP----G---CYAIAID---------AILPE-----------
-D---------V----------------------------------EE------------
--Q------------------------------------------A--------------
---------------R-----------------------------------------Q--
---------------------------------A--------------------------
--G---------------------------------------------------------
------------------------------------------------------------
-------------------------------GRI--------------------------
------------------------------------------------------------
------------------------------------------------------GR-T--
------------------------------------------------------------
---------------RATT-----------------------------------------
------------------------------------------------------------
------------------------------------------------------------
------------------------------------------------------------
------------------------------------------------------------
------------------------------------------------------------
------------------------------------------------------------
------------------------------------------------------------
------------------------------------------------------------
------------------------------------------------------------
------------------------------------------------------------
------------------------------------------------------------
------------------------------------------------------------
------------------------------------------------------------
------------------------------------------------------------
------------------------------------------------------------
------------------------------------------------------------
------------------------------------------------------------
------------------------------------------------------------
------------------------------------------------------------
------------------------------------------------------------
------------------------------------------------------------
------------------------------------------------------------
----------
>EP00191_Tetraselmis_sp_GSL018_P001752_CAMPEP_0177610178_NCGR_PEP_ID_MMETSP0419_2-20121207_19612_1_TAXON_ID_582737_ORGANISM_"Tetraselmis_sp._Strain_GSL018"_LENGTH_108_DNA_ID_CAMNT_0019105409_DNA_START_255_DNA_END_577_DNA_ORIENTATION_
------------------------------------------------------------
------------------------------------------------------------
------------------------------------------------------------
------------------------------------------------------------
------------------------------------------------------------
------------------------------------------------------------
------------------------------------------------------------
------------------------------------------------------------
------------------------------------------------------------
------------------------------------------------------------
--------M---------------------------------------------------
---------------------------------------------GE-------------
-------------------------------IY------------R-----A-----E--
------V-------------------------------------P---------------
------R-------------------A---------F----GKE---LVA----------
-------------CFG----CR-----LIK--------SRD-------------------
Q-----------------------------------------------------------
----------FM-S-N-----G----CEN--CE-E--------FL-------------D-
-M-------------A-G-DR----E-RVASCTTSEFS-GI-------------------
-----------------------ISVM--D-P----------AT------SWVCKW----
--------KH-L---------------------S--------------------------
----K-------A-----IP----G---CYALGIS---------ARMDP-----------
-D---------V----------------------------------QD------------
--M------------------------------------------L--------------
---------------E-----------------------------------------N--
---------------------------------X--------------------------
------------------------------------------------------------
------------------------------------------------------------
------------------------------------------------------------
------------------------------------------------------------
------------------------------------------------------------
------------------------------------------------------------
------------------------------------------------------------
------------------------------------------------------------
------------------------------------------------------------
------------------------------------------------------------
------------------------------------------------------------
------------------------------------------------------------
------------------------------------------------------------
------------------------------------------------------------
------------------------------------------------------------
------------------------------------------------------------
------------------------------------------------------------
------------------------------------------------------------
------------------------------------------------------------
------------------------------------------------------------
------------------------------------------------------------
------------------------------------------------------------
------------------------------------------------------------
------------------------------------------------------------
------------------------------------------------------------
------------------------------------------------------------
------------------------------------------------------------
------------------------------------------------------------
------------------------------------------------------------
----------
>EP00195_Chlamydomonas_chlamydogama_P011103_CAMPEP_0202893806_NCGR_PEP_ID_MMETSP1392-20130828_3315_1_ASSEMBLY_ACC_CAM_ASM_000868_TAXON_ID_225041_ORGANISM_"Chlamydomonas_chlamydogama_Strain_SAG_11-48b"_LENGTH_129_DNA_ID_CAMNT_0049578265_DNA_START_64_DNA_EN
------------------------------------------------------------
------------------------------------------------------------
------------------------------------------------------------
------------------------------------------------------------
-------------------------------MS---------------------------
------------------------------------------------------------
------------------------------------------------------------
------------------------------------------------------------
------------------------------------------------------------
------------------------------------------------------------
------------------------------------------------------------
------------------------------------------------------------
-----------------------------HLAK------------A-----A-----E--
------V-------------------------------------P---------------
------AHRD------PSKD-PADFVA---------L----NKS---LRA----------
-------------CFV----CR-----LIK--------SEM-------------------
Q-----------------------------------------------------------
----------FL-E-S-----G----CDN--C--Q--------FL-------------E-
-L-------------E-G-DR----A-RTSDYTTPSFA-GM-------------------
-----------------------ISVM--D-P----------AT------SWASKW----
--------MH-L---------------------G--------------------------
----K-------Y-----VP----G---CYALVIN---------EQPPD-----------
-S---------L----------------------------------RD------------
--M------------------------------------------L--------------
---------------E-----------------------------------------D--
---------------------------------R--------------------------
--G---------------------------------------------------------
------------------------------------------------------------
-------------------------------IKI--------------------------
------------------------------------------------------------
-------------------------------------------------------N----
------------------------------------------------------------
---------------HGDT-----------------------------------------
------------------------------------------------------------
------------------------------------------------------------
------------------------------------------------------------
------------------------------------------------------------
------------------------------------------------------------
------------------------------------------------------------
------------------------------------------------------------
------------------------------------------------------------
------------------------------------------------------------
------------------------------------------------------------
------------------------------------------------------------
------------------------------------------------------------
------------------------------------------------------------
------------------------------------------------------------
------------------------------------------------------------
------------------------------------------------------------
------------------------------------------------------------
------------------------------------------------------------
------------------------------------------------------------
------------------------------------------------------------
------------------------------------------------------------
------------------------------------------------------------
----------
>EP00197_Chlamydomonas_leiostraca_P006184_CAMPEP_0202860458_NCGR_PEP_ID_MMETSP1391-20130828_2147_1_ASSEMBLY_ACC_CAM_ASM_000867_TAXON_ID_1034604_ORGANISM_"Chlamydomonas_leiostraca_Strain_SAG_11-49"_LENGTH_191_DNA_ID_CAMNT_0049539621_DNA_START_70_DNA_END_64
------------------------------------------------------------
------------------------------------------------------------
------------------------------------------------------------
------------------------------------------------------------
-------------------------------MA---------------------------
------------------------------------------------------------
------------------------------------------------------------
------------------------------------------------------------
------------------------------------------------------------
------------------------------------------------------------
------------------------------------------------------------
------------------------------------------------------------
-----------------------------QPPR------------F-----A-----E--
------A-------------------------------------P---------------
------AHKD------PSRE-AGDFVY---------T----NKA---MRC----------
-------------CFI----CR-----LVK--------SER-------------------
Q-----------------------------------------------------------
----------FL-E-T-----G----CEN--C--Q--------FL-------------R-
-M-------------E-E-DR----G-RVQDYTTPNFG-GL-------------------
-----------------------ITVM--D-P----------AS------SWATKW----
--------LH-L---------------------S--------------------------
----K-------Y-----VP----G---AYALVVN---------DDMPD-----------
-S---------L----------------------------------RE------------
--L------------------------------------------L--------------
---------------E-----------------------------------------D--
---------------------------------R--------------------------
--N---------------------------------------------------------
------------------------------------------------------------
-------------------------------IKV--------------------------
------------------------------------------------------------
-------------------------------------------------------X-T--
------------------------------------------------------------
---------------HAAVTPAM-------------------------------------
------------------------------------------------------------
------------------------------------------------------------
------------------------------------------------------------
------------------------------------------------------------
--------------------------SASQSVSQVASQSA---PD---RQGP--------
------------------------------------------------------------
--------------------------AGCLHAI-------------------VGAVC---
--------------------------------------------W---------------
------------------------------------------------------------
------------------------------------------------------------
------------------------------------------------------------
--PGCSKHADGLMLG--------------PG-----------------------------
------------------------------------------------------------
------------------------------------------------------------
------------------------------------------------------------
------------------------------------------------------------
------------------------------------------------------------
------------------------------------------------------------
------------------------------------------------------------
------------------------------------------------------------
---------------MVAAVVEG-------------------------------W-----
------------------------------------------------------------
----------
>EP00198_Chlamydomonas_reinhardtii_P010537_XP_001699874.1_transcription_initiation_factor_Chlamydomonas_reinhardtii
------------------------------------------------------------
------------------------------------------------------------
------------------------------------------------------------
------------------------------------------------------------
------------------------------------------------------------
------------------------------------------------------------
------------------------------------------------------------
------------------------------------------------------------
------------------------------------------------------------
------------------------------------------------------------
------------------------------------------------------------
------------------------------------------------------------
------------------------------MER------------Y-----A-----D--
------V-------------------------------------P---------------
------AHLE------ANRD-PADFAL---------T----NKT---LVC----------
-------------CYV----CR-----LIK--------SRN-------------------
Q-----------------------------------------------------------
----------FA-D-Q-----G----CDN--C--R-----------------------N-
-I-------------M-G-PS----I-SFEDFTTPNFS-GM-------------------
-----------------------ISIM--D-P----------KS------SWACKW----
--------LH-L---------------------G--------------------------
----K-------Y-----VP----G---SYAMAVN---------DDPPD-----------
-E---------L----------------------------------QD------------
--I------------------------------------------L--------------
---------------E-----------------------------------------N--
---------------------------------K--------------------------
--G---------------------------------------------------------
------------------------------------------------------------
-------------------------------IKL--------------------------
------------------------------------------------------------
-------------------------------------------------------R----
------------------------------------------------------------
---------------HG-------------------------------------------
------------------------------------------------------------
------------------------------------------------------------
------------------------------------------------------------
------------------------------------------------------------
------------------------------------------------------------
------------------------------------------------------------
------------------------------------------------------------
------------------------------------------------------------
------------------------------------------------------------
------------------------------------------------------------
------------------------------------------------------------
------------------------------------------------------------
------------------------------------------------------------
------------------------------------------------------------
------------------------------------------------------------
------------------------------------------------------------
------------------------------------------------------------
------------------------------------------------------------
------------------------------------------------------------
------------------------------------------------------------
------------------------------------------------------------
------------------------------------------------------------
----------
>EP00199_Chlamydomonas_sp_CCMP681_P004745_CAMPEP_0119116270_NCGR_PEP_ID_MMETSP1180-20130426_52187_1_TAXON_ID_3052_ORGANISM_"Chlamydomonas_cf_sp_Strain_CCMP681"_NCGR_SAMPLE_ID_MMETSP1180_ASSEMBLY_ACC_CAM_ASM_000741_LENGTH_129_DNA_ID_CAMNT_0007105399_DNA_ST
------------------------------------------------------------
------------------------------------------------------------
------------------------------------------------------------
------------------------------------------------------------
-------------------------------MQ---------------------------
------------------------------------------------------------
------------------------------------------------------------
------------------------------------------------------------
------------------------------------------------------------
------------------------------------------------------------
------------------------------------------------------------
------------------------------------------------------------
-----------------------------HMDR------------V-----A-----E--
------A-------------------------------------P---------------
------AHKE------ANKD-PSDFVA---------T----NKS---MRC----------
-------------CFV----CR-----LVK--------SER-------------------
Q-----------------------------------------------------------
----------FI-E-A-----G----CEN--C--A--------FL-------------Q-
-M-------------D-E-DR----V-RVQDYTTPNFS-GL-------------------
-----------------------ITVM--D-P----------TT------SWATKW----
--------LH-L---------------------S--------------------------
----K-------Y-----VP----G---AYALVVN---------DDPPD-----------
-Q---------L----------------------------------RD------------
--L------------------------------------------L--------------
---------------E-----------------------------------------D--
---------------------------------R--------------------------
--G---------------------------------------------------------
------------------------------------------------------------
-------------------------------LKI--------------------------
------------------------------------------------------------
-------------------------------------------------------A----
------------------------------------------------------------
---------------HFDN-----------------------------------------
------------------------------------------------------------
------------------------------------------------------------
------------------------------------------------------------
------------------------------------------------------------
------------------------------------------------------------
------------------------------------------------------------
------------------------------------------------------------
------------------------------------------------------------
------------------------------------------------------------
------------------------------------------------------------
------------------------------------------------------------
------------------------------------------------------------
------------------------------------------------------------
------------------------------------------------------------
------------------------------------------------------------
------------------------------------------------------------
------------------------------------------------------------
------------------------------------------------------------
------------------------------------------------------------
------------------------------------------------------------
------------------------------------------------------------
------------------------------------------------------------
----------
>EP00200_Dunaliella_tertiolecta_P019338_CAMPEP_0202406664_NCGR_PEP_ID_MMETSP1128-20130828_9912_1_ASSEMBLY_ACC_CAM_ASM_000463_TAXON_ID_3047_ORGANISM_"Dunaliella_tertiolecta_Strain_CCMP1320"_LENGTH_126_DNA_ID_CAMNT_0049011529_DNA_START_50_DNA_END_430_DNA_OR
------------------------------------------------------------
------------------------------------------------------------
------------------------------------------------------------
------------------------------------------------------------
------------------------------------------------------------
------------------------------------------------------------
------------------------------------------------------------
------------------------------------------------------------
------------------------------------------------------------
------------------------------------------------------------
------------------------------------------------------------
------------------------------------------------------------
-------------------------------ME------------G-----A-----E--
------A-------------------------------------P---------------
------AHHD------PSKE-PTDFSA---------T----NKS---LRC----------
-------------CFV----CR-----LVK--------SER-------------------
Q-----------------------------------------------------------
----------FI-E-S-----G----CDN--C--P--------WL-------------E-
-L-------------E-E-EP----A-KVQDCTTGNFS-GL-------------------
-----------------------ITVM--D-P----------KT------SWASKW----
--------LH-L---------------------A--------------------------
----K-------N-----VP----G---AYAMVIN---------DDIPG-----------
-A---------V----------------------------------QD------------
--M------------------------------------------L--------------
---------------E-----------------------------------------D--
---------------------------------R--------------------------
--G---------------------------------------------------------
------------------------------------------------------------
-------------------------------IRL--------------------------
------------------------------------------------------------
-------------------------------------------------------P----
------------------------------------------------------------
---------------HAHAS----------------------------------------
------------------------------------------------------------
------------------------------------------------------------
------------------------------------------------------------
------------------------------------------------------------
------------------------------------------------------------
------------------------------------------------------------
------------------------------------------------------------
------------------------------------------------------------
------------------------------------------------------------
------------------------------------------------------------
------------------------------------------------------------
------------------------------------------------------------
------------------------------------------------------------
------------------------------------------------------------
------------------------------------------------------------
------------------------------------------------------------
------------------------------------------------------------
------------------------------------------------------------
------------------------------------------------------------
------------------------------------------------------------
------------------------------------------------------------
------------------------------------------------------------
----------
>EP00203_Chlorella_variabilis_P004257_XP_005846803.1_hypothetical_protein_CHLNCDRAFT_135349_Chlorella_variabilis
------------------------------------------------------------
------------------------------------------------------------
------------------------------------------------------------
------------------------------------------------------------
-------------------------------MA---------------------------
------------------------------------------------------------
----------------------------AD------------------------------
------------------------------------------------------------
------------------------------------------------------------
------------------------------------------------------------
--------E---------------------------------------------------
---------------------------------------------GD-------------
-------------------------------AV------------V-----A-----Q--
------P-------------------------------------P---------------
------T-------------------E---------L----GKT---LRC----------
-------------CVP----CR-----LVK--------TFE-------------------
Q-----------------------------------------------------------
----------FY-E-QASRRLG----CEN--C--P--------YL-------------D-
-M-------------E-N-DR----E-RVYDCTTSDFK-GM-------------------
-----------------------VSVV--D-P----------KT------SWCAKW----
--------LH-L---------------------R--------------------------
----K-------F-----VP----G---CYALSVQ---------AELPN-----------
-H---------I----------------------------------ED------------
--I------------------------------------------L--------------
---------------E-----------------------------------------N--
---------------------------------R--------------------------
--G---------------------------------------------------------
------------------------------------------------------------
-------------------------------IKW--------------------------
------------------------------------------------------------
-------------------------------------------------------RLP--
------------------------------------------------------------
------------------------------------------------------------
------------------------------------------------------------
------------------------------------------------------------
------------------------------------------------------------
------------------------------------------------------------
------------------------------------------------------------
------------------------------------------------------------
------------------------------------------------------------
------------------------------------------------------------
------------------------------------------------------------
------------------------------------------------------------
------------------------------------------------------------
------------------------------------------------------------
------------------------------------------------------------
------------------------------------------------------------
------------------------------------------------------------
------------------------------------------------------------
------------------------------------------------------------
------------------------------------------------------------
------------------------------------------------------------
------------------------------------------------------------
--------------------------------------------------D---------
------------------------------------------------------------
----------
>EP00206_Coccomyxa_subellipsoidea_P005217_XP_005647766.1_transcription_elongation_factor_SPT4_Coccomyxa_subellipsoidea_C-169
------------------------------------------------------------
------------------------------------------------------------
------------------------------------------------------------
------------------------------------------------------------
-------------------------------MS---------------------------
------------------------------------------------------------
------------------------------------------------------------
------------------------------------------------------------
------------------------------------------------------------
------------------------------------------------------------
------------------------------------------------------------
----------------------------------------------V-------------
-------------------------------DN------------H-----A-----E--
------V-------------------------------------P---------------
------T-------------------D---------F----GKN---LCA----------
-------------CIS----CH-----LVK--------TLD-------------------
Q-----------------------------------------------------------
----------FA-G-G-----G----CEN--C--G--------FL-------------G-
-M-------------E-G-DK----D-RCLECTTVAFQ-GM-------------------
-----------------------VSVI--D-P----------AS------SWCAKW----
--------LH-L---------------------S--------------------------
----K-------L-----VP----G---CYALSVQ---------VEVPP-----------
-D---------I----------------------------------KE------------
--L------------------------------------------M--------------
---------------A-----------------------------------------E--
---------------------------------N--------------------------
--G---------------------------------------------------------
------------------------------------------------------------
-------------------------------RRV--------------------------
------------------------------------------------------------
------------------------------------------------------------
------------------------------------------------------------
---------------LEVG-----------------------------------------
------------------------------------------------------------
------------------------------------------------------------
------------------------------------------------------------
------------------------------------------------------------
------------------------------------------------------------
------------------------------------------------------------
------------------------------------------------------------
------------------------------------------------------------
------------------------------------------------------------
------------------------------------------------------------
------------------------------------------------------------
------------------------------------------------------------
------------------------------------------------------------
------------------------------------------------------------
------------------------------------------------------------
------------------------------------------------------------
------------------------------------------------------------
------------------------------------------------------------
------------------------------------------------------------
------------------------------------------------------------
------------------------------------------------------------
------------------------------------------------------------
----------
>EP00213_Chloropicon_mariensis_P000502_CAMPEP_0197470268_NCGR_PEP_ID_MMETSP1309-20131121_900_1_TAXON_ID_464262_ORGANISM_"Genus_nov._species_nov._Strain_RCC998"_LENGTH_236_DNA_ID_CAMNT_0043006937_DNA_START_1_DNA_END_709_DNA_ORIENTATION_-
------------------------------------------------------------
------------------------------------------------------------
------------------------------------------------------------
------------------------------------------------------------
------------------------------------------------------------
--------XNKEIDD---------------------------------------------
----------------------LLASSEEEEE----------------------------
-----------------------------EQADAGAQPGKASA-----------------
------------------------------------------------------------
GDEEANA--------------------------------------------------EAG
EAGEATA-EP--------------------------------------------------
--------------------------------------------EPE-------------
-----------------------------TRTE------------R-----A-----E--
---GG-LGRADALALKKRKAVEQVPGADLEPYVFAEPPFFQGSDP---------------
------Q-------------------G---------------KK---FVC----------
-------------CKQ----CR-----LVK--------TYA-------------------
Q-----------------------------------------------------------
----------FY-E-L-----G----CEN--C--P--------GL-------------G-
-M-------------R-G-ER----E-RIFGCTTNKFD-GL-------------------
-----------------------IAIV--K-P----------NK------SWAFKF----
--------LR-L---------------------G--------------------------
----K------RS-----LP----G---CYAMRCE---------EKIDQ-----------
-G---------I----------------------------------LE------------
--E-----------------------------------XKGQVAIL--------------
---------------E-------------------------------------RVLDD--
------------------FL------RAVCEAKRES--------IM--------------
--G---------------------------------------------------------
------------------------------------------------------------
-------------------------------QQF--------------------------
------------------------------------------------------------
--------------------------------------------------Y------S--
------------------------------------------------------------
---------------SETK-----------------------------------------
------------------------------------------------------------
------------------------------------------------------------
------------------------------------------------------------
------------------------------------------------------------
-----------------------LVTSQ--------------------------------
------------------------------------------------------------
------------------------------------------------------------
------------------------------------------------------------
------------------------------------------------------------
------------------------------------------------------------
------------------------------------------------------------
------------------------------------------------------------
------------------------------------------------------------
------------------------------------------------------------
------------------------------------------------------------
------------------------------------------------------------
------------------------------------------------------------
------------------------------------------------------------
------------------------------------------------------------
------------------------------------------------------------
------------------------------------------------------------
------------------------------------------------------------
----------
>EP00215_Chloropicon_roscoffensis_P006358_CAMPEP_0197506400_NCGR_PEP_ID_MMETSP1312-20131121_6801_1_TAXON_ID_464262_ORGANISM_"Genus_nov._species_nov._Strain_RCC2335"_LENGTH_189_DNA_ID_CAMNT_0043053645_DNA_START_1_DNA_END_567_DNA_ORIENTATION_-
------------------------------------------------------------
------------------------------------------------------------
----------------A---------GRGRACGAMPTE------------AE-------E
------------------------------------------------------------
---------AAAAVKAEKV------------MD---------------------------
------DETAKDVDD---------------------------------------------
----------------------VLGLSASDED----------------------------
-----------------------------EEGEDGERAAEGDGD----------------
----------DEGT---------------------------------------------E
SEEEGDG--------------------------------------------------KAG
PKGDARE-PPE-------------------------------------------------
-------------------------------------------TEEE-------------
-----------------------------PRVK------------R-----A-----A--
------L-----------------------------PPFRHGEPP---------------
------R-------------------G---------AK--RTSA---WIC----------
-------------CIH----CR-----LIS--------T---------------------
S-----------------------------------------------------------
----------FY-D-L-----G----CPN--C--P--------NT-------------I-
-V-------------R-G-MQ----E-TVDANTSKQWD-GI-------------------
-----------------------ISVI--N-P----------KD------SWARKW----
--------VR-L---------------------G--------------------------
----R------NI-----VP----G---VYAM----------------------------
------------------------------------------------------------
------------------------------------------------------------
------------------------------------------------------------
------------------------------------------------------------
------------------------------------------------------------
------------------------------------------------------------
------------------------------------------------------------
------------------------------------------------------------
------------------------------------------------------------
------------------------------------------------------------
------------------------------------------------------------
------------------------------------------------------------
------------------------------------------------------------
------------------------------------------------------------
------------------------------------------------------------
------------------------------------------------------------
------------------------------------------------------------
------------------------------------------------------------
------------------------------------------------------------
------------------------------------------------------------
------------------------------------------------------------
------------------------------------------------------------
------------------------------------------------------------
------------------------------------------------------------
------------------------------------------------------------
------------------------------------------------------------
------------------------------------------------------------
------------------------------------------------------------
------------------------------------------------------------
------------------------------------------------------------
------------------------------------------------------------
------------------------------------------------------------
------------------------------------------------------------
----------
>EP00222_Ostreococcus_lucimarinus_P000813_XP_001416170.1_Transcription_elongation_factor_SPT4_Ostreococcus_lucimarinus_CCE9901
------------------------------------------------------------
------------------------------------------------------------
------------------------------------------------------------
------------------------------------------------------------
-------------------------------MG---------------------------
------ANRS--------------------------------------------------
------------------------------------------------------------
------------------------------------------------------------
------------------------------------------------------------
------------------------------------------------------------
--------A---------------------------------------------------
---------------------------------------------SE-------------
------------------------------VRK------------L-----A-----E--
------A-------------------------------------P---------------
------L-------------------N---------F----GKG---SRA----------
-------------CLY----CK-----LVQ--------TYE-------------------
Q-----------------------------------------------------------
----------FI-D-N-----G----CGN--C--V--------TL-------------N-
-M-------------K-G-DK----D-RVSELTTSNYS-GM-------------------
-----------------------VSLL--D-G----------RA------SWVGKW----
--------LR-L---------------------D--------------------------
----T-------C-----VP----G---CYALSLH---------SSTSI-----------
------------------------------------------------------------
------------------------------------------------------------
------------------------------------------------------------
------------------------------------------------------------
------------------------------------------------------------
------------------------------------------------------------
------------------------------------------------------------
------------------------------------------------------------
-------------------------------------------------------R----
------------------------------------------------------------
------------------------------------------------------------
------------------------------------------------------------
------------------------------------------------------------
------------------------------------------------------------
------------------------------------------------------------
------------------------------------------------------------
------------------------------------------------------------
------------------------------------------------------------
------------------------------------------------------------
------------------------------------------------------------
------------------------------------------------------------
------------------------------------------------------------
------------------------------------------------------------
------------------------------------------------------------
------------------------------------------------------------
------------------------------------------------------------
------------------------------------------------------------
------------------------------------------------------------
------------------------------------------------------------
------------------------------------------------------------
------------------------------------------------------------
------------------------------------------------------------
------------------------------------------------------------
----------
>EP00224_Ostreococcus_tauri_P000462_XP_003074901.1_Transcription_initiation_Spt4-like_Ostreococcus_tauri
------------------------------------------------------------
------------------------------------------------------------
------------------------------------------------------------
------------------------------------------------------------
-------------------------------ME---------------------------
------ARPPAT------------------------------------------------
------------------------------------------------------------
------------------------------------------------------------
------------------------------------------------------------
------------------------------------------------------------
------------------------------------------------------------
---------------------------------------------VD-------------
---------------------------------------------------A----NF--
------I-----------------------------SP------P---------------
------T------------H------S---------D-----KR---SRA----------
-------------CIG----CK-----LVK--------TFD-------------------
Q-----------------------------------------------------------
----------FI-E-D-----G----CEN--C--Q--------HL-------------A-
-L-------------K-D-DR----E-RVSECTTTSYS-GV-------------------
-----------------------VSLLS-D-E----------NA------SWVGKW----
--------LH-L---------------------G--------------------------
----K-------Y-----AC----G---CYALQLQ---------GSLIT-----------
-P---------V------------------------------------------------
--D----------------------------------------KPV--------------
------------------------------------------------------------
------------------------------------------------------------
--GRT-------------------------------------------------------
------------------------------------------------------------
------------------------------------------------------------
------------------------------------------------------------
------------------------------------------------------------
------------------------------------------------------------
------------------------------------------------------------
------------------------------------------------------------
------------------------------------------------------------
------------------------------------------------------------
------------------------------------------------------------
------------------------------------------------------------
------------------------------------------------------------
------------------------------------------------------------
------------------------------------------------------------
------------------------------------------------------------
------------------------------------------------------------
------------------------------------------------------------
------------------------------------------------------------
------------------------------------------------------------
------------------------------------------------------------
------------------------------------------------------------
------------------------------------------------------------
------------------------------------------------------------
------------------------------------------------------------
------------------------------------------------------------
------------------------------------------------------------
------------------------------------------------------------
------------------------------------------------------------
----------
>EP00227_Mantoniella_beaufortii_P014673_CAMPEP_0197579298_NCGR_PEP_ID_MMETSP1326-20131121_3331_1_TAXON_ID_1155430_ORGANISM_"Genus_nov._species_nov._Strain_RCC2288"_LENGTH_125_DNA_ID_CAMNT_0043142721_DNA_START_1_DNA_END_377_DNA_ORIENTATION_-
------------------------------------------------------------
------------------------------------------------------------
------------------------------------------------------------
------------------------------------------------------------
------------------------------------------------------------
------------------------------------------------------------
------------------------------------------------------------
------------------------------------------------------------
------------------------------------------------------------
---------------------------XPTHLAL--------------------------
--------S---------------------------------------------------
---------------------------------------------SSTS-----------
---------------------------SPAMDQ------------A-----A-----E--
------P-------------------------------------P---------------
------R-------------------E---------F----AKH---TRA----------
-------------CFR----CK-----LIK--------TFE-------------------
Q-----------------------------------------------------------
----------FF-E-N-----G----CDN--C--S--------FF-------------Q-
-M-------------V-E-DR----D-RVAECTTASYS-GI-------------------
-----------------------ITVL--D-P----------KA------SWAAKW----
--------LR-L---------------------A--------------------------
----K-------S-----LP----G---CYALELN---------DEVPE-----------
-G---------I----------------------------------AG------------
--E------------------------------------------I--------------
---------------E-----------------------------------------E--
---------------------------------H--------------------------
--M---------------------------------------------------------
------------------------------------------------------------
-------------------------------ERG--------------------------
------------------------------------------------------------
-------------------------------------------------------R----
------------------------------------------------------------
------------------------------------------------------------
------------------------------------------------------------
------------------------------------------------------------
------------------------------------------------------------
------------------------------------------------------------
------------------------------------------------------------
------------------------------------------------------------
------------------------------------------------------------
------------------------------------------------------------
------------------------------------------------------------
------------------------------------------------------------
------------------------------------------------------------
------------------------------------------------------------
------------------------------------------------------------
------------------------------------------------------------
------------------------------------------------------------
------------------------------------------------------------
------------------------------------------------------------
------------------------------------------------------------
------------------------------------------------------------
------------------------------------------------------------
------------------------------------------------------------
------------------------------------------------------------
----------
>EP00229_Micromonas_commoda_P000602_XP_002499976.1_transcription_elongation-nucleosome_displacement_protein_Micromonas_commoda
------------------------------------------------------------
------------------------------------------------------------
------------------------------------------------------------
------------------------------------------------------------
------------------------------------------------------------
------------------------------------------------------------
------------------------------------------------------------
------------------------------------------------------------
------------------------------------------------------------
------------------------------------------------------------
--------M---------------------------------------------------
---------------------------------------------AATA-----------
---------------------------TNPLDT------------A-----A-----Q--
------P-------------------------------------P---------------
------R-------------------E---------F----MKH---TRA----------
-------------CFR----CK-----LVK--------TYE-------------------
Q-----------------------------------------------------------
----------FF-E-E-----G----CDN--C--A--------FF-------------Q-
-M-------------I-D-DR----D-RVAECTTPSYS-GV-------------------
-----------------------VSVI--D-P----------KS------SWTAKW----
--------LR-L---------------------G--------------------------
----K-------M-----VP----G---CYALEIN---------DDMPE-----------
-G---------I----------------------------------QA------------
--E------------------------------------------I--------------
---------------E-----------------------------------------E--
---------------------------------R--------------------------
--M---------------------------------------------------------
------------------------------------------------------------
-------------------------------E-G--------------------------
------------------------------------------------------------
-------------------------------------------------------R----
------------------------------------------------------------
------------------------------------------------------------
------------------------------------------------------------
------------------------------------------------------------
------------------------------------------------------------
------------------------------------------------------------
------------------------------------------------------------
------------------------------------------------------------
------------------------------------------------------------
------------------------------------------------------------
------------------------------------------------------------
------------------------------------------------------------
------------------------------------------------------------
-------------------------------------------G----------------
------------------------------------------------------------
------------------------------------------------------------
------------------------------------------------------------
------------------------------------------------------------
------------------------------------------------------------
------------------------------------------------------------
------------------------------------------------------------
------------------------------------------------------------
------------------------------------------------------------
------------------------------------------------------------
----------
>EP00231_Micromonas_pusilla_P000431_XP_003055186.1_transcription_elongation-nucleosome_displacement_protein_Spt4_Micromonas_pusilla_CCMP1545
------------------------------------------------------------
------------------------------------------------------------
------------------------------------------------------------
------------------------------------------------------------
-------------------------------MS---------------------------
------AAKV--------------------------------------------------
-----------------------------D------------------------------
------------------------------------------------------------
------------------------------------------------------------
------------------------------------------------------------
------------------------------------------------------------
---------------------------------------------TKV------------
---------------------------ISVIKS------------A-----A-----D--
------P-------------------------------------P---------------
------L-------------------E---------F----VKH---TRA----------
-------------CFR----CK-----LVK--------TFE-------------------
QA----------------------------------------------------------
---------RFF-E-K-----G----CDN--C--A--------FF-------------Q-
-M-------------N-D-DR----D-RVAECTTPAYS-GI-------------------
-----------------------VSVL--D-P----------KS------SWCAKW----
--------MR-L---------------------N--------------------------
----K-------A-----VP----G---CYALEIN---------DDVPD-----------
-G---------I----------------------------------AG------------
--E------------------------------------------I--------------
---------------E-----------------------------------------E--
---------------------------------H--------------------------
--M---------------------------------------------------------
------------------------------------------------------------
-------------------------------ERG--------------------------
------------------------------------------------------------
-------------------------------------------------------R----
------------------------------------------------------------
------------------------------------------------------------
------------------------------------------------------------
------------------------------------------------------------
------------------------------------------------------------
------------------------------------------------------------
------------------------------------------------------------
------------------------------------------------------------
------------------------------------------------------------
------------------------------------------------------------
------------------------------------------------------------
------------------------------------------------------------
------------------------------------------------------------
------------------------------------------------------------
------------------------------------------------------------
------------------------------------------------------------
------------------------------------------------------------
------------------------------------------------------------
------------------------------------------------------------
------------------------------------------------------------
------------------------------------------------------------
------------------------------------------------------------
------------------------------------------------------------
------------------------------------------------------------
----------
>EP00232_Nephroselmis_pyriformis_P004539_CAMPEP_0182912228_NCGR_PEP_ID_MMETSP0034_2-20130328_37403_1_TAXON_ID_156128_ORGANISM_"Nephroselmis_pyriformis_Strain_CCMP717"_LENGTH_121_DNA_ID_CAMNT_0025048885_DNA_START_79_DNA_END_444_DNA_ORIENTATION_
------------------------------------------------------------
------------------------------------------------------------
------------------------------------------------------------
------------------------------------------------------------
-------------------------------ME---------------------------
------------------------------------------------------------
-----------------------------G------------------------------
------------------------------------------------------------
------------------------------------------------------------
------------------------------------------------------------
--------A---------------------------------------------------
---------------------------------------------DE-------------
-------------------------------GT------------Y-----A-----T--
------V-------------------------------------P---------------
------T-------------------D---------F----GNK---CRA----------
-------------CLR----CM-----LVK--------TLE-------------------
Q-----------------------------------------------------------
----------FT-E-G-----G----CDN--C--V--------FL-------------S-
-M-------------E-G-DR----D-RVLDCTTTSFD-GM-------------------
-----------------------VSMM--D-P----------NS------SWASKW----
--------LR-L---------------------H--------------------------
----K-------Y-----KP----G---CYALSVN---------GDLPE-----------
-D---------V----------------------------------VG------------
--W------------------------------------------M--------------
---------------E-----------------------------------------E--
---------------------------------N--------------------------
--G---------------------------------------------------------
------------------------------------------------------------
-------------------------------YHY--------------------------
------------------------------------------------------------
-------------------------------------------------------N-R--
------------------------------------------------------------
---------------RVVA-----------------------------------------
------------------------------------------------------------
------------------------------------------------------------
------------------------------------------------------------
------------------------------------------------------------
--------------------------E---------------------------------
------------------------------------------------------------
------------------------------------------------------------
------------------------------------------------------------
------------------------------------------------------------
------------------------------------------------------------
------------------------------------------------------------
------------------------------------------------------------
------------------------------------------------------------
------------------------------------------------------------
------------------------------------------------------------
------------------------------------------------------------
------------------------------------------------------------
------------------------------------------------------------
------------------------------------------------------------
------------------------------------------------------------
------------------------------------------------------------
------------------------------------------------------------
----------
>EP00235_Prasinoderma_singulare_P003143_CAMPEP_0119177234_NCGR_PEP_ID_MMETSP1315-20130426_48074_1_TAXON_ID_676789_ORGANISM_"Prasinoderma_singularis_Strain_RCC927"_LENGTH_368_DNA_ID_CAMNT_0007171375_DNA_START_1_DNA_END_1105_DNA_ORIENTATION_
------------------------------------------------------------
------------------------------------------------------------
------------------------------------------------------------
---------------------------------------XRGCTA---------------
-------------------------------MA---------------------------
------------------------------------------------------------
-----------------------------D------------------------------
------------------------------------------------------------
------------------------------------------------------------
---------------------------G--------------------------------
------------------------------------------------------------
------------------------------------------------------------
-------------------------------PE------------F-----A-----A--
------L-------------------------------------P---------------
------L-------------------D---------A----KRG---LRC----------
-------------CLR----CN-----LVK--------TFE-------------------
Q-----------------------------------------------------------
----------FV-D-D-----G----CDN--C--P--------VL-------------G-
-M-------------K-D-DQ----E-RVVDCTSSNFD-GV-------------------
-----------------------VSCM--D-P----------SR------SWAARW----
--------LR-V---------------------D--------------------------
----S-------A-----KP----G---VYALHCS---------EVLPE-----------
-A---------V----------------------------------AE------------
--E------------------------------------------L--------------
---------------A-----------------------------------------G--
---------------------------------A--------------------------
--R---------------------------------------------------------
------------------------------------------------------------
-------------------------------RPL--------------------------
------------------------------------------------------------
-------------------------------------------------------R-G--
------------------------------------------------------------
---------------LLQC-----------------------------------------
------------------------------------------------------------
------------------------------------------------------------
------------------------------------------------------------
------------------------------------------------------------
--------------------------LAEALG----------------------------
------------------------------------------------------------
-------------------------------------------------LGQEGHK----
-------E-VGA---------------------------------E--------ALV---
------------------------------------------------------------
------------------------------------------------------------
---------------------------------------------------------EQ-
----SSEGGGG-----AERIDVEXKGVIGC-GMAHGQDLQA-------------------
---AAAM----------------------------------------------------L
PVARSDGR--------------------------------EVEGAFAL------------
------------------------------------------------------------
----PPQL----------------WLSAEA------------------------------
-------------------CSAAVAACERRGWDV--------------------------
-----TST--------------------------------------DPVDGAPAVQ-RTL
ARRPL-LGAGGV----------------------VERS-GRAPR----------------
----------PLEV----------------VQDDDGAWALAREALELARPRVAAYYSVPA
ESIELLWAYVKIYDATSGR--RGLG----EHSDASDVTLNVMLSCEDEGCDGFGGGTRLY
LFDAA-----------------ESATLAVRRAAFRAA-----------------------
----------
>EP00236_Picocystis_salinarum_P006578_CAMPEP_0113927634_NCGR_PEP_ID_MMETSP1159-20121227_4405_1_TAXON_ID_88271_ORGANISM_"Picocystis_salinarum"_LENGTH_191_DNA_ID_CAMNT_0000928131_DNA_START_1_DNA_END_573_DNA_ORIENTATION_-_assembly_acc_CAM_ASM_000767
XV----------------------DVHASCF-----------------------------
----------AADR----------------------------------------------
---------------------L----DGSVXCGRR-------------------------
-------------------------ER---------------------------------
-----------------------TSKERWNAMA---------------------------
------------------------------------------------------------
------------------------------------------------------------
------------------------------------------------------------
------------------------------------------------------------
------------------------------------------------------------
------------------------------------------------------------
---------------------------------------------DG-------------
-------------------------------ED------------L-----A-----Q--
------V-------------------------------------P---------------
------N-------------------E---------L-----KG---LRT----------
-------------CLV----CH-----LVK--------SFE-------------------
Q-----------------------------------------------------------
----------FA-T-E-----G----CDN--C--T--------FL-------------A-
-M-------------E-D-DT----E-KVYDCTSVNFE-GV-------------------
-----------------------ISVV--D-P----------KT------SWCAKW----
--------MR-L---------------------T--------------------------
----E-------A-----KP----G---CYAMQVD---------GELPI-----------
-E---------I----------------------------------QE------------
--M------------------------------------------M--------------
---------------Q-----------------------------------------D--
-----------------------X---------R--------------------------
--NTDEMKR---------------------------------------------------
------------------------------------------------------------
-------------------------------VKAK-------------------------
------------------------------------------------------------
------------------------IHENNP---------W-------------VERKE--
-----------------------------R------------------------------
---------------RPSSWRTGTR-----------------------------------
--ELW-------------------------------------------------------
------------------------------------------------------------
------------------------------------------------------------
------------------------------------------------------------
-------------------------PKIAAEDXVQDVR----------------------
------------------------------------------------------------
------------------------------------------------------------
------------------------------------------------------------
------------------------------------------------------------
------------------------------------------------------------
------------------------------------------------------------
------------------------------------------------------------
------------------------------------------------------------
------------------------------------------------------------
------------------------------------------------------------
------------------------------------------------------------
------------------------------------------------------------
------------------------------------------------------------
------------------------------------------------------------
------------------------------------------------------------
------------------------------------------------------------
------------------------------------------------------------
----------
>EP00237_Pycnococcus_provasolii_P006914_CAMPEP_0206125504_NCGR_PEP_ID_MMETSP1472-20131121_17516_1_ASSEMBLY_ACC_CAM_ASM_001108_TAXON_ID_41880_ORGANISM_"Pycnococcus_provasolii_Strain_RCC251"_LENGTH_158_DNA_ID_CAMNT_0053516423_DNA_START_1_DNA_END_477_DNA_ORI
------------------------------------------------------------
------------------------------------------------------------
------------------------------------------------------------
------------------------------------------------------------
------------------------------------------------------------
------------------------------------------------------------
------------------------AAPAGDVP------------A---------------
----------------------------AQQQQGAIAA----------------------
------------------------------------------------------------
-----------------------APRAAPAPGGA----------------------TRRR
ATTQEEA-T---------------------------------------------------
---------------------------------------------RA-------------
-------------------------------LA------------S-----A-----N--
------I-------------------------------------P---------------
------D-------------------T---------FR---KQK---LRA----------
-------------CMR----CY-----LIK--------SSE-------------------
Q-----------------------------------------------------------
----------FY-D-Q-----G----CEN--C--P--------FL-------------H-
-L-------------E-G-DL----T-QVHDCTTTAFS-GL-------------------
-----------------------LAIT--K-P----------TE------TWAGKW----
--------VR-V---------------------S--------------------------
----H-------Q-----KP----G---VYALSVT---------GALPE-----------
-E---------I----------------------------------AQ------------
--Q------------------------------------------V--------------
---------------R-----------------------------------------D--
---------------------------------A--------------------------
--G---------------------------------------------------------
------------------------------------------------------------
-------------------------------VRY--------------------------
------------------------------------------------------------
-------------------------------------------------------E-P--
------------------------------------------------------------
---------------RE-------------------------------------------
------------------------------------------------------------
------------------------------------------------------------
------------------------------------------------------------
------------------------------------------------------------
------------------------------------------------------------
------------------------------------------------------------
------------------------------------------------------------
------------------------------------------------------------
------------------------------------------------------------
------------------------------------------------------------
------------------------------------------------------------
------------------------------------------------------------
------------------------------------------------------------
------------------------------------------------------------
------------------------------------------------------------
------------------------------------------------------------
------------------------------------------------------------
-----V------------------------------------------------------
------------------------------------------------------------
------------------------------------------------------------
------------------------------------------------------------
------------------------------------------------------------
----------
>EP00241_Pyramimonas_parkeae_P007636_CAMPEP_0114237812_NCGR_PEP_ID_MMETSP0058-20121206_7590_1_TAXON_ID_36894_ORGANISM_"Pyramimonas_parkeae_CCMP726"_LENGTH_159_DNA_ID_CAMNT_0001349879_DNA_START_1_DNA_END_478_DNA_ORIENTATION_
------------------------------X----------ENPPNDVCSVAT-------
------------------------------------------QFPT-TTAYSRCTR----
--------H----VLSEMQRGG--------------------------------------
--------------------------------GGLSAV----------------------
-------------------------------SV---------------------------
------------------------------------------------------------
-----------------------------R------------------------------
------------------------------------------------------------
------------------------------------------------------------
------------------------------------------------------------
------------------------------------------------------------
------------------------------------------------------------
--------------------------------P------------P-----A-----E--
------P-------------------------------------P---------------
------L-------------------E---------L----GRS---LRA----------
-------------CLR----CR-----LLK--------SFN-------------------
Q-----------------------------------------------------------
----------FY-D-K-----G----CEN--C--P--------FL-------------S-
-L-------------R-E-DR----D-RINDATSTNFT-GM-------------------
-----------------------ISVM--D-P----------KG------SWATRW----
--------SR-L---------------------G--------------------------
----K-------F-----VP----G---CYALTIY---------EEPTE-----------
-E---------I----------------------------------LS------------
--I------------------------------------------L--------------
---------------E-----------------------------------------D--
---------------------------------N--------------------------
--N---------------------------------------------------------
------------------------------------------------------------
-------------------------------IPY--------------------------
------------------------------------------------------------
-------------------------------------------------------IRP--
------------------------------------------------------------
---------------ANLT-----------------------------------------
------------------------------------------------------------
------------------------------------------------------------
------------------------------------------------------------
------------------------------------------------------------
------------------------------------------------------------
------------------------------------------------------------
------------------------------------------------------------
------------------------------------------------------------
------------------------------------------------------------
------------------------------------------------------------
------------------------------------------------------------
------------------------------------------------------------
------------------------------------------------------------
------------------------------------------------------------
------------------------------------------------------------
------------------------------------------------------------
------------------------------------------------------------
------------------------------------------------------------
------------------------------------------------------------
------------------------------------------------------------
------------------------------------------------------------
------------------------------------------------------------
----------
>EP00242_Pyramimonas_sp_CCMP2087_P012614_CAMPEP_0198197316_NCGR_PEP_ID_MMETSP1445-20131203_924_1_TAXON_ID_36898_ORGANISM_"Pyramimonas_sp._Strain_CCMP2087"_LENGTH_212_DNA_ID_CAMNT_0043866573_DNA_START_296_DNA_END_935_DNA_ORIENTATION_
------------------------------------------------------------
------------------------------------------------------------
------------------------------------------------------------
------------------------------------------------------------
-------------------------------MS---------------------------
------------------------------------------------------------
------------------------------------------------------------
------------------------------------------------------------
------------------------------------------------------------
------------------------------------------------------------
--------QG--------------------------------------------------
---------------------------------------------VT-------------
-------------------------------KE------------P-----A-----E--
------P-------------------------------------P---------------
------L-------------------D---------L----GRN---LRA----------
-------------CLR----CR-----LMK--------SFN-------------------
Q-----------------------------------------------------------
----------FY-E-N-----G----CEN--C--P--------FV-------------T-
---------------P-H-DR----D-RINDCITNNFS-GM-------------------
-----------------------ISVM--D-P----------KG------SWAARW----
--------SR-L---------------------G--------------------------
----K-------F-----VP----G---CYALTIY---------EELPE-----------
-E---------I----------------------------------MN------------
--I------------------------------------------I--------------
---------------E-----------------------------------------D--
---------------------------------GTSRTPVPRTCPXALVLTWK-------
LGGKQQKGKLERRQTRNAFKE-------------L-------------------------
-------------------PEEIMN-----------------------------------
-------------------------IIEHRNVPY--------------------------
------------------------------------------------------------
------------------------------------------------------IR-P--
------------------------------------------------------------
---------------QHLSFPGGYEG----------------------------------
------------------------------------------------------------
------------------------------------------------------------
---------PQ------------------------------QNFP---------------
------------------------------------------------------------
----------------------KTCPEQTGNQ----------------------------
------------------------------------------------------------
------------------------------------------------------------
------------------------------------------------------------
------------------------------------------------------------
------------------------------------------------------------
------------------------------------------------------------
---------IGTGE----------------------------------------------
------------------------------------------------------------
------------------------------------------------------------
------------------------------------------------------------
------------------------------------------------------------
------------------------------------------------------------
------------------------------------------------------------
----------------------------------MLKA-LQVMMTG--------------
---------L--------------------------------------------------
------------------------------------------------------------
------------------------------------------------------------
----------
>EP00243_Klebsormidium_subtile_P006456_TRINITY_DN2747_c0_g1_i1.p2_TRINITY_DN2747_c0_g1_TRINITY_DN2747_c0_g1_i1.p2_ORF_type_complete_len_122_score_15.36_TRINITY_DN2747_c0_g1_i1_631-996
------------------------------------------------------------
------------------------------------------------------------
------------------------------------------------------------
------------------------------------------------------------
-------------------------------MA---------------------------
------------------------------------------------------------
------------------------------------------------------------
------------------------------------------------------------
------------------------------------------------------------
------------------------------------------------------------
------------------------------------------------------------
---------------------------------------------ET-------------
-------------------------------LQ------------A-----A-----A--
------V-------------------------------------P---------------
------T-------------------D---------F----GRS---LRA----------
-------------CLR----CS-----LVK--------TFE-------------------
Q-----------------------------------------------------------
----------FL-E-A-----G----CEN--C--D--------FF-------------V-
-M-------------E-R-DK----D-RVLECTTHNFS-GV-------------------
-----------------------IALM--H-P----------DA------SWVARY----
--------QR-I---------------------G--------------------------
----K-------F-----VP----G---CYAVHVA---------EPMSE-----------
-E---------L----------------------------------QT------------
--L------------------------------------------C--------------
---------------E-----------------------------------------D--
---------------------------------R--------------------------
--G---------------------------------------------------------
------------------------------------------------------------
-------------------------------KKY--------------------------
------------------------------------------------------------
-------------------------------------------------------I-P--
------------------------------------------------------------
---------------RHTL-----------------------------------------
------------------------------------------------------------
------------------------------------------------------------
------------------------------------------------------------
------------------------------------------------------------
--------------------------NTA-------------------------------
------------------------------------------------------------
------------------------------------------------------------
------------------------------------------------------------
------------------------------------------------------------
------------------------------------------------------------
------------------------------------------------------------
------------------------------------------------------------
------------------------------------------------------------
------------------------------------------------------------
------------------------------------------------------------
------------------------------------------------------------
------------------------------------------------------------
------------------------------------------------------------
------------------------------------------------------------
------------------------------------------------------------
------------------------------------------------------------
------------------------------------------------------------
----------
>EP00244_Chara_vulgaris_P012139_TRINITY_DN6290_c0_g4_i1.p1_TRINITY_DN6290_c0_g4_TRINITY_DN6290_c0_g4_i1.p1_ORF_type_complete_len_115_score_10.54_TRINITY_DN6290_c0_g4_i1_163-507
------------------------------------------------------------
------------------------------------------------------------
------------------------------------------------------------
------------------------------------------------------------
------------------------------------------------------------
------------------------------------------------------------
------------------------------------------------------------
------------------------------------------------------------
------------------------------------------------------------
------------------------------------------------------------
------------------------------------------------------------
----------------------------------------------M-------------
-------------------------------AN------------A-----A-----E--
------V-------------------------------------P---------------
------T-------------------E---------F----GRQ---LRA----------
-------------CYR----CM-----LLK--------TYE-------------------
Q-----------------------------------------------------------
----------FS-K-N-----G----CEN--C--T--------FF-------------K-
-M-------------E-E-EK----D-KVLECTTTNFS-GV-------------------
-----------------------ISSM--D-P----------SG------SWAARW----
--------LR-I---------------------G--------------------------
----R-------M-----VP----G---CYALSVT---------GDLSE-----------
-E---------M----------------------------------QS------------
--L------------------------------------------C--------------
---------------E-----------------------------------------Q--
---------------------------------H--------------------------
--A---------------------------------------------------------
------------------------------------------------------------
-------------------------------VRY--------------------------
------------------------------------------------------------
-------------------------------------------------------V-P--
------------------------------------------------------------
---------------RNG------------------------------------------
------------------------------------------------------------
------------------------------------------------------------
------------------------------------------------------------
------------------------------------------------------------
------------------------------------------------------------
------------------------------------------------------------
------------------------------------------------------------
------------------------------------------------------------
------------------------------------------------------------
------------------------------------------------------------
------------------------------------------------------------
------------------------------------------------------------
------------------------------------------------------------
------------------------------------------------------------
------------------------------------------------------------
------------------------------------------------------------
------------------------------------------------------------
------------------------------------------------------------
------------------------------------------------------------
------------------------------------------------------------
------------------------------------------------------------
------------------------------------------------------------
----------
>EP00245_Coleochaete_scutata_P007911_TRINITY_DN23723_c0_g1_i1.p1_TRINITY_DN23723_c0_g1_TRINITY_DN23723_c0_g1_i1.p1_ORF_type_complete_len_114_score_16.37_TRINITY_DN23723_c0_g1_i1_262-603
------------------------------------------------------------
------------------------------------------------------------
------------------------------------------------------------
------------------------------------------------------------
------------------------------------------------------------
------------------------------------------------------------
------------------------------------------------------------
------------------------------------------------------------
------------------------------------------------------------
------------------------------------------------------------
------------------------------------------------------------
---------------------------------------------MA-------------
-------------------------------AQ------------A-----A-----Q--
------I-------------------------------------P---------------
------T-------------------D---------Y----SRH---LRA----------
-------------CLR----CM-----LLK--------TFE-------------------
Q-----------------------------------------------------------
----------FR-E-I-----G----CEN--C--P--------FF-------------E-
-M-------------E-G-EK----E-RILDCTTPNFT-GV-------------------
-----------------------ISVM--D-P----------QG------SWAARW----
--------QR-I---------------------G--------------------------
----K-------F-----AP----G---CYALSVT---------GELPE-----------
-E---------M----------------------------------VA------------
--I------------------------------------------C--------------
---------------E-----------------------------------------E--
---------------------------------N--------------------------
--N---------------------------------------------------------
------------------------------------------------------------
-------------------------------VKY--------------------------
------------------------------------------------------------
-------------------------------------------------------N-P--
------------------------------------------------------------
---------------Q--------------------------------------------
------------------------------------------------------------
------------------------------------------------------------
------------------------------------------------------------
------------------------------------------------------------
------------------------------------------------------------
------------------------------------------------------------
------------------------------------------------------------
------------------------------------------------------------
------------------------------------------------------------
------------------------------------------------------------
------------------------------------------------------------
------------------------------------------------------------
------------------------------------------------------------
------------------------------------------------------------
------------------------------------------------------------
------------------------------------------------------------
------------------------------------------------------------
------------------------------------------------------------
------------------------------------------------------------
------------------------------------------------------------
------------------------------------------------------------
------------------------------------------------------------
----------
>EP00246_Nothoceros_aenigmaticus_P003957_TRINITY_DN1519_c0_g1_i1.p1_TRINITY_DN1519_c0_g1_TRINITY_DN1519_c0_g1_i1.p1_ORF_type_complete_len_115_score_10.89_TRINITY_DN1519_c0_g1_i1_344-688
------------------------------------------------------------
------------------------------------------------------------
------------------------------------------------------------
------------------------------------------------------------
------------------------------------------------------------
------------------------------------------------------------
------------------------------------------------------------
------------------------------------------------------------
------------------------------------------------------------
------------------------------------------------------------
------------------------------------------------------------
---------------------------------------------ME-------------
-------------------------------TV------------A-----A-----Q--
------V-------------------------------------P---------------
------T-------------------S---------F----GRE---LRV----------
-------------CLR----CR-----LIK--------TYE-------------------
Q-----------------------------------------------------------
----------FK-E-I-----G----CEN--C--P--------FF-------------A-
-M-------------E-H-DH----E-RVLECTSPSFT-GI-------------------
-----------------------IASM--D-P----------VG------SWAARW----
--------KR-I---------------------N--------------------------
----K-------F-----AP----G---CYALSVT---------GELSE-----------
-E---------M----------------------------------QN------------
--I------------------------------------------C--------------
---------------E-----------------------------------------D--
---------------------------------N--------------------------
--N---------------------------------------------------------
------------------------------------------------------------
-------------------------------VRY--------------------------
------------------------------------------------------------
-------------------------------------------------------V-P--
------------------------------------------------------------
---------------HN-------------------------------------------
------------------------------------------------------------
------------------------------------------------------------
------------------------------------------------------------
------------------------------------------------------------
------------------------------------------------------------
------------------------------------------------------------
------------------------------------------------------------
------------------------------------------------------------
------------------------------------------------------------
------------------------------------------------------------
------------------------------------------------------------
------------------------------------------------------------
------------------------------------------------------------
------------------------------------------------------------
------------------------------------------------------------
------------------------------------------------------------
------------------------------------------------------------
------------------------------------------------------------
------------------------------------------------------------
------------------------------------------------------------
------------------------------------------------------------
------------------------------------------------------------
----------
>EP00247_Physcomitrium_patens_P021148_XP_024377399.1_transcription_elongation_factor_SPT4_homolog_2-like_Physcomitrella_patens
------------------------------------------------------------
------------------------------------------------------------
------------------------------------------------------------
------------------------------------------------------------
------------------------------------------------------------
------------------------------------------------------------
------------------------------------------------------------
------------------------------------------------------------
------------------------------------------------------------
------------------------------------------------------------
------------------------------------------------------------
----------------------------------------------M-------------
-------------------------------AG------------A-----A-----Q--
------V-------------------------------------P---------------
------T-------------------S---------F----GRE---LRV----------
-------------CLR----CS-----LMK--------TYD-------------------
Q-----------------------------------------------------------
----------FK-E-N-----G----CEN--C--L--------FF-------------N-
-M-------------D-K-DH----D-RVLECTTPNFA-GV-------------------
-----------------------ISCM--D-P----------TS------SWASRW----
--------LR-I---------------------S--------------------------
----K-------F-----VP----G---CYALTVT---------GELSE-----------
-E---------M----------------------------------QA------------
--I------------------------------------------C--------------
---------------D-----------------------------------------D--
---------------------------------N--------------------------
--N---------------------------------------------------------
------------------------------------------------------------
-------------------------------IRY--------------------------
------------------------------------------------------------
-------------------------------------------------------V-P--
------------------------------------------------------------
---------------RS-------------------------------------------
------------------------------------------------------------
------------------------------------------------------------
------------------------------------------------------------
------------------------------------------------------------
------------------------------------------------------------
------------------------------------------------------------
------------------------------------------------------------
------------------------------------------------------------
------------------------------------------------------------
------------------------------------------------------------
------------------------------------------------------------
------------------------------------------------------------
------------------------------------------------------------
------------------------------------------------------------
------------------------------------------------------------
------------------------------------------------------------
------------------------------------------------------------
------------------------------------------------------------
------------------------------------------------------------
------------------------------------------------------------
------------------------------------------------------------
------------------------------------------------------------
----------
>EP00248_Marchantia_polymorpha_P002327_PTQ28347.1_hypothetical_protein_MARPO_0166s0006_Marchantia_polymorpha
------------------------------------------------------------
------------------------------------------------------------
------------------------------------------------------------
------------------------------------------------------------
-------------------------------M----------------------------
------------------------------------------------------------
------------------------------------------------------------
------------------------------------------------------------
------------------------------------------------------------
------------------------------------------------------------
------------------------------------------------------------
---------------------------------------------GT-------------
-------------------------------QS------------A-----A-----Q--
------I-------------------------------------P---------------
------T-------------------S---------F----GKE---LRA----------
-------------CLR----CS-----LVK--------TYK-------------------
Q-----------------------------------------------------------
----------FT-D-V-----G----CEN--C--P--------FF-------------N-
-M-------------D-Q-DN----D-RVLDCTTPNFA-GV-------------------
-----------------------IASM--D-P----------TS------SWAARW----
--------QR-I---------------------S--------------------------
----K-------F-----VP----G---CYALSVT---------GLLPE-----------
-E---------M----------------------------------AA------------
--I------------------------------------------C--------------
---------------E-----------------------------------------Y--
---------------------------------N--------------------------
--N---------------------------------------------------------
------------------------------------------------------------
-------------------------------VRY--------------------------
------------------------------------------------------------
-------------------------------------------------------V-P--
------------------------------------------------------------
---------------RS-------------------------------------------
------------------------------------------------------------
------------------------------------------------------------
------------------------------------------------------------
------------------------------------------------------------
------------------------------------------------------------
------------------------------------------------------------
------------------------------------------------------------
------------------------------------------------------------
------------------------------------------------------------
------------------------------------------------------------
------------------------------------------------------------
------------------------------------------------------------
------------------------------------------------------------
------------------------------------------------------------
------------------------------------------------------------
------------------------------------------------------------
------------------------------------------------------------
------------------------------------------------------------
------------------------------------------------------------
------------------------------------------------------------
------------------------------------------------------------
------------------------------------------------------------
----------
>EP00249_Psilotum_nudum_P017913_c26548_g2_i1_orf_496-852
------------------------------------------------------------
------------------------------------------------------------
------------------------------------------------------------
------------------------------------------------------------
------------------------------------------------------------
------------------------------------------------------------
-----------------------------K------------------------------
------------------------------------------------------------
------------------------------------------------------------
------------------------------------------------------------
--------T---------------------------------------------------
---------------------------------------------MA-------------
-------------------------------GD------------V-----A-----Q--
------V-------------------------------------P---------------
------T-------------------S---------F----GRE---LRA----------
-------------CLR----CR-----LVK--------TYD-------------------
Q-----------------------------------------------------------
----------FK-D-L-----G----CEN--C--P--------FF-------------S-
-M-------------E-H-DH----D-RVLECTTPNFA-GL-------------------
-----------------------ISSM--E-P----------TG------SWAARW----
--------LR-I---------------------S--------------------------
----K-------F-----VP----G---CYALAIT---------GILSE-----------
-E---------M----------------------------------QS------------
--I------------------------------------------C--------------
---------------E-----------------------------------------Y--
---------------------------------N--------------------------
--N---------------------------------------------------------
------------------------------------------------------------
-------------------------------IQY--------------------------
------------------------------------------------------------
-------------------------------------------------------VLP--
------------------------------------------------------------
---------------KAS------------------------------------------
------------------------------------------------------------
------------------------------------------------------------
------------------------------------------------------------
------------------------------------------------------------
------------------------------------------------------------
------------------------------------------------------------
------------------------------------------------------------
------------------------------------------------------------
------------------------------------------------------------
------------------------------------------------------------
------------------------------------------------------------
------------------------------------------------------------
------------------------------------------------------------
------------------------------------------------------------
------------------------------------------------------------
------------------------------------------------------------
------------------------------------------------------------
------------------------------------------------------------
------------------------------------------------------------
------------------------------------------------------------
------------------------------------------------------------
------------------------------------------------------------
----------
>EP00254_Amborella_trichopoda_P014708_XP_011627132.1_transcription_elongation_factor_SPT4_homolog_1_Amborella_trichopoda
------------------------------------------------------------
------------------------------------------------------------
------------------------------------------------------------
------------------------------------------------------------
------------------------------------------------------------
------------------------------------------------------------
------------------------------------------------------------
------------------------------------------------------------
------------------------------------------------------------
------------------------------------------------------------
------------------------------------------------------------
---------------------------------------------MM-------------
-------------------------------DN------------A-----A-----Q--
------V-------------------------------------P---------------
------T-------------------G---------F----GHE---LRA----------
-------------CLR----CR-----LVK--------TYD-------------------
Q-----------------------------------------------------------
----------FR-E-T-----G----CEN--C--P--------FF-------------N-
-M-------------D-K-DH----E-RVVDCTTPNFN-GI-------------------
-----------------------ISCM--D-P----------TK------SWAARW----
--------LR-I---------------------S--------------------------
----K-------F-----VP----G---CYTLAVS---------EQLSD-----------
-E---------M----------------------------------QN------------
--V------------------------------------------C--------------
---------------E-----------------------------------------D--
---------------------------------N--------------------------
--N---------------------------------------------------------
------------------------------------------------------------
-------------------------------VPY--------------------------
------------------------------------------------------------
-------------------------------------------------------V-P--
------------------------------------------------------------
---------------PKRI-----------------------------------------
------------------------------------------------------------
------------------------------------------------------------
------------------------------------------------------------
------------------------------------------------------------
------------------------------------------------------------
------------------------------------------------------------
------------------------------------------------------------
------------------------------------------------------------
------------------------------------------------------------
------------------------------------------------------------
------------------------------------------------------------
------------------------------------------------------------
------------------------------------------------------------
------------------------------------------------------------
------------------------------------------------------------
------------------------------------------------------------
------------------------------------------------------------
------------------------------------------------------------
------------------------------------------------------------
------------------------------------------------------------
------------------------------------------------------------
------------------------------------------------------------
----------
>EP00255_Erythranthe_guttata_P011511_XP_012838773.1_PREDICTED_transcription_elongation_factor_SPT4_homolog_2-like_Erythranthe_guttata
------------------------------------------------------------
------------------------------------------------------------
------------------------------------------------------------
------------------------------------------------------------
-------------------------------MA---------------------------
------------------------------------------------------------
-----------------------------N------------------------------
-------------------------------H----------------------------
------------------------------------------------------------
------------------------------------------------------------
--------G---------------------------------------------------
---------------------------------------------GG-------------
-------------------------------AA------------V-----A-----Q--
------I-------------------------------------P---------------
------T-------------------S---------F----GHE---LRA----------
-------------CLR----CR-----LVK--------TYD-------------------
Q-----------------------------------------------------------
----------FR-E-S-----G----CEN--C--P--------FF-------------Q-
-M-------------E-D-DH----E-RVVESTTPNFT-GI-------------------
-----------------------ISVM--D-P----------TR------SWAARW----
--------LR-I---------------------G--------------------------
----K-------F-----VP----G---CYTLAVS---------EALPN-----------
-D---------L----------------------------------QN------------
--I------------------------------------------C--------------
---------------E-----------------------------------------E--
---------------------------------E--------------------------
--R---------------------------------------------------------
------------------------------------------------------------
-------------------------------VPY--------------------------
------------------------------------------------------------
-------------------------------------------------------V-P--
------------------------------------------------------------
---------------PKRV-----------------------------------------
------------------------------------------------------------
------------------------------------------------------------
------------------------------------------------------------
------------------------------------------------------------
------------------------------------------------------------
------------------------------------------------------------
------------------------------------------------------------
------------------------------------------------------------
------------------------------------------------------------
------------------------------------------------------------
------------------------------------------------------------
------------------------------------------------------------
------------------------------------------------------------
------------------------------------------------------------
------------------------------------------------------------
------------------------------------------------------------
------------------------------------------------------------
------------------------------------------------------------
------------------------------------------------------------
------------------------------------------------------------
------------------------------------------------------------
------------------------------------------------------------
----------
>EP00258_Populus_trichocarpa_P049774_XP_024465793.1_transcription_elongation_factor_SPT4_homolog_2_isoform_X1_Populus_trichocarpa
------------------------------------------------------------
------------------------------------------------------------
------------------------------------------------------------
------------------------------------------------------------
------------------------------------------------------------
------------------------------------------------------------
------------------------------------------------------------
------------------------------------------------------------
------------------------------------------------------------
------------------------------------------------------------
------------------------------------------------------------
---------------------------------------------MG-------------
-------------------------------SA------------A-----A-----Q--
------I-------------------------------------P---------------
------T-------------------S---------F----GHE---LRA----------
-------------CLR----CR-----LVK--------TYD-------------------
Q-----------------------------------------------------------
----------FR-E-S-----G----CEN--C--P--------FF-------------K-
-M-------------D-E-DH----E-RVVDCTTPNFT-GI-------------------
-----------------------ISVM--D-P----------SR------SWAARW----
--------LR-I---------------------D--------------------------
----L-------Y-----LV----V---IHLL--------------FQR-----------
-H---------F----------------------------------QRTYRIYVK-----
MSV------------------------------------------C--------------
---------------P--------------------------------------TFHQ--
---------------------------------N--------------------------
--V---------------------------------------------------------
------------------------------------------------------------
-------------------------------YKK--------------------------
------------------------------------------------------------
------------------------------------------------------------
------------------------------------------------------------
------------------------------------------------------------
------------------------------------------------------------
------------------------------------------------------------
------------------------------------------------------------
------------------------------------------------------------
------------------------------------------------------------
------------------------------------------------------------
------------------------------------------------------------
------------------------------------------------------------
------------------------------------------------------------
------------------------------------------------------------
------------------------------------------------------------
------------------------------------------------------------
------------------------------------------------------------
------------------------------------------------------------
------------------------------------------------------------
------------------------------------------------------------
------------------------------------------------------------
------------------------------------------------------------
------------------------------------------------------------
------------------------------------------------------------
------------------------------------------------------------
------------------------------------------------------------
----------
>EP00260_Arabidopsis_thaliana_P005662_NP_001190264.1_Transcription_initiation_Spt4-like_protein_Arabidopsis_thaliana
------------------------------------------------------------
------------------------------------------------------------
------------------------------------------------------------
------------------------------------------------------------
------------------------------------------------------------
------------------------------------------------------------
------------------------------------------------------------
------------------------------------------------------------
------------------------------------------------------------
------------------------------------------------------------
------------------------------------------------------------
---------------------------------------------MG-------------
-------------------------------EA------------P-----A-----Q--
------I-------------------------------------P---------------
------T-------------------S---------F----GHE---LRA----------
-------------CLR----CR-----LVK--------TYD-------------------
Q-----------------------------------------------------------
----------FR-D-S-----G----CEN--C--P--------FF-------------K-
-I-------------E-D-DH----E-RIVDVTTPNFN-GF-------------------
-----------------------VSDR--R-E----------IN------LTHCNI----
--------LF-P---------------------G--------------------------
----K-------F-----AP----G---CYTLAVS---------EALPE-----------
-E---------M----------------------------------QF------------
--I------------------------------------------C--------------
---------------Q-----------------------------------------Q--
---------------------------------A--------------------------
--R---------------------------------------------------------
------------------------------------------------------------
-------------------------------VQY--------------------------
------------------------------------------------------------
-------------------------------------------------------V-P--
------------------------------------------------------------
---------------PKRI-----------------------------------------
------------------------------------------------------------
------------------------------------------------------------
------------------------------------------------------------
------------------------------------------------------------
------------------------------------------------------------
------------------------------------------------------------
------------------------------------------------------------
------------------------------------------------------------
------------------------------------------------------------
------------------------------------------------------------
------------------------------------------------------------
------------------------------------------------------------
------------------------------------------------------------
------------------------------------------------------------
------------------------------------------------------------
------------------------------------------------------------
------------------------------------------------------------
------------------------------------------------------------
------------------------------------------------------------
------------------------------------------------------------
------------------------------------------------------------
------------------------------------------------------------
----------
>EP00260_Arabidopsis_thaliana_P005980_NP_001190609.1_SPT4_homolog_2_Arabidopsis_thaliana
------------------------------------------------------------
------------------------------------------------------------
------------------------------------------------------------
------------------------------------------------------------
------------------------------------------------------------
------------------------------------------------------------
------------------------------------------------------------
------------------------------------------------------------
------------------------------------------------------------
------------------------------------------------------------
------------------------------------------------------------
---------------------------------------------MG-------------
-------------------------------SA------------P-----A-----Q--
------I-------------------------------------P---------------
------T-------------------S---------F----GHE---LRA----------
-------------CLR----CR-----LVK--------TYD-------------------
Q-----------------------------------------------------------
----------FR-D-A-----G----CEN--C--P--------FF-------------K-
-M-------------E-E-DH----E-RIVEVTTPNFN-GI-------------------
-----------------------ISVM--D-P----------SR------SWAARW----
--------LR-I------------------------------------------------
------------------------------------------------------------
------------------------------------------------------------
--V------------------------------------------C--------------
---------------SW-------------------------------------LLHT--
---------------------------------C--------------------------
--C---------------------------------------------------------
------------------------------------------------------------
-------------------------------LRA--------------------------
------------------------------------------------------------
-------------------------------------------------------T-P--
------------------------------------------------------------
------------------------------------------------------------
------------------------------------------------------------
------------------------------------------------------------
------------------------------------------------------------
------------------------------------------------------------
------------------------------------------------------------
------------------------------------------------------------
------------------------------------------------------------
------------------------------------------------------------
------------------------------------------------------------
------------------------------------------------------------
------------------------------------------------------------
------------------------------------------------------------
------------------------------------------------------------
------------------------------------------------------------
------------------------------------------------------------
------------------------------------------------------------
------------------------------------------------------------
------------------------------------------------------------
------------------------------------------------------------
------------------------------------------------------------
------------------------------------------------------------
------------------------------------------------------------
----------
>EP00264_Hordeum_vulgare_P075401_HORVU2Hr1G029620.1_pep_chromosome_IBSC_v2_chr2H_106850261_106854124_1_gene_HORVU2Hr1G029620_transcript_HORVU2Hr1G029620.1_gene_biotype_protein_coding_transcript_biotype_protein_coding
XXX----------------XXXGRERGQRTE----------AN-----------------
---------SR--RGE-------------------------------------ERR----
--------R----GEARM------------------------------------------
--------------------------------RGGGGG----------------------
-------------------------------MD---------------------------
------------------------------------------------------------
-----------------------------D------------------------------
------------------------------------------------------------
------------------------------------------------------------
------------------------------------------------------------
--------D---------------------------------------------------
---------------------------------------------ER-------------
-------------------------------VG------------H-----A-----Q--
------I-------------------------------------P---------------
------N-------------------S---------F----GHE---LRA----------
-------------CLR----CR-----LVK--------TYD-------------------
Q-----------------------------------------------------------
----------FR-E-N-----G----CEN--C--P--------FL-------------D-
-M-------------D-K-DR----D-NVVSCTTANFT-GI-------------------
-----------------------ISLM--D-P----------TR------SWAARW----
--------LR-I---------------------G--------------------------
----R-------F-----IP----G---CYTLAVS---------EELPE-----------
-E---------Y----------------------------------QG------------
--M------------------------------------------C--------------
---------------Q-----------------------------------------D--
---------------------------------N--------------------------
--N---------------------------------------------------------
------------------------------------------------------------
-------------------------------VQY--------------------------
------------------------------------------------------------
-------------------------------------------------------F-P--
------------------------------------------------------------
---------------PKRP-----------------------------------------
------------------------------------------------------------
------------------------------------------------------------
------------------------------------------------------------
------------------------------------------------------------
------------------------------------------------------------
------------------------------------------------------------
------------------------------------------------------------
------------------------------------------------------------
------------------------------------------------------------
------------------------------------------------------------
------------------------------------------------------------
------------------------------------------------------------
------------------------------------------------------------
------------------------------------------------------------
------------------------------------------------------------
------------------------------------------------------------
------------------------------------------------------------
------------------------------------------------------------
------------------------------------------------------------
------------------------------------------------------------
------------------------------------------------------------
------------------------------------------------------------
----------
>EP00265_Oryza_sativa_P016395_NP_001060323.2_Os07g0623400_Oryza_sativa_Japonica_Group
------------------------------------------------------------
------------------------------------------------------------
---------------MRGGG----------------------------------------
------------------------------GGGGGDGM----------------------
-------------------------------MD---------------------------
------------------------------------------------------------
------------------------------------------------------------
------------------------------------------------------------
------------------------------------------------------------
------------------------------------------------------------
------------------------------------------------------------
---------------------------------------------DG-------------
-------------------------------PK------------Y-----A-----Q--
------I-------------------------------------P---------------
------T-------------------S---------F----GHE---LRA----------
-------------CLR----CR-----LVK--------TYD-------------------
Q-----------------------------------------------------------
----------FM-E-Q-----G----CEN--C--P--------FL-------------D-
-M-------------E-R-DH----D-NVVNCTTPNFT-GI-------------------
-----------------------ISVM--D-P----------GR------SWAARW----
--------LR-I---------------------G--------------------------
----E-------Y-----VA----------------------------------------
-----------L------------------------------------------------
------------------------------------------------------------
------------------------------------------------------------
------------------------------------------------------------
------------------------------------------------------------
------------------------------------------------------------
------------------------------------------------------------
------------------------------------------------------------
---------------------------------------------------------P--
------------------------------------------------------------
------------------------------------------------------------
------------------------------------------------------------
------------------------------------------------------------
------------------------------------------------------------
------------------------------------------------------------
------------------------------------------------------------
------------------------------------------------------------
------------------------------------------------------------
------------------------------------------------------------
------------------------------------------------------------
------------------------------------------------------------
------------------------------------------------------------
------------------------------------------------------------
------------------------------------------------------------
------------------------------------------------------------
------------------------------------------------------------
------------------------------------------------------------
------------------------------------------------------------
------------------------------------------------------------
------------------------------------------------------------
------------------------------------------------------------
------------------------------------------------------------
------------------------------------------------------------
----------
>EP00267_Zea_mays_P056319_XP_023156355.1_uncharacterized_protein_LOC103633439_isoform_X1_Zea_mays
------------------------------------------------------------
------------------------------------------------------------
------------------------------------------------------------
------------------------------------------------------------
------------------------------------------------------------
------------------------------------------------------------
------------------------------------------------------------
------------------------------------------------------------
------------------------------------------------------------
---------------------------MPPR-----------------------------
------------------------------------------------------------
---------------------------------------------QD-------------
-------------------------------LR-------------L----G-----T--
------L-------LRWRR---------------S-PP------P---------------
------S-------------------S---------R-----LG---LRS----------
-------------RFT----SL-----PLK--G---------------------------
R-----------------------------------------------------------
----------FE-DW------G----FRFSWCG-P--------FSA------------A-
-A-------------K-A-ER----L-NVVNCTTPNFT-RI-------------------
-----------------------ISLM--D-P----------SR------SWAARW----
--------LR-I---------------------G--------------------------
----R-------F-----IP----G---CYTLAVS---------EELQE-----------
-E---------Y----------------------------------QVKT----------
------------------------------------------------------------
------------------------------------------------------------
------------------------------------------------------------
------------------------------------------------------------
------------------------------------------------------------
-----------------------------TYLHF--------------------------
------------------------------------------------------------
-------------------------------------------------------RNG--
------------------------------------------------------------
---------------DD-------------------------------------------
------------------------------------------------------------
------------------------------------------------------------
------------------------------------------------------------
------------------------------------------------------------
------------------------------------------------------------
------------------------------------------------------------
------------------------------------------------------------
------------------------------------------------------------
------------------------------------------------------------
------------------------------------------------------------
------------------------------------------------------------
------------------------------------------------------------
------------------------------------------------------------
------------------------------------------------------------
------------------------------------------------------------
------------------------------------------------------------
------------------------------------------------------------
------------------------------------------------------------
------------------------------------------------------------
------------------------------------------------------------
------------------------------------------------------------
------------------------------------------------------------
----------
>EP00268_Persea_americana_P007877_TRINITY_DN13009_c0_g1_i1.p1_TRINITY_DN13009_c0_g1_TRINITY_DN13009_c0_g1_i1.p1_ORF_type_internal_len_111_score_10.74_TRINITY_DN13009_c0_g1_i1_3-332
------------------------------------------------------------
------------------------------------------------------------
------------------------------------------------------------
------------------------------------------------------------
------------------------------------------------------------
------------------------------------------------------------
------------------------------------------------------------
------------------------------------------------------------
------------------------------------------------------------
------------------------------------------------------------
------------------------------------------------------------
------------------------------------------------------------
------------------------------------------------------------
------------------------------------------------------------
------------------------------------------------------------
--------------FT--------------------------------------------
------------------------------------------------------------
---------------------G----RRNGIIG-K--------LSR------------G-
----------------------------------PCLC-RI-------------------
-----------------------ISVM--D-P----------SK------SWAARW----
--------LR-I---------------------G--------------------------
----K-------F-----VP----G---CYTLTVA---------EELPE-----------
-D---------F----------------------------------KVCTFA----FFKC
SCQYQ-----------------------------------H-MGRL--------------
-------------QVEPS--------------------------------LKPVMHHDIL
L--------------LKV---------------Q--------------------------
--N---------------------------------------------------------
---------------------EA-------------------------------------
-------------------------V--SFYLTF--------------------------
------------------------------------------------------------
-------------------------------------------------------LW---
------------------------------------------------------------
------------------------------------------------------------
------------------------------------------------------------
------------------------------------------------------------
------------------------------------------------------------
------------------------------------------------------------
------------------------------------------------------------
------------------------------------------------------------
------------------------------------------------------------
------------------------------------------------------------
------------------------------------------------------------
------------------------------------------------------------
------------------------------------------------------------
------------------------------------------------------------
------------------------------------------------------------
------------------------------------------------------------
------------------------------------------------------------
------------------------------------------------------------
------------------------------------------------------------
------------------------------------------------------------
------------------------------------------------------------
------------------------------------------------------------
------------------------------------------------------------
------------------------------------------------------------
----------
>EP00268_Persea_americana_P007878_TRINITY_DN13009_c0_g1_i3.p1_TRINITY_DN13009_c0_g1_TRINITY_DN13009_c0_g1_i3.p1_ORF_type_5prime_partial_len_165_score_7.89_TRINITY_DN13009_c0_g1_i3_342-836
---------------------------REVE----------RNVQSLPFETLVL------
---------DR--KHR-------------------------FHFP--IFASLLYRI----
--------R----VIERQ------------------------------------------
--------------------------------TEGERG----------------------
-------------------------------RD---------------------------
------------------------------------------------------------
-----------------------------N------------------------------
------------------------------------------------------------
------------------------------------------------------------
------------------------------------------------------------
--------K---------------------------------------------------
---------------------------------------------MG-------------
-------------------------------SA------------P-----A-----Q--
------I-------------------------------------P---------------
------T-------------------S---------F----GHE---LRA----------
-------------CLR----CR-----LVK--------TYD-------------------
Q-----------------------------------------------------------
----------FR-E-S-----G----CEN--C--P--------FF-------------D-
-------------------DS----E-RVAEWTTPNFT-GI-------------------
-----------------------ISVM--D-P----------SK------SWAARW----
--------LR-I---------------------G--------------------------
----K-------F-----VP----G---CYTLTVA---------EELPE-----------
-D---------F----------------------------------KG------------
--L------------------------------------------C--------------
---------------E-----------------------------------------E--
---------------------------------Y--------------------------
--N---------------------------------------------------------
------------------------------------------------------------
-------------------------------VQY--------------------------
------------------------------------------------------------
-------------------------------------------------------M-P--
------------------------------------------------------------
---------------PKRL-----------------------------------------
------------------------------------------------------------
------------------------------------------------------------
------------------------------------------------------------
------------------------------------------------------------
------------------------------------------------------------
------------------------------------------------------------
------------------------------------------------------------
------------------------------------------------------------
------------------------------------------------------------
------------------------------------------------------------
------------------------------------------------------------
------------------------------------------------------------
------------------------------------------------------------
------------------------------------------------------------
------------------------------------------------------------
------------------------------------------------------------
------------------------------------------------------------
------------------------------------------------------------
------------------------------------------------------------
------------------------------------------------------------
------------------------------------------------------------
------------------------------------------------------------
----------
>EP00269_Selaginella_moellendorffii_P011609_XP_002988187.1_transcription_elongation_factor_SPT4_homolog_2_Selaginella_moellendorffii
------------------------------------------------------------
------------------------------------------------------------
------------------------------------------------------------
------------------------------------------------------------
-------------------------------MG---------------------------
------------------------------------------------------------
------------------------------------------------------------
------------------------------------------------------------
------------------------------------------------------------
------------------------------------------------------------
--------G---------------------------------------------------
---------------------------------------------GH-------------
-------------------------------HH------------A-----A-----Q--
------V-------------------------------------P---------------
------A-------------------S---------L----GRD---LRA----------
-------------CLR----CR-----LVK--------TYD-------------------
Q-----------------------------------------------------------
----------FN-K-N-----G----CEN--C--K--------FF-------------H-
-M-------------E-Q-EH----D-RILECTTVNFS-GL-------------------
-----------------------ISSM--D-P----------TG------SWAARW----
--------LR-I---------------------S--------------------------
----K-------F-----VP----G---CYALAVS---------GVLNE-----------
-D---------M----------------------------------QN------------
--I------------------------------------------C--------------
---------------E-----------------------------------------D--
---------------------------------N--------------------------
--N---------------------------------------------------------
------------------------------------------------------------
-------------------------------IKY--------------------------
------------------------------------------------------------
-------------------------------------------------------V-P--
------------------------------------------------------------
---------------R--------------------------------------------
------------------------------------------------------------
------------------------------------------------------------
------------------------------------------------------------
------------------------------------------------------------
------------------------------------------------------------
------------------------------------------------------------
------------------------------------------------------------
------------------------------------------------------------
------------------------------------------------------------
------------------------------------------------------------
------------------------------------------------------------
------------------------------------------------------------
------------------------------------------------------------
------------------------------------------------------------
------------------------------------------------------------
------------------------------------------------------------
------------------------------------------------------------
------------------------------------------------------------
------------------------------------------------------------
------------------------------------------------------------
------------------------------------------------------------
------------------------------------------------------------
----------
>EP00269_Selaginella_moellendorffii_P017455_XP_024518101.1_transcription_elongation_factor_SPT4_homolog_2-like_Selaginella_moellendorffii
------------------------------------------------------------
------------------------------------------------------------
------------------------------------------------------------
------------------------------------------------------------
-------------------------------MG---------------------------
------ATSRSILPV---------------------------------------------
------------------------------------------------------------
------------------------------------------------------------
------------------------------------------------------------
------------------------------------------------------------
------------------------------------------------------------
---------------------------------------------AQ-------------
-LP----------------------------LSL-----------S-----A-G------
------L-------------------------------------P---------------
------S----G--------------K---------K-----SS---YVA----------
-------------CLG----CH-----LVK--------SQL-------------------
Q-----------------------------------------------------------
----------FA-T-D-----G----CEN--C--G-------NFF---------------
-------------------------G-SVEESTTSLFT-GV-------------------
-----------------------VSIM--D-S----------SQ------SWVAKW----
--------MR-I---------------------E--------------------------
----R-------L-----LP----G---CYAITVE---------APAAG-----------
-E---------A------------------------------------------------
------------------------------------------------------------
------------------------------------------------------------
------------------------------------------------------------
------------------------------------------------------------
------------------------------------------------------------
------------------------------------------------------------
------------------------------------------------------------
------------------------------------------------------------
------------------------------------------------------------
------------------------------------------------------------
------------------------------------------------------------
------------------------------------------------------------
------------------------------------------------------------
------------------------------------------------------------
------------------------------------------------------------
------------------------------------------------------------
------------------------------------------------------------
------------------------------------------------------------
------------------------------------------------------------
------------------------------------------------------------
------------------------------------------------------------
------------------------------------------------------------
------------------------------------------------------------
------------------------------------------------------------
------------------------------------------------------------
------------------------------------------------------------
------------------------------------------------------------
------------------------------------------------------------
------------------------------------------------------------
------------------------------------------------------------
------------------------------------------------------------
------------------------------------------------------------
----------
>EP00270_Netrium_digitus_P002783_TRINITY_DN1314_c0_g1_i3.p1_TRINITY_DN1314_c0_g1_TRINITY_DN1314_c0_g1_i3.p1_ORF_type_5prime_partial_len_118_score_9.33_TRINITY_DN1314_c0_g1_i3_283-636
------------------------------------------------------------
------------------------------------------------------------
------------------------------------------------------------
------------------------------------------------------------
-------------------------------LD---------------------------
------------------------------------------------------------
------------------------------------------------------------
------------------------------------------------------------
------------------------------------------------------------
------------------------------------------------------------
--------M---------------------------------------------------
---------------------------------------------AA-------------
-------------------------------SV------------A-----A-----Q--
------V-------------------------------------P---------------
------T-------------------D---------F----GRH---LRA----------
-------------CLR----CS-----LLK--------TYE-------------------
Q-----------------------------------------------------------
----------FM-D-R-----G----CEN--C--P--------FF-------------Q-
-M-------------A-G-EH----D-RVLECTTPNFT-GI-------------------
-----------------------ISSM--D-P----------ST------GWAARW----
--------LR-I---------------------S--------------------------
----R-------S-----VP----G---CYALSVT---------GHLPE-----------
-D---------L----------------------------------QA------------
--I------------------------------------------C--------------
---------------E-----------------------------------------D--
---------------------------------N--------------------------
--N---------------------------------------------------------
------------------------------------------------------------
-------------------------------VKY--------------------------
------------------------------------------------------------
-------------------------------------------------------F-P--
------------------------------------------------------------
---------------RS-------------------------------------------
------------------------------------------------------------
------------------------------------------------------------
------------------------------------------------------------
------------------------------------------------------------
------------------------------------------------------------
------------------------------------------------------------
------------------------------------------------------------
------------------------------------------------------------
------------------------------------------------------------
------------------------------------------------------------
------------------------------------------------------------
------------------------------------------------------------
------------------------------------------------------------
------------------------------------------------------------
------------------------------------------------------------
------------------------------------------------------------
------------------------------------------------------------
------------------------------------------------------------
------------------------------------------------------------
------------------------------------------------------------
------------------------------------------------------------
------------------------------------------------------------
----------
>EP00271_Cylindrocystis_brebissonii_P000079_TRINITY_DN1007_c1_g1_i1.p1_TRINITY_DN1007_c1_g1_TRINITY_DN1007_c1_g1_i1.p1_ORF_type_5prime_partial_len_171_score_2.73_TRINITY_DN1007_c1_g1_i1_1443-1955
-----------------------------AE----------CTPHSVSGG----------
------------------------------------------HYPLGIFVLLPSLV----
--------A----PPTRAFGPRAL-------CSPD-------------------------
--------------AA--------------FPVGVPTG----------------------
-------------------------------SQ---------------------------
------------------------------------------------------------
-----------------------------Q------------------------------
-------------------------------Y----------------------------
------------------------------------------------------------
------------------------------------------------------------
--------A---------------------------------------------------
---------------------------------------------ME-------------
-------------------------------KA------------A-----A-----Q--
------L-------------------------------------P---------------
------R-------------------D---------I----GKN---LRA----------
-------------CLR----CG-----LLK--------SYE-------------------
Q-----------------------------------------------------------
----------FR-E-M-----G----CEN--C--P--------FF-------------D-
-M-------------P-G-DN----E-RILECTTSNFT-GV-------------------
-----------------------FCSM--D-P----------DT------SWAAKW----
--------LR-I---------------------S--------------------------
----R-------S-----VP----G---CYALSVT---------GELPE-----------
-E---------L----------------------------------QQ------------
--L------------------------------------------C--------------
---------------E-----------------------------------------E--
---------------------------------N--------------------------
--G---------------------------------------------------------
------------------------------------------------------------
-------------------------------VRY--------------------------
------------------------------------------------------------
-------------------------------------------------------A-P--
------------------------------------------------------------
---------------RA-------------------------------------------
------------------------------------------------------------
------------------------------------------------------------
------------------------------------------------------------
------------------------------------------------------------
------------------------------------------------------------
------------------------------------------------------------
------------------------------------------------------------
------------------------------------------------------------
------------------------------------------------------------
------------------------------------------------------------
------------------------------------------------------------
------------------------------------------------------------
------------------------------------------------------------
------------------------------------------------------------
------------------------------------------------------------
------------------------------------------------------------
------------------------------------------------------------
------------------------------------------------------------
------------------------------------------------------------
------------------------------------------------------------
------------------------------------------------------------
------------------------------------------------------------
----------
>EP00279_Guillardia_theta_P016392_XP_005834111.1_hypothetical_protein_GUITHDRAFT_152167_Guillardia_theta_CCMP2712
------------------------------------------------------------
------------------------------------------------------------
------------------------------------------------------------
------------------------------------------------------------
-------------------------------MA---------------------------
------------------------------------------------------------
-----------------------------DT-----------------------------
------------------------------------------------------------
------------------------------------------------------------
------------------------------------------------------------
-DIVGVL-K---------------------------------------------------
---------------------------------------------QA-------------
-------------------------------AE------------E-----A-----A--
------V-------------------------------------P---------------
------N-------------------D---------V-----RQ---LRA----------
-------------CLK----CH-----LVL--------PAR-------------------
Q-----------------------------------------------------------
----------FD-R-Q-----G----CAN--C--G-------------------------
-------------------TR----ENYADEYCTVNFT-GI-------------------
-----------------------SAIT--Q-P----------QH------SWVSRW----
--------LD-K---------------------Q--------------------------
----D-------L-----KP----G---CYALEVA---------GDAAA-----------
-D---------A----------------------------------GG------------
--D---------------------------------------------------------
--------------DE-----------------------------------------D--
------------------------------------------------------------
------------------------------------------------------------
------------------------------------------------------------
------------------------------------------------------------
------------------------------------------------------------
------------------------------------------------------------
------------------------------------------------------------
------------------------------------------------------------
------------------------------------------------------------
------------------------------------------------------------
------------------------------------------------------------
------------------------------------------------------------
------------------------------------------------------------
------------------------------------------------------------
------------------------------------------------------------
------------------------------------------------------------
------------------------------------------------------------
------------------------------------------------------------
------------------------------------------------------------
------------------------------------------------------------
------------------------------------------------------------
------------------------------------------------------------
------------------------------------------------------------
------------------------------------------------------------
------------------------------------------------------------
------------------------------------------------------------
------------------------------------------------------------
------------------------------------------------------------
------------------------------------------------------------
------------------------------------------------------------
----------
>EP00281_Chroomonas_sp_CCMP1168_P030094_CAMPEP_0206244914_NCGR_PEP_ID_MMETSP0047_2-20121206_18418_1_ASSEMBLY_ACC_CAM_ASM_000192_TAXON_ID_195065_ORGANISM_"Chroomonas_mesostigmatica_cf_Strain_CCMP1168"_LENGTH_103_DNA_ID_CAMNT_0053670179_DNA_START_109_DNA_EN
------------------------------------------------------------
------------------------------------------------------------
------------------------------------------------------------
------------------------------------------------------------
-------------------------------ME---------------------------
------------------------------------------------------------
------------------------------------------------------------
------------------------------------------------------------
------------------------------------------------------------
------------------------------------------------------------
-G-ESSI-E---------------------------------------------------
---------------------------------------------DD-------------
-------------------------------AK------------R-----A-----V--
------V-------------------------------------P---------------
------K-------------------D---------V-----KQ---LRA----------
-------------CLM----CH-----LVK--------HVK-------------------
Q-----------------------------------------------------------
----------FE-K-E-----G----CDN--CK-D--------RF---------------
-------------------ER----E-NVDDFASVNFT-GV-------------------
-----------------------AAIM--Q-P----------EQ------SWVGKW----
--------LK-K---------------------Q--------------------------
----K-------L-----VP----G---CYALEVI---------GDRPG-----------
-E---------D------------------------------------------------
------------------------------------------------------------
------------------------------------------------------------
------------------------------------------------------------
------------------------------------------------------------
------------------------------------------------------------
------------------------------------------------------------
------------------------------------------------------------
------------------------------------------------------------
------------------------------------------------------------
------------------------------------------------------------
------------------------------------------------------------
------------------------------------------------------------
------------------------------------------------------------
------------------------------------------------------------
------------------------------------------------------------
------------------------------------------------------------
------------------------------------------------------------
------------------------------------------------------------
------------------------------------------------------------
------------------------------------------------------------
------------------------------------------------------------
------------------------------------------------------------
------------------------------------------------------------
------------------------------------------------------------
------------------------------------------------------------
------------------------------------------------------------
------------------------------------------------------------
------------------------------------------------------------
------------------------------------------------------------
------------------------------------------------------------
------------------------------------------------------------
------------------------------------------------------------
----------
>EP00282_Hemiselmis_andersenii_P008652_CAMPEP_0114170806_NCGR_PEP_ID_MMETSP0043_2-20121206_34351_1_TAXON_ID_464988_ORGANISM_"Hemiselmis_andersenii_Strain_CCMP644"_LENGTH_224_DNA_ID_CAMNT_0001268465_DNA_START_1_DNA_END_671_DNA_ORIENTATION_
------------------------------------------------------------
------------------------------------------------------------
---------------------R--------------------------------------
------------------------------------------------------------
------------------------GGFKN--MF---------------------------
------GEEQCRNTS---------------------------------------------
-------------------------RGEADCA------------RNKEF-----------
------------------------------------------------------------
------------------------------------------------------------
---------------------------------------------------------RIE
FEKSERK-VNETAI----------------------------------------------
---------------------------------------------KE-------------
---------W---------------EDYERMIKG------MEMDEELELREKTR--HI--
------L-----------------------------P-------P---------------
---DWRT-------------------N------TRWQ-----EK---LRA----------
-------------CCM----CG-----MLK--------TQD-------------------
M-----------------------------------------------------------
----------WL-D-Y-----G----CDN--C--P--------FLL------------P-
PG-------------S-K-DT----D-RIEGATTSLWS-GL-------------------
-----------------------WSVCA-E-P----------ED---LAVSNVVRD----
-----KFPNG-L-----H-------------TAS--------------------------
----K-------------LPAK--G---VYCLGFF---------RALNP-----------
-H---------L----------------------------------QT------------
--E------------------------------------------L-RR----RGID---
----PSPLLWNKESAQ-----------------------------------LLNYSYD--
------------------------------------------------------------
------------------------------------------------------------
------------------------------------------------------------
------------------------------------------------------------
------------------------------------------------------------
------------------------------------------------------------
------------------------------------------------------------
---------AEAPLSDEEDS----------------------------------------
------------------------------------------------------------
------------------------------------------------------------
------------------------------------------------------------
------------------------------------------------------------
------------------------------------------------------------
------------------------------------------------------------
------------------------------------------------------------
------------------------------------------------------------
------------------------------------------------------------
------------------------------------------------------------
------------------------------------------------------------
------------------------------------------------------------
------------------------------------------------------------
------------------------------------------------------------
------------------------------------------------------------
------------------------------------------------------------
------------------------------------------------------------
------------------------------------------------------------
------------------------------------------------------------
------------------------------------------------------------
------------------------------------------------------------
------------------------------------------------------------
----------
>EP00282_Hemiselmis_andersenii_P035271_CAMPEP_0169434090_NCGR_PEP_ID_MMETSP1042-20121227_4343_1_TAXON_ID_464988_ORGANISM_"Hemiselmis_andersenii_Strain_CCMP1180"_LENGTH_128_DNA_ID_CAMNT_0009544641_DNA_START_1_DNA_END_387_DNA_ORIENTATION_-
-------------------------------G---------GA-----------------
-------W-GWLER----------------------------------------------
-------------------------------AGAQDGEE---------------------
------------------------------------------------------------
------------------------GKRKLGAMA---------------------------
------------------------------------------------------------
------------------------------------------------------------
------------------------------------------------------------
------------------------------------------------------------
------------------------------------------------------------
-EMMQTM-K---------------------------------------------------
---------------------------------------------EL-------------
-------------------------------AE------------E-----A-----V--
------V-------------------------------------P---------------
------K-------------------D---------V-----KQ---LRA----------
-------------CLK----CH-----MVK--------HIK-------------------
Q-----------------------------------------------------------
----------FE-K-D-----G----CEN--CG-E--------NF---------------
-------------------ER----E-ACEDYCSVNFT-GV-------------------
-----------------------AAIM--Y-P----------DD------SWVARW----
--------LR-K---------------------Q--------------------------
----N-------L-----KP----G---CYALEVY---------GQSPV-----------
-D---------D------------------------------------------------
------------------------------------------------------------
------------------------------------------------------------
------------------------------------------------------------
------------------------------------------------------------
------------------------------------------------------------
------------------------------------------------------------
------------------------------------------------------------
------------------------------------------------------------
------------------------------------------------------------
------------------------------------------------------------
------------------------------------------------------------
------------------------------------------------------------
------------------------------------------------------------
------------------------------------------------------------
------------------------------------------------------------
------------------------------------------------------------
------------------------------------------------------------
------------------------------------------------------------
------------------------------------------------------------
------------------------------------------------------------
------------------------------------------------------------
------------------------------------------------------------
------------------------------------------------------------
------------------------------------------------------------
------------------------------------------------------------
------------------------------------------------------------
------------------------------------------------------------
------------------------------------------------------------
------------------------------------------------------------
------------------------------------------------------------
------------------------------------------------------------
------------------------------------------------------------
----------
>EP00283_Hemiselmis_rufescens_P024763_CAMPEP_0173438700_NCGR_PEP_ID_MMETSP1357-20121228_20557_1_TAXON_ID_77926_ORGANISM_"Hemiselmis_rufescens_Strain_PCC563"_LENGTH_157_DNA_ID_CAMNT_0014404011_DNA_START_1_DNA_END_472_DNA_ORIENTATION_-
------------------------------------------------------------
------------------------------------------------------------
--------------------------------G---------------------------
------------------------------------------------------------
-----------------------------EKMA---------------------------
------------------------------------------------------------
------------------------------------------------------------
------------------------------------------------------------
------------------------------------------------------------
------------------------------------------------------------
-DMVQTM-K---------------------------------------------------
---------------------------------------------EL-------------
-------------------------------AE------------E-----A-----V--
------V-------------------------------------P---------------
------K-------------------D---------V-----KQ---LRA----------
-------------CLT----CH-----MVK--------HIK-------------------
Q-----------------------------------------------------------
----------FE-K-D-----G----CEN--C--P--------DF---------------
-------------------ER----E-ACEDFCSVNFT-GV-------------------
-----------------------AAIM--N-P----------ED------SWVARW----
--------LR-K---------------------Q--------------------------
----N-------L-----KL----G---AMPLRST---------GSAPT-----------
-T---------D----------------------------------A-------------
------------------------------------------------------------
------------------------------------------------------------
------------------------------------------------------------
--R---------------------------------------------------------
------------------------------------------------------------
-------------------------------VSA--------------------------
------------------------------------------------------------
-------------------------------------------------------Y-RLK
------------------------------------------------------------
-----IRERVGARTLSDAPGCGYMV----LT--------------------GGC------
------------------------------------------------------------
------------------------------------------------------------
------------------------------------------------------------
------------------------------------------------------------
------------------------------------------------------------
------------------------------------------------------------
----------------------------------------------CALLLSRGAV----
--------------------------------------------W---------------
------------------------------------------------------------
------------------------------------------------------------
------------------------------------------------------------
---------EGSDAG---------------------------------------------
------------------------------------------------------------
------------------------------------------------------------
------------------------------------------------------------
------------------------------------------------------------
------------------------------------------------------------
------------------------------------------------------------
------------------------------------------------------------
------------------------------------------------------------
------------------------------------------------------------
------------------------------------------------------------
----------
>EP00285_Hemiselmis_virescens_P010269_CAMPEP_0173378872_NCGR_PEP_ID_MMETSP1356-20130122_1986_1_TAXON_ID_77927_ORGANISM_"Hemiselmis_virescens_Strain_PCC157"_NCGR_SAMPLE_ID_MMETSP1356_ASSEMBLY_ACC_CAM_ASM_000847_LENGTH_130_DNA_ID_CAMNT_0014332087_DNA_START_
------------------------------------------------------------
------------------------------------------------------------
------------------------------------------------------------
------------------------------------------------------------
-----------------------------XEMD---------------------------
------------------------------------------------------------
------------------------------------------------------------
------------------------------------------------------------
------------------------------------------------------------
------------------------------------------------------------
-DVVQTM-K---------------------------------------------------
---------------------------------------------AL-------------
-------------------------------AE------------E-----A-----V--
------V-------------------------------------P---------------
------K-------------------D---------V-----KQ---LRA----------
-------------CLT----CH-----MVK--------HIK-------------------
Q-----------------------------------------------------------
----------FE-K-D-----G----CEN--CT-D--------DF---------------
-------------------EK----E-NTDDYCSVNFT-GV-------------------
-----------------------AAIM--N-P----------DD------SWVARW----
--------LK-K---------------------Q--------------------------
----N-------L-----KP----A---CYALEVH---------GQRPD-----------
-X---------N----------------------------------V-------------
------------------------------------------------------------
------------------------------------------------------------
------------------------------------------------------------
--A---------------------------------------------------------
------------------------------------------------------------
-------------------------------ALV--------------------------
------------------------------------------------------------
-------------------------------------------------------S-KMA
------------------------------------------------------------
-----QMHRGDFSNVHDAAA----------------------------------------
------------------------------------------------------------
------------------------------------------------------------
------------------------------------------------------------
------------------------------------------------------------
------------------------------------------------------------
------------------------------------------------------------
------------------------------------------------------------
------------------------------------------------------------
------------------------------------------------------------
------------------------------------------------------------
------------------------------------------------------------
------------------------------------------------------------
------------------------------------------------------------
------------------------------------------------------------
------------------------------------------------------------
------------------------------------------------------------
------------------------------------------------------------
------------------------------------------------------------
------------------------------------------------------------
------------------------------------------------------------
------------------------------------------------------------
------------------------------------------------------------
----------
>EP00286_Rhodomonas_abbreviata_P015987_CAMPEP_0181319192_NCGR_PEP_ID_MMETSP1101-20121128_17433_1_TAXON_ID_46948_ORGANISM_"Rhodomonas_abbreviata_Strain_Caron_Lab_Isolate"_LENGTH_103_DNA_ID_CAMNT_0023426761_DNA_START_101_DNA_END_412_DNA_ORIENTATION_
------------------------------------------------------------
------------------------------------------------------------
------------------------------------------------------------
------------------------------------------------------------
-------------------------------MD---------------------------
------------------------------------------------------------
------------------------------------------------------------
------------------------------------------------------------
------------------------------------------------------------
------------------------------------------------------------
-D-NARL-E---------------------------------------------------
---------------------------------------------DL-------------
-------------------------------AS------------Q-----T-----V--
------V-------------------------------------P---------------
------K-------------------D---------I-----KQ---LRA----------
-------------CTH----CH-----LVK--------HVK-------------------
Q-----------------------------------------------------------
----------FE-R-E-----G----CEN--CG-R--------NF---------------
-------------------EK----D-AYDEHCSVNFT-GV-------------------
-----------------------AAIM--Q-P----------DN------SWVARW----
--------LR-K---------------------Q--------------------------
----N-------L-----KP----G---CYALEVA---------GETFE-----------
-A----------------------------------------------------------
------------------------------------------------------------
---------------------------------------------------------D--
------------------------------------------------------------
------------------------------------------------------------
------------------------------------------------------------
------------------------------------------------------------
------------------------------------------------------------
------------------------------------------------------------
------------------------------------------------------------
------------------------------------------------------------
------------------------------------------------------------
------------------------------------------------------------
------------------------------------------------------------
------------------------------------------------------------
------------------------------------------------------------
------------------------------------------------------------
------------------------------------------------------------
------------------------------------------------------------
------------------------------------------------------------
------------------------------------------------------------
------------------------------------------------------------
------------------------------------------------------------
------------------------------------------------------------
------------------------------------------------------------
------------------------------------------------------------
------------------------------------------------------------
------------------------------------------------------------
------------------------------------------------------------
------------------------------------------------------------
------------------------------------------------------------
------------------------------------------------------------
------------------------------------------------------------
----------
>EP00290_Baffinella_frigidus_P012897_CAMPEP_0180151782_NCGR_PEP_ID_MMETSP0986-20121125_22351_1_TAXON_ID_697907_ORGANISM_"non_described_non_described_Strain_CCMP2293"_LENGTH_102_DNA_ID_CAMNT_0022099177_DNA_START_32_DNA_END_340_DNA_ORIENTATION_
------------------------------------------------------------
------------------------------------------------------------
------------------------------------------------------------
------------------------------------------------------------
-------------------------------MA---------------------------
------------------------------------------------------------
------------------------------------------------------------
------------------------------------------------------------
------------------------------------------------------------
------------------------------------------------------------
-DPVAVL-E---------------------------------------------------
---------------------------------------------QL-------------
-------------------------------AR------------E-----A-----V--
------V-------------------------------------P---------------
------K-------------------D---------V-----RQ---LRA----------
-------------CIG----CH-----LVK--------HVK-------------------
Q-----------------------------------------------------------
----------FE-R-D-----G----CEN--C--E--------QS---------------
-------------------HG----D-DYEDKMSVNFT-GV-------------------
-----------------------AAIM--Q-P----------NQ------SWVARW----
--------LR-K---------------------Q--------------------------
----N-------M-----VP----G---CYALEVA---------GESFD-----------
-T----------------------------------------------------------
------------------------------------------------------------
------------------------------------------------------------
------------------------------------------------------------
------------------------------------------------------------
------------------------------------------------------------
------------------------------------------------------------
------------------------------------------------------------
------------------------------------------------------------
------------------------------------------------------------
------------------------------------------------------------
------------------------------------------------------------
------------------------------------------------------------
------------------------------------------------------------
------------------------------------------------------------
------------------------------------------------------------
------------------------------------------------------------
------------------------------------------------------------
------------------------------------------------------------
------------------------------------------------------------
------------------------------------------------------------
------------------------------------------------------------
------------------------------------------------------------
------------------------------------------------------------
------------------------------------------------------------
------------------------------------------------------------
------------------------------------------------------------
------------------------------------------------------------
------------------------------------------------------------
------------------------------------------------------------
------------------------------------------------------------
------------------------------------------------------------
------------------------------------------------------------
----------
>EP00291_Cryptomonas_curvata_P023194_CAMPEP_0172158646_NCGR_PEP_ID_MMETSP1050-20130122_4495_1_TAXON_ID_233186_ORGANISM_"Cryptomonas_curvata_Strain_CCAP979_52"_LENGTH_216_DNA_ID_CAMNT_0012828075_DNA_START_204_DNA_END_849_DNA_ORIENTATION_-
------------------------------------------------------------
------------------------------------------------------------
------------------------------------------------------------
------------------------------------------------------------
-------------------------------MF---------------------------
------GEEQCRNFS---------------------------------------------
-------------------------RGEADAP------------RSRRE-----------
------------------------------------------------------------
------------------------------------------------------------
---------------------------------------------------------TIG
VVETNR------TILE-------------------------------W------------
---------------------------------------------SE-------------
--------------------------NITTAIEN------QKAQEEAETWEACK--HV--
------V-----------------------------P-------P---------------
----FHT-------------------D------PNWQ-----RK---LRC----------
-------------CCM----CG-----LLK--------TPQ-------------------
M-----------------------------------------------------------
----------WL-D-Y-----G----CEN--C--P--------FLL------------E-
PA-------------S-N-DK----K-XMEAVTTXCWN-GM-------------------
-----------------------WVXLTDD-P----------GD------SSVVAE----
-----KFPRG-V----L--------------SPS--------------------------
----A-------------VPCK--G---LYTLGFF---------RGLPK-----------
-A---------I----------------------------------RE------------
--E------------------------------------------L-VE----RGID---
----PRPLLWNEPSVE-----------------------------------FLTPDSD-N
AA-----------------------------LDRPDDAA---------------------
--GSAAX-----------------------------------------------------
------------------------------------------------------------
------------------------------------------------------------
------------------------------------------------------------
------------------------------------------------------------
------------------------------------------------------------
------------------------------------------------------------
------------------------------------------------------------
------------------------------------------------------------
------------------------------------------------------------
------------------------------------------------------------
------------------------------------------------------------
------------------------------------------------------------
------------------------------------------------------------
------------------------------------------------------------
------------------------------------------------------------
------------------------------------------------------------
------------------------------------------------------------
------------------------------------------------------------
------------------------------------------------------------
------------------------------------------------------------
------------------------------------------------------------
------------------------------------------------------------
------------------------------------------------------------
------------------------------------------------------------
------------------------------------------------------------
------------------------------------------------------------
------------------------------------------------------------
------------------------------------------------------------
----------
>EP00291_Cryptomonas_curvata_P027434_CAMPEP_0172211072_NCGR_PEP_ID_MMETSP1050-20130122_36190_1_TAXON_ID_233186_ORGANISM_"Cryptomonas_curvata_Strain_CCAP979_52"_LENGTH_102_DNA_ID_CAMNT_0012891465_DNA_START_1_DNA_END_308_DNA_ORIENTATION_-
------------------------------------------------------------
------------------------------------------------------------
------------------------------------------------------------
------------------------------------------------------------
------------------------------XMS---------------------------
------------------------------------------------------------
------------------------------------------------------------
------------------------------------------------------------
------------------------------------------------------------
------------------------------------------------------------
---KSEM-R---------------------------------------------------
---------------------------------------------DL-------------
-------------------------------AE------------N-----A-----A--
------V-------------------------------------P---------------
------K-------------------D---------I-----KQ---LRA----------
-------------CLA----CH-----LVK--------TAK-------------------
Q-----------------------------------------------------------
----------FE-R-D-----G----CEN--C--A--------DV---------------
-------------------DG----H-DMDQWTTINFT-GI-------------------
-----------------------AAIT--Q-P----------RA------SWVSRW----
--------LR-K---------------------Q--------------------------
----D-------L-----KP----G---CYALEVV---------GELLE-----------
-P---------A------------------------------------------------
------------------------------------------------------------
------------------------------------------------------------
------------------------------------------------------------
------------------------------------------------------------
------------------------------------------------------------
------------------------------------------------------------
------------------------------------------------------------
------------------------------------------------------------
------------------------------------------------------------
------------------------------------------------------------
------------------------------------------------------------
------------------------------------------------------------
------------------------------------------------------------
------------------------------------------------------------
------------------------------------------------------------
------------------------------------------------------------
------------------------------------------------------------
------------------------------------------------------------
------------------------------------------------------------
------------------------------------------------------------
------------------------------------------------------------
------------------------------------------------------------
------------------------------------------------------------
------------------------------------------------------------
------------------------------------------------------------
------------------------------------------------------------
------------------------------------------------------------
------------------------------------------------------------
------------------------------------------------------------
------------------------------------------------------------
------------------------------------------------------------
------------------------------------------------------------
----------
>EP00292_Cryptomonas_paramecium_P017774_CAMPEP_0113712950_NCGR_PEP_ID_MMETSP0038_2-20120614_31697_1_TAXON_ID_2898_ORGANISM_"Cryptomonas_paramecium"_LENGTH_108_DNA_ID_CAMNT_0000639575_DNA_START_1_DNA_END_319_DNA_ORIENTATION_-_assembly_acc_CAM_ASM_000170
------------------------------------------------------------
------------------------------------------------------------
------------------------------------------------------------
------------------------------------------------------------
------------------------------------------------------------
------------------------------------------------------------
------------------------------------------------------------
------------------------------------------------------------
------------------------------------------------------------
------------------------------------------------------------
------------------------------------------------------------
------------------------------------------------------------
------------------------------------------------------------
------------------------------------------------------------
------------------------------------------------------------
--------------------------------------XVR-------------------
Q-----------------------------------------------------------
----------FQ-S-G-----G----CEN--C--G-------------------------
---------------E-R-DG----D-DLDSWTTVNFT-GM-------------------
-----------------------AAIA--Q-P----------KG------SWVSRW----
--------LR-K---------------------E--------------------------
----D-------L-----KP----G---CYALEVV---------GERQG-----------
-D---------X----------------------------------MI------------
--A------------------------------------------A--------------
---------------D-----------------------------------------D--
------------------------------------------------------------
-LA---------------------------------------------------------
------------------------------------------------------------
-------------------------------FLY--------------------------
------------------------------------------------------------
-------------------------------------------------------Q-PTR
------------------------------------------------------------
-----TLHVTSHIVMRDAMPAGHPSNNIX-------------------------------
------------------------------------------------------------
------------------------------------------------------------
------------------------------------------------------------
------------------------------------------------------------
------------------------------------------------------------
------------------------------------------------------------
------------------------------------------------------------
------------------------------------------------------------
------------------------------------------------------------
------------------------------------------------------------
------------------------------------------------------------
------------------------------------------------------------
------------------------------------------------------------
------------------------------------------------------------
------------------------------------------------------------
------------------------------------------------------------
------------------------------------------------------------
------------------------------------------------------------
------------------------------------------------------------
------------------------------------------------------------
------------------------------------------------------------
------------------------------------------------------------
----------
>EP00294_Goniomonas_avonlea_P004568_CAMPEP_0114562518_NCGR_PEP_ID_MMETSP0114-20121206_12572_1_TAXON_ID_31324_ORGANISM_"Goniomonas_sp_Strain_m"_LENGTH_95_DNA_ID_CAMNT_0001748209_DNA_START_35_DNA_END_318_DNA_ORIENTATION_
------------------------------------------------------------
------------------------------------------------------------
------------------------------------------------------------
------------------------------------------------------------
------------------------------------------------------------
------------------------------------------------------------
------------------------------------------------------------
------------------------------------------------------------
------------------------------------------------------------
------------------------------------------------------------
--------M---------------------------------------------------
---------------------------------------------AD-------------
-------------------------------EG------------S-----Y-----S--
------I-------------------------------------P---------------
------S-------------------D---------F-----KK---LRA----------
-------------CLC----CK-----LIK--------TET-------------------
Q-----------------------------------------------------------
----------FN-Q-Q-----G----CDN--C--P--------SL-------------N-
-M-------------R-G-HK----D-TVLECSSQNFT-GL-------------------
-----------------------VAQM--S-M----------AE------SWVARR----
--------EG-L---------------------V--------------------------
----Q-------K-----VP----G---VYAMQVL---------GDL-------------
------------------------------------------------------------
------------------------------------------------------------
------------------------------------------------------------
------------------------------------------------------------
------------------------------------------------------------
------------------------------------------------------------
------------------------------------------------------------
------------------------------------------------------------
------------------------------------------------------------
------------------------------------------------------------
------------------------------------------------------------
------------------------------------------------------------
------------------------------------------------------------
------------------------------------------------------------
------------------------------------------------------------
------------------------------------------------------------
------------------------------------------------------------
------------------------------------------------------------
------------------------------------------------------------
------------------------------------------------------------
------------------------------------------------------------
------------------------------------------------------------
------------------------------------------------------------
------------------------------------------------------------
------------------------------------------------------------
------------------------------------------------------------
------------------------------------------------------------
------------------------------------------------------------
------------------------------------------------------------
------------------------------------------------------------
------------------------------------------------------------
------------------------------------------------------------
------------------------------------------------------------
----------
>EP00295_Goniomonas_pacifica_P001952_CAMPEP_0175805382_NCGR_PEP_ID_MMETSP0107_2-20121207_626_1_TAXON_ID_195067_ORGANISM_"Goniomonas_pacifica_Strain_CCMP1869"_NCGR_SAMPLE_ID_MMETSP0107_2_ASSEMBLY_ACC_CAM_ASM_000203_LENGTH_112_DNA_ID_CAMNT_0017116799_DNA_ST
------------------------------------------------------------
------------------------------------------------------------
--------------------------------------A---------------------
------------------------------------------------------------
------------------------------------------------------------
------------------------------------------------------------
------------------------------------------------------------
------------------------------------------------------------
------------------------------------------------------------
------------------------------------------------------------
------C-M---------------------------------------------------
---------------------------------------------AS-------------
-------------------------------V-------------E-----Y-----S--
------V-------------------------------------P---------------
------G-------------------D---------T-----KG---LRA----------
-------------CLC----CH-----LVK--------TQD-------------------
E-----------------------------------------------------------
----------FY-K-F-----G----CDN--C--P--------RL-------------G-
-M-------------R-G-QK----E-TVADCASMNFQ-GL-------------------
-----------------------VAAM--D-T----------TDK-----SWVSRR----
--------QG-L---------------------V--------------------------
----Q-------R-----VP----G---CYAMEVL---------GEMN------------
------------------------------------------------------------
---------------------------------------------F--------------
---------------R-----------------------------------------C--
---------------------------------G--------------------------
--N---------------------------------------------------------
------------------------------------------------------------
-------------------------------HPT--------------------------
------------------------------------------------------------
-------------------------------------------------------A-X--
------------------------------------------------------------
---------------VDSD-----------------------------------------
------------------------------------------------------------
------------------------------------------------------------
------------------------------------------------------------
------------------------------------------------------------
------------------------------------------------------------
------------------------------------------------------------
------------------------------------------------------------
------------------------------------------------------------
------------------------------------------------------------
------------------------------------------------------------
------------------------------------------------------------
------------------------------------------------------------
------------------------------------------------------------
------------------------------------------------------------
------------------------------------------------------------
------------------------------------------------------------
------------------------------------------------------------
------------------------------------------------------------
------------------------------------------------------------
------------------------------------------------------------
------------------------------------------------------------
------------------------------------------------------------
----------
>EP00297_Palpitomonas_bilix_P015595_CAMPEP_0113867254_NCGR_PEP_ID_MMETSP0780_2-20120614_319_1_TAXON_ID_652834_ORGANISM_"Palpitomonas_bilix"_LENGTH_101_DNA_ID_CAMNT_0000852181_DNA_START_78_DNA_END_383_DNA_ORIENTATION_-_assembly_acc_CAM_ASM_000599
------------------------------------------------------------
------------------------------------------------------------
------------------------------------------------------------
------------------------------------------------------------
-------------------------------MS---------------------------
------YGPSFARAPL--------------------------------------------
------------------------------------------------------------
------------------------------------------------------------
------------------------------------------------------------
------------------------------------------------------------
-SGPEQD-V---------------------------------------------------
---------------------------------------------LE-------------
-------------------------------DT------------K-----L-----N--
------L-------------------------------------P---------------
------D-------------------S---------L-----RD---LMA----------
-------------CKN----CR-----KMR--------PPP-------------------
E-----------------------------------------------------------
----------NG-R-D-----G---QCS---C--G-------------------------
-----------------------------SDDFTKDFE-GY-------------------
-----------------------MMIT--N-P----------EK------SYFAKS----
--------QG-I---------------------R--------------------------
------------------EP----G---CYAVRVN---------GG--------------
-N----------------------------------------------------------
--E---------------------------------------------------------
------------------------------------------------------------
------------------------------------------------------------
------------------------------------------------------------
------------------------------------------------------------
------------------------------------------------------------
------------------------------------------------------------
------------------------------------------------------------
------------------------------------------------------------
------------------------------------------------------------
------------------------------------------------------------
------------------------------------------------------------
------------------------------------------------------------
------------------------------------------------------------
------------------------------------------------------------
------------------------------------------------------------
------------------------------------------------------------
------------------------------------------------------------
------------------------------------------------------------
------------------------------------------------------------
------------------------------------------------------------
------------------------------------------------------------
------------------------------------------------------------
------------------------------------------------------------
------------------------------------------------------------
------------------------------------------------------------
------------------------------------------------------------
------------------------------------------------------------
------------------------------------------------------------
------------------------------------------------------------
------------------------------------------------------------
------------------------------------------------------------
----------
>EP00298_Acanthocystis_sp_HF-20_P015596_c2118_g1_i1.p1_GENE.c2118_g1_i1_c2118_g1_i1.p1_ORF_type_5prime_partial_len_134_score_40.68_c2118_g1_i1_29-430
------------------------------------------------------------
------------------------------------------------------------
----------------------------RVHGG--------------------------L
FLFV--------------------------------------------------------
-------------------------------MD---------------------------
------------------------------------------------------------
------------------------------------------------------------
------------------------------------------------------------
------------------------------------------------------------
------------------------------------------------------------
------------------------------------------------------------
------------------------------------------------------------
---------------------------------------------R-----D-----N--
------I-------------------------------------P---------------
------S-------------------T---------I-----KG---LRA----------
-------------CIR----CG-----LVK--------PFE-------------------
Q-----------------------------------------------------------
----------FK-A-E-----G----CDN--C--E-------GHL-------------Q-
-F-------------R-N-DE----K-AVRTYTTDDFQ-GL-------------------
-----------------------ISLI--Q-P----------KK------SWVAKW----
--------QH-I---------------------S--------------------------
----R-------L-----CS----G---CYAVTVN---------GELSP-----------
-N---------D----------------------------------IL------------
--T------------------------------------------L--------------
---------------Q-----------------------------------------D--
---------------------------------S--------------------------
--G---------------------------------------------------------
------------------------------------------------------------
-------------------------------LPV--------------------------
------------------------------------------------------------
-------------------------------------------------------Y-L--
------------------------------------------------------------
---------------RKRG-----------------------------------------
------------------------------------------------------------
------------------------------------------------------------
------------------------------------------------------------
------------------------------------------------------------
--------------------------TSTFSTEQE-------------------------
------------------------------------------------------------
------------------------------------------------------------
------------------------------------------------------------
------------------------------------------------------------
------------------------------------------------------------
------------------------------------------------------------
------------------------------------------------------------
------------------------------------------------------------
------------------------------------------------------------
------------------------------------------------------------
------------------------------------------------------------
------------------------------------------------------------
------------------------------------------------------------
------------------------------------------------------------
------------------------------------------------------------
------------------------------------------------------------
------------------------------------------------------------
----------
>EP00299_Pterocystis_sp_00344_P008505_c3255_g1_i1.p1_GENE.c3255_g1_i1_c3255_g1_i1.p1_ORF_type_3prime_partial_len_115_score_12.95_c3255_g1_i1_59-400
------------------------------------------------------------
------------------------------------------------------------
------------------------------------------------------------
------------------------------------------------------------
-------------------------------MS---------------------------
------------------------------------------------------------
------------------------------------------------------------
------------------------------------------------------------
------------------------------------------------------------
------------------------------------------------------------
------------------------------------------------------------
---------------------------------------------DE-------------
-------------------------------TI------------V-----D-----N--
------A-------------------------------------P---------------
------R-------------------N---------L-----KT---LRA----------
-------------CLR----CG-----LLK--------SFD-------------------
Q-----------------------------------------------------------
----------FK-S-M-----G----CEN--C--N-------ECI-------------S-
-F-------------K-G-RE----E-TVRSCTTDDFQ-GM-------------------
-----------------------VSII--N-P----------DR------SWVARW----
--------QR-V---------------------G--------------------------
----T-------L-----AA----G---CYAVAVH---------GDLPK-----------
-E---------Q----------------------------------IE------------
--E------------------------------------------IL-------------
-------------DME-----------------------------------------D--
------------------------------------------------------------
------------------------------------------------------------
------------------------------------------------------------
------------------------------------------------------------
------------------------------------------------------------
---------------------------------------------------------P--
------------------------------------------------------------
------------------------------------------------------------
------------------------------------------------------------
------------------------------------------------------------
------------------------------------------------------------
------------------------------------------------------------
------------------------------------------------------------
------------------------------------------------------------
------------------------------------------------------------
---------------------------------------PP-------------------
------------------------------------------------------------
------------------------------------------------------------
------------------------------------------------------------
-----------------------------C------------------------------
------------------------------------------------------------
------------------------------------------------------------
------------------------------------------------------------
------------------------------------------------------------
------------------------------------------------------------
------------------------------------------------------------
------------------------------------------------------------
------------------------------------------------------------
------------------------------------------------------------
------------------------------------------------------------
----------
>EP00301_Raphidiophrys_heterophryoidea_P016539_c2612_g1_i1.p1_GENE.c2612_g1_i1_c2612_g1_i1.p1_ORF_type_5prime_partial_len_118_score_17.33_c2612_g1_i1_2-355
------------------------------------------------------------
------------------------------------------------------------
------------------------------------------------------------
------------------------------------------------------------
----------------------------STWET---------------------------
------DRN---------------------------------------------------
------------------------------------------------------------
------------------------------------------------------------
------------------------------------------------------------
------------------------------------------------------------
-LHSMDQ-P---------------------------------------------------
---------------------------------------------RR-------------
-------------------------------RL------------R-----D-----N--
------A-------------------------------------P---------------
------D-------------------D---------L-----KN---LRA----------
-------------CLR----CG-----LIK--------TYR-------------------
Q-----------------------------------------------------------
----------FL-S-Q-----G----CDN--CE-G--------IL-------------G-
-F-------------R-G-KE----E-LVRLNTTESFE-GM-------------------
-----------------------VSLI--Q-P----------QG------SWVAKY----
--------VN-I---------------------E--------------------------
----R-------F-----VP----G---CYAVSVQ---------GQIQN-----------
-P---------D----------------------------------SI------------
--S---------------------------------------------------------
------------------------------------------------------------
------------------------------------------------------------
------------------------------------------------------------
------------------------------------------------------------
------------------------------------------------------------
------------------------------------------------------------
------------------------------------------------------------
------------------------------------------------------------
------------------------------------------------------------
------------------------------------------------------------
------------------------------------------------------------
------------------------------------------------------------
------------------------------------------------------------
------------------------------------------------------------
------------------------------------------------------------
------------------------------------------------------------
------------------------------------------------------------
------------------------------------------------------------
------------------------------------------------------------
------------------------------------------------------------
------------------------------------------------------------
------------------------------------------------------------
------------------------------------------------------------
------------------------------------------------------------
------------------------------------------------------------
------------------------------------------------------------
------------------------------------------------------------
------------------------------------------------------------
------------------------------------------------------------
------------------------------------------------------------
------------------------------------------------------------
----------
>EP00302_Diacronema_sp_CCMP2436_P031837_CAMPEP_0179996590_NCGR_PEP_ID_MMETSP0984-20121128_7687_1_TAXON_ID_483367_ORGANISM_"non_described_non_described_Strain_CCMP_2436"_LENGTH_234_DNA_ID_CAMNT_0021916133_DNA_START_1_DNA_END_704_DNA_ORIENTATION_-
--------------------------XR--------------------------------
------------------------------------------------------------
------------------------------------------------------------
------------------------------------------------------------
---------EIGAVPSPAR------------ME---------------------------
------DLL---------------------------------------------------
-----------------------------D------------------------------
-------------------------------DDE--------------------------
------------------------------------------------------------
------------------------------------------------------------
--------L---------------------------------------------------
---------------------------------------------GA-------------
-------------------------------DS------------A-----P-----S--
------V-------------------------------------P---------------
------I-------------------G---------V-----KK---LRA----------
-------------CLV----SR-----LVK--------TET-------------------
Q-----------------------------------------------------------
----------WL-D-E-----G----CEN--V--P--------SL-------------P-
-M-------------R-G-DR----D-AMMQCTTPHFD-GL-------------------
-----------------------VAMM--D-P----------SK------SWVGRW----
--------QG-I---------------------S--------------------------
----K-------L-----HP----G---VYALKVY---------GNLSE-----------
-E---------M----------------------------------VT------------
--V------------------------------------------M--------------
---------------E-----------------------------------------E--
---------------------------------N--------------------------
--G---------------------------------------------------------
------------------------------------------------------------
-------------------------------LAY--------------------------
------------------------------------------------------------
-------------------------------------------------------A-P--
------------------------------------------------------------
---------------NEED-----------------------------------------
------------------------------------------------------------
------------------------------------------------------------
------------------------------------------------------------
------------------------------------------------------------
--------------------------ERLALDARCCR-----------------------
------------------------------------------------------------
------------------------------------------------------------
-----------------------------------------DGAW---------------
------------------------------------------------------------
------------------------------------------------------------
------------------------------------------------------------
-----LWWLAGA------------------------------------------------
------------------------------------------------------------
GLTLGH-----------------------------------VRA-------RCSQPM---
------------------------------------------------------------
----PAQ-----------------------------------------------------
---------------------THAHREQ--------------------------------
-----------------------------------------------PRPRAPPA-----
-----------------------------------NRLATRAPA----------------
---------LP-------------------------------------------------
----------------ANATDQGS---------------------------------R--
-------------------HGGSAQTSRTSQTAHSLVF----------------------
---FDL----
>EP00304_Pavlova_gyrans_P004671_CAMPEP_0206062708_NCGR_PEP_ID_MMETSP1466-20131121_57827_1_ASSEMBLY_ACC_CAM_ASM_001126_TAXON_ID_44452_ORGANISM_"Pavlova_gyrans_Strain_CCMP608"_LENGTH_149_DNA_ID_CAMNT_0053438073_DNA_START_1_DNA_END_445_DNA_ORIENTATION_
------------------------------------------------------------
------------------------------------------------------------
------------------------------------------------------------
------------------------------------------------------------
-----------------AA------------MD---------------------------
------DLGL--------------------------------------------------
-----------------------------D------------------------------
-------------------------------EDL--------------------------
------------------------------------------------------------
------------------------------------------------------------
--------G---------------------------------------------------
---------------------------------------------GE-------------
-------------------------------DR------------A-----P-----S--
------V-------------------------------------P---------------
------H-------------------G---------V-----KK---LRA----------
-------------CLV----SK-----LIK--------TEA-------------------
Q-----------------------------------------------------------
----------WL-E-E-----G----CEN--V--P--------EL-------------P-
-M-------------R-G-DR----D-AMLQCTTPHFD-GM-------------------
-----------------------VALM--D-P----------GK------SWVGRW----
--------QG-I---------------------S--------------------------
----K-------L-----HP----G---CYALKVY---------GNLSE-----------
-E---------M----------------------------------MT------------
--V------------------------------------------L--------------
---------------E-----------------------------------------E--
---------------------------------N--------------------------
--G---------------------------------------------------------
------------------------------------------------------------
-------------------------------IRY--------------------------
------------------------------------------------------------
-------------------------------------------------------E-P--
------------------------------------------------------------
---------------NEEE-----------------------------------------
------------------------------------------------------------
------------------------------------------------------------
------------------------------------------------------------
------------------------------------------------------------
--------------------------DXTACRADV-------------------------
------------------------------------------------------------
------------------------------------------------------------
------------------------------------------------------------
------------------------------------------------------------
------------------------------------------------------------
------------------------------------------------------------
------------------------------------------------------------
------------------------------------------------------------
GVTRGR------------------------------------------------------
------------------------------------------------------------
------------------------------------------------------------
------------------------------------------------------------
------------------------------------------------------------
------------------------------------------------------------
---------AP-------------------------------------------------
--------------------DTGV------------------------------------
------------------------------------------------------------
----------
>EP00307_Rebecca_sp_RCC1486_P014289_CAMPEP_0119408508_NCGR_PEP_ID_MMETSP1335-20130426_2047_1_TAXON_ID_259385_ORGANISM_"Chrysoculter_rhomboideus_Strain_RCC1486"_LENGTH_144_DNA_ID_CAMNT_0007432761_DNA_START_1_DNA_END_435_DNA_ORIENTATION_
---S---------------------AGR--------------------------------
------------------------------------------------------------
------------------------------------------------------------
------------------------------------------------------------
SG---ARR-APSERCLSAH------------MD---------------------------
------DLE---------------------------------------------------
-----------------------------D------------------------------
-------------------------------DDP--------------------------
------------------------------------------------------------
------------------------------------------------------------
------------------------------------------------------------
---------------------------------------------VA-------------
-------------------------------DQ------------V-----P-----S--
------V-------------------------------------P---------------
------I-------------------G---------T-----KR---LRA----------
-------------CLV----SK-----LVK--------TEA-------------------
Q-----------------------------------------------------------
----------FI-E-E-----G----CEN--V--P--------EL-------------P-
-I-------------R-G-DR----D-AMLQCTTPHFD-GM-------------------
-----------------------VALM--D-P----------EK------SWVGRW----
--------QG-I---------------------S--------------------------
----K-------L-----HP----G---CYALKVY---------GNLSV-----------
-D---------M----------------------------------VE------------
--I------------------------------------------L--------------
---------------E-----------------------------------------E--
---------------------------------N--------------------------
--G---------------------------------------------------------
------------------------------------------------------------
-------------------------------RTY--------------------------
------------------------------------------------------------
-------------------------------------------------------T-P--
------------------------------------------------------------
---------------NEED-----------------------------------------
------------------------------------------------------------
------------------------------------------------------------
------------------------------------------D-----------------
------------------------------------------------------------
------------------------------------------------------------
------------------------------------------------------------
------------------------------------------------------------
------------------------------------------------------------
------------------------------------------------------------
------------------------------------------------------------
------------------------------------------------------------
------------------------------------------------------------
------------------------------------------------------------
------------------------------------------------------------
------------------------------------------------------------
------------------------------------------------------------
------------------------------------------------------------
------------------------------------------------------------
------------------------------------------------------------
------------------------------------------------------------
------------------------------------------------------------
------------------------------------------------------------
----------
>EP00308_Calcidiscus_leptoporus_P002683_CAMPEP_0119379968_NCGR_PEP_ID_MMETSP1334-20130426_54911_1_TAXON_ID_127549_ORGANISM_"Calcidiscus_leptoporus_Strain_RCC1130"_LENGTH_121_DNA_ID_CAMNT_0007399627_DNA_START_1_DNA_END_365_DNA_ORIENTATION_
--------------------------XK--------------------------------
------------------------------------------------------------
------------------------------------------------------------
------------------------------------------------------------
-------------------------------MA---------------------------
------------------------------------------------------------
------------------------------------------------------------
------------------------------------------------------------
------------------------------------------------------------
------------------------------------------------------------
------------------------------------------------------------
---------------------------------------------LA-------------
-------------------------------GQ------------Y-----A-----V--
------V-------------------------------------P---------------
------H-------------------G---------E-----RK---LRA----------
-------------CMV----TG-----LVK--------TEE-------------------
Q-----------------------------------------------------------
----------WL-R-D-----G----NDN--I--D--------CF-------------D-
-T-------------T---DR----E-LMFEVTSPNFE-GL-------------------
-----------------------VAMM--R-P----------DD------SWVARW----
--------QG-I---------------------V--------------------------
----K-------F-----VP----G---CYALRVR---------GELSS-----------
-E---------H----------------------------------QV------------
--T------------------------------------------L--------------
---------------Q-----------------------------------------E--
---------------------------------K--------------------------
--G---------------------------------------------------------
------------------------------------------------------------
-------------------------------IIY--------------------------
------------------------------------------------------------
-------------------------------------------------------S-S--
------------------------------------------------------------
---------------LDDD-----------------------------------------
------------------------------------------------------------
------------------------------------------------------------
------------------------------------------------------------
------------------------------------------------------------
--------------------------QAS-------------------------------
------------------------------------------------------------
------------------------------------------------------------
------------------------------------------------------------
------------------------------------------------------------
------------------------------------------------------------
------------------------------------------------------------
------------------------------------------------------------
------------------------------------------------------------
------------------------------------------------------------
------------------------------------------------------------
------------------------------------------------------------
------------------------------------------------------------
------------------------------------------------------------
------------------------------------------------------------
------------------------------------------------------------
------------------------------------------------------------
------------------------------------------------------------
----------
>EP00312_Isochrysidales_sp_CCMP1244_P005160_CAMPEP_0196690220_NCGR_PEP_ID_MMETSP1090-20130531_19781_1_TAXON_ID_37098_ORGANISM_"Isochrysis_sp_Strain_CCMP1244"_LENGTH_144_DNA_ID_CAMNT_0042029309_DNA_START_1_DNA_END_433_DNA_ORIENTATION_
XV----------------------------------------------------------
------------------------------------------------------------
------------------------------------------------------------
------------------------------------------------------------
---C----TRQGARSTRGPLL-------LPRFN---------------------------
------E-----------------------------------------------------
------------------------------------------------------------
------------------------------------------------------------
------------------------------------------------------------
------------------------------------------------------------
--------M---------------------------------------------------
---------------------------------------------AD-------------
-------------------------------ET------------T-----A-----V--
------V-------------------------------------P---------------
------H-------------------G---------D-----RR---LRA----------
-------------CMV----TG-----LVK--------TEE-------------------
Q-----------------------------------------------------------
----------WV-R-D-----G----SEN--V--P--------FL-------------L-
-S-------------P-N-ER----E-IVFEVTSPNFD-GL-------------------
-----------------------VAMM--K-P----------DE------SWVARW----
--------QG-I---------------------T--------------------------
----T-------F-----VP----G---CYALRVR---------GTLPE-----------
-Q---------H----------------------------------RQ------------
--T------------------------------------------L--------------
---------------E-----------------------------------------E--
---------------------------------N--------------------------
--G---------------------------------------------------------
------------------------------------------------------------
-------------------------------ARY--------------------------
------------------------------------------------------------
-------------------------------------------------------H-N--
------------------------------------------------------------
---------------LDDT-----------------------------------------
------------------------------------------------------------
------------------------------------------------------------
------------------------------------------------------------
------------------------------------------------------------
--------------------------SAMRPE----------------------------
------------------------------------------------------------
------------------------------------------------------------
------------------------------------------------------------
------------------------------------------------------------
------------------------------------------------------------
------------------------------------------------------------
------------------------------------------------------------
------------------------------------------------------------
------------------------------------------------------------
------------------------------------------------------------
------------------------------------------------------------
------------------------------------------------------------
------------------------------------------------------------
------------------------------------------------------------
------------------------------------------------------------
------------------------------------------------------------
------------------------------------------------------------
----------
>EP00316_Scyphosphaera_apsteinii_P025205_CAMPEP_0119309738_NCGR_PEP_ID_MMETSP1333-20130426_16374_1_TAXON_ID_418940_ORGANISM_"Scyphosphaera_apsteinii_Strain_RCC1455"_LENGTH_149_DNA_ID_CAMNT_0007313753_DNA_START_1_DNA_END_444_DNA_ORIENTATION_
------------------------------------------------------------
------------------------------------------------------------
------------------------------------------------------------
------------------------------------------------------------
--------XTGVTVLRRAV------------MD---------------------------
------------------------------------------------------------
------------------------------------------------------------
------------------------------------------------------------
------------------------------------------------------------
------------------------------------------------------------
--------D---------------------------------------------------
---------------------------------------------NG-------------
-------------------------------SQ------------I-----A-----V--
------V-------------------------------------P---------------
------H-------------------G---------D-----RK---LRA----------
-------------CLV----TG-----LVK--------TEE-------------------
Q-----------------------------------------------------------
----------WI-R-D-----G----NEN--V--T--------CL-------------D-
-T-------------T-N-DR----E-MMFECTSPNFE-GL-------------------
-----------------------VAMM--T-P----------NE------SWVARW----
--------QG-I---------------------T--------------------------
----S-------F-----VP----G---CYALRVK---------GRLPN-----------
-Q---------H----------------------------------IV------------
--T------------------------------------------L--------------
---------------D-----------------------------------------D--
---------------------------------N--------------------------
--G---------------------------------------------------------
------------------------------------------------------------
-------------------------------IPY--------------------------
------------------------------------------------------------
-------------------------------------------------------R-A--
------------------------------------------------------------
---------------LDDE-----------------------------------------
------------------------------------------------------------
------------------------------------------------------------
------------------------------------------------------------
------------------------------------------------------------
--------------------------QSMAAEES--------------------------
------------------------------------------------------------
------------------------------------------------------------
------------------------------------------------------------
------------------------------------------------------------
------------------------------------------------------------
------------------------------------------------------------
------------------------------------------------------------
------------------------------------------------------------
------------------------------------------------------------
------------------------------------------------------------
------------------------------------------------------------
------------------------------------------------------------
----------------------------------------------GPVDVSE-------
----------------------------------SSRIX---------------------
------------------------------------------------------------
------------------------------------------------------------
------------------------------------------------------------
----------
>EP00320_Phaeocystis_rex_P021984_CAMPEP_0119070584_NCGR_PEP_ID_MMETSP1178-20130426_42428_1_TAXON_ID_33656_ORGANISM_"unid_sp_Strain_CCMP2000"_LENGTH_134_DNA_ID_CAMNT_0007052435_DNA_START_1_DNA_END_404_DNA_ORIENTATION_
------------------------------------------------------------
------------------------------------------------------------
------------------------------------------------------------
------------------------------------------------------------
---------DTVSVAARAALG---------MLD---------------------------
------EEV---------------------------------------------------
------------------------------------------------------------
------------------------------------------------------------
------------------------------------------------------------
------------------------------------------------------------
--------E---------------------------------------------------
---------------------------------------------EE-------------
-------------------------------ER------------L-----P-----V--
------V-------------------------------------P---------------
------L-------------------G---------D-----KK---LRA----------
-------------CLV----TG-----LVK--------TEE-------------------
Q-----------------------------------------------------------
----------WL-R-D-----G----NDN--V--P--------CL-------------E-
-L-------------N-G-DR----E-KMFECTSADFD-GM-------------------
-----------------------AAMM--Q-P----------KE------SWVARW----
--------QA-I---------------------G--------------------------
----T-------F-----VP----G---CYALRVR---------GLLPN-----------
-E---------H----------------------------------IN------------
--T------------------------------------------L--------------
---------------E-----------------------------------------D--
---------------------------------N--------------------------
--G---------------------------------------------------------
------------------------------------------------------------
-------------------------------IRY--------------------------
------------------------------------------------------------
-------------------------------------------------------R-S--
------------------------------------------------------------
---------------LDST-----------------------------------------
------------------------------------------------------------
------------------------------------------------------------
------------------------------------------------------------
------------------------------------------------------------
------------------------------------------------------------
------------------------------------------------------------
------------------------------------------------------------
------------------------------------------------------------
------------------------------------------------------------
------------------------------------------------------------
------------------------------------------------------------
------------------------------------------------------------
------------------------------------------------------------
------------------------------------------------------------
------------------------------------------------------------
------------------------------------------------------------
------------------------------------------------------------
------------------------------------------------------------
------------------------------------------------------------
------------------------------------------------------------
------------------------------------------------------------
------------------------------------------------------------
----------
>EP00321_Phaeocystis_globosa_P020320_CAMPEP_0118827986_NCGR_PEP_ID_MMETSP1162-20130426_16329_1_TAXON_ID_33656_ORGANISM_"Phaeocystis_Sp_Strain_CCMP2710"_LENGTH_137_DNA_ID_CAMNT_0006758881_DNA_START_1_DNA_END_412_DNA_ORIENTATION_-
------------------------------------------------------------
------------------------------------------------------------
----------------------------XRGRG---------------------------
------------------------------------------------------------
--------GPRTPLRCDGG------------MD---------------------------
------E-----------------------------------------------------
------------------------------------------------------------
------------------------------------------------------------
------------------------------------------------------------
------------------------------------------------------------
--------Q---------------------------------------------------
---------------------------------------------EE-------------
-------------------------------ER------------L-----P-----V--
------V-------------------------------------P---------------
------L-------------------G---------E-----KK---LRA----------
-------------CLV----TG-----LVK--------TEE-------------------
Q-----------------------------------------------------------
----------WL-R-E-----G----NDN--V--P--------CL-------------E-
-L-------------E-R-DR----E-KMFECTSADFD-GM-------------------
-----------------------AAIM--Q-P----------NA------SWVARW----
--------QG-V---------------------AS-------------------------
---PN-------F-----VP----G---CYALRVR---------GLLPN-----------
-E---------H----------------------------------VV------------
--T------------------------------------------L--------------
---------------E-----------------------------------------D--
---------------------------------N--------------------------
--G---------------------------------------------------------
------------------------------------------------------------
-------------------------------IRY--------------------------
------------------------------------------------------------
-------------------------------------------------------R-A--
------------------------------------------------------------
---------------LDGS-----------------------------------------
------------------------------------------------------------
------------------------------------------------------------
------------------------------------------------------------
------------------------------------------------------------
------------------------------------------------------------
------------------------------------------------------------
------------------------------------------------------------
------------------------------------------------------------
------------------------------------------------------------
------------------------------------------------------------
------------------------------------------------------------
------------------------------------------------------------
------------------------------------------------------------
------------------------------------------------------------
------------------------------------------------------------
------------------------------------------------------------
------------------------------------------------------------
------------------------------------------------------------
------------------------------------------------------------
------------------------------------------------------------
------------------------------------------------------------
------------------------------------------------------------
----------
>EP00322_Chrysochromulina_rotalis_P030764_CAMPEP_0115846486_NCGR_PEP_ID_MMETSP0287-20121206_9886_1_TAXON_ID_412157_ORGANISM_"Chrysochromulina_rotalis_Strain_UIO044"_LENGTH_132_DNA_ID_CAMNT_0003300279_DNA_START_1_DNA_END_398_DNA_ORIENTATION_-
------------------------------------------------------------
------------------------------------------------------------
------------------------------------------------------------
------------------------------------------------------------
---------XCLPSARAGM------------AD---------------------------
------D-----------------------------------------------------
------------------------------------------------------------
------------------------------------------------------------
------------------------------------------------------------
------------------------------------------------------------
--------E---------------------------------------------------
---------------------------------------------EF-------------
-------------------------------DA------------L-----P-----V--
------V-------------------------------------P---------------
------L-------------------G---------D-----KK---LRA----------
-------------CLV----TG-----LVK--------TED-------------------
Q-----------------------------------------------------------
----------FY-R-E-----G----NDN--V--P--------CL-------------A-
-M-------------A-G-DR----E-MVHECTSSNFD-GM-------------------
-----------------------VAMM--K-P----------QE------SWAARW----
--------QG-I---------------------S--------------------------
----N-------F-----VP----G---CYALRVK---------GTLRS-----------
-E---------H----------------------------------IV------------
--T------------------------------------------L--------------
---------------E-----------------------------------------E--
---------------------------------N--------------------------
--G---------------------------------------------------------
------------------------------------------------------------
-------------------------------IKY--------------------------
------------------------------------------------------------
-------------------------------------------------------R-P--
------------------------------------------------------------
---------------LDED-----------------------------------------
------------------------------------------------------------
------------------------------------------------------------
------------------------------------------------------------
------------------------------------------------------------
--------------------------DAN-------------------------------
------------------------------------------------------------
------------------------------------------------------------
------------------------------------------------------------
------------------------------------------------------------
------------------------------------------------------------
------------------------------------------------------------
------------------------------------------------------------
------------------------------------------------------------
------------------------------------------------------------
------------------------------------------------------------
------------------------------------------------------------
------------------------------------------------------------
------------------------------------------------------------
------------------------------------------------------------
------------------------------------------------------------
------------------------------------------------------------
------------------------------------------------------------
----------
>EP00324_Dicrateria_rotunda_P006161_CAMPEP_0206153320_NCGR_PEP_ID_MMETSP1474-20131121_569_1_ASSEMBLY_ACC_CAM_ASM_001110_TAXON_ID_97495_ORGANISM_"Imantonia_sp._Strain_RCC918"_LENGTH_197_DNA_ID_CAMNT_0053551111_DNA_START_1_DNA_END_590_DNA_ORIENTATION_
------------------------------------------------------------
------------------------------------------------------------
------------------------------------------------------------
------------------------------------------------------------
------------GIGREPS------------MD---------------------------
------D-----------------------------------------------------
------------------------------------------------------------
------------------------------------------------------------
------------------------------------------------------------
------------------------------------------------------------
--------A---------------------------------------------------
---------------------------------------------ED-------------
-------------------------------EA------------P-----P-----V--
------V-------------------------------------P---------------
------L-------------------G---------D-----RK---LRA----------
-------------CLV----TG-----LVK--------TEE-------------------
Q-----------------------------------------------------------
----------WV-Q-T-----G----NEN--L--P--------FL-------------Q-
-M-------------A-N-ER----D-IVLECTSANFD-GL-------------------
-----------------------MAVM--K-P----------KE------SWAARW----
--------QG-V---------------------Q--------------------------
----D-------Y-----VP----G---CYALRVK---------GTLKP-----------
-E---------H----------------------------------IN------------
--T------------------------------------------L--------------
---------------E-----------------------------------------D--
---------------------------------N--------------------------
--G---------------------------------------------------------
------------------------------------------------------------
-------------------------------CRY--------------------------
------------------------------------------------------------
-------------------------------------------------------R-S--
------------------------------------------------------------
---------------LDEE-----------------------------------------
------------------------------------------------------------
------------------------------------------------------------
------------------------------------------------------------
------------------------------------------------------------
--------------------------NASALXTGR-------------------------
------------------------------------------------------------
------------------------------------------------------------
------------------------------------------------------------
------------------------------------------------------------
------------------------------------------------------------
------------------------------------------------------------
------------------------------------------------------------
------------------------------------------------------------
LTAKAA-----------------------------------ARFARLR------------
------------------------------------------------------------
------------------------------------------------------------
------------------------------------------------------------
-------------FC-------------------------------SPFDGAA-------
----------------------------------VGRIC--VPHVA--------------
--------HLPLSLR---------------------------------------------
----------------AGRLAAGF------------------------------------
--------------------GVRTADRRRKRERHA-------------------------
----------
>EP00325_Prymnesiales_sp_UTEX-LB-985_P000911_CAMPEP_0174703546_NCGR_PEP_ID_MMETSP1094-20130205_7454_1_TAXON_ID_156173_ORGANISM_"Chrysochromulina_brevifilum_Strain_UTEX_LB_985"_LENGTH_128_DNA_ID_CAMNT_0015901481_DNA_START_55_DNA_END_440_DNA_ORIENTATION_-
------------------------------------------------------------
------------------------------------------------------------
------------------------------------------------------------
------------------------------------------------------------
-------------------------------MD---------------------------
------DE----------------------------------------------------
------------------------------------------------------------
------------------------------------------------------------
------------------------------------------------------------
------------------------------------------------------------
--------E---------------------------------------------------
---------------------------------------------EF-------------
-------------------------------DM------------L-----P-----V--
------V-------------------------------------P---------------
------L-------------------G---------D-----KR---LRA----------
-------------CLV----TG-----LVK--------TEE-------------------
Q-----------------------------------------------------------
----------WY-K-D-----G----NDN--L--D--------CL-------------N-
-M-------------K-G-DR----D-MVSECTSNNFD-GL-------------------
-----------------------VAMM--K-P----------SE------SWVARW----
--------QG-I---------------------S--------------------------
---VR-------F-----VP----G---CYALRVK---------GTLSN-----------
-Q---------H----------------------------------VI------------
--T------------------------------------------L--------------
---------------E-----------------------------------------N--
---------------------------------N--------------------------
--G---------------------------------------------------------
------------------------------------------------------------
-------------------------------IPY--------------------------
------------------------------------------------------------
-------------------------------------------------------R-S--
------------------------------------------------------------
---------------LDDD-----------------------------------------
------------------------------------------------------------
------------------------------------------------------------
------------------------------------------------------------
------------------------------------------------------------
--------------------------QGAMNGV---------------------------
------------------------------------------------------------
------------------------------------------------------------
------------------------------------------------------------
------------------------------------------------------------
------------------------------------------------------------
------------------------------------------------------------
------------------------------------------------------------
------------------------------------------------------------
------------------------------------------------------------
------------------------------------------------------------
------------------------------------------------------------
------------------------------------------------------------
------------------------------------------------------------
------------------------------------------------------------
------------------------------------------------------------
------------------------------------------------------------
------------------------------------------------------------
----------
>EP00326_Haptolina_ericina_P023834_CAMPEP_0181186044_NCGR_PEP_ID_MMETSP1096-20121128_9830_1_TAXON_ID_156174_ORGANISM_"Chrysochromulina_ericina_Strain_CCMP281"_NCGR_SAMPLE_ID_MMETSP1096_ASSEMBLY_ACC_CAM_ASM_000453_LENGTH_100_DNA_ID_CAMNT_0023274927_DNA_STA
------------------------------------------------------------
------------------------------------------------------------
------------------------------------------------------------
------------------------------------------------------------
------------------------------------------------------------
------------------------------------------------------------
------------------------------------------------------------
------------------------------------------------------------
------------------------------------------------------------
------------------------------------------------------------
------------------------------------------------------------
------------------------------------------------------------
------------------------------------------------------------
------------------------------------------------------------
------------------------------------------------------------
--------------LV----TG-----LIK--------TED-------------------
Q-----------------------------------------------------------
----------WL-R-D-----G----NEN--L--P--------CL-------------E-
-M-------------M-N-DR----E-MVQACTSPNFD-GM-------------------
-----------------------VAVM--T-P----------NA------SWTARW----
--------QG-L---------------------T--------------------------
----N-------Y-----VP----G---CYALRVK---------GSLPS-----------
-Q---------H----------------------------------RV------------
--T------------------------------------------L--------------
---------------E-----------------------------------------D--
---------------------------------N--------------------------
--G---------------------------------------------------------
------------------------------------------------------------
-------------------------------IRY--------------------------
------------------------------------------------------------
-------------------------------------------------------R-P--
------------------------------------------------------------
---------------LDEE-----------------------------------------
------------------------------------------------------------
------------------------------------------------------------
------------------------------------------------------------
------------------------------------------------------------
--------------------------AVV-------------------------------
------------------------------------------------------------
------------------------------------------------------------
------------------------------------------------------------
------------------------------------------------------------
------------------------------------------------------------
------------------------------------------------------------
------------------------------------------------------------
------------------------------------------------------------
------------------------------------------------------------
------------------------------------------------------------
------------------------------------------------------------
------------------------------------------------------------
------------------------------------------------------------
------------------------------------------------------------
------------------------------------------------------------
------------------------------------------------------------
------------------------------------------------------------
----------
>EP00327_Prymnesium_parvum_P035043_CAMPEP_0195620584_NCGR_PEP_ID_MMETSP0815-20121206_15225_1_TAXON_ID_97485_ORGANISM_"Prymnesium_parvum_Strain_Texoma1"_LENGTH_128_DNA_ID_CAMNT_0040761259_DNA_START_1_DNA_END_386_DNA_ORIENTATION_
------------------------------------------------------------
------------------------------------------------------------
------------------------------------------------------------
------------------------------------------------------------
----------XVPVGRS--------------ME---------------------------
------E-----------------------------------------------------
------------------------------------------------------------
------------------------------------------------------------
------------------------------------------------------------
------------------------------------------------------------
--------V---------------------------------------------------
---------------------------------------------QE-------------
-------------------------------AP------------A-----P-----V--
------V-------------------------------------P---------------
------A-------------------G---------D-----RK---LRA----------
-------------CLV----TG-----LVK--------TED-------------------
Q-----------------------------------------------------------
----------WL-R-D-----G----NEN--V--E--------CF-------------E-
-M-------------A-R-DR----E-VVLSCTSAKFD-GL-------------------
-----------------------MAVM--K-P----------EQ------SWTAKW----
--------QG-V---------------------S--------------------------
----R-------Y-----VP----G---CYALRVS---------GVLPQ-----------
-Q---------Y----------------------------------IN------------
--I------------------------------------------L--------------
---------------E-----------------------------------------D--
---------------------------------N--------------------------
--G---------------------------------------------------------
------------------------------------------------------------
-------------------------------IPY--------------------------
------------------------------------------------------------
-------------------------------------------------------R-P--
------------------------------------------------------------
---------------LDSD-----------------------------------------
------------------------------------------------------------
------------------------------------------------------------
------------------------------------------------------------
------------------------------------------------------------
--------------------------LA--------------------------------
------------------------------------------------------------
------------------------------------------------------------
------------------------------------------------------------
------------------------------------------------------------
------------------------------------------------------------
------------------------------------------------------------
------------------------------------------------------------
------------------------------------------------------------
------------------------------------------------------------
------------------------------------------------------------
------------------------------------------------------------
------------------------------------------------------------
------------------------------------------------------------
------------------------------------------------------------
------------------------------------------------------------
------------------------------------------------------------
------------------------------------------------------------
----------
>EP00334_Paramecium_tetraurelia_P020640_XP_001443635.1_hypothetical_protein_(macronuclear)_Paramecium_tetraurelia_strain_d4-2
------------------------------------------------------------
------------------------------------------------------------
------------------------------------------------------------
------------------------------------------------------------
-------------------------------MN---------------------------
------N-----------------------------------------------------
------------------------------------------------------------
------------------------------------------------------------
------------------------------------------------------------
------------------------------------------------------------
-SDSGQD-S---------------------------------------------------
---------------------------------------------YE-------------
-------------------------------EK------------S-----F-----E--
------I-------------------------------------P---------------
------K-------------------Q---------I-----KD---LRA----------
-------------CQF----CG-----LLL--------TLE-------------------
Q-----------------------------------------------------------
----------WN-KIT-----Q----CLNG-C----------------------------
-----------------------------SADQTKIYS-GV-------------------
-----------------------ICVM--K-P----------SK------SWVIKK----
--------LG-N---------------------S--------------------------
----K------NI-----HP----G---LYAIDVQ---------AE--------------
------------------------------------------------------------
------------------------------------------------------------
------------------------------------------------------------
------------------------------------------------------------
------------------------------------------------------------
------------------------------------------------------------
------------------------------------------------------------
------------------------------------------------------------
------------------------------------------------------------
------------------------------------------------------------
------------------------------------------------------------
------------------------------------------------------------
------------------------------------------------------------
------------------------------------------------------------
------------------------------------------------------------
------------------------------------------------------------
------------------------------------------------------------
------------------------------------------------------------
------------------------------------------------------------
------------------------------------------------------------
------------------------------------------------------------
------------------------------------------------------------
------------------------------------------------------------
------------------------------------------------------------
------------------------------------------------------------
------------------------------------------------------------
------------------------------------------------------------
------------------------------------------------------------
------------------------------------------------------------
------------------------------------------------------------
------------------------------------------------------------
------------------------------------------------------------
------------------------------------------------------------
----------
>EP00334_Paramecium_tetraurelia_P035077_XP_001458095.1_hypothetical_protein_(macronuclear)_Paramecium_tetraurelia_strain_d4-2
------------------------------------------------------------
------------------------------------------------------------
------------------------------------------------------------
------------------------------------------------------------
-------------------------------MQ---------------------------
------------------------------------------------------------
------------------------------------------------------------
------------------------------------------------------------
------------------------------------------------------------
------------------------------------------------------------
-SESDMS-E---------------------------------------------------
---------------------------------------------YD-------------
-------------------------------EK------------K-----F-----V--
------L-------------------------------------P---------------
------K-------------------S---------T-----KD---LKA----------
-------------CQQ----CG-----MVL--------TVE-------------------
Q-----------------------------------------------------------
----------WN-R-EV----E----CPNS-C----------------------------
-----------------------------NASQTKLFS-GM-------------------
-----------------------ICVL--K-P----------SQ------SWVIRK----
--------LG-N---------------------P--------------------------
----K------SI-----HP----G---LYAIDVQ---------AD--------------
------------------------------------------------------------
------------------------------------------------------------
------------------------------------------------------------
------------------------------------------------------------
------------------------------------------------------------
------------------------------------------------------------
------------------------------------------------------------
------------------------------------------------------------
------------------------------------------------------------
------------------------------------------------------------
------------------------------------------------------------
------------------------------------------------------------
------------------------------------------------------------
------------------------------------------------------------
------------------------------------------------------------
------------------------------------------------------------
------------------------------------------------------------
------------------------------------------------------------
------------------------------------------------------------
------------------------------------------------------------
------------------------------------------------------------
------------------------------------------------------------
------------------------------------------------------------
------------------------------------------------------------
------------------------------------------------------------
------------------------------------------------------------
------------------------------------------------------------
------------------------------------------------------------
------------------------------------------------------------
------------------------------------------------------------
------------------------------------------------------------
------------------------------------------------------------
------------------------------------------------------------
----------
>EP00336_Pseudocohnilembus_persalinus_P012706_KRX10780.1_hypothetical_protein_PPERSA_00950_Pseudocohnilembus_persalinus
------------------------------------------------------------
------------------------------------------------------------
------------------------------------------------------------
------------------------------------------------------------
-------------------------------MQ---------------------------
------RDP---------------------------------------------------
-------------------------FSSDDEL------------NSNSNLS---------
-----------------------------EIIEDENQQI---------------------
------------------------------------------------------------
---------------------------------------------------------KKE
IKNEPKQ-ENSSY-----------------------------------------------
---------------------------------------------SD-------------
------------DLD------------DSFDSK------------K-E-THSRKIPVI--
------L-------------------------------------PN--------------
-----EN-------------------N---------T-----RK---FRA----------
-------------CVR----CH-----LIK--------TEQ-------------------
Q-----------------------------------------------------------
----------FK-E-K-----S----CEN--C--K-------QYL-------------D-
KL------------IR---DGA---D---MKSLFVKYQ-GM-------------------
-----------------------IGLA--D-V----------KT------SWLGRKINSQ
-----IVDQN-Q---------------------K--------------------------
----D-------I-----VA----G---GYALCVY------------PQ-----------
-D-------FNI----------------------------------YE------------
--D------------------------------------------M--------------
---------------A-----------------------------------------S--
---------------L-----------------K--------------------------
------------------------------------------------------------
------------------------------------------------------------
-------------------------------IAY--------------------------
------------------------------------------------------------
-------------------------------------------------V----------
------------------------------------------------------------
---------------DNEKM----------------------------------------
------------------------------------------------------------
------------------------------------------------------------
------------------------------------------------------------
------------------------------------------------------------
------------------------------------------------------------
------------------------------------------------------------
------------------------------------------------------------
------------------------------------------------------------
------------------------------------------------------------
------------------------------------------------------------
------------------------------------------------------------
------------------------------------------------------------
------------------------------------------------------------
------------------------------------------------------------
------------------------------------------------------------
------------------------------------------------------------
------------------------------------------------------------
------------------------------------------------------------
------------------------------------------------------------
------------------------------------------------------------
------------------------------------------------------------
------------------------------------------------------------
----------
>EP00339_Tiarina_fusa_P028196_CAMPEP_0117033838_NCGR_PEP_ID_MMETSP0472-20121206_24146_1_TAXON_ID_693140_ORGANISM_"Tiarina_fusus_Strain_LIS"_NCGR_SAMPLE_ID_MMETSP0472_ASSEMBLY_ACC_CAM_ASM_000603_LENGTH_149_DNA_ID_CAMNT_0004742863_DNA_START_189_DNA_END_636_
------------------------------------------------------------
------------------------------------------------------------
------------------------------------------------------------
------------------------------------------------------------
-------------------------------MS---------------------------
------YRQ---------------------------------------------------
-----------------------------D------------------------------
--------------------------DSGGEEEE--------------------------
------------------------------------------------------------
------------------------------------------------------------
-GDVPQQ-V---------------------------------------------------
---------------------------------------------AD-------------
-------------------------------LA------------Q-----A-----S--
------V-------------------------------------P---------------
------D-------------------S---------M-----RS---IRA----------
-------------CKR----CG-----ILK--------TVE-------------------
Q-----------------------------------------------------------
----------FA-N-D-----G----CEN--C--P--------FL-------------D-
-M-------------A-D-NT----E-RCIMCTTPFFE-GQ-------------------
-----------------------AAIM--D-P----------RE------SWAAKW----
--------XR-T---------------------D--------------------------
----N-------Y-----LP----G---VYAIAVT---------GXFDR-----------
-E---------I----------------------------------EE------------
--D------------------------------------------L--------------
---------------E-----------------------------------------S--
---------------------------------R--------------------------
--G---------------------------------------------------------
------------------------------------------------------------
-------------------------------IDG--------------------------
------------------------------------------------------------
-------------------------------------------------------D-A--
------------------------------------------------------------
---------------VPFR-----------------------------------------
------------------------------------------------------------
------------------------------------------------------------
------------------------------------------------------------
------------------------------------------------------------
--------------------------LGTATNERDAVPY---------------------
------------------------------------------------------------
------------------------------------------------------------
------------------------------------------------------------
------------------------------------------------------------
------------------------------------------------------------
------------------------------------------------------------
------------------------------------------------------------
------------------------------------------------------------
------------------------------------------------------------
------------------------------------------------------------
------------------------------------------------------------
------------------------------------------------------------
------------------------------------------------------------
------------------------------------------------------------
------------------------------------------------------------
------------------------------------------------------------
------------------------------------------------------------
----------
>EP00341_Mesodinium_pulex_P001766_CAMPEP_0116956276_NCGR_PEP_ID_MMETSP0467-20121206_43224_1_TAXON_ID_283647_ORGANISM_"Mesodinium_pulex_Strain_SPMC105"_LENGTH_102_DNA_ID_CAMNT_0004642693_DNA_START_21_DNA_END_329_DNA_ORIENTATION_
------------------------------------------------------------
------------------------------------------------------------
------------------------------------------------------------
------------------------------------------------------------
------------------------------------------------------------
------------------------------------------------------------
------------------------------------------------------------
------------------------------------------------------------
------------------------------------------------------------
------------------------------------------------------------
------------------------------------------------------------
------------------------------------------------------------
------------------------------------------------------------
------------------------------------------------------------
------------------------------------M-----KK---LRA----------
-------------CVC----CR-----LVK--------GED-------------------
Q-----------------------------------------------------------
----------FV-K-E-----G----CNN--C--E--------FF-------------G-
-M-------------K-D-DM----G-RVIQCTSPNFE-GL-------------------
-----------------------IAIL--N-P----------YD------SWVTKY----
--------TQ-N---------------------R--------------------------
----N-------F-----KP----G---MYAIDVT---------GDLTE-----------
-E---------I----------------------------------VE------------
--I------------------------------------------L--------------
---------------E-----------------------------------------E--
---------------------------------Y--------------------------
--K---------------------------------------------------------
------------------------------------------------------------
-------------------------------QSA--------------------------
------------------------------------------------------------
-------------------------------------------------------R-I--
------------------------------------------------------------
---------------SN-------------------------------------------
------------------------------------------------------------
------------------------------------------------------------
------------------------------------------------------------
------------------------------------------------------------
------------------------------------------------------------
------------------------------------------------------------
------------------------------------------------------------
------------------------------------------------------------
------------------------------------------------------------
------------------------------------------------------------
------------------------------------------------------------
------------------------------------------------------------
------------------------------------------------------------
------------------------------------------------------------
------------------------------------------------------------
------------------------------------------------------------
------------------------------------------------------------
------------------------------------------------------------
------------------------------------------------------------
------------------------------------------------------------
------------------------------------------------------------
------------------------------------------------------------
----------
>EP00345_Euplotes_harpa_P018150_CAMPEP_0168343920_NCGR_PEP_ID_MMETSP0213-20121227_16456_1_TAXON_ID_151035_ORGANISM_"Euplotes_harpa_Strain_FSP1.4"_LENGTH_32_DNA_ID__DNA_START__DNA_END__DNA_ORIENTATION
------------------------------------------------------------
------------------------------------------------------------
------------------------------------------------------------
------------------------------------------------------------
------------------------------------------------------------
------------------------------------------------------------
------------------------------------------------------------
------------------------------------------------------------
------------------------------------------------------------
------------------------------------------------------------
------------------------------------------------------------
------------------------------------------------------------
------------------------------------------------------------
------------------------------------------------------------
------------------------------------------------------------
------------------------------------------------------------
------------------------------------------------------------
------------------------------------------------------------
------------------------------------------------------------
--------------------------M--D-P----------DF------SWVAKH----
--------KR-L---------------------K--------------------------
----N-------L-----LP----G---CYAIDVN--------TGDFD------------
------------------------------------------------------------
------------------------------------------------------------
------------------------------------------------------------
------------------------------------------------------------
------------------------------------------------------------
------------------------------------------------------------
------------------------------------------------------------
------------------------------------------------------------
------------------------------------------------------------
------------------------------------------------------------
------------------------------------------------------------
------------------------------------------------------------
------------------------------------------------------------
------------------------------------------------------------
------------------------------------------------------------
------------------------------------------------------------
------------------------------------------------------------
------------------------------------------------------------
------------------------------------------------------------
------------------------------------------------------------
------------------------------------------------------------
------------------------------------------------------------
------------------------------------------------------------
------------------------------------------------------------
------------------------------------------------------------
------------------------------------------------------------
------------------------------------------------------------
------------------------------------------------------------
------------------------------------------------------------
------------------------------------------------------------
------------------------------------------------------------
------------------------------------------------------------
------------------------------------------------------------
----------
>EP00347_Sterkiella_histriomuscorum_P003826_403362791
------------------------------------------------------------
------------------------------------------------------------
------------------------------------------------------------
------------------------------------------------------------
-------------------------------MA---------------------------
------------------------------------------------------------
------------------------------------------------------------
------------------------------------------------------------
------------------------------------------------------------
------------------------------------------------------------
--------T---------------------------------------------------
---------------------------------------------KD-------------
----------------------------KLLDS------------A-----D-----Y--
------V-------------------------------------P---------------
------D-------------------A---------V-----RG---QQA----------
-------------CTG----CG-----LIL--------TSS-------------------
Q-----------------------------------------------------------
----------WK-E-N-----G---SCPN--C--K-------------------------
-------------------------D-EAHLETTNDFG-GV-------------------
-----------------------VALM--H-P----------KE------SWVAKW----
--------NN-F---------------------T--------------------------
----K-------F-----VP----G---LYAIQFQ---------EHNQY-----------
-N-------------------------------------------PEN------------
--E----------------------------------------YEM--------------
------------NDDE--------------------------------------------
------------------------------------------------------------
------------------------------------------------------------
------------------------------------------------------------
------------------------------------------------------------
------------------------------------------------------------
------------------------------------------------------------
------------------------------------------------------------
------------------------------------------------------------
------------------------------------------------------------
------------------------------------------------------------
------------------------------------------------------------
------------------------------------------------------------
------------------------------------------------------------
------------------------------------------------------------
------------------------------------------------------------
------------------------------------------------------------
------------------------------------------------------------
------------------------------------------------------------
------------------------------------------------------------
------------------------------------------------------------
------------------------------------------------------------
------------------------------------------------------------
------------------------------------------------------------
------------------------------------------------------------
------------------------------------------------------------
------------------------------------------------------------
------------------------------------------------------------
------------------------------------------------------------
------------------------------------------------------------
------------------------------------------------------------
----------
>EP00347_Sterkiella_histriomuscorum_P011388_403372650
------------------------------------------------------------
------------------------------------------------------------
------------------------------------------------------------
------------------------------------------------------------
-------------------------------MP---------------------------
------KKIKIIKD----------------------------------------------
-------------------------EDGSDVG------------S---------------
----------------------------EDQKQDLY------------------------
------------------------------------------------------------
---------------------------------------------------------NEA
DISDEED-RRR-------------------------------------------------
---------------------------------------HRKRNRNKYQY----------
-------------------------SSGPKIID------------D-----T-----W--
------L-------------------------------------P---------------
------S-------------------S---------M-----NK---LRA----------
-------------CIY----CK-----LVL--------NQE-------------------
K-----------------------------------------------------------
----------WS-KLK-----Q----CPN--C--P-------------------------
-------------------ES----S-ASLDETTDNYE-SL-------------------
-----------------------ISLV--L-P----------LK------SWVAQW----
--------QQ-M---------------------R--------------------------
----N-------C-----IP----G---IYAMAVR---------APN-------------
------------------------------------------------------------
------------------------------------------------------------
------------------------------------------------------------
------------------------------------------------------------
------------------------------------------------------------
------------------------------------------------------------
------------------------------------------------------------
------------------------------------------------------------
------------------------------------------------------------
------------------------------------------------------------
------------------------------------------------------------
------------------------------------------------------------
[truncated: 1,663,995 more chars]
