# Supplementary material for: Evolution of promoter-proximal pausing enabled a new layer of transcription control
Source: bioRxiv. 2024 Oct 12:2023.02.19.529146. Preprint. [Version 2] doi: 10.1101/2023.02.19.529146 (PMC11482795; doi:10.1101/2023.02.19.529146)
Supplement: Supplement 1 [file media-1.zip › Other Supplemental Materials/Spt4/Spt4accessoryNELFqueriesalleval10_taxatrimmed_80_aligntrimmed.fasta]

>EP00001_Collodictyon_triciliatum_P149831_26209_4/1-57
------------------------------------------------------------------------
------------------------------------------------------------------------
--S-Q-----G----CDN--C--G--------------------------W-------------K-G-SR--
--S-ELKQKITKRYD-GL------------------------------------------IAMI--R-P---
-------TE------SWVAKW------------QD-L---------------------A-------------
-----------------N-------Q-----VP----G---LYAISIA
>EP00002_Diphylleia_rotans_P037430_TRINITY_DN835_c0_g1_i2.p2_TRINITY_DN835_c0_g1_TRINITY_DN835_c0_g1_i2.p2_ORF_type_complete_len_108_score_29.59_TRINITY_DN835_c0_g1_i2_794-1117/25-99
LFA-----------------------CRN----CY-----IVK--------PKK------------------
-S---------------------------------------------------------------------F
E-E-D-----G----CEN--C--H-------WTW-------------E--------------------KKF-
----DHTKFITKNFD-GL------------------------------------------IAMI--Q-P---
-------TD------SWVAKW------------QD-L---------------------A-------------
-----------------T-------K-----VP----G---VYAITVA
>EP00003_Mantamonas_plastica_P015954_TRINITY_DN2678_c0_g1_i1.p1_TRINITY_DN2678_c0_g1_TRINITY_DN2678_c0_g1_i1.p1_ORF_type_5prime_partial_len_259_score_108.65_TRINITY_DN2678_c0_g1_i1_2-778/152-228
LRA-----------------------CLI----CG-----KIK--------SSD------------------
-Q---------------------------------------------------------------------F
F-R-Y-----G----CEN--C--L--------DV-------------E--I-------------K-G-NK--
--D-GVLDYTSTQYE-GF------------------------------------------IAIT--D-N---
-------KA------SWVSRY------------LE-Y---------------------D-------------
-----------------E-------M-----TQ----G---CYAIAVH
>EP00004_Rigifila_ramosa_P008674_TRINITY_DN1995_c0_g2_i3.p1_TRINITY_DN1995_c0_g2_TRINITY_DN1995_c0_g2_i3.p1_ORF_type_complete_len_236_score_42.12_TRINITY_DN1995_c0_g2_i3_58-765/116-192
LRA-----------------------CMV----CS-----LIK--------PQE------------------
-F---------------------------------------------------------------------F
S-I-F-----G----CEN--C--P--------RL-------------G--Y-------------Q-G-NR--
--E-RVEYYTTPSFD-GM------------------------------------------IAML--E-P---
-------TK------SWVAKW------------QE-I---------------------V-------------
-----------------D-------L-----QP----G---IYAVSVY
>EP00005_Dracoamoeba_jomungandri_P006141_CAMPEP_0174252822_NCGR_PEP_ID_MMETSP0439-20130205_2196_1_TAXON_ID_0_ORGANISM_"Stereomyxa_ramosa_Strain_Chinc5"_LENGTH_122_DNA_ID_CAMNT_0015333467_DNA_START_21_DNA_END_385_DNA_ORIENTATION_/20-96
LRA-----------------------CLF----CS-----LVK--------TGR------------------
-Q---------------------------------------------------------------------F
E-M-T-----G----CDN--C--Q--------FL-------------D--L-------------E-D-NV--
--E-RIGSCTSATFD-GM------------------------------------------IAVV--K-P---
-------KE------SWVARW------------QR-L---------------------R-------------
-----------------T-------L-----KP----G---VYAISVE
>EP00009_Paramoeba_aestuarina_P004770_CAMPEP_0201508162_NCGR_PEP_ID_MMETSP0161_2-20130828_1610_1_ASSEMBLY_ACC_CAM_ASM_000251_TAXON_ID_180227_ORGANISM_"Neoparamoeba_aestuarina_Strain_SoJaBio_B1-5_56_2"_LENGTH_96_DNA_ID_CAMNT_0047902733_DNA_START_1_DNA_END_/27-96
LRA-----------------------CKT----CR-----IIF--------PID------------------
-T---------------------------------------------------------------------W
K-K-R-----T----CPN--C--D--------PD-------------A---------------AN-GYRG--
--Q-DLQKHVTSQFD-GY------------------------------------------VNVL--S-N---
-------EG------SWVCRS------------LR-L---------------------T-------------
-----------------G------DI-----V----------------
>EP00011_Vannellida_sp_DIVA3-517-6-12_P014876_CAMPEP_0114617540_NCGR_PEP_ID_MMETSP0168-20121206_7249_1_TAXON_ID_95228_ORGANISM_"Vannella_sp._Strain_DIVA3_517_6_12"_NCGR_SAMPLE_ID_MMETSP0168_ASSEMBLY_ACC_CAM_ASM_000044_LENGTH_135_DNA_ID_CAMNT_0001828677_DN/31-110
LRA-----------------------CYF----CS-----LIK--------TMQ------------------
-Q---------------------------------------------------------------------F
Y-Q-D-----G----CEN--C--E-------HFL-------------R--M-------------K-Q-DS--
--E-RVNECTSANFD-GM------------------------------------------VGMN--D-A---
-------GS------SWVAKW------------QC-I---------------------AN------------
----------------ED-------Y-----AR----G---VYAISVS
>EP00014_Entamoeba_dispar_P003280_EDR24770.1_suppressor_of_ty_putative_Entamoeba_dispar_SAW760/84-156
LRC-----------------------CKI----CG-----LIK--------SQE------------------
-Q---------------------------------------------------------------------F
Q-R-D-----G----CDN--C--K-------RYF--------------------------------------
--D-NWEDYVSSNFT-GM------------------------------------------LSLL--R-P---
-------DR------SFIGKV------------LG-M---------------------K-------------
-----------------D------TY-----VC----G---LYAASCE
>EP00017_Entamoeba_invadens_P008784_XP_004258929.1_transcription_elongation_factor_SPT4_putative_Entamoeba_invadens_IP1/33-105
LRC-----------------------CKI----CG-----LIK--------SEG------------------
-Q---------------------------------------------------------------------F
E-S-H-----K----CEN--C--R-------RMM--------------------------------------
--E-YDKDFYSAKFS-GM------------------------------------------TALL--R-P---
-------DR------SYISKV------------KG-M---------------------R-------------
-----------------E------DY-----VV----G---LYATSCE
>EP00021_Heterostelium_album_P002476_XP_020429112.1_transcription_initiation_factor_Spt4_Heterostelium_album_PN500/15-86
AKA-----------------------CTG----CG-----LVK--------TQQ------------------
-Q---------------------------------------------------------------------F
D-E-N-----G----CEN--C-------------------------------------------G-G-GR--
--R-RASTTTTPNFE-GV------------------------------------------IAVL--K-P---
-------NE------SWIARK------------QG-L---------------------D-------------
-----------------S-------R-----VP----G---CYALNMT
>EP00022_Cavenderia_fasciculata_P007252_XP_004359742.1_transcription_initiation_factor_Spt4_Cavenderia_fasciculata/51-127
LRA-----------------------CLS----CG-----LVK--------TIN------------------
-Q---------------------------------------------------------------------F
E-D-K-----G----CEN--C--D--------RS-------------S--R-------------T-Y-RR--
--D-DALASTTANFE-GL------------------------------------------ISMM--K-P---
-------NE------SWVARK------------QH-I---------------------E-------------
-----------------G-------K-----VP----G---CYALSIK
>EP00023_Dictyostelium_discoideum_P004751_XP_638317.1_transcription_initiation_factor_Spt4_Dictyostelium_discoideum_AX4/19-86
ARA-----------------------CTE----CG-----LVK--------SAQ------------------
-Q---------------------------------------------------------------------F
E-D-N-----G----CEN--C--S------------------------------------------------
----SSSSSTTQNFE-GI------------------------------------------IAIM--N-P---
-------KE------SWIARR------------LQ-F---------------------E-------------
-----------------R-------R-----VP----G---LYALSMD
>EP00024_Dictyostelium_purpureum_P011350_XP_003294202.1_hypothetical_protein_DICPUDRAFT_13929_partial_Dictyostelium_purpureum/8-73
SRA-----------------------CVD----CG-----LVK--------TAQ------------------
-Q---------------------------------------------------------------------F
D-E-N-----G----CEN--C--E--------GT--------------------------------------
-------NSTTQNFE-GV------------------------------------------IAIM--N-P---
-------GQ------SWIARR------------MR-S---------------------E-------------
-----------------K-------K-----VP----G---LYALSM-
>EP00025_Tieghemostelium_lacteum_P005393_KYQ93533.1_transcription_initiation_factor_Spt4_Tieghemostelium_lacteum/12-89
SRA-----------------------CLE----CG-----LVK--------TIE------------------
-Q---------------------------------------------------------------------F
E-E-T-----G----CEN--C--E-------DHT-------------P--M-------------Q-G-NK--
--P-AILQSTTATFE-GL------------------------------------------IAIM--K-P---
-------KE------SWIARR------------RG-F---------------------E-------------
-----------------K-------R-----VP----G---CYALSTD
>EP00026_Physarum_polycephalum_P021535_Phypoly_transcript_24841.p1_GENE.Phypoly_transcript_24841_Phypoly_transcript_24841.p1_ORF_type_5prime_partial_len_167_score_27.32_Phypoly_transcript_24841_3-503/65-142
LRA-----------------------CMI----CS-----LIK--------TQQ------------------
-Q---------------------------------------------------------------------F
E-E-H-----G----CDN--C--D-------EFI-------------E--M-------------A-G-DR--
--T-KIVDCTTPSFE-GM------------------------------------------VAMM--I-P---
-------SE------SWVARW------------QR-V---------------------T-------------
-----------------K-------F-----TP----G---MYAIAVH
>EP00027_Filamoeba_sp_ATCC50430_P017092_CAMPEP_0168564190_NCGR_PEP_ID_MMETSP0413-20121227_13103_1_TAXON_ID_136452_ORGANISM_"Filamoeba_nolandi_Strain_NC-AS-23-1"_LENGTH_120_DNA_ID_CAMNT_0008595825_DNA_START_11_DNA_END_373_DNA_ORIENTATION_/17-96
MRA-----------------------CLF----CS-----VVQ--------TQK------------------
-Q---------------------------------------------------------------------F
E-E-L-----G----CPN--C--E-------SFM-------------E--Y-------------K-E-NR--
--A-QVLECTSSNYX-GL------------------------------------------IAMM--E-N---
-------DS------SWVARW------------QR-I---------------------NS------------
----------------KS-------F-----AR----G---IYAISVK
>EP00029_Vermamoeba_vermiformis_P003733_TRINITY_DN14267_c0_g1_i1.p1_TRINITY_DN14267_c0_g1_TRINITY_DN14267_c0_g1_i1.p1_ORF_type_complete_len_121_score_25.94_TRINITY_DN14267_c0_g1_i1_107-469/21-98
LRA-----------------------CLV----CG-----LVK--------DKS------------------
-Q---------------------------------------------------------------------F
L-E-A-----G----CDN--C--T--------FL-------------N--M-------------H-G-DG--
--D-QVDLCTTPNFE-GL------------------------------------------LAMM--N-P---
-------NG------SWVAKW------------QH-I---------------------G-------------
-----------------K------AA-----VP----G---CYAVTVK
>EP00031_Thecamonas_trahens_P010420_XP_013762990.1_hypothetical_protein_AMSG_00128_Thecamonas_trahens_ATCC_50062/17-91
LRA-----------------------CRS----CL-----LVK--------NRG------------------
-Q---------------------------------------------------------------------F
E-N-T-----G----CEN--C--G----------------------------------------E-E-VG--
--E-AIAYLTTTSFS-GL------------------------------------------IAVMDND-T---
-------SK------SWVSRY------------QR-L---------------------G-------------
-----------------E-------R-----KP----G---MYAIKIT
>EP00033_Pygsuia_biforma_P001495_GCRY01001687.1.p1_GENE.GCRY01001687.1_GCRY01001687.1.p1_ORF_type_5prime_partial_len_193_score_2.56_GCRY01001687.1_3-581/89-165
LRA-----------------------CLF----CS-----LVK--------TTN------------------
-Q---------------------------------------------------------------------F
Y-D-D-----G----CDN--C--P--------FL-------------Q--M-------------A-G-DI--
--D-RVKEATTPNFE-GL------------------------------------------IGMM--D-N---
-------EM------SWVAKW------------QR-I---------------------A-------------
-----------------H-------C-----TR----G---CYAVRVS
>EP00161_Ancyromonas_sigmoides_P007133_TRINITY_DN18357_c0_g1_i1.p2_TRINITY_DN18357_c0_g1_TRINITY_DN18357_c0_g1_i1.p2_ORF_type_5prime_partial_len_120_score_28.11_TRINITY_DN18357_c0_g1_i1_84-443/34-110
LRA-----------------------CLG----CH-----LVK--------TFD------------------
-Q---------------------------------------------------------------------F
V-D-A-----G----CDN--C--P--------DL-------------E--L-------------A-Q-DR--
--Q-RTARCTSTAFE-GL------------------------------------------VSAM--R-P---
-------TE------SWVARW------------NS-L---------------------T-------------
-----------------T-------R-----MP----G---CYASVVV
>EP00164_Ancoracysta_twista_P005187_GFYU01007087.1.p1_GENE.GFYU01007087.1_GFYU01007087.1.p1_ORF_type_5prime_partial_len_119_score_8.97_GFYU01007087.1_1-357/37-111
LRA-----------------------CLR----CK-----LIK--------TAD------------------
-Q---------------------------------------------------------------------F
V-K-Q-----G----CDN--C------------L-------------D--L-------------K-G-DR--
--E-RVHDMTSSNFE-GL------------------------------------------VSIL--R-P---
-------DK------SWVSRW------------HR-L---------------------N-------------
-----------------K-------N-----KP----G---VYALSIP
>EP00165_Cyanidioschyzon_merolae_P000044_XP_005534807.1_hypothetical_protein_conserved_Cyanidioschyzon_merolae_strain_10D/20-98
LRA-----------------------CLS----CG-----LVK--------SVA------------------
-Q---------------------------------------------------------------------F
L-A-Y-----G----CEN--C--P--------GLF-----------EA--G-------------T-G-DR--
--E-RVLTFTTAEFS-GL------------------------------------------VALY--R-P---
-------KV------SWVAKW------------QR-L---------------------S-------------
-----------------R-------K-----VP----G---CYAIGIL
>EP00166_Cyanidium_caldarium_P005302_ctg_630.g255/28-106
LRA-----------------------CLS----CA-----LVK--------AVH------------------
-Q---------------------------------------------------------------------F
V-A-D-----G----CEN--C--P--------NLL------------E-PG-------------T-G-DR--
--E-RVMAFTTAEFS-GL------------------------------------------VAMV--K-P---
-------QE------SWVARW------------QR-S---------------------G-------------
-----------------R-------L-----CP----G---CYALRID
>EP00167_Galdieria_sulphuraria_P004312_XP_005706548.1_transcription_elongation_factor_SPT4-like_protein_Galdieria_sulphuraria/22-100
LRA-----------------------CMV----CG-----LVK--------TFN------------------
-Q---------------------------------------------------------------------F
V-V-F-----G----CEN--C--P--------SLI------------D--V-------------RVA-DR--
--E-RVATVTTSLFS-GL------------------------------------------VSVT--R-P---
-------LD------SWVAKW------------QR-V---------------------S-------------
-----------------R-------L-----VP----G---CYAIAVR
>EP00169_Porphyra_umbilicalis_P009361_OSX77375.1_hypothetical_protein_BU14_0151s0017_Porphyra_umbilicalis/43-120
LRA-----------------------CLS----CS-----LIK--------TAE------------------
-Q---------------------------------------------------------------------F
L-L-D-----G----CDN--C--D--------FL-------------D--M-------------A-N-SR--
--D-RVGQCTSGAFV-GV------------------------------------------AGVA--N-P---
-------AD------SWVGRW------------QR-L---------------------G-------------
-----------------R------NA-----VA----G---CYAIGVD
>EP00172_Hildenbrandia_rubra_P003157_Plantae.Rhodophyta-Hildenbrandia_rubra.ctg47033.p1_GENE.Plantae.Rhodophyta-Hildenbrandia_rubra.ctg47033_Plantae.Rhodophyta-Hildenbrandia_rubra.ctg47033.p1_ORF_type_complete_len_148_score_20.23_Plantae.Rhodophyta-Hilden/20-96
LRS-----------------------CMS----CS-----LIK--------TTS------------------
-Q---------------------------------------------------------------------F
T-R-D-----G----CDN--C--P--------FL-------------G--L-------------A-G-DR--
--E-RVLTCTTNSFI-GI------------------------------------------YVCM--K-P---
-------RS------SWVGKW------------QR-V---------------------V-------------
-----------------K-------F-----VP----G---SYAVALD
>EP00179_Madagascaria_erythrocladioides_P020385_CAMPEP_0198339992_NCGR_PEP_ID_MMETSP1450-20131203_41686_1_TAXON_ID_753684_ORGANISM_"Madagascaria_erythrocladiodes_Strain_CCMP3234"_NCGR_SAMPLE_ID_MMETSP1450_ASSEMBLY_ACC_CAM_ASM_001115_LENGTH_147_DNA_ID_CAMN/20-119
ARA---TPARG---------------CARNGRRCADGVEELARVQGVRPHQDVQ------------------
-Q---------------------------------------------------------------------L
R-A-E-----W----VDN--C--P--------YL-------------Q--L-------------E-Q-DA--
--D-KVNKVTSHAFH-GT------------------------------------------VGVM--R-P---
-------RD------SWVAQW------------LF-I--------------------GE-------------
-----------------K-------S-----VP----G---LYAAAVY
>EP00185_Porphyridium_purpureum_P005764_POR3471..scf236_6/20-97
LRA-----------------------CLS----CS-----LVK--------TAT------------------
-Q---------------------------------------------------------------------F
F-R-D-----G----CDN--C--E-------RFA-------------A--M-------------K-G-DE--
--E-RVEEATTPAFL-GV------------------------------------------YALM--N-P---
-------KE------SWVSKY------------QN-V---------------------R-------------
-----------------T-------F-----VP----G---CYAISMD
>EP00186_Timspurckia_oligopyrenoides_P001875_CAMPEP_0182447688_NCGR_PEP_ID_MMETSP1172-20130603_18761_1_TAXON_ID_708627_ORGANISM_"Timspurckia_oligopyrenoides_Strain_CCMP3278"_LENGTH_122_DNA_ID_CAMNT_0024644217_DNA_START_46_DNA_END_414_DNA_ORIENTATION_/18-94
LRA-----------------------CLS----CS-----LVK--------TQK------------------
-Q---------------------------------------------------------------------F
Y-D-Q-----G----CDN--C--P--------GL-------------M--L-------------Q-R-DS--
--E-AIAVCTSNAFS-GT------------------------------------------YVLL--R-P---
-------KD------SWVSKW------------QR-T---------------------R-------------
-----------------R-------F-----RP----G---CYAIQID
>EP00187_Rhodella_violacea_P002556_CAMPEP_0174889746_NCGR_PEP_ID_MMETSP0167-20121228_4947_1_TAXON_ID_38298_ORGANISM_"Rhodella_maculata_Strain_CCMP736"_LENGTH_136_DNA_ID_CAMNT_0016127257_DNA_START_1_DNA_END_409_DNA_ORIENTATION_/30-106
LRA-----------------------CLV----CS-----LVK--------TQR------------------
-Q---------------------------------------------------------------------F
V-H-D-----G----CDN--C--V--------FL-------------E--L-------------K-G-DP--
--E-KVELCTSGNFE-GV------------------------------------------YSLM--K-P---
-------KQ------SWVAKW------------QG-T---------------------L-------------
-----------------L-------F-----RV----G---CYAIAID
>EP00188_Purpureofilum_apyrenoidigerum_P002892_Plantae.Rhodophyta-Purpureofilum_apyrenoidigerum.ctg29431.p2_GENE.Plantae.Rhodophyta-Purpureofilum_apyrenoidigerum.ctg29431_Plantae.Rhodophyta-Purpureofilum_apyrenoidigerum.ctg29431.p2_ORF_type_5prime_partial/66-142
IRA-----------------------CLS----CS-----MVK--------TVA------------------
-Q---------------------------------------------------------------------F
L-A-N-----G----CEN--C--D--------FL-------------G--M-------------N-G-DK--
--E-RVMACTSSSIL-GI------------------------------------------YTLM--Q-A---
-------KY------SWVAKW------------QR-T---------------------A-------------
-----------------K-------L-----RP----G---CYAIAVD
>EP00189_Rhodosorus_marinus_P010694_CAMPEP_0184741948_NCGR_PEP_ID_MMETSP0315-20130426_4947_1_TAXON_ID_101924_ORGANISM_"Rhodosorus_marinus_Strain_UTEX_LB_2760"_LENGTH_152_DNA_ID_CAMNT_0027212529_DNA_START_1_DNA_END_458_DNA_ORIENTATION_/45-121
LRG-----------------------CLS----CS-----LVK--------TVN------------------
-Q---------------------------------------------------------------------F
A-T-N-----G----CEN--C--P--------FL-------------N--M-------------Q-G-DK--
--E-RIMDCTSNSIL-GI------------------------------------------YTTM--N-P---
-------RT------SWVARW------------QR-T---------------------V-------------
-----------------K-------L-----RP----G---CYAIAID
>EP00190_Bangiopsis_sp_CCMP1999_P006002_CAMPEP_0198726850_NCGR_PEP_ID_MMETSP1475-20131203_3776_1_TAXON_ID_ORGANISM_"Unidentified_sp._Strain_CCMP1999"_NCGR_SAMPLE_ID_MMETSP1475_ASSEMBLY_ACC_CAM_ASM_001111_LENGTH_148_DNA_ID_CAMNT_0044488823_DNA_START_1_DNA_/47-123
IRA-----------------------CLS----CS-----LVK--------TVA------------------
-Q---------------------------------------------------------------------F
L-A-N-----G----CEN--C--V--------FL-------------G--M-------------D-G-DK--
--E-QVMKCTSSSIL-GI------------------------------------------YTLM--Q-S---
-------KY------SWVAKW------------QR-T---------------------M-------------
-----------------K-------L-----RP----G---CYAIAID
>EP00191_Tetraselmis_sp_GSL018_P001752_CAMPEP_0177610178_NCGR_PEP_ID_MMETSP0419_2-20121207_19612_1_TAXON_ID_582737_ORGANISM_"Tetraselmis_sp._Strain_GSL018"_LENGTH_108_DNA_ID_CAMNT_0019105409_DNA_START_255_DNA_END_577_DNA_ORIENTATION_/17-94
LVA-----------------------CFG----CR-----LIK--------SRD------------------
-Q---------------------------------------------------------------------F
M-S-N-----G----CEN--CE-E--------FL-------------D--M-------------A-G-DR--
--E-RVASCTTSEFS-GI------------------------------------------ISVM--D-P---
-------AT------SWVCKW------------KH-L---------------------S-------------
-----------------K-------A-----IP----G---CYALGIS
>EP00195_Chlamydomonas_chlamydogama_P011103_CAMPEP_0202893806_NCGR_PEP_ID_MMETSP1392-20130828_3315_1_ASSEMBLY_ACC_CAM_ASM_000868_TAXON_ID_225041_ORGANISM_"Chlamydomonas_chlamydogama_Strain_SAG_11-48b"_LENGTH_129_DNA_ID_CAMNT_0049578265_DNA_START_64_DNA_EN/30-106
LRA-----------------------CFV----CR-----LIK--------SEM------------------
-Q---------------------------------------------------------------------F
L-E-S-----G----CDN--C--Q--------FL-------------E--L-------------E-G-DR--
--A-RTSDYTTPSFA-GM------------------------------------------ISVM--D-P---
-------AT------SWASKW------------MH-L---------------------G-------------
-----------------K-------Y-----VP----G---CYALVIN
>EP00197_Chlamydomonas_leiostraca_P006184_CAMPEP_0202860458_NCGR_PEP_ID_MMETSP1391-20130828_2147_1_ASSEMBLY_ACC_CAM_ASM_000867_TAXON_ID_1034604_ORGANISM_"Chlamydomonas_leiostraca_Strain_SAG_11-49"_LENGTH_191_DNA_ID_CAMNT_0049539621_DNA_START_70_DNA_END_64/30-106
MRC-----------------------CFI----CR-----LVK--------SER------------------
-Q---------------------------------------------------------------------F
L-E-T-----G----CEN--C--Q--------FL-------------R--M-------------E-E-DR--
--G-RVQDYTTPNFG-GL------------------------------------------ITVM--D-P---
-------AS------SWATKW------------LH-L---------------------S-------------
-----------------K-------Y-----VP----G---AYALVVN
>EP00198_Chlamydomonas_reinhardtii_P010537_XP_001699874.1_transcription_initiation_factor_Chlamydomonas_reinhardtii/27-101
LVC-----------------------CYV----CR-----LIK--------SRN------------------
-Q---------------------------------------------------------------------F
A-D-Q-----G----CDN--C--R-----------------------N--I-------------M-G-PS--
--I-SFEDFTTPNFS-GM------------------------------------------ISIM--D-P---
-------KS------SWACKW------------LH-L---------------------G-------------
-----------------K-------Y-----VP----G---SYAMAVN
>EP00199_Chlamydomonas_sp_CCMP681_P004745_CAMPEP_0119116270_NCGR_PEP_ID_MMETSP1180-20130426_52187_1_TAXON_ID_3052_ORGANISM_"Chlamydomonas_cf_sp_Strain_CCMP681"_NCGR_SAMPLE_ID_MMETSP1180_ASSEMBLY_ACC_CAM_ASM_000741_LENGTH_129_DNA_ID_CAMNT_0007105399_DNA_ST/30-106
MRC-----------------------CFV----CR-----LVK--------SER------------------
-Q---------------------------------------------------------------------F
I-E-A-----G----CEN--C--A--------FL-------------Q--M-------------D-E-DR--
--V-RVQDYTTPNFS-GL------------------------------------------ITVM--D-P---
-------TT------SWATKW------------LH-L---------------------S-------------
-----------------K-------Y-----VP----G---AYALVVN
>EP00200_Dunaliella_tertiolecta_P019338_CAMPEP_0202406664_NCGR_PEP_ID_MMETSP1128-20130828_9912_1_ASSEMBLY_ACC_CAM_ASM_000463_TAXON_ID_3047_ORGANISM_"Dunaliella_tertiolecta_Strain_CCMP1320"_LENGTH_126_DNA_ID_CAMNT_0049011529_DNA_START_50_DNA_END_430_DNA_OR/26-102
LRC-----------------------CFV----CR-----LVK--------SER------------------
-Q---------------------------------------------------------------------F
I-E-S-----G----CDN--C--P--------WL-------------E--L-------------E-E-EP--
--A-KVQDCTTGNFS-GL------------------------------------------ITVM--D-P---
-------KT------SWASKW------------LH-L---------------------A-------------
-----------------K-------N-----VP----G---AYAMVIN
>EP00203_Chlorella_variabilis_P004257_XP_005846803.1_hypothetical_protein_CHLNCDRAFT_135349_Chlorella_variabilis/21-102
LRC-----------------------CVP----CR-----LVK--------TFE------------------
-Q---------------------------------------------------------------------F
Y-E-QASRRLG----CEN--C--P--------YL-------------D--M-------------E-N-DR--
--E-RVYDCTTSDFK-GM------------------------------------------VSVV--D-P---
-------KT------SWCAKW------------LH-L---------------------R-------------
-----------------K-------F-----VP----G---CYALSVQ
>EP00206_Coccomyxa_subellipsoidea_P005217_XP_005647766.1_transcription_elongation_factor_SPT4_Coccomyxa_subellipsoidea_C-169/17-93
LCA-----------------------CIS----CH-----LVK--------TLD------------------
-Q---------------------------------------------------------------------F
A-G-G-----G----CEN--C--G--------FL-------------G--M-------------E-G-DK--
--D-RCLECTTVAFQ-GM------------------------------------------VSVI--D-P---
-------AS------SWCAKW------------LH-L---------------------S-------------
-----------------K-------L-----VP----G---CYALSVQ
>EP00213_Chloropicon_mariensis_P000502_CAMPEP_0197470268_NCGR_PEP_ID_MMETSP1309-20131121_900_1_TAXON_ID_464262_ORGANISM_"Genus_nov._species_nov._Strain_RCC998"_LENGTH_236_DNA_ID_CAMNT_0043006937_DNA_START_1_DNA_END_709_DNA_ORIENTATION_-/106-183
FVC-----------------------CKQ----CR-----LVK--------TYA------------------
-Q---------------------------------------------------------------------F
Y-E-L-----G----CEN--C--P--------GL-------------G--M-------------R-G-ER--
--E-RIFGCTTNKFD-GL------------------------------------------IAIV--K-P---
-------NK------SWAFKF------------LR-L---------------------G-------------
-----------------K------RS-----LP----G---CYAMRCE
>EP00215_Chloropicon_roscoffensis_P006358_CAMPEP_0197506400_NCGR_PEP_ID_MMETSP1312-20131121_6801_1_TAXON_ID_464262_ORGANISM_"Genus_nov._species_nov._Strain_RCC2335"_LENGTH_189_DNA_ID_CAMNT_0043053645_DNA_START_1_DNA_END_567_DNA_ORIENTATION_-/117-189
WIC-----------------------CIH----CR-----LIS--------T--------------------
-S---------------------------------------------------------------------F
Y-D-L-----G----CPN--C--P--------NT-------------I--V-------------R-G-MQ--
--E-TVDANTSKQWD-GI------------------------------------------ISVI--N-P---
-------KD------SWARKW------------VR-L---------------------G-------------
-----------------R------NI-----VP----G---VYAM---
>EP00222_Ostreococcus_lucimarinus_P000813_XP_001416170.1_Transcription_elongation_factor_SPT4_Ostreococcus_lucimarinus_CCE9901/24-100
SRA-----------------------CLY----CK-----LVQ--------TYE------------------
-Q---------------------------------------------------------------------F
I-D-N-----G----CGN--C--V--------TL-------------N--M-------------K-G-DK--
--D-RVSELTTSNYS-GM------------------------------------------VSLL--D-G---
-------RA------SWVGKW------------LR-L---------------------D-------------
-----------------T-------C-----VP----G---CYALSLH
>EP00224_Ostreococcus_tauri_P000462_XP_003074901.1_Transcription_initiation_Spt4-like_Ostreococcus_tauri/24-101
SRA-----------------------CIG----CK-----LVK--------TFD------------------
-Q---------------------------------------------------------------------F
I-E-D-----G----CEN--C--Q--------HL-------------A--L-------------K-D-DR--
--E-RVSECTTTSYS-GV------------------------------------------VSLLS-D-E---
-------NA------SWVGKW------------LH-L---------------------G-------------
-----------------K-------Y-----AC----G---CYALQLQ
>EP00227_Mantoniella_beaufortii_P014673_CAMPEP_0197579298_NCGR_PEP_ID_MMETSP1326-20131121_3331_1_TAXON_ID_1155430_ORGANISM_"Genus_nov._species_nov._Strain_RCC2288"_LENGTH_125_DNA_ID_CAMNT_0043142721_DNA_START_1_DNA_END_377_DNA_ORIENTATION_-/30-106
TRA-----------------------CFR----CK-----LIK--------TFE------------------
-Q---------------------------------------------------------------------F
F-E-N-----G----CDN--C--S--------FF-------------Q--M-------------V-E-DR--
--D-RVAECTTASYS-GI------------------------------------------ITVL--D-P---
-------KA------SWAAKW------------LR-L---------------------A-------------
-----------------K-------S-----LP----G---CYALELN
>EP00229_Micromonas_commoda_P000602_XP_002499976.1_transcription_elongation-nucleosome_displacement_protein_Micromonas_commoda/23-99
TRA-----------------------CFR----CK-----LVK--------TYE------------------
-Q---------------------------------------------------------------------F
F-E-E-----G----CDN--C--A--------FF-------------Q--M-------------I-D-DR--
--D-RVAECTTPSYS-GV------------------------------------------VSVI--D-P---
-------KS------SWTAKW------------LR-L---------------------G-------------
-----------------K-------M-----VP----G---CYALEIN
>EP00231_Micromonas_pusilla_P000431_XP_003055186.1_transcription_elongation-nucleosome_displacement_protein_Spt4_Micromonas_pusilla_CCMP1545/28-106
TRA-----------------------CFR----CK-----LVK--------TFE------------------
-QA-------------------------------------------------------------------RF
F-E-K-----G----CDN--C--A--------FF-------------Q--M-------------N-D-DR--
--D-RVAECTTPAYS-GI------------------------------------------VSVL--D-P---
-------KS------SWCAKW------------MR-L---------------------N-------------
-----------------K-------A-----VP----G---CYALEIN
>EP00232_Nephroselmis_pyriformis_P004539_CAMPEP_0182912228_NCGR_PEP_ID_MMETSP0034_2-20130328_37403_1_TAXON_ID_156128_ORGANISM_"Nephroselmis_pyriformis_Strain_CCMP717"_LENGTH_121_DNA_ID_CAMNT_0025048885_DNA_START_79_DNA_END_444_DNA_ORIENTATION_/20-96
CRA-----------------------CLR----CM-----LVK--------TLE------------------
-Q---------------------------------------------------------------------F
T-E-G-----G----CDN--C--V--------FL-------------S--M-------------E-G-DR--
--D-RVLDCTTTSFD-GM------------------------------------------VSMM--D-P---
-------NS------SWASKW------------LR-L---------------------H-------------
-----------------K-------Y-----KP----G---CYALSVN
>EP00235_Prasinoderma_singulare_P003143_CAMPEP_0119177234_NCGR_PEP_ID_MMETSP1315-20130426_48074_1_TAXON_ID_676789_ORGANISM_"Prasinoderma_singularis_Strain_RCC927"_LENGTH_368_DNA_ID_CAMNT_0007171375_DNA_START_1_DNA_END_1105_DNA_ORIENTATION_/24-100
LRC-----------------------CLR----CN-----LVK--------TFE------------------
-Q---------------------------------------------------------------------F
V-D-D-----G----CDN--C--P--------VL-------------G--M-------------K-D-DQ--
--E-RVVDCTSSNFD-GV------------------------------------------VSCM--D-P---
-------SR------SWAARW------------LR-V---------------------D-------------
-----------------S-------A-----KP----G---VYALHCS
>EP00236_Picocystis_salinarum_P006578_CAMPEP_0113927634_NCGR_PEP_ID_MMETSP1159-20121227_4405_1_TAXON_ID_88271_ORGANISM_"Picocystis_salinarum"_LENGTH_191_DNA_ID_CAMNT_0000928131_DNA_START_1_DNA_END_573_DNA_ORIENTATION_-_assembly_acc_CAM_ASM_000767/50-126
LRT-----------------------CLV----CH-----LVK--------SFE------------------
-Q---------------------------------------------------------------------F
A-T-E-----G----CDN--C--T--------FL-------------A--M-------------E-D-DT--
--E-KVYDCTSVNFE-GV------------------------------------------ISVV--D-P---
-------KT------SWCAKW------------MR-L---------------------T-------------
-----------------E-------A-----KP----G---CYAMQVD
>EP00237_Pycnococcus_provasolii_P006914_CAMPEP_0206125504_NCGR_PEP_ID_MMETSP1472-20131121_17516_1_ASSEMBLY_ACC_CAM_ASM_001108_TAXON_ID_41880_ORGANISM_"Pycnococcus_provasolii_Strain_RCC251"_LENGTH_158_DNA_ID_CAMNT_0053516423_DNA_START_1_DNA_END_477_DNA_ORI/59-135
LRA-----------------------CMR----CY-----LIK--------SSE------------------
-Q---------------------------------------------------------------------F
Y-D-Q-----G----CEN--C--P--------FL-------------H--L-------------E-G-DL--
--T-QVHDCTTTAFS-GL------------------------------------------LAIT--K-P---
-------TE------TWAGKW------------VR-V---------------------S-------------
-----------------H-------Q-----KP----G---VYALSVT
>EP00241_Pyramimonas_parkeae_P007636_CAMPEP_0114237812_NCGR_PEP_ID_MMETSP0058-20121206_7590_1_TAXON_ID_36894_ORGANISM_"Pyramimonas_parkeae_CCMP726"_LENGTH_159_DNA_ID_CAMNT_0001349879_DNA_START_1_DNA_END_478_DNA_ORIENTATION_/58-134
LRA-----------------------CLR----CR-----LLK--------SFN------------------
-Q---------------------------------------------------------------------F
Y-D-K-----G----CEN--C--P--------FL-------------S--L-------------R-E-DR--
--D-RINDATSTNFT-GM------------------------------------------ISVM--D-P---
-------KG------SWATRW------------SR-L---------------------G-------------
-----------------K-------F-----VP----G---CYALTIY
>EP00242_Pyramimonas_sp_CCMP2087_P012614_CAMPEP_0198197316_NCGR_PEP_ID_MMETSP1445-20131203_924_1_TAXON_ID_36898_ORGANISM_"Pyramimonas_sp._Strain_CCMP2087"_LENGTH_212_DNA_ID_CAMNT_0043866573_DNA_START_296_DNA_END_935_DNA_ORIENTATION_/20-95
LRA-----------------------CLR----CR-----LMK--------SFN------------------
-Q---------------------------------------------------------------------F
Y-E-N-----G----CEN--C--P--------FV-------------T----------------P-H-DR--
--D-RINDCITNNFS-GM------------------------------------------ISVM--D-P---
-------KG------SWAARW------------SR-L---------------------G-------------
-----------------K-------F-----VP----G---CYALTIY
>EP00243_Klebsormidium_subtile_P006456_TRINITY_DN2747_c0_g1_i1.p2_TRINITY_DN2747_c0_g1_TRINITY_DN2747_c0_g1_i1.p2_ORF_type_complete_len_122_score_15.36_TRINITY_DN2747_c0_g1_i1_631-996/18-94
LRA-----------------------CLR----CS-----LVK--------TFE------------------
-Q---------------------------------------------------------------------F
L-E-A-----G----CEN--C--D--------FF-------------V--M-------------E-R-DK--
--D-RVLECTTHNFS-GV------------------------------------------IALM--H-P---
-------DA------SWVARY------------QR-I---------------------G-------------
-----------------K-------F-----VP----G---CYAVHVA
>EP00244_Chara_vulgaris_P012139_TRINITY_DN6290_c0_g4_i1.p1_TRINITY_DN6290_c0_g4_TRINITY_DN6290_c0_g4_i1.p1_ORF_type_complete_len_115_score_10.54_TRINITY_DN6290_c0_g4_i1_163-507/15-91
LRA-----------------------CYR----CM-----LLK--------TYE------------------
-Q---------------------------------------------------------------------F
S-K-N-----G----CEN--C--T--------FF-------------K--M-------------E-E-EK--
--D-KVLECTTTNFS-GV------------------------------------------ISSM--D-P---
-------SG------SWAARW------------LR-I---------------------G-------------
-----------------R-------M-----VP----G---CYALSVT
>EP00245_Coleochaete_scutata_P007911_TRINITY_DN23723_c0_g1_i1.p1_TRINITY_DN23723_c0_g1_TRINITY_DN23723_c0_g1_i1.p1_ORF_type_complete_len_114_score_16.37_TRINITY_DN23723_c0_g1_i1_262-603/16-92
LRA-----------------------CLR----CM-----LLK--------TFE------------------
-Q---------------------------------------------------------------------F
R-E-I-----G----CEN--C--P--------FF-------------E--M-------------E-G-EK--
--E-RILDCTTPNFT-GV------------------------------------------ISVM--D-P---
-------QG------SWAARW------------QR-I---------------------G-------------
-----------------K-------F-----AP----G---CYALSVT
>EP00246_Nothoceros_aenigmaticus_P003957_TRINITY_DN1519_c0_g1_i1.p1_TRINITY_DN1519_c0_g1_TRINITY_DN1519_c0_g1_i1.p1_ORF_type_complete_len_115_score_10.89_TRINITY_DN1519_c0_g1_i1_344-688/16-92
LRV-----------------------CLR----CR-----LIK--------TYE------------------
-Q---------------------------------------------------------------------F
K-E-I-----G----CEN--C--P--------FF-------------A--M-------------E-H-DH--
--E-RVLECTSPSFT-GI------------------------------------------IASM--D-P---
-------VG------SWAARW------------KR-I---------------------N-------------
-----------------K-------F-----AP----G---CYALSVT
>EP00247_Physcomitrium_patens_P021148_XP_024377399.1_transcription_elongation_factor_SPT4_homolog_2-like_Physcomitrella_patens/15-91
LRV-----------------------CLR----CS-----LMK--------TYD------------------
-Q---------------------------------------------------------------------F
K-E-N-----G----CEN--C--L--------FF-------------N--M-------------D-K-DH--
--D-RVLECTTPNFA-GV------------------------------------------ISCM--D-P---
-------TS------SWASRW------------LR-I---------------------S-------------
-----------------K-------F-----VP----G---CYALTVT
>EP00248_Marchantia_polymorpha_P002327_PTQ28347.1_hypothetical_protein_MARPO_0166s0006_Marchantia_polymorpha/17-93
LRA-----------------------CLR----CS-----LVK--------TYK------------------
-Q---------------------------------------------------------------------F
T-D-V-----G----CEN--C--P--------FF-------------N--M-------------D-Q-DN--
--D-RVLDCTTPNFA-GV------------------------------------------IASM--D-P---
-------TS------SWAARW------------QR-I---------------------S-------------
-----------------K-------F-----VP----G---CYALSVT
>EP00249_Psilotum_nudum_P017913_c26548_g2_i1_orf_496-852/18-94
LRA-----------------------CLR----CR-----LVK--------TYD------------------
-Q---------------------------------------------------------------------F
K-D-L-----G----CEN--C--P--------FF-------------S--M-------------E-H-DH--
--D-RVLECTTPNFA-GL------------------------------------------ISSM--E-P---
-------TG------SWAARW------------LR-I---------------------S-------------
-----------------K-------F-----VP----G---CYALAIT
>EP00254_Amborella_trichopoda_P014708_XP_011627132.1_transcription_elongation_factor_SPT4_homolog_1_Amborella_trichopoda/16-92
LRA-----------------------CLR----CR-----LVK--------TYD------------------
-Q---------------------------------------------------------------------F
R-E-T-----G----CEN--C--P--------FF-------------N--M-------------D-K-DH--
--E-RVVDCTTPNFN-GI------------------------------------------ISCM--D-P---
-------TK------SWAARW------------LR-I---------------------S-------------
-----------------K-------F-----VP----G---CYTLAVS
>EP00255_Erythranthe_guttata_P011511_XP_012838773.1_PREDICTED_transcription_elongation_factor_SPT4_homolog_2-like_Erythranthe_guttata/21-97
LRA-----------------------CLR----CR-----LVK--------TYD------------------
-Q---------------------------------------------------------------------F
R-E-S-----G----CEN--C--P--------FF-------------Q--M-------------E-D-DH--
--E-RVVESTTPNFT-GI------------------------------------------ISVM--D-P---
-------TR------SWAARW------------LR-I---------------------G-------------
-----------------K-------F-----VP----G---CYTLAVS
>EP00258_Populus_trichocarpa_P049774_XP_024465793.1_transcription_elongation_factor_SPT4_homolog_2_isoform_X1_Populus_trichocarpa/16-89
LRA-----------------------CLR----CR-----LVK--------TYD------------------
-Q---------------------------------------------------------------------F
R-E-S-----G----CEN--C--P--------FF-------------K--M-------------D-E-DH--
--E-RVVDCTTPNFT-GI------------------------------------------ISVM--D-P---
-------SR------SWAARW------------LR-I---------------------D-------------
-----------------L-------Y-----LV----V---IHLL---
>EP00260_Arabidopsis_thaliana_P005662_NP_001190264.1_Transcription_initiation_Spt4-like_protein_Arabidopsis_thaliana/16-92
LRA-----------------------CLR----CR-----LVK--------TYD------------------
-Q---------------------------------------------------------------------F
R-D-S-----G----CEN--C--P--------FF-------------K--I-------------E-D-DH--
--E-RIVDVTTPNFN-GF------------------------------------------VSDR--R-E---
-------IN------LTHCNI------------LF-P---------------------G-------------
-----------------K-------F-----AP----G---CYTLAVS
>EP00260_Arabidopsis_thaliana_P005980_NP_001190609.1_SPT4_homolog_2_Arabidopsis_thaliana/16-79
LRA-----------------------CLR----CR-----LVK--------TYD------------------
-Q---------------------------------------------------------------------F
R-D-A-----G----CEN--C--P--------FF-------------K--M-------------E-E-DH--
--E-RIVEVTTPNFN-GI------------------------------------------ISVM--D-P---
-------SR------SWAARW------------LR-I-----------------------------------
------------------------------------------------
>EP00264_Hordeum_vulgare_P075401_HORVU2Hr1G029620.1_pep_chromosome_IBSC_v2_chr2H_106850261_106854124_1_gene_HORVU2Hr1G029620_transcript_HORVU2Hr1G029620.1_gene_biotype_protein_coding_transcript_biotype_protein_coding/57-133
LRA-----------------------CLR----CR-----LVK--------TYD------------------
-Q---------------------------------------------------------------------F
R-E-N-----G----CEN--C--P--------FL-------------D--M-------------D-K-DR--
--D-NVVSCTTANFT-GI------------------------------------------ISLM--D-P---
-------TR------SWAARW------------LR-I---------------------G-------------
-----------------R-------F-----IP----G---CYTLAVS
>EP00265_Oryza_sativa_P016395_NP_001060323.2_Os07g0623400_Oryza_sativa_Japonica_Group/31-99
LRA-----------------------CLR----CR-----LVK--------TYD------------------
-Q---------------------------------------------------------------------F
M-E-Q-----G----CEN--C--P--------FL-------------D--M-------------E-R-DH--
--D-NVVNCTTPNFT-GI------------------------------------------ISVM--D-P---
-------GR------SWAARW------------LR-I---------------------G-------------
-----------------E-------Y-----VA---------------
>EP00267_Zea_mays_P056319_XP_023156355.1_uncharacterized_protein_LOC103633439_isoform_X1_Zea_mays/27-105
LRS-----------------------RFT----SL-----PLK--G--------------------------
-R---------------------------------------------------------------------F
E-DW------G----FRFSWCG-P--------FSA------------A--A-------------K-A-ER--
--L-NVVNCTTPNFT-RI------------------------------------------ISLM--D-P---
-------SR------SWAARW------------LR-I---------------------G-------------
-----------------R-------F-----IP----G---CYTLAVS
>EP00268_Persea_americana_P007877_TRINITY_DN13009_c0_g1_i1.p1_TRINITY_DN13009_c0_g1_TRINITY_DN13009_c0_g1_i1.p1_ORF_type_internal_len_111_score_10.74_TRINITY_DN13009_c0_g1_i1_3-332/1-51
---------------------------FT-------------------------------------------
------------------------------------------------------------------------
----------G----RRNGIIG-K--------LSR------------G------------------------
-----------PCLC-RI------------------------------------------ISVM--D-P---
-------SK------SWAARW------------LR-I---------------------G-------------
-----------------K-------F-----VP----G---CYTLTVA
>EP00268_Persea_americana_P007878_TRINITY_DN13009_c0_g1_i3.p1_TRINITY_DN13009_c0_g1_TRINITY_DN13009_c0_g1_i3.p1_ORF_type_5prime_partial_len_165_score_7.89_TRINITY_DN13009_c0_g1_i3_342-836/67-140
LRA-----------------------CLR----CR-----LVK--------TYD------------------
-Q---------------------------------------------------------------------F
R-E-S-----G----CEN--C--P--------FF-------------D--------------------DS--
--E-RVAEWTTPNFT-GI------------------------------------------ISVM--D-P---
-------SK------SWAARW------------LR-I---------------------G-------------
-----------------K-------F-----VP----G---CYTLTVA
>EP00269_Selaginella_moellendorffii_P011609_XP_002988187.1_transcription_elongation_factor_SPT4_homolog_2_Selaginella_moellendorffii/19-95
LRA-----------------------CLR----CR-----LVK--------TYD------------------
-Q---------------------------------------------------------------------F
N-K-N-----G----CEN--C--K--------FF-------------H--M-------------E-Q-EH--
--D-RILECTTVNFS-GL------------------------------------------ISSM--D-P---
-------TG------SWAARW------------LR-I---------------------S-------------
-----------------K-------F-----VP----G---CYALAVS
>EP00269_Selaginella_moellendorffii_P017455_XP_024518101.1_transcription_elongation_factor_SPT4_homolog_2-like_Selaginella_moellendorffii/30-101
YVA-----------------------CLG----CH-----LVK--------SQL------------------
-Q---------------------------------------------------------------------F
A-T-D-----G----CEN--C--G-------NFF--------------------------------------
--G-SVEESTTSLFT-GV------------------------------------------VSIM--D-S---
-------SQ------SWVAKW------------MR-I---------------------E-------------
-----------------R-------L-----LP----G---CYAITVE
>EP00270_Netrium_digitus_P002783_TRINITY_DN1314_c0_g1_i3.p1_TRINITY_DN1314_c0_g1_TRINITY_DN1314_c0_g1_i3.p1_ORF_type_5prime_partial_len_118_score_9.33_TRINITY_DN1314_c0_g1_i3_283-636/19-95
LRA-----------------------CLR----CS-----LLK--------TYE------------------
-Q---------------------------------------------------------------------F
M-D-R-----G----CEN--C--P--------FF-------------Q--M-------------A-G-EH--
--D-RVLECTTPNFT-GI------------------------------------------ISSM--D-P---
-------ST------GWAARW------------LR-I---------------------S-------------
-----------------R-------S-----VP----G---CYALSVT
>EP00271_Cylindrocystis_brebissonii_P000079_TRINITY_DN1007_c1_g1_i1.p1_TRINITY_DN1007_c1_g1_TRINITY_DN1007_c1_g1_i1.p1_ORF_type_5prime_partial_len_171_score_2.73_TRINITY_DN1007_c1_g1_i1_1443-1955/72-148
LRA-----------------------CLR----CG-----LLK--------SYE------------------
-Q---------------------------------------------------------------------F
R-E-M-----G----CEN--C--P--------FF-------------D--M-------------P-G-DN--
--E-RILECTTSNFT-GV------------------------------------------FCSM--D-P---
-------DT------SWAAKW------------LR-I---------------------S-------------
-----------------R-------S-----VP----G---CYALSVT
>EP00279_Guillardia_theta_P016392_XP_005834111.1_hypothetical_protein_GUITHDRAFT_152167_Guillardia_theta_CCMP2712/26-97
LRA-----------------------CLK----CH-----LVL--------PAR------------------
-Q---------------------------------------------------------------------F
D-R-Q-----G----CAN--C--G--------------------------------------------TR--
--ENYADEYCTVNFT-GI------------------------------------------SAIT--Q-P---
-------QH------SWVSRW------------LD-K---------------------Q-------------
-----------------D-------L-----KP----G---CYALEVA
>EP00281_Chroomonas_sp_CCMP1168_P030094_CAMPEP_0206244914_NCGR_PEP_ID_MMETSP0047_2-20121206_18418_1_ASSEMBLY_ACC_CAM_ASM_000192_TAXON_ID_195065_ORGANISM_"Chroomonas_mesostigmatica_cf_Strain_CCMP1168"_LENGTH_103_DNA_ID_CAMNT_0053670179_DNA_START_109_DNA_EN/23-96
LRA-----------------------CLM----CH-----LVK--------HVK------------------
-Q---------------------------------------------------------------------F
E-K-E-----G----CDN--CK-D--------RF----------------------------------ER--
--E-NVDDFASVNFT-GV------------------------------------------AAIM--Q-P---
-------EQ------SWVGKW------------LK-K---------------------Q-------------
-----------------K-------L-----VP----G---CYALEVI
>EP00282_Hemiselmis_andersenii_P008652_CAMPEP_0114170806_NCGR_PEP_ID_MMETSP0043_2-20121206_34351_1_TAXON_ID_464988_ORGANISM_"Hemiselmis_andersenii_Strain_CCMP644"_LENGTH_224_DNA_ID_CAMNT_0001268465_DNA_START_1_DNA_END_671_DNA_ORIENTATION_/88-177
LRA-----------------------CCM----CG-----MLK--------TQD------------------
-M---------------------------------------------------------------------W
L-D-Y-----G----CDN--C--P--------FLL------------P-PG-------------S-K-DT--
--D-RIEGATTSLWS-GL------------------------------------------WSVCA-E-P---
-------ED---LAVSNVVRD---------KFPNG-L-----H-------------TAS-------------
-----------------K-------------LPAK--G---VYCLGFF
>EP00282_Hemiselmis_andersenii_P035271_CAMPEP_0169434090_NCGR_PEP_ID_MMETSP1042-20121227_4343_1_TAXON_ID_464988_ORGANISM_"Hemiselmis_andersenii_Strain_CCMP1180"_LENGTH_128_DNA_ID_CAMNT_0009544641_DNA_START_1_DNA_END_387_DNA_ORIENTATION_-/48-121
LRA-----------------------CLK----CH-----MVK--------HIK------------------
-Q---------------------------------------------------------------------F
E-K-D-----G----CEN--CG-E--------NF----------------------------------ER--
--E-ACEDYCSVNFT-GV------------------------------------------AAIM--Y-P---
-------DD------SWVARW------------LR-K---------------------Q-------------
-----------------N-------L-----KP----G---CYALEVY
>EP00283_Hemiselmis_rufescens_P024763_CAMPEP_0173438700_NCGR_PEP_ID_MMETSP1357-20121228_20557_1_TAXON_ID_77926_ORGANISM_"Hemiselmis_rufescens_Strain_PCC563"_LENGTH_157_DNA_ID_CAMNT_0014404011_DNA_START_1_DNA_END_472_DNA_ORIENTATION_-/27-99
LRA-----------------------CLT----CH-----MVK--------HIK------------------
-Q---------------------------------------------------------------------F
E-K-D-----G----CEN--C--P--------DF----------------------------------ER--
--E-ACEDFCSVNFT-GV------------------------------------------AAIM--N-P---
-------ED------SWVARW------------LR-K---------------------Q-------------
-----------------N-------L-----KL----G---AMPLRST
>EP00285_Hemiselmis_virescens_P010269_CAMPEP_0173378872_NCGR_PEP_ID_MMETSP1356-20130122_1986_1_TAXON_ID_77927_ORGANISM_"Hemiselmis_virescens_Strain_PCC157"_NCGR_SAMPLE_ID_MMETSP1356_ASSEMBLY_ACC_CAM_ASM_000847_LENGTH_130_DNA_ID_CAMNT_0014332087_DNA_START_/26-99
LRA-----------------------CLT----CH-----MVK--------HIK------------------
-Q---------------------------------------------------------------------F
E-K-D-----G----CEN--CT-D--------DF----------------------------------EK--
--E-NTDDYCSVNFT-GV------------------------------------------AAIM--N-P---
-------DD------SWVARW------------LK-K---------------------Q-------------
-----------------N-------L-----KP----A---CYALEVH
>EP00286_Rhodomonas_abbreviata_P015987_CAMPEP_0181319192_NCGR_PEP_ID_MMETSP1101-20121128_17433_1_TAXON_ID_46948_ORGANISM_"Rhodomonas_abbreviata_Strain_Caron_Lab_Isolate"_LENGTH_103_DNA_ID_CAMNT_0023426761_DNA_START_101_DNA_END_412_DNA_ORIENTATION_/23-96
LRA-----------------------CTH----CH-----LVK--------HVK------------------
-Q---------------------------------------------------------------------F
E-R-E-----G----CEN--CG-R--------NF----------------------------------EK--
--D-AYDEHCSVNFT-GV------------------------------------------AAIM--Q-P---
-------DN------SWVARW------------LR-K---------------------Q-------------
-----------------N-------L-----KP----G---CYALEVA
>EP00290_Baffinella_frigidus_P012897_CAMPEP_0180151782_NCGR_PEP_ID_MMETSP0986-20121125_22351_1_TAXON_ID_697907_ORGANISM_"non_described_non_described_Strain_CCMP2293"_LENGTH_102_DNA_ID_CAMNT_0022099177_DNA_START_32_DNA_END_340_DNA_ORIENTATION_/24-96
LRA-----------------------CIG----CH-----LVK--------HVK------------------
-Q---------------------------------------------------------------------F
E-R-D-----G----CEN--C--E--------QS----------------------------------HG--
--D-DYEDKMSVNFT-GV------------------------------------------AAIM--Q-P---
-------NQ------SWVARW------------LR-K---------------------Q-------------
-----------------N-------M-----VP----G---CYALEVA
>EP00291_Cryptomonas_curvata_P023194_CAMPEP_0172158646_NCGR_PEP_ID_MMETSP1050-20130122_4495_1_TAXON_ID_233186_ORGANISM_"Cryptomonas_curvata_Strain_CCAP979_52"_LENGTH_216_DNA_ID_CAMNT_0012828075_DNA_START_204_DNA_END_849_DNA_ORIENTATION_-/77-164
LRC-----------------------CCM----CG-----LLK--------TPQ------------------
-M---------------------------------------------------------------------W
L-D-Y-----G----CEN--C--P--------FLL------------E-PA-------------S-N-DK--
--K-XMEAVTTXCWN-GM------------------------------------------WVXLTDD-P---
-------GD------SSVVAE---------KFPRG-V----L--------------SPS-------------
-----------------A-------------VPCK--G---LYTLGFF
>EP00291_Cryptomonas_curvata_P027434_CAMPEP_0172211072_NCGR_PEP_ID_MMETSP1050-20130122_36190_1_TAXON_ID_233186_ORGANISM_"Cryptomonas_curvata_Strain_CCAP979_52"_LENGTH_102_DNA_ID_CAMNT_0012891465_DNA_START_1_DNA_END_308_DNA_ORIENTATION_-/23-95
LRA-----------------------CLA----CH-----LVK--------TAK------------------
-Q---------------------------------------------------------------------F
E-R-D-----G----CEN--C--A--------DV----------------------------------DG--
--H-DMDQWTTINFT-GI------------------------------------------AAIT--Q-P---
-------RA------SWVSRW------------LR-K---------------------Q-------------
-----------------D-------L-----KP----G---CYALEVV
>EP00292_Cryptomonas_paramecium_P017774_CAMPEP_0113712950_NCGR_PEP_ID_MMETSP0038_2-20120614_31697_1_TAXON_ID_2898_ORGANISM_"Cryptomonas_paramecium"_LENGTH_108_DNA_ID_CAMNT_0000639575_DNA_START_1_DNA_END_319_DNA_ORIENTATION_-_assembly_acc_CAM_ASM_000170/1-62
---------------------------------------------------XVR------------------
-Q---------------------------------------------------------------------F
Q-S-G-----G----CEN--C--G----------------------------------------E-R-DG--
--D-DLDSWTTVNFT-GM------------------------------------------AAIA--Q-P---
-------KG------SWVSRW------------LR-K---------------------E-------------
-----------------D-------L-----KP----G---CYALEVV
>EP00294_Goniomonas_avonlea_P004568_CAMPEP_0114562518_NCGR_PEP_ID_MMETSP0114-20121206_12572_1_TAXON_ID_31324_ORGANISM_"Goniomonas_sp_Strain_m"_LENGTH_95_DNA_ID_CAMNT_0001748209_DNA_START_35_DNA_END_318_DNA_ORIENTATION_/16-92
LRA-----------------------CLC----CK-----LIK--------TET------------------
-Q---------------------------------------------------------------------F
N-Q-Q-----G----CDN--C--P--------SL-------------N--M-------------R-G-HK--
--D-TVLECSSQNFT-GL------------------------------------------VAQM--S-M---
-------AE------SWVARR------------EG-L---------------------V-------------
-----------------Q-------K-----VP----G---VYAMQVL
>EP00295_Goniomonas_pacifica_P001952_CAMPEP_0175805382_NCGR_PEP_ID_MMETSP0107_2-20121207_626_1_TAXON_ID_195067_ORGANISM_"Goniomonas_pacifica_Strain_CCMP1869"_NCGR_SAMPLE_ID_MMETSP0107_2_ASSEMBLY_ACC_CAM_ASM_000203_LENGTH_112_DNA_ID_CAMNT_0017116799_DNA_ST/17-94
LRA-----------------------CLC----CH-----LVK--------TQD------------------
-E---------------------------------------------------------------------F
Y-K-F-----G----CDN--C--P--------RL-------------G--M-------------R-G-QK--
--E-TVADCASMNFQ-GL------------------------------------------VAAM--D-T---
-------TDK-----SWVSRR------------QG-L---------------------V-------------
-----------------Q-------R-----VP----G---CYAMEVL
>EP00297_Palpitomonas_bilix_P015595_CAMPEP_0113867254_NCGR_PEP_ID_MMETSP0780_2-20120614_319_1_TAXON_ID_652834_ORGANISM_"Palpitomonas_bilix"_LENGTH_101_DNA_ID_CAMNT_0000852181_DNA_START_78_DNA_END_383_DNA_ORIENTATION_-_assembly_acc_CAM_ASM_000599/34-97
LMA-----------------------CKN----CR-----KMR--------PPP------------------
-E---------------------------------------------------------------------N
G-R-D-----G---QCS---C--G------------------------------------------------
------SDDFTKDFE-GY------------------------------------------MMIT--N-P---
-------EK------SYFAKS------------QG-I---------------------R-------------
-------------------------------EP----G---CYAVRVN
>EP00298_Acanthocystis_sp_HF-20_P015596_c2118_g1_i1.p1_GENE.c2118_g1_i1_c2118_g1_i1.p1_ORF_type_5prime_partial_len_134_score_40.68_c2118_g1_i1_29-430/23-100
LRA-----------------------CIR----CG-----LVK--------PFE------------------
-Q---------------------------------------------------------------------F
K-A-E-----G----CDN--C--E-------GHL-------------Q--F-------------R-N-DE--
--K-AVRTYTTDDFQ-GL------------------------------------------ISLI--Q-P---
-------KK------SWVAKW------------QH-I---------------------S-------------
-----------------R-------L-----CS----G---CYAVTVN
>EP00299_Pterocystis_sp_00344_P008505_c3255_g1_i1.p1_GENE.c3255_g1_i1_c3255_g1_i1.p1_ORF_type_3prime_partial_len_115_score_12.95_c3255_g1_i1_59-400/17-94
LRA-----------------------CLR----CG-----LLK--------SFD------------------
-Q---------------------------------------------------------------------F
K-S-M-----G----CEN--C--N-------ECI-------------S--F-------------K-G-RE--
--E-TVRSCTTDDFQ-GM------------------------------------------VSII--N-P---
-------DR------SWVARW------------QR-V---------------------G-------------
-----------------T-------L-----AA----G---CYAVAVH
>EP00301_Raphidiophrys_heterophryoidea_P016539_c2612_g1_i1.p1_GENE.c2612_g1_i1_c2612_g1_i1.p1_ORF_type_5prime_partial_len_118_score_17.33_c2612_g1_i1_2-355/30-107
LRA-----------------------CLR----CG-----LIK--------TYR------------------
-Q---------------------------------------------------------------------F
L-S-Q-----G----CDN--CE-G--------IL-------------G--F-------------R-G-KE--
--E-LVRLNTTESFE-GM------------------------------------------VSLI--Q-P---
-------QG------SWVAKY------------VN-I---------------------E-------------
-----------------R-------F-----VP----G---CYAVSVQ
>EP00302_Diacronema_sp_CCMP2436_P031837_CAMPEP_0179996590_NCGR_PEP_ID_MMETSP0984-20121128_7687_1_TAXON_ID_483367_ORGANISM_"non_described_non_described_Strain_CCMP_2436"_LENGTH_234_DNA_ID_CAMNT_0021916133_DNA_START_1_DNA_END_704_DNA_ORIENTATION_-/37-113
LRA-----------------------CLV----SR-----LVK--------TET------------------
-Q---------------------------------------------------------------------W
L-D-E-----G----CEN--V--P--------SL-------------P--M-------------R-G-DR--
--D-AMMQCTTPHFD-GL------------------------------------------VAMM--D-P---
-------SK------SWVGRW------------QG-I---------------------S-------------
-----------------K-------L-----HP----G---VYALKVY
>EP00304_Pavlova_gyrans_P004671_CAMPEP_0206062708_NCGR_PEP_ID_MMETSP1466-20131121_57827_1_ASSEMBLY_ACC_CAM_ASM_001126_TAXON_ID_44452_ORGANISM_"Pavlova_gyrans_Strain_CCMP608"_LENGTH_149_DNA_ID_CAMNT_0053438073_DNA_START_1_DNA_END_445_DNA_ORIENTATION_/28-104
LRA-----------------------CLV----SK-----LIK--------TEA------------------
-Q---------------------------------------------------------------------W
L-E-E-----G----CEN--V--P--------EL-------------P--M-------------R-G-DR--
--D-AMLQCTTPHFD-GM------------------------------------------VALM--D-P---
-------GK------SWVGRW------------QG-I---------------------S-------------
-----------------K-------L-----HP----G---CYALKVY
>EP00307_Rebecca_sp_RCC1486_P014289_CAMPEP_0119408508_NCGR_PEP_ID_MMETSP1335-20130426_2047_1_TAXON_ID_259385_ORGANISM_"Chrysoculter_rhomboideus_Strain_RCC1486"_LENGTH_144_DNA_ID_CAMNT_0007432761_DNA_START_1_DNA_END_435_DNA_ORIENTATION_/43-119
LRA-----------------------CLV----SK-----LVK--------TEA------------------
-Q---------------------------------------------------------------------F
I-E-E-----G----CEN--V--P--------EL-------------P--I-------------R-G-DR--
--D-AMLQCTTPHFD-GM------------------------------------------VALM--D-P---
-------EK------SWVGRW------------QG-I---------------------S-------------
-----------------K-------L-----HP----G---CYALKVY
>EP00308_Calcidiscus_leptoporus_P002683_CAMPEP_0119379968_NCGR_PEP_ID_MMETSP1334-20130426_54911_1_TAXON_ID_127549_ORGANISM_"Calcidiscus_leptoporus_Strain_RCC1130"_LENGTH_121_DNA_ID_CAMNT_0007399627_DNA_START_1_DNA_END_365_DNA_ORIENTATION_/19-94
LRA-----------------------CMV----TG-----LVK--------TEE------------------
-Q---------------------------------------------------------------------W
L-R-D-----G----NDN--I--D--------CF-------------D--T-------------T---DR--
--E-LMFEVTSPNFE-GL------------------------------------------VAMM--R-P---
-------DD------SWVARW------------QG-I---------------------V-------------
-----------------K-------F-----VP----G---CYALRVR
>EP00312_Isochrysidales_sp_CCMP1244_P005160_CAMPEP_0196690220_NCGR_PEP_ID_MMETSP1090-20130531_19781_1_TAXON_ID_37098_ORGANISM_"Isochrysis_sp_Strain_CCMP1244"_LENGTH_144_DNA_ID_CAMNT_0042029309_DNA_START_1_DNA_END_433_DNA_ORIENTATION_/38-114
LRA-----------------------CMV----TG-----LVK--------TEE------------------
-Q---------------------------------------------------------------------W
V-R-D-----G----SEN--V--P--------FL-------------L--S-------------P-N-ER--
--E-IVFEVTSPNFD-GL------------------------------------------VAMM--K-P---
-------DE------SWVARW------------QG-I---------------------T-------------
-----------------T-------F-----VP----G---CYALRVR
>EP00316_Scyphosphaera_apsteinii_P025205_CAMPEP_0119309738_NCGR_PEP_ID_MMETSP1333-20130426_16374_1_TAXON_ID_418940_ORGANISM_"Scyphosphaera_apsteinii_Strain_RCC1455"_LENGTH_149_DNA_ID_CAMNT_0007313753_DNA_START_1_DNA_END_444_DNA_ORIENTATION_/29-105
LRA-----------------------CLV----TG-----LVK--------TEE------------------
-Q---------------------------------------------------------------------W
I-R-D-----G----NEN--V--T--------CL-------------D--T-------------T-N-DR--
--E-MMFECTSPNFE-GL------------------------------------------VAMM--T-P---
-------NE------SWVARW------------QG-I---------------------T-------------
-----------------S-------F-----VP----G---CYALRVK
>EP00320_Phaeocystis_rex_P021984_CAMPEP_0119070584_NCGR_PEP_ID_MMETSP1178-20130426_42428_1_TAXON_ID_33656_ORGANISM_"unid_sp_Strain_CCMP2000"_LENGTH_134_DNA_ID_CAMNT_0007052435_DNA_START_1_DNA_END_404_DNA_ORIENTATION_/34-110
LRA-----------------------CLV----TG-----LVK--------TEE------------------
-Q---------------------------------------------------------------------W
L-R-D-----G----NDN--V--P--------CL-------------E--L-------------N-G-DR--
--E-KMFECTSADFD-GM------------------------------------------AAMM--Q-P---
-------KE------SWVARW------------QA-I---------------------G-------------
-----------------T-------F-----VP----G---CYALRVR
>EP00321_Phaeocystis_globosa_P020320_CAMPEP_0118827986_NCGR_PEP_ID_MMETSP1162-20130426_16329_1_TAXON_ID_33656_ORGANISM_"Phaeocystis_Sp_Strain_CCMP2710"_LENGTH_137_DNA_ID_CAMNT_0006758881_DNA_START_1_DNA_END_412_DNA_ORIENTATION_-/35-113
LRA-----------------------CLV----TG-----LVK--------TEE------------------
-Q---------------------------------------------------------------------W
L-R-E-----G----NDN--V--P--------CL-------------E--L-------------E-R-DR--
--E-KMFECTSADFD-GM------------------------------------------AAIM--Q-P---
-------NA------SWVARW------------QG-V---------------------AS------------
----------------PN-------F-----VP----G---CYALRVR
>EP00322_Chrysochromulina_rotalis_P030764_CAMPEP_0115846486_NCGR_PEP_ID_MMETSP0287-20121206_9886_1_TAXON_ID_412157_ORGANISM_"Chrysochromulina_rotalis_Strain_UIO044"_LENGTH_132_DNA_ID_CAMNT_0003300279_DNA_START_1_DNA_END_398_DNA_ORIENTATION_-/29-105
LRA-----------------------CLV----TG-----LVK--------TED------------------
-Q---------------------------------------------------------------------F
Y-R-E-----G----NDN--V--P--------CL-------------A--M-------------A-G-DR--
--E-MVHECTSSNFD-GM------------------------------------------VAMM--K-P---
-------QE------SWAARW------------QG-I---------------------S-------------
-----------------N-------F-----VP----G---CYALRVK
>EP00324_Dicrateria_rotunda_P006161_CAMPEP_0206153320_NCGR_PEP_ID_MMETSP1474-20131121_569_1_ASSEMBLY_ACC_CAM_ASM_001110_TAXON_ID_97495_ORGANISM_"Imantonia_sp._Strain_RCC918"_LENGTH_197_DNA_ID_CAMNT_0053551111_DNA_START_1_DNA_END_590_DNA_ORIENTATION_/26-102
LRA-----------------------CLV----TG-----LVK--------TEE------------------
-Q---------------------------------------------------------------------W
V-Q-T-----G----NEN--L--P--------FL-------------Q--M-------------A-N-ER--
--D-IVLECTSANFD-GL------------------------------------------MAVM--K-P---
-------KE------SWAARW------------QG-V---------------------Q-------------
-----------------D-------Y-----VP----G---CYALRVK
>EP00325_Prymnesiales_sp_UTEX-LB-985_P000911_CAMPEP_0174703546_NCGR_PEP_ID_MMETSP1094-20130205_7454_1_TAXON_ID_156173_ORGANISM_"Chrysochromulina_brevifilum_Strain_UTEX_LB_985"_LENGTH_128_DNA_ID_CAMNT_0015901481_DNA_START_55_DNA_END_440_DNA_ORIENTATION_-/20-97
LRA-----------------------CLV----TG-----LVK--------TEE------------------
-Q---------------------------------------------------------------------W
Y-K-D-----G----NDN--L--D--------CL-------------N--M-------------K-G-DR--
--D-MVSECTSNNFD-GL------------------------------------------VAMM--K-P---
-------SE------SWVARW------------QG-I---------------------S-------------
----------------VR-------F-----VP----G---CYALRVK
>EP00326_Haptolina_ericina_P023834_CAMPEP_0181186044_NCGR_PEP_ID_MMETSP1096-20121128_9830_1_TAXON_ID_156174_ORGANISM_"Chrysochromulina_ericina_Strain_CCMP281"_NCGR_SAMPLE_ID_MMETSP1096_ASSEMBLY_ACC_CAM_ASM_000453_LENGTH_100_DNA_ID_CAMNT_0023274927_DNA_STA/1-73
---------------------------LV----TG-----LIK--------TED------------------
-Q---------------------------------------------------------------------W
L-R-D-----G----NEN--L--P--------CL-------------E--M-------------M-N-DR--
--E-MVQACTSPNFD-GM------------------------------------------VAVM--T-P---
-------NA------SWTARW------------QG-L---------------------T-------------
-----------------N-------Y-----VP----G---CYALRVK
>EP00327_Prymnesium_parvum_P035043_CAMPEP_0195620584_NCGR_PEP_ID_MMETSP0815-20121206_15225_1_TAXON_ID_97485_ORGANISM_"Prymnesium_parvum_Strain_Texoma1"_LENGTH_128_DNA_ID_CAMNT_0040761259_DNA_START_1_DNA_END_386_DNA_ORIENTATION_/26-102
LRA-----------------------CLV----TG-----LVK--------TED------------------
-Q---------------------------------------------------------------------W
L-R-D-----G----NEN--V--E--------CF-------------E--M-------------A-R-DR--
--E-VVLSCTSAKFD-GL------------------------------------------MAVM--K-P---
-------EQ------SWTAKW------------QG-V---------------------S-------------
-----------------R-------Y-----VP----G---CYALRVS
>EP00334_Paramecium_tetraurelia_P020640_XP_001443635.1_hypothetical_protein_(macronuclear)_Paramecium_tetraurelia_strain_d4-2/25-92
LRA-----------------------CQF----CG-----LLL--------TLE------------------
-Q---------------------------------------------------------------------W
N-KIT-----Q----CLNG-C---------------------------------------------------
------SADQTKIYS-GV------------------------------------------ICVM--K-P---
-------SK------SWVIKK------------LG-N---------------------S-------------
-----------------K------NI-----HP----G---LYAIDVQ
>EP00334_Paramecium_tetraurelia_P035077_XP_001458095.1_hypothetical_protein_(macronuclear)_Paramecium_tetraurelia_strain_d4-2/24-91
LKA-----------------------CQQ----CG-----MVL--------TVE------------------
-Q---------------------------------------------------------------------W
N-R-EV----E----CPNS-C---------------------------------------------------
------NASQTKLFS-GM------------------------------------------ICVL--K-P---
-------SQ------SWVIRK------------LG-N---------------------P-------------
-----------------K------SI-----HP----G---LYAIDVQ
>EP00336_Pseudocohnilembus_persalinus_P012706_KRX10780.1_hypothetical_protein_PPERSA_00950_Pseudocohnilembus_persalinus/76-160
FRA-----------------------CVR----CH-----LIK--------TEQ------------------
-Q---------------------------------------------------------------------F
K-E-K-----S----CEN--C--K-------QYL-------------D-KL------------IR---DGA-
--D---MKSLFVKYQ-GM------------------------------------------IGLA--D-V---
-------KT------SWLGRKINSQ-----IVDQN-Q---------------------K-------------
-----------------D-------I-----VA----G---GYALCVY
>EP00339_Tiarina_fusa_P028196_CAMPEP_0117033838_NCGR_PEP_ID_MMETSP0472-20121206_24146_1_TAXON_ID_693140_ORGANISM_"Tiarina_fusus_Strain_LIS"_NCGR_SAMPLE_ID_MMETSP0472_ASSEMBLY_ACC_CAM_ASM_000603_LENGTH_149_DNA_ID_CAMNT_0004742863_DNA_START_189_DNA_END_636_/36-112
IRA-----------------------CKR----CG-----ILK--------TVE------------------
-Q---------------------------------------------------------------------F
A-N-D-----G----CEN--C--P--------FL-------------D--M-------------A-D-NT--
--E-RCIMCTTPFFE-GQ------------------------------------------AAIM--D-P---
-------RE------SWAAKW------------XR-T---------------------D-------------
-----------------N-------Y-----LP----G---VYAIAVT
>EP00341_Mesodinium_pulex_P001766_CAMPEP_0116956276_NCGR_PEP_ID_MMETSP0467-20121206_43224_1_TAXON_ID_283647_ORGANISM_"Mesodinium_pulex_Strain_SPMC105"_LENGTH_102_DNA_ID_CAMNT_0004642693_DNA_START_21_DNA_END_329_DNA_ORIENTATION_/4-80
LRA-----------------------CVC----CR-----LVK--------GED------------------
-Q---------------------------------------------------------------------F
V-K-E-----G----CNN--C--E--------FF-------------G--M-------------K-D-DM--
--G-RVIQCTSPNFE-GL------------------------------------------IAIL--N-P---
-------YD------SWVTKY------------TQ-N---------------------R-------------
-----------------N-------F-----KP----G---MYAIDVT
>EP00345_Euplotes_harpa_P018150_CAMPEP_0168343920_NCGR_PEP_ID_MMETSP0213-20121227_16456_1_TAXON_ID_151035_ORGANISM_"Euplotes_harpa_Strain_FSP1.4"_LENGTH_32_DNA_ID__DNA_START__DNA_END__DNA_ORIENTATION/1-27
------------------------------------------------------------------------
------------------------------------------------------------------------
------------------------------------------------------------------------
---------------------------------------------------------------M--D-P---
-------DF------SWVAKH------------KR-L---------------------K-------------
-----------------N-------L-----LP----G---CYAIDVN
>EP00347_Sterkiella_histriomuscorum_P003826_403362791/21-90
QQA-----------------------CTG----CG-----LIL--------TSS------------------
-Q---------------------------------------------------------------------W
K-E-N-----G---SCPN--C--K------------------------------------------------
--D-EAHLETTNDFG-GV------------------------------------------VALM--H-P---
-------KE------SWVAKW------------NN-F---------------------T-------------
-----------------K-------F-----VP----G---LYAIQFQ
>EP00347_Sterkiella_histriomuscorum_P011388_403372650/69-140
LRA-----------------------CIY----CK-----LVL--------NQE------------------
-K---------------------------------------------------------------------W
S-KLK-----Q----CPN--C--P--------------------------------------------ES--
--S-ASLDETTDNYE-SL------------------------------------------ISLV--L-P---
-------LK------SWVAQW------------QQ-M---------------------R-------------
-----------------N-------C-----IP----G---IYAMAVR
>EP00348_Stylonychia_lemnae_P000777_CDW71838.1_UNKNOWN_Stylonychia_lemnae/64-135
LRA-----------------------CNY----CK-----LVL--------NQE------------------
-K---------------------------------------------------------------------W
G-KLK-----Q----CPN--C--P--------------------------------------------ES--
--L-AGLDETTDNFE-SL------------------------------------------ISLV--L-P---
-------MK------SWVAEW------------QQ-M---------------------K-------------
-----------------N-------L-----IP----G---IYALGIR
>EP00348_Stylonychia_lemnae_P012542_CDW83675.1_UNKNOWN_Stylonychia_lemnae/20-88
LEA-----------------------CKD----CK-----IIL--------SSN------------------
-Q---------------------------------------------------------------------W
R-SIK-----S----CPN--C--G------------------------------------------------
----DVTPETTSNFG-GM------------------------------------------VSVM--D-S---
-------KH------SWVARY------------NE-F---------------------Q-------------
-----------------G-------L-----VP----G---IYAIQLQ
>EP00349_Pseudokeronopsis_sp_Brazil_P005576_CAMPEP_0202962282_NCGR_PEP_ID_MMETSP1396-20130829_6377_1_ASSEMBLY_ACC_CAM_ASM_000872_TAXON_ID__ORGANISM_"Pseudokeronopsis_sp._Strain_Brazil"_LENGTH_72_DNA_ID_CAMNT_0049682735_DNA_START_169_DNA_END_387_DNA_ORIENT/1-28
------------------------------------------------------------------------
------------------------------------------------------------------------
------------------------------------------------------------------------
--------------------------------------------------------------MI--L-P---
-------NQ------SWVARW------------NN-L---------------------T-------------
-----------------K-------Q-----VP----G---IYAVSLL
>EP00356_Strombidium_inclinatum_P002146_CAMPEP_0170480726_NCGR_PEP_ID_MMETSP0208-20121228_1454_1_TAXON_ID_197538_ORGANISM_"Strombidium_inclinatum_Strain_S3"_LENGTH_155_DNA_ID_CAMNT_0010753319_DNA_START_1_DNA_END_466_DNA_ORIENTATION_-/36-114
LRA-----------------------CTT----CK-----LIM--------SDS------------------
-Q---------------------------------------------------------------------W
Q-K-RERKK-GITFLCPN---Q-A--------VM--------------------------------------
--P-HHEMRTTPYFT-GL------------------------------------------VSIF--K-P---
-------GQ------SWVGRF------------NG-L---------------------E-------------
-----------------G-------L-----LP----G---IYAVHIL
>EP00359_Climacostomum_virens_P005700_CAMPEP_0204918310_NCGR_PEP_ID_MMETSP1397-20131031_16071_1_ASSEMBLY_ACC_CAM_ASM_000891_TAXON_ID_49980_ORGANISM_"Climacostomum_Climacostomum_virens_Strain_Stock_W-24"_LENGTH_101_DNA_ID_CAMNT_0052091563_DNA_START_1_DNA_E/10-86
LRA-----------------------CLK----CK-----LVK--------TEA------------------
-Q---------------------------------------------------------------------W
V-Q-E-----G----CEN--C--E--------DL-------------A--M-------------Q-N-DI--
--E-RVQDCTSAFFE-GL------------------------------------------IAMM--S-P---
-------ND------SWVSRW------------NG-L---------------------E-------------
-----------------R-------R-----SP----G---CYAVDVE
>EP00364_Plasmodium_chabaudi_P002350_XP_016655205.1_transcription_factor_putative_Plasmodium_chabaudi_chabaudi/41-117
LRA-----------------------CLS----CR-----LLQ--------TEA------------------
-E---------------------------------------------------------------------F
Y-Q-S-----G----CSN--C--K--------FL-------------Q--M-------------T-G-DR--
--H-RIQDCTTENFS-GF------------------------------------------IAIT--T-P---
-------TK------SWIAQY------------ND-L---------------------S-------------
-----------------K-------F-----NP----G---FYALQVV
>EP00365_Plasmodium_falciparum_P000264_XP_001347577.1_transcription_elongation_factor_SPT4_putative_Plasmodium_falciparum_3D7/43-119
LRA-----------------------CLS----CR-----MLK--------SES------------------
-E---------------------------------------------------------------------F
Y-Q-N-----G----CIN--C--K--------FL-------------Q--L-------------A-G-DR--
--H-RIHDCTTENFN-GF------------------------------------------MAIT--T-P---
-------NK------SWMAQY------------ND-L---------------------S-------------
-----------------K-------Y-----AP----G---FYALQVI
>EP00369_Babesia_microti_P002049_XP_021337328.1_Ca2-transporting_ATPase_Babesia_microti_strain_RI/61-137
LRA-----------------------CIS----CR-----LIL--------SEE------------------
-Q---------------------------------------------------------------------F
Y-E-N-----G----CGN--C--S--------HL-------------Q--M-------------D-G-DR--
--R-RMLDCTSANFS-GL------------------------------------------ISVM--N-P---
-------KR------SWAAKY------------NN-L---------------------S-------------
-----------------N-------L-----IP----G---CYAITVA
>EP00370_Babesia_bigemina_P001743_XP_012767600.1_transcription_factor_putative_Babesia_bigemina/62-138
LRA-----------------------CIS----CR-----LIM--------SED------------------
-Q---------------------------------------------------------------------F
F-E-R-----G----CGN--C--A--------FL-------------Q--M-------------D-G-DR--
--R-RTLDCTSSNFS-GL------------------------------------------ISIM--D-P---
-------QK------SWAARF------------NN-L---------------------G-------------
-----------------D-------V-----IP----G---CYAISVV
>EP00371_Babesia_bovis_P000298_XP_001608945.1_transcription_factor_Babesia_bovis_T2Bo/60-123
LRA-----------------------CLS----CR-----LIM--------SED------------------
------------------------------------------------------------------------
-----------------------------------------------Q--M-------------D-G-DR--
--R-RTLDCTTANFS-GL------------------------------------------LSIM--D-P---
-------QK------SWAARY------------NS-L---------------------V-------------
-----------------D-------V-----IP----G---CYAISVV
>EP00372_Theileria_equi_P000553_XP_004829123.1_hypothetical_protein_BEWA_023050_Theileria_equi_strain_WA/1-27
------------------------------------------------------------------------
------------------------------------------------------------------------
------------------------------------------------------------------------
---------------------------------------------------------------M--E-P---
-------QK------SWSARY------------NN-L---------------------G-------------
-----------------D-------V-----IP----G---CYAISVT
>EP00372_Theileria_equi_P001927_XP_004830499.1_transcription_initiation_protein_Spt4_family_member_protein_Theileria_equi_strain_WA/45-121
LRA-----------------------CIS----CR-----LIL--------TET------------------
-Q---------------------------------------------------------------------F
Y-E-N-----G----CGN--C--G--------FL-------------Q--M-------------D-G-DR--
--R-RTLDCTSANFS-GL------------------------------------------IAIM--E-P---
-------QK------SWSARY------------NN-L---------------------S-------------
-----------------D-------V-----IP----G---CYAISVT
>EP00373_Theileria_annulata_P002474_XP_954228.1_possible_transcription_initiation_protein_spt4-like_putatve_Theileria_annulata/42-217
LRA-----------------------CIS----CR-----LIM--------SEN------------------
-QVFHYGACNSSSDITSPRKGYFSIRGIVIPLRGFYSYIPIIVVHFIAVVSSLSNSTLYTHRISSLSRGYLF
Y-E-N-----G----CGN--C--S--------FL-------------Q--M-------------D-G-DH--
--R-RILDCTSSNFN-GF------------------------------------------ISII--D-P---
-------QK------SWSARY------------NN-L---------------------SIPVTVLVHTSPER
GFLTPERASFSYTVIYND-------L-----IP----G---CYAISVN
>EP00374_Theileria_orientalis_P000470_XP_009689302.1_transcription_factor_Theileria_orientalis_strain_Shintoku/51-127
LRA-----------------------CIR----CR-----LIM--------TED------------------
-Q---------------------------------------------------------------------F
Y-E-N-----G----CGN--C--T--------HL-------------Q--M-------------D-G-DR--
--R-RTLDCTSSNFS-GF------------------------------------------LSIM--D-P---
-------EK------SWSAKY------------NN-L---------------------I-------------
-----------------N-------L-----IP----G---CYAISVN
>EP00375_Theileria_parva_P003381_XP_766063.1_transcription_factor_Theileria_parva_strain_Muguga/47-127
LRA-----------------------CIS----CR-----LIM--------SED------------------
-QV-----------------------------------------------------------------SVTF
Y-E-N-----G----CGN--C--S--------FL-------------Q--M-------------D-G-DH--
--R-RTLDCTSANFN-GF------------------------------------------ISIM--D-P---
-------QK------SWSARY------------NN-L---------------------S-------------
-----------------D-------L-----IP----G---CYAISVN
>EP00376_Eimeria_tenella_P002615_XP_013230342.1_transcription_elongation_factor_SPT4_putative_partial_Eimeria_tenella/1-62
------------------------------------------------------------------------
-----------------------------------------------------------------------F
Y-D-E-----G----CPN--C--P--------WL-------------Q--I-------------D-G-DR--
--S-RVLSCTSPNFS-GF------------------------------------------VAVI--K-P---
-------QG------SWVARH------------NK-L---------------------T-------------
-----------------E-------G-----VP----G---CYAIKVL
>EP00377_Hammondia_hammondi_P001337_XP_008882954.1_transcription_elongation_factor_SPT4_Hammondia_hammondi/51-127
LRA-----------------------CIS----CR-----LIM--------SEQ------------------
-Q---------------------------------------------------------------------F
Y-D-E-----G----CPN--C--G--------FL-------------Q--M-------------D-G-DR--
--H-RVWDCTTVNFA-GF------------------------------------------VAVM--K-P---
-------MS------SWVARH------------NK-L---------------------T-------------
-----------------E-------V-----VP----G---CYAVSVV
>EP00381_Gregarina_niphandrodes_P000263_XP_011128693.1_putative_transcription_elongation_factor_SPT4_Gregarina_niphandrodes/25-98
LRA-----------------------CMQ----CS-----MVL--------SED------------------
-Q---------------------------------------------------------------------F
L-Q-R-----G----CIN--C--G--------DH-------------H--M-------------D-N-TR--
--E-SVWGSTTPNFK-GM------------------------------------------AVIL--R-P---
-------EI------SWVARY------------ND-I---------------------S-------------
-----------------G-------------VP----G---AYAIN--
>EP00382_Lankesteria_abbotti_P004468_CAMPEP_0113849078_NCGR_PEP_ID_MMETSP0372-20130328_2886_1_TAXON_ID_340204_ORGANISM_"Lankesteria_abbotti"_LENGTH_106_DNA_ID_CAMNT_0000818739_DNA_START_1_DNA_END_321_DNA_ORIENTATION__assembly_acc_CAM_ASM_000359/15-91
LRA-----------------------CMS----CR-----MIL--------SEE------------------
-Q---------------------------------------------------------------------X
Y-D-M-----G----CPN--C--P--------SL-------------H--I-------------D-G-NQ--
--A-ALMDSTTANFS-GM------------------------------------------ISLL--K-P---
-------DT------SWVARF------------NG-L---------------------A-------------
-----------------N-------S-----KP----G---CYAVSVA
>EP00384_Cryptosporidium_muris_P002905_XP_002141950.1_transcription_elongation_factor_SPT4_Cryptosporidium_muris_RN66/38-114
LRS-----------------------CLS----CR-----IIL--------SDQ------------------
-Q---------------------------------------------------------------------F
Y-E-K-----G----CPN--C--T--------HL-------------A--M-------------E-F-DR--
--H-KVNSCTTTSYK-GM------------------------------------------ISML--K-P---
-------EL------SWVARY------------NR-I---------------------T-------------
-----------------D-------V-----TP----G---CYAVSVS
>EP00386_Alphamonas_edax_P013174_GDKI01040780.1.p1_GENE.GDKI01040780.1_GDKI01040780.1.p1_ORF_type_complete_len_135_score_33.79_GDKI01040780.1_23-391/31-107
LRA-----------------------CMN----CK-----LVQ--------TGK------------------
-Q---------------------------------------------------------------------F
M-E-E-----G----CPN--C--H--------LI-------------D--Y-------------K-G-DR--
--D-KVQNCTTTNYS-GL------------------------------------------ISLM--Q-P---
-------KQ------SWVARY------------NK-L---------------------T-------------
-----------------E-------H-----VP----G---CYAVHVS
>EP00388_Colpodella_angusta_P025042_GDKK01001234.1.p1_GENE.GDKK01001234.1_GDKK01001234.1.p1_ORF_type_complete_len_197_score_32.25_GDKK01001234.1_42-593/26-104
LLS-----------------------CKN----CH-----RVL--------TEY------------------
-Q---------------------------------------------------------------------F
T-K-E-----G----CRG--C--H-------PKG-------------NAPI-----------------PK--
--H-KLNNYATGKFS-GY------------------------------------------VGIV--D-P---
-------SM------SWVARV------------IG-L---------------------G-------------
-----------------K-------K-----APM---G---VYAAQVD
>EP00388_Colpodella_angusta_P035731_GDKK01036884.1.p1_GENE.GDKK01036884.1_GDKK01036884.1.p1_ORF_type_5prime_partial_len_122_score_22.93_GDKK01036884.1_3-368/28-104
IRA-----------------------CMV----CR-----LIK--------TQK------------------
-Q---------------------------------------------------------------------F
V-E-N-----G----CEN--C--Q--------FL-------------D--Y-------------K-S-DP--
--G-RVEQCTTQNFQ-GI------------------------------------------VSLG--A-P---
-------GD------SYIARF------------NG-L---------------------S-------------
-----------------K-------F-----CP----G---VYAVKVV
>EP00390_Vitrella_brassicaformis_P018651_CEM30293.1_unnamed_protein_product_Vitrella_brassicaformis_CCMP3155/77-153
LRA-----------------------CLN----CK-----MIK--------TFE------------------
-Q---------------------------------------------------------------------F
F-E-E-----G----CNN--C--D--------RL-------------G--L-------------Q-G-DK--
--Q-RVEDNTTANFS-GL------------------------------------------VSLC--D-P---
-------AR------SWVARY------------NG-L---------------------T-------------
-----------------G-------K-----LP----G---CYAVSVV
>EP00391_Amoebophrya_sp_Ameob2_P005451_CAMPEP_0178995394_NCGR_PEP_ID_MMETSP0795-20121207_7806_1_TAXON_ID_88552_ORGANISM_"Amoebophrya_sp._Strain_Ameob2"_LENGTH_278_DNA_ID_CAMNT_0020687703_DNA_START_241_DNA_END_1077_DNA_ORIENTATION_/27-104
WRA-----------------------CLD----CK-----LLQ--------SLG------------------
-Q---------------------------------------------------------------------F
A-R-N-----G----CPN--C--P--------HL-------------R--F-------------TLE-EE--
--T-YALDNTSENWT-GI------------------------------------------LAHF--Q-R---
-------G-------GWLKRA------------TH-V--------------------PD-------------
-----------------G-------A-----AL----G---SYAVVIP
>EP00397_Hematodinium_sp_SG-2012_P071207_GEMP01139214.1.p1_GENE.GEMP01139214.1_GEMP01139214.1.p1_ORF_type_complete_len_101_score_13.31_GEMP01139214.1_60-362/19-95
CRS-----------------------CMN----CR-----ILL--------TLK------------------
-Q---------------------------------------------------------------------F
C-Q-T-----G----CPN--C--P--------EL-------------N--M-------------QND-EE--
--S-AVISLTTSKYQ-GC------------------------------------------VSLM--K-H---
-------G-------GWVSRF------------CQ-L--------------------GD-------------
-----------------D-------L-----VR----G---CYAVNV-
>EP00403_Amphidinium_massartii_P029899_CAMPEP_0178391234_NCGR_PEP_ID_MMETSP0689_2-20121128_11061_1_TAXON_ID_160604_ORGANISM_"Amphidinium_massartii_Strain_CS-259"_LENGTH_221_DNA_ID_CAMNT_0020011777_DNA_START_1_DNA_END_662_DNA_ORIENTATION_-/31-108
QRA-----------------------CLR----CR-----LIL--------TKD------------------
-Q---------------------------------------------------------------------F
E-E-Y-----G----CPN--C--E-------ESL-------------E--M-------------Q-G-NA--
--G-AVLACTTGTFK-GD------------------------------------------FSLL--R-----
-------HG------SFGARF------------MG-F---------------------T-------------
-----------------N------RH-----RF----G---IYAQYVH
>EP00405_Crypthecodinium_cohnii_P048415_CAMPEP_0206592064_NCGR_PEP_ID_MMETSP0325_2-20121206_40683_1_ASSEMBLY_ACC_CAM_ASM_000347_TAXON_ID_2866_ORGANISM_"Crypthecodinium_cohnii_Strain_Seligo"_LENGTH_267_DNA_ID_CAMNT_0054101517_DNA_START_86_DNA_END_886_DNA_O/27-102
LRA-----------------------CLQ----CR-----QVM--------NKD------------------
-Q---------------------------------------------------------------------F
L-N-L-----G----CPN--C--K--------DL-------------G--M-------------Q-G-SE--
--G-RTLACTTSNFQ-GF------------------------------------------ISLI--K-P---
-------G-------TFLSRF------------NG-L---------------------E-------------
-----------------G-------R-----KP----G---CYALTVK
>EP00406_Dinophysis_acuminata_P055060_CAMPEP_0179298844_NCGR_PEP_ID_MMETSP0797-20121207_46203_1_TAXON_ID_47934_ORGANISM_"Dinophysis_acuminata_Strain_DAEP01"_LENGTH_245_DNA_ID_CAMNT_0021008245_DNA_START_234_DNA_END_971_DNA_ORIENTATION_-/1-67
------------------------------------------M--------TKD------------------
-Q---------------------------------------------------------------------F
V-Q-L-----G----CPT--C--R-------DVL-------------R--M-------------Q-D-XE--
--A-RVTACTSTRFQ-GF------------------------------------------ITLM--V-P---
-------G-------AFVSRF------------CG-L---------------------E-------------
-----------------K-------R-----KP----G---CYALAVQ
>EP00408_Alexandrium_pacificum_P021523_CAMPEP_0171201094_NCGR_PEP_ID_MMETSP0790-20130122_24316_1_TAXON_ID_2925_ORGANISM_"Alexandrium_catenella_Strain_OF101"_LENGTH_277_DNA_ID_CAMNT_0011666489_DNA_START_1_DNA_END_830_DNA_ORIENTATION_-/25-101
LRA-----------------------CIR----CR-----LIM--------SKE------------------
-Q---------------------------------------------------------------------F
M-Q-F-----G----CPT--C--K-------DVL-------------H--M-------------Q-D-DE--
--G-RVLACTSSNFQ-GF------------------------------------------ITSI--R-P---
-------G-------AFVSRF------------NG-L---------------------D-------------
-----------------K-------R-----LP----G---CYALSVQ
>EP00411_Alexandrium_monilatum_P028826_CAMPEP_0175380396_NCGR_PEP_ID_MMETSP0095-20121207_26296_1_TAXON_ID_311494_ORGANISM_"Alexandrium_monilatum_Strain_CCMP3105"_LENGTH_276_DNA_ID_CAMNT_0016678763_DNA_START_1_DNA_END_826_DNA_ORIENTATION_/49-125
LRA-----------------------CIR----CR-----LIM--------AKE------------------
-Q---------------------------------------------------------------------F
I-Q-Y-----G----CPS--C--K-------DVL-------------S--M-------------Q-D-DE--
--G-RVLACTSSTFQ-GF------------------------------------------ITSI--R-P---
-------G-------AFVSRF------------NG-L---------------------E-------------
-----------------K-------R-----LP----G---CYALTVQ
>EP00413_Alexandrium_margalefii_P040913_CAMPEP_0204602046_NCGR_PEP_ID_MMETSP0661-20131031_56420_1_ASSEMBLY_ACC_CAM_ASM_000606_TAXON_ID_109239_ORGANISM_"Alexandrium_margalefi_Strain_AMGDE01CS-322"_LENGTH_194_DNA_ID_CAMNT_0051612975_DNA_START_71_DNA_END_655/30-106
LRA-----------------------CIR----CR-----LVM--------SKE------------------
-Q---------------------------------------------------------------------F
L-K-F-----G----CPS--C--K-------DVL-------------S--M-------------Q-D-DE--
--G-RVLACTSSNFQ-GF------------------------------------------ITSI--R-P---
-------G-------AFVSRF------------NG-V---------------------D-------------
-----------------K-------R-----LP----G---CYALSVQ
>EP00416_Gambierdiscus_australes_P021448_CAMPEP_0171072096_NCGR_PEP_ID_MMETSP0766_2-20121228_10667_1_TAXON_ID_439317_ORGANISM_"Gambierdiscus_australes_Strain_CAWD_149"_LENGTH_246_DNA_ID_CAMNT_0011528659_DNA_START_1_DNA_END_735_DNA_ORIENTATION_/50-126
LRA-----------------------CIR----CR-----LIM--------TKE------------------
-Q---------------------------------------------------------------------F
V-Q-Y-----G----CPA--C--K-------DVL-------------H--M-------------Q-D-DE--
--A-RVIACTSSSFQ-GF------------------------------------------ISLI--R-P---
-------G-------AFVSRF------------NG-L---------------------E-------------
-----------------K-------R-----LP----G---CYALTVQ
>EP00418_Pyrodinium_bahamense_P079481_CAMPEP_0179069882_NCGR_PEP_ID_MMETSP0796-20121207_30736_1_TAXON_ID_73915_ORGANISM_"Pyrodinium_bahamense_Strain_pbaha01"_LENGTH_308_DNA_ID_CAMNT_0020766961_DNA_START_1_DNA_END_924_DNA_ORIENTATION_/39-115
LRA-----------------------CLR----CR-----LIM--------TKE------------------
-Q---------------------------------------------------------------------F
L-Q-H-----G----CPY--C--K-------DVL-------------H--M-------------Q-D-DE--
--G-RVLACTTTNYQ-GF------------------------------------------IASI--R-P---
-------G-------AFVSRF------------NG-L---------------------D-------------
-----------------G-------R-----LP----G---CYALTVQ
>EP00419_Tripos_fusus_P007660_CAMPEP_0172697186_NCGR_PEP_ID_MMETSP1074-20121228_28566_1_TAXON_ID_2916_ORGANISM_"Ceratium_fusus_Strain_PA161109"_LENGTH_232_DNA_ID_CAMNT_0013518043_DNA_START_41_DNA_END_734_DNA_ORIENTATION_-/30-106
LRA-----------------------CLR----CR-----LIM--------TKE------------------
-Q---------------------------------------------------------------------F
I-Q-F-----G----CPT--C--R-------DVL-------------H--M-------------Q-D-DE--
--G-RVLACTSSSFQ-GF------------------------------------------IASL--R-P---
-------G-------AFVSRF------------NG-L---------------------D-------------
-----------------K-------R-----LP----G---CYALSVQ
>EP00420_Gonyaulax_spinifera_P003996_CAMPEP_0197923180_NCGR_PEP_ID_MMETSP1439-20131203_93532_1_TAXON_ID_66791_ORGANISM_"Gonyaulax_spinifera_Strain_CCMP409"_LENGTH_274_DNA_ID_CAMNT_0043545537_DNA_START_46_DNA_END_866_DNA_ORIENTATION_-/28-104
LRA-----------------------CIR----CR-----LIM--------TKE------------------
-Q---------------------------------------------------------------------F
I-Q-Y-----G----CPT--C--R-------DVL-------------H--M-------------Q-E-EE--
--G-RVLACTSSNFQ-GF------------------------------------------ISSI--R-P---
-------G-------AFVSRF------------NG-L---------------------D-------------
-----------------K-------R-----LP----G---CYALTVQ
>EP00421_Protoceratium_reticulatum_P042158_CAMPEP_0168454824_NCGR_PEP_ID_MMETSP0228-20121227_50422_1_TAXON_ID_133427_ORGANISM_"Protoceratium_reticulatum_Strain_CCCM_535_(_CCMP_1889)"_LENGTH_206_DNA_ID_CAMNT_0008469627_DNA_START_1_DNA_END_619_DNA_ORIENTATI/33-103
LQA-----------------------H---------------H--------DEG------------------
-A---------------------------------------------------------------------V
R-T-A-----R----LPH--V--Q-------GRA-------------E--Q-------------Q-E-NE--
--G-RVIACTSANFQ-GF------------------------------------------ITLL--R-P---
-------G-------AFVSRF------------NG-L---------------------D-------------
-----------------K-------R-----LP----G---CYALTVQ
>EP00425_Heterocapsa_triquetra_P003318_CAMPEP_0195056790_NCGR_PEP_ID_MMETSP0448-20130528_5048_1_TAXON_ID_66468_ORGANISM_"Heterocapsa_triquestra_Strain_CCMP_448"_LENGTH_180_DNA_ID_CAMNT_0040086641_DNA_START_1_DNA_END_537_DNA_ORIENTATION_/44-120
LRA-----------------------CLR----CR-----IIM--------TRK------------------
-Q---------------------------------------------------------------------F
L-A-L-----G----CPQ--C--K-------DVI-------------D--M-------------A-E-NE--
--G-RVAACTTNSFQ-GF------------------------------------------ISMF--K-P---
-------G-------TFVSRF------------SG-L---------------------E-------------
-----------------K-------R-----RP----G---CYALTVY
>EP00427_Karlodinium_veneficum_P025928_CAMPEP_0169096820_NCGR_PEP_ID_MMETSP1015-20121227_19197_1_TAXON_ID_342587_ORGANISM_"Karlodinium_micrum_Strain_CCMP2283"_LENGTH_239_DNA_ID_CAMNT_0009157599_DNA_START_118_DNA_END_837_DNA_ORIENTATION_/2-68
---------------------------------------------------TKK------------------
-Q---------------------------------------------------------------------F
F-E-F-----G----CPGKSC--K--------EL-------------Q--M-------------K-E-EE--
--G-RVLACTTESWK-SC------------------------------------------IAIM--N-P---
-------T-------GFVSRF------------NG-F---------------------E-------------
-----------------G-------A-----RP----G---FXTLAVD
>EP00428_Durinskia_dybowskii_P044474_CAMPEP_0170343268_NCGR_PEP_ID_MMETSP0116_2-20130129_72806_1_TAXON_ID_400756_ORGANISM_"Durinskia_baltica_Strain_CSIRO_CS-38"_LENGTH_183_DNA_ID_CAMNT_0010596915_DNA_START_1_DNA_END_548_DNA_ORIENTATION_/10-86
LRA-----------------------CLR----CR-----QIM--------TKD------------------
-Q---------------------------------------------------------------------F
I-D-Y-----G----CPN--C--R-------DAL-------------D--M-------------Q-G-NV--
--N-RVVACTTATFQ-GF------------------------------------------VSLM--K-P---
-------G-------TFAARF------------NG-L---------------------E-------------
-----------------N-------K-----RP----G---CYALTVL
>EP00429_Kryptoperidinium_foliaceum_P055394_CAMPEP_0176088294_NCGR_PEP_ID_MMETSP0120_2-20121206_44210_1_TAXON_ID_160619_ORGANISM_"Kryptoperidinium_foliaceum_Strain_CCMP_1326"_LENGTH_170_DNA_ID_CAMNT_0017422153_DNA_START_1_DNA_END_509_DNA_ORIENTATION_/24-100
LRA-----------------------CLR----CR-----QIM--------TRD------------------
-Q---------------------------------------------------------------------F
I-D-L-----G----CPN--C--K-------EAL-------------D--M-------------Q-G-SE--
--G-RVVACTTANFQ-GF------------------------------------------VSLI--R-P---
-------G-------AFLSRY------------NG-L---------------------D-------------
-----------------N-------K-----RP----G---CYALTVK
>EP00434_Breviolum_minutum_P042938_symbB.v1.2.038243.t1_scaffold5892.1_size22708_2/32-106
LRA-----------------------CMK----CR-----LIM--------SKG------------------
-Q---------------------------------------------------------------------F
F-E-L-----G----CPN--C--R--------DL-------------E--M-------------Q-E-NE--
--N-RVFACTTSNYS-GF------------------------------------------FSMV--N-P---
-------GA------CW--KW------------VP-E---------------------R-------------
-----------------S-------Q-----LA----G---CYALVVH
>EP00439_Symbiodinium_sp_Y106_P020687_s9060_g2.t1/31-107
LRA-----------------------CLQ----CR-----LIM--------TKE------------------
-Q---------------------------------------------------------------------F
L-D-L-----G----CPN--C--R-------DSL-------------G--M-------------Q-E-NE--
--A-RVLACTTASFA-GF------------------------------------------FSLV--R-P---
-------G-------SFASRF------------TG-L---------------------E-------------
-----------------R-------S-----TP----G---CYALTVH
>EP00440_Ansanella_granifera_P066388_gb_GFBE01072007.1_.p1_GENE.gb_GFBE01072007.1_gb_GFBE01072007.1_.p1_ORF_type_complete_len_267_score_58.41_gb_GFBE01072007.1_1-801/31-107
LRA-----------------------CLQ----CR-----IIL--------SKE------------------
-Q---------------------------------------------------------------------F
Y-Q-M-----G----CPN--C--R-------DSL-------------N--M-------------K-E-SE--
--A-RVAACTTPNFQ-GF------------------------------------------LSLV--K-P---
-------G-------AFVSRF------------NG-L---------------------E-------------
-----------------N-------R-----PP----G---CYALMVH
>EP00441_Pelagodinium_beii_P046282_CAMPEP_0197622266_NCGR_PEP_ID_MMETSP1338-20131121_2631_1_TAXON_ID_43686_ORGANISM_"Pelagodinium_beii_Strain_RCC1491"_NCGR_SAMPLE_ID_MMETSP1338_ASSEMBLY_ACC_CAM_ASM_000754_LENGTH_222_DNA_ID_CAMNT_0043191971_DNA_START_21_DN/29-105
LRA-----------------------CLQ----CR-----IIL--------SKE------------------
-Q---------------------------------------------------------------------F
F-K-M-----G----CPN--C--K-------GSL-------------N--M-------------K-E-SE--
--G-RVVACTTSHFQ-GF------------------------------------------ISMV--K-P---
-------G-------AFVSRF------------NG-L---------------------E-------------
-----------------R-------R-----PP----G---CYALTVH
>EP00442_Polarella_glacialis_P005012_CAMPEP_0115137790_NCGR_PEP_ID_MMETSP0227-20121206_57280_1_TAXON_ID_89957_ORGANISM_"Polarella_glacialis_Strain_CCMP_1383"_LENGTH_296_DNA_ID_CAMNT_0002545285_DNA_START_1_DNA_END_885_DNA_ORIENTATION_/30-106
LRA-----------------------CLQ----CR-----IIL--------TKE------------------
-Q---------------------------------------------------------------------F
F-Q-L-----G----CPN--C--R-------ESL-------------P--M-------------Q-E-SE--
--G-RVVGCTTANFA-GF------------------------------------------ISLI--K-P---
-------G-------AFVSRY------------NG-I---------------------E-------------
-----------------T-------R-----PP----G---CYALTVR
>EP00443_Scrippsiella_acuminata_P131400_CAMPEP_0115682300_NCGR_PEP_ID_MMETSP0272-20121206_57777_1_TAXON_ID_71861_ORGANISM_"Scrippsiella_trochoidea_Strain_CCMP3099"_LENGTH_337_DNA_ID_CAMNT_0003121659_DNA_START_1_DNA_END_1012_DNA_ORIENTATION_-/63-139
LRA-----------------------CLR----CR-----HVM--------NKE------------------
-Q---------------------------------------------------------------------F
I-E-F-----G----CPN--C--R-------DTL-------------A--M-------------Q-G-SE--
--P-RVLACTSSNFQ-GL------------------------------------------MALI--R-P---
-------G-------AFASRF------------IG-L---------------------E-------------
-----------------H-------R-----RP----G---CYALTVK
>EP00444_Apocalathium_aciculiferum_P021982_CAMPEP_0183433542_NCGR_PEP_ID_MMETSP0370-20130417_61462_1_TAXON_ID_268820_ORGANISM_"Peridinium_aciculiferum_Strain_PAER-2"_LENGTH_260_DNA_ID_CAMNT_0025619913_DNA_START_105_DNA_END_881_DNA_ORIENTATION_/29-104
LRA-----------------------CLQ----CR-----TVM--------NRE------------------
-Q---------------------------------------------------------------------F
F-E-M-----G----CPN--C--K--------EL-------------P--M-------------Q-G-ND--
--G-RVVACTTANFQ-GF------------------------------------------ISLI--R-P---
-------G-------AFLSRF------------TG-L---------------------E-------------
-----------------H-------R-----RP----G---CYALTVK
>EP00448_Togula_jolla_P010792_CAMPEP_0170606348_NCGR_PEP_ID_MMETSP0224-20130122_20466_1_TAXON_ID_285029_ORGANISM_"Togula_jolla_Strain_CCCM_725"_LENGTH_209_DNA_ID_CAMNT_0010931427_DNA_START_157_DNA_END_783_DNA_ORIENTATION_-/1-68
------------------------------------------M--------TKE------------------
-Q---------------------------------------------------------------------F
F-Q-T-----G----CPS--P--E------CEGL-------------S--M-------------V-E-ND--
--G-RVVACTTTNYQ-GF------------------------------------------ISMM--R-P---
-------G-------AFVSRF------------SG-I---------------------D-------------
-----------------K-------R-----RP----G---CYALSVK
>EP00449_Zooxanthella_nutricula_P016565_CAMPEP_0198544318_NCGR_PEP_ID_MMETSP1462-20131121_60568_1_TAXON_ID_1333877_ORGANISM_"Brandtodinium_nutriculum_Strain_RCC3387"_LENGTH_198_DNA_ID_CAMNT_0044274645_DNA_START_1_DNA_END_594_DNA_ORIENTATION_/62-132
VQA-----------------------D---------------Y--------DEG------------------
-P---------------------------------------------------------------------I
H-R-L-----R----LPE--L--Q-------GHV-------------D--M-------------Q-G-SE--
--A-RVVACTSANYQ-GF------------------------------------------VSLI--R-P---
-------G-------AFMSRL------------NG-L---------------------E-------------
-----------------H-------K-----RP----G---CYALTVR
>EP00450_Noctiluca_scintillans_P028729_CAMPEP_0194548798_NCGR_PEP_ID_MMETSP0253-20130528_94197_1_TAXON_ID_2966_ORGANISM_"Noctiluca_scintillans"_LENGTH_145_DNA_ID_CAMNT_0039396151_DNA_START_77_DNA_END_514_DNA_ORIENTATION_/1-67
------------------------------------------M--------TKE------------------
-Q---------------------------------------------------------------------F
F-Q-L-----G----CPC--C--R-------DVL-------------N--M-------------Q-E-NE--
--G-RVVACTTTLYQ-GI------------------------------------------MAVI--K-P---
-------G-------SFATRF------------NG-L---------------------D-------------
-----------------K-------R-----RP----G---CYALAVQ
>EP00451_Oxyrrhis_marina_P008882_CAMPEP_0204308064_NCGR_PEP_ID_MMETSP0469-20131031_284_1_ASSEMBLY_ACC_CAM_ASM_000384_TAXON_ID_2969_ORGANISM_"Oxyrrhis_marina"_LENGTH_188_DNA_ID_CAMNT_0051287487_DNA_START_32_DNA_END_595_DNA_ORIENTATION_-/21-105
TRA-----------------------CLR----CR-----CVL--------TVE------------------
-Q---------------------------------------------------------------------F
V-E-Q-----G----CPN--C--QGRGEGLAPFS-------------D--M-------------Q-D-NP--
--D-SVYTATTAQSS-GM------------------------------------------VTVM--V-P---
-------SR------SWVATY------------TG-V---------------------D-------------
-----------------A-------C-----KP----G---CYAQTLH
>EP00454_Perkinsus_marinus_P020913_XP_002786199.1_suppressor_of_ty_putative_Perkinsus_marinus_ATCC_50983/32-108
LRC-----------------------CLR----CH-----IIL--------SVS------------------
-Q---------------------------------------------------------------------F
V-R-H-----G----CPN--C--Q--------DI-------------D--M-------------E-G-DK--
--T-LVEDYTTKNFS-GG------------------------------------------VSVM--N-P---
-------SR------SWVARQ------------LK-L---------------------S-------------
-----------------T-------F-----CA----G---MYAVAAQ
>EP00455_Lapot_gusevi_P041148_TRINITY_DN4742_c0_g2_i3.p1_TRINITY_DN4742_c0_g2_TRINITY_DN4742_c0_g2_i3.p1_ORF_type_5prime_partial_len_113_score_18.73_TRINITY_DN4742_c0_g2_i3_1-339/30-106
LRA-----------------------CMR----CK-----LVK--------TFV------------------
-Q---------------------------------------------------------------------F
K-D-D-----G----CDN--C--P--------EL-------------N--M-------------I-A-DQ--
--D-RVQEVTTDRFE-GL------------------------------------------IAMM--R-P---
-------HE------SWVARW------------QR-Q---------------------E-------------
-----------------K-------R-----IP----G---TYAISVS
>EP00456_Euglypha_rotunda_P046647_TRINITY_DN37146_c0_g2_i1.p1_TRINITY_DN37146_c0_g2_TRINITY_DN37146_c0_g2_i1.p1_ORF_type_internal_len_120_score_31.15_TRINITY_DN37146_c0_g2_i1_1-357/35-108
LRA-----------------------CLK----CK-----LIK--------SYD------------------
-Q---------------------------------------------------------------------F
A-D-N-----G----CEN--C--S-------EYI----------------------------------KD--
--L-NVNQYTTPTFH-GM------------------------------------------IAMM--Q-P---
-------KS------SWVARW------------QR-Q---------------------E-------------
-----------------N-------K-----VR----G---LYAIGIV
>EP00457_Paulinella_chromatophora_P025086_gb_GEZN01029416.1_.p1_GENE.gb_GEZN01029416.1_gb_GEZN01029416.1_.p1_ORF_type_3prime_partial_len_140_score_10.57_gb_GEZN01029416.1_50-466/23-109
LRA-----------------------CLQ----CK-----LIK--------QSK------------------
-Q---------------------------------------------------------------------F
E-E-H-----G----CEN--C--P-----------------------D--M-------------K-E-EN--
--V-PHGDYTTPTFQ-GM------------------------------------------IAMM--D-P---
-------EH------SWVAKW------------QS-G---------------------G-------------
-----------------SVT--ISSFFSHV-WPTYLY----VYALSCH
>EP00462_Mataza_sp_D1_P000813_CAMPEP_0175095908_NCGR_PEP_ID_MMETSP0086_2-20121207_4429_1_TAXON_ID_136419_ORGANISM_"Unknown_Unknown_Strain_D1"_LENGTH_100_DNA_ID_CAMNT_0016369233_DNA_START_12_DNA_END_314_DNA_ORIENTATION_-/16-86
LRA-----------------------CLQ----CK-----LIK--------TQD------------------
-Q---------------------------------------------------------------------F
Q-D-N-----G----CEN--C--P--------NF--------------------------------------
--Q-DLSTFTTPTFH-GV------------------------------------------VMMA--K-P---
-------TK------SWVARW------------QR-Q---------------------E-------------
-----------------R-------L-----VR----G---LYALQVV
>EP00465_Bigelowiella_longifila_P004454_CAMPEP_0185251750_NCGR_PEP_ID_MMETSP1359-20130426_1079_1_TAXON_ID_552665_ORGANISM_"Bigelowiella_longifila_Strain_CCMP242"_LENGTH_147_DNA_ID_CAMNT_0027833759_DNA_START_1_DNA_END_443_DNA_ORIENTATION_/48-113
LRA-----------------------CLG----CR-----LIK--------TAS------------------
-Q---------------------------------------------------------------------W
K---D-----P----CENG-C--K------------------------------------------------
------EDNTTSRFS-GA------------------------------------------VIMM--N-P---
-------PK------SWVSRW------------QQ-S---------------------D-------------
-----------------N-------F-----VK----G---MYAVKVP
>EP00466_Bigelowiella_natans_P010742_jgi_Bigna1_134578_aug1.25_g9286/20-88
LRA-----------------------CLG----CR-----LIK--------TVS------------------
-Q---------------------------------------------------------------------W
K-KKD-----G---KCENG-C--E------------------------------------------------
------KDYYTSRFS-GA------------------------------------------VIMM--N-P---
-------SK------SWVSRW------------QL-S---------------------E-------------
-----------------N-------F-----VK----G---MYAVKVP
>EP00470_Lotharella_oceanica_P004668_CAMPEP_0170175652_NCGR_PEP_ID_MMETSP0040_2-20121228_8693_1_TAXON_ID_641309_ORGANISM_"Lotharella_oceanica_Strain_CCMP622"_LENGTH_129_DNA_ID_CAMNT_0010417705_DNA_START_1_DNA_END_390_DNA_ORIENTATION_/25-89
LRA-----------------------CLG----CR-----LLK--------TSS------------------
-Q---------------------------------------------------------------------W
R-E-------P----CENG-C---------------------------------------------------
------SEENTSNFK-GM------------------------------------------VCFM--D-T---
-------SD------SWVARW------------QR-S---------------------E-------------
-----------------G-------K-----VR----G---VYAIKVY
>EP00471_Norrisiella_sphaerica_P000973_CAMPEP_0184480208_NCGR_PEP_ID_MMETSP0113_2-20130426_1699_1_TAXON_ID_91329_ORGANISM_"Norrisiella_sphaerica_Strain_BC52"_LENGTH_125_DNA_ID_CAMNT_0026858529_DNA_START_157_DNA_END_534_DNA_ORIENTATION_/21-86
LKA-----------------------CMK----CR-----LIK--------PSS------------------
-Q---------------------------------------------------------------------W
R---D-----G----CEND-C---------------------------------------------------
------ETGQTAKFT-GF------------------------------------------VCLL--K-P---
-------GQ-----GSWVSRF------------QK-S---------------------D-------------
-----------------N-------F-----VK----G---LYALKVA
>EP00472_Partenskyella_glossopodia_P008875_CAMPEP_0197524630_NCGR_PEP_ID_MMETSP1318-20131121_9247_1_TAXON_ID_552666_ORGANISM_"Partenskyella_glossopodia_Strain_RCC365"_LENGTH_122_DNA_ID_CAMNT_0043077619_DNA_START_1_DNA_END_368_DNA_ORIENTATION_-/29-83
---------------------------------------------------EAQ------------------
-Q---------------------------------------------------------------------W
N-Q-D-----P----CENG-C---------------------------------------------------
------SEDTTPKFT-GL------------------------------------------TCLF--D-P---
-------KA------SWVGRW------------QK-S---------------------E-------------
-----------------N-------F-----VR----G---VYALKVF
>EP00473_Plasmodiophora_brassicae_P001186_CEO95850_pep_supercontig_pbe3.h15_scaffold_13_522382_522745_1_gene_PBRA_004563_transcript_CEO95850_gene_biotype_protein_coding_transcript_biotype_protein_coding_description_hypothetical_protein/12-88
LRA-----------------------CIR----CK-----IVK--------TFS------------------
-D---------------------------------------------------------------------F
R-D-T-----G----CEN--C--P--------DL-------------A--L-------------E-G-DA--
--D-RISQWTSPTFE-GL------------------------------------------IALI--N-P---
-------NE------SWVARY------------QE-I---------------------D-------------
-----------------H-------L-----VR----G---CYAITVT
>EP00474_Spongospora_subterranea_P010533_CRZ10991.1_hypothetical_protein_Spongospora_subterranea/12-88
LRA-----------------------CLQ----CK-----LVK--------NLA------------------
-D---------------------------------------------------------------------F
R-Q-N-----G----CEN--C--P--------DL-------------G--L-------------E-G-DI--
--D-RITQWTSPRFE-GM------------------------------------------IALI--H-P---
-------RD------SWVARY------------QE-I---------------------D-------------
-----------------S-------L-----VR----G---CYAISCT
>EP00475_Leptophrys_vorax_P012288_TRINITY_DN1870_c0_g1_i1.p1_TRINITY_DN1870_c0_g1_TRINITY_DN1870_c0_g1_i1.p1_ORF_type_complete_len_107_score_28.77_TRINITY_DN1870_c0_g1_i1_40-360/10-87
LRA-----------------------CLR----CK-----LIK--------SMS------------------
-Q---------------------------------------------------------------------F
R-E-S-----G----CDN--C--E-------REL-------------R--L-------------A-E-DS--
--E-RILQYTTPSFQ-GM------------------------------------------IAMM--D-P---
-------RK------SWVARF------------QR-S---------------------S-------------
-----------------T-------Y-----VP----G---VYAIQVA
>EP00477_Mikrocytos_mackini_P002326_GAHX01002576.1.p1_GENE.GAHX01002576.1_GAHX01002576.1.p1_ORF_type_complete_len_113_score_20.66_GAHX01002576.1_81-419/15-93
TYA-----------------------CIN----CR-----LLK--------TKD------------------
-Q---------------------------------------------------------------------F
V-D-S-----G----CEN--C--K--------LL-------------N--I-------------H-S-DSV-
--N-YEPTNITKNFK-GM------------------------------------------VFHC--N-L---
-------TP-----SNYVAKF------------TK-T---------------------T-------------
-----------------P-------K-----IA----G---FYALTML
>EP00484_Ammonia_sp_Unknown_P020010_CAMPEP_0197030914_NCGR_PEP_ID_MMETSP1384-20130603_10043_1_TAXON_ID_29189_ORGANISM_"Ammonia_sp."_LENGTH_103_DNA_ID_CAMNT_0042460349_DNA_START_1_DNA_END_310_DNA_ORIENTATION_/6-80
LRA-----------------------CLA----CK-----LIK--------AEE------------------
-Q---------------------------------------------------------------------W
D-H-T-----G----CDN--C--Q-------GAV-------------D--V-------------Y-G-----
----GYERWTTPSFT-GM------------------------------------------VALM--D-D---
-------DK------SWVAKH------------QR-I---------------------I-------------
-----------------R-------L-----TP----G---LYAISVK
>EP00485_Elphidium_margaritaceum_P008168_CAMPEP_0202685842_NCGR_PEP_ID_MMETSP1385-20130828_1686_1_ASSEMBLY_ACC_CAM_ASM_000861_TAXON_ID_933848_ORGANISM_"Elphidium_margaritaceum"_LENGTH_120_DNA_ID_CAMNT_0049340301_DNA_START_30_DNA_END_392_DNA_ORIENTATION_/28-101
LRA-----------------------CLQ----CK-----LIR--------AQE------------------
-D---------------------------------------------------------------------W
E---S-----G----CDN--C--G-------TSV-------------E--I-------------Y-G-----
----DSKVWTTPSFT-GM------------------------------------------AALM--D-D---
-------TK------SWVAKH------------QR-I---------------------V-------------
-----------------R-------M-----VP----G---LYAIAVK
>EP00486_Rosalina_sp_Unknown_P014759_CAMPEP_0201589616_NCGR_PEP_ID_MMETSP0190_2-20130828_168767_1_ASSEMBLY_ACC_CAM_ASM_000263_TAXON_ID_37353_ORGANISM_"Rosalina_sp."_LENGTH_113_DNA_ID_CAMNT_0048044151_DNA_START_64_DNA_END_405_DNA_ORIENTATION_/24-97
LRA-----------------------CLN----CK-----LIK--------SQD------------------
-D---------------------------------------------------------------------W
L---N-----G----CEN--C--Q-------SSV-------------D--I-------------Y-G-----
----DYDNWTTPSFT-GM------------------------------------------CALM--N-D---
-------QK------SWVAKH------------QR-I---------------------M-------------
-----------------R-------L-----VP----G---LYAIATK
>EP00490_Sorites_sp_Unknown_P002214_CAMPEP_0114672034_NCGR_PEP_ID_MMETSP0191-20121206_42188_1_TAXON_ID_126664_ORGANISM_"Sorites_sp."_LENGTH_114_DNA_ID_CAMNT_0001933341_DNA_START_1_DNA_END_344_DNA_ORIENTATION_-/26-94
WMA-----------------------CLS----CK-----LIK--------ASX------------------
-X---------------------------------------------------------------------W
D---D-----G----XEN--C--P-------NIS-------------G--T-------------R-G-----
---------TTPNFT-GV------------------------------------------VALM--T-S---
-------HK------SWVAKH------------QR-I---------------------S-------------
-----------------R-------F-----VS----G---LYAINVK
>EP00500_Bicosoecida_sp_ms1_P000034_CAMPEP_0203806914_NCGR_PEP_ID_MMETSP0115-20131106_775_1_ASSEMBLY_ACC_CAM_ASM_000227_TAXON_ID_33651_ORGANISM_"Bicosoecid_sp_Strain_ms1"_LENGTH_155_DNA_ID_CAMNT_0050715581_DNA_START_1_DNA_END_464_DNA_ORIENTATION_-/67-144
LRA-----------------------CKH----CF-----LVK--------TFH------------------
-Q---------------------------------------------------------------------F
H-E-D-----G----CDN--C--G-------SAV-------------S------------------N-TR--
--D------LSAFFE-GL------------------------------------------VSLC--D-P---
-------AR------SWVGKW------------TT-L---------------------S-------------
-----------------TRVTQNGGY-----KP----G---VYALAIA
>EP00505_MAST-04D_sp_SCG-Rhode-Island_P002506_Stramenopile-MAST_4_protein_2506/46-129
LVA-----------------------CRV----CA-----LIK--------TST------------------
-Q---------------------------------------------------------------------F
R-D-D-----G----CDN--CVYPFI---RNYFM-------------D--A-------------P-N-QT--
--Y-MMSEAVTANFE-GT------------------------------------------VSIM--Q-P---
-------RK------SWVARW------------QG-S---------------------S-------------
-----------------T-------L-----RP----G---TYAQKVF
>EP00510_Aplanochytrium_minuta_P008975_CAMPEP_0184053658_NCGR_PEP_ID_MMETSP0956-20121227_6098_1_TAXON_ID_627963_ORGANISM_"Aplanochytrium_sp_Strain_PBS07"_LENGTH_85_DNA_ID_CAMNT_0026347105_DNA_START_185_DNA_END_439_DNA_ORIENTATION_-/25-85
LRA-----------------------CIP----CL-----LVK--------TFT------------------
-Q---------------------------------------------------------------------F
Y-E-E-----G----CEN--C--Q--------FL-------------E--M-------------E-G-NR--
--D-RCLEVTTDQFE-GL------------------------------------------VSVM--K-P---
-------KE------SWVGRW---------------------------------------------------
------------------------------------------------
>EP00511_Aplanochytrium_stocchinoi_P006769_CAMPEP_0204841250_NCGR_PEP_ID_MMETSP1346-20131115_41345_1_ASSEMBLY_ACC_CAM_ASM_000771_TAXON_ID_215587_ORGANISM_"Aplanochytrium_stocchinoi_Strain_GSBS06"_LENGTH_127_DNA_ID_CAMNT_0051979273_DNA_START_201_DNA_END_58/25-101
LRA-----------------------CIP----CL-----LVK--------TFT------------------
-Q---------------------------------------------------------------------F
Y-E-Q-----G----CEN--C--E--------FL-------------A--L-------------Q-D-DR--
--E-RCMEITTDQFE-GL------------------------------------------VGVM--D-P---
-------KN------SWVSRW------------IR-V---------------------S-------------
-----------------K-------M-----VP----G---MYAIKAN
>EP00512_Aurantiochytrium_limacinum_P007459_CAMPEP_0171525806_NCGR_PEP_ID_MMETSP0959-20130129_9978_1_TAXON_ID_87120_ORGANISM_"Aurantiochytrium_limacinum_Strain_ATCCMYA-1381"_LENGTH_155_DNA_ID_CAMNT_0012067031_DNA_START_1_DNA_END_467_DNA_ORIENTATION_-/52-127
LRA-----------------------CIV----CM-----LVK--------TTD------------------
-Q---------------------------------------------------------------------F
Y-E-H-----G----CPN--C--T--------FL-------------D--W-------------E---VR--
--E-IVEGATTKSYE-GL------------------------------------------VAMM--Q-P---
-------KE------SWVAKW------------QR-I---------------------D-------------
-----------------R-------F-----IP----G---MYAIKVN
>EP00513_Hondaea_fermentalgiana_P007463_GBG30937.1_Transcription_elongation_factor_SPT4_Hondaea_fermentalgiana/28-103
LRA-----------------------CII----CL-----LVK--------TYT------------------
-Q---------------------------------------------------------------------F
Y-N-D-----G----CPN--C--N--------FM-------------D--W---------------G-ER--
--E-IVEGATTKNFE-GL------------------------------------------VAMM--Q-P---
-------KD------SWVAKW------------QR-I---------------------D-------------
-----------------R-------F-----VP----G---TYAIKVN
>EP00514_Thraustochytrium_sp_LLF1b_P005550_CAMPEP_0184515302_NCGR_PEP_ID_MMETSP0198_2-20121128_4423_1_TAXON_ID_1112570_ORGANISM_"Thraustochytrium_sp._Strain_LLF1b"_LENGTH_132_DNA_ID_CAMNT_0026905547_DNA_START_39_DNA_END_437_DNA_ORIENTATION_/27-109
LRA-----------------------CIP----CL-----LIK--------TYR------------------
-Q---------------------------------------------------------------------F
F-E-D-----G----CEN--C--P--------HLSG----MGKI---D--M-------------K-G-VK--
--E-DINNITTTEFD-GF------------------------------------------VAIP--A-P---
-------DE------SWVARW------------IG-V---------------------T-------------
-----------------K-------L-----LP----G---IYATRVH
>EP00515_Schizochytrium_aggregatum_P011564_CAMPEP_0202084010_NCGR_PEP_ID_MMETSP0964-20121228_26101_1_ASSEMBLY_ACC_CAM_ASM_000500_TAXON_ID_4773_ORGANISM_"Schizochytrium_aggregatum_Strain_ATCC28209"_LENGTH_163_DNA_ID_CAMNT_0048651759_DNA_START_1_DNA_END_491/58-134
LRA-----------------------CIP----CK-----LVK--------THS------------------
-Q---------------------------------------------------------------------F
Q-N-D-----G----CEN--C--S--------FF-------------E--W-------------E-N-DK--
--D-LVLSATTTDFD-GF------------------------------------------VALM--D-P---
-------SD------SWVGKW------------TR-V---------------------S-------------
-----------------Q-------L-----HS----G---VYAVRVN
>EP00516_Mucochytrium_quahogii_P011528_CAMPEP_0203787794_NCGR_PEP_ID_MMETSP0100_2-20121128_2454_1_ASSEMBLY_ACC_CAM_ASM_000210_TAXON_ID_96639_ORGANISM_"_Strain_NY0313808BC1"_LENGTH_123_DNA_ID_CAMNT_0050690395_DNA_START_18_DNA_END_389_DNA_ORIENTATION_/23-96
LRA-----------------------CIP----CM-----MIK--------TYT------------------
-Q---------------------------------------------------------------------F
Y-D-H-----G----CEN--C--P--------FL-------------E--M-------------S-------
--E-QIKEATTPHFD-GM------------------------------------------VAMM--E-P---
-------RE------SWVSKW------------QR-I---------------------D-------------
-----------------K-------L-----VP----G---CYAVKVH
>EP00518_Triparma_eleuthera_P008046_CAMPEP_0182469656_NCGR_PEP_ID_MMETSP1319-20130603_17431_1_TAXON_ID_172717_ORGANISM_"Bolidomonas_pacifica_Strain_RCC208"_LENGTH_225_DNA_ID_CAMNT_0024669979_DNA_START_27_DNA_END_698_DNA_ORIENTATION_-/116-192
LRA-----------------------CKR----CG-----LVK--------AVN------------------
-Q---------------------------------------------------------------------F
Y-D-N-----G----CEN--C--P--------FF-------------D--M-------------V-E-DM--
--P-VVMECTSGFYG-GI------------------------------------------VSII--E-P---
-------GE------SWMAKF------------LQ-L---------------------K-------------
-----------------E-------A-----KA----G---CYAMSIT
>EP00519_Triparma_laevis_P013872_CAMPEP_0182490780_NCGR_PEP_ID_MMETSP1321-20130603_510_1_TAXON_ID_91990_ORGANISM_"Bolidomonas_sp._Strain_RCC1657"_LENGTH_116_DNA_ID_CAMNT_0024693009_DNA_START_1_DNA_END_349_DNA_ORIENTATION_-/16-92
MRA-----------------------CKR----CG-----LIK--------TFQ------------------
-Q---------------------------------------------------------------------F
Y-D-I-----G----CEN--C--P--------FL-------------E--M-------------E-E-DQ--
--T-RVTDCTSGYYG-GI------------------------------------------TSII--D-P---
-------NE------SWMAKW------------LG-L---------------------R-------------
-----------------K-------A-----LP----G---CYAMTIT
>EP00520_Triparma_pacifica_P016158_CAMPEP_0118637884_NCGR_PEP_ID_MMETSP0785-20121206_3388_1_TAXON_ID_91992_ORGANISM_"Bolidomonas_pacifica_Strain_CCMP_1866"_LENGTH_170_DNA_ID_CAMNT_0006529095_DNA_START_1_DNA_END_509_DNA_ORIENTATION_/68-144
LRA-----------------------CKC----CG-----LLK--------TFT------------------
-Q---------------------------------------------------------------------F
Y-D-E-----G----CEN--C--P--------FF-------------E--M-------------Q-E-DQ--
--A-RVTDCTSSFYG-GV------------------------------------------YSMI--N-P---
-------SE------SWMAKW------------LR-V---------------------K-------------
-----------------N-------F-----KP----G---CYAITVE
>EP00521_Asterionellopsis_glacialis_P021228_CAMPEP_0195330666_NCGR_PEP_ID_MMETSP0708-20121125_12175_1_TAXON_ID_33640_ORGANISM_"Asterionellopsis_glacialis_Strain_CCMP134"_LENGTH_167_DNA_ID_CAMNT_0040398991_DNA_START_1_DNA_END_502_DNA_ORIENTATION_/66-142
IRA-----------------------CKR----CG-----ILK--------TLD------------------
-Q---------------------------------------------------------------------F
I-N-E-----G----CEN--C--P--------FL-------------N--L-------------E-D-NH--
--E-KCNSCTTAFFE-GQ------------------------------------------AAIM--D-P---
-------RE------SWTARW------------IR-V---------------------D-------------
-----------------S-------Y-----LP----G---VYAISVT
>EP00522_Entomoneis_paludosa_P018270_CAMPEP_0172451824_NCGR_PEP_ID_MMETSP1065-20121228_9693_1_TAXON_ID_265537_ORGANISM_"Amphiprora_paludosa_Strain_CCMP125"_LENGTH_134_DNA_ID_CAMNT_0013203795_DNA_START_17_DNA_END_421_DNA_ORIENTATION_-/35-110
MRA-----------------------CKR----CG-----ILK--------TFN------------------
-Q---------------------------------------------------------------------F
V-D-Q-----G----CEN--C--P--------FL-------------G--M---------------D-DT--
--R-QVNRCTTPFFE-GA------------------------------------------TAVM--D-P---
-------RD------SWAAKW------------IR-V---------------------D-------------
-----------------A-------F-----LP----G---VYAIVVT
>EP00523_Entomoneis_sp_CCMP467_P020766_CAMPEP_0168843364_NCGR_PEP_ID_MMETSP0727-20121128_8177_1_TAXON_ID_265536_ORGANISM_"Amphiprora_sp._Strain_CCMP467"_LENGTH_154_DNA_ID_CAMNT_0008896961_DNA_START_83_DNA_END_548_DNA_ORIENTATION_-/44-120
TRA-----------------------CKR----CG-----LVK--------TLG------------------
-Q---------------------------------------------------------------------F
V-D-Q-----G----CEN--C--P--------FL-------------N--M-------------L-E-DG--
--A-QVNRCTTPFFE-GA------------------------------------------AAVM--D-P---
-------RD------SWAAKW------------IR-V---------------------D-------------
-----------------A-------Y-----LP----G---VYAIVVT
>EP00525_Craspedostauros_australis_P000809_CAMPEP_0198115724_NCGR_PEP_ID_MMETSP1442-20131203_6791_1_TAXON_ID__ORGANISM_"Craspedostauros_australis_Strain_CCMP3328"_LENGTH_254_DNA_ID_CAMNT_0043773277_DNA_START_1_DNA_END_762_DNA_ORIENTATION_/78-154
IRA-----------------------CKR----CG-----LLK--------TMD------------------
-Q---------------------------------------------------------------------F
M-N-D-----G----CDN--C--P--------FL-------------D--M-------------V-E-NP--
--E-RCGLCTTAFFE-GQ------------------------------------------CAIM--D-P---
-------RE------SWAAKW------------IR-C---------------------D-------------
-----------------G-------Y-----LP----G---VYAISVT
>EP00527_Entomoneis_sp_CCMP2396_P001656_CAMPEP_0198147788_NCGR_PEP_ID_MMETSP1443-20131203_37764_1_TAXON_ID_186043_ORGANISM_"Entomoneis_sp._Strain_CCMP2396"_LENGTH_142_DNA_ID_CAMNT_0043812259_DNA_START_98_DNA_END_526_DNA_ORIENTATION_/40-116
CRA-----------------------CKR----CG-----ILK--------TLG------------------
-Q---------------------------------------------------------------------F
H-D-Q-----G----CEN--C--P--------FL-------------H--M-------------A-E-DH--
--N-MVTKCTTAFFE-GA------------------------------------------TAVM--D-P---
-------RD------SWAAKW------------IR-V---------------------D-------------
-----------------A-------Y-----LP----G---VYAIVVT
>EP00528_Fragilariopsis_cylindrus_P001745_OEU07388.1_Spt4-domain-containing_protein_Fragilariopsis_cylindrus_CCMP1102/64-140
IRA-----------------------CKR----CG-----ILK--------TLE------------------
-Q---------------------------------------------------------------------F
I-N-D-----G----CEN--C--P--------FL-------------D--M-------------I-D-NP--
--E-RANVCTSAFYE-GA------------------------------------------AALM--D-P---
-------RE------SWAAKW------------IR-T---------------------D-------------
-----------------G-------Y-----LP----G---VYAISIT
>EP00529_Nitzschia_sp_RCC80_P029501_CAMPEP_0113487368_NCGR_PEP_ID_MMETSP0014_2-20120614_25473_1_TAXON_ID_2857_ORGANISM_"Nitzschia_sp."_LENGTH_318_DNA_ID_CAMNT_0000381063_DNA_START_25_DNA_END_976_DNA_ORIENTATION_-_assembly_acc_CAM_ASM_000159/224-300
IRA-----------------------CKR----CG-----ILK--------TVD------------------
-Q---------------------------------------------------------------------F
I-N-D-----G----CEN--C--P--------FL-------------E--M-------------G-D-NP--
--D-RVSTCTTAFFE-GT------------------------------------------AAIM--D-P---
-------AS------SWAAKW------------VR-V---------------------D-------------
-----------------S-------Y-----LP----G---VYAVSVT
>EP00530_Phaeodactylum_tricornutum_P003505_XP_002179630.1_predicted_protein_Phaeodactylum_tricornutum_CCAP_1055_1/32-108
VRA-----------------------CKR----CG-----ILK--------TPE------------------
-Q---------------------------------------------------------------------F
L-D-D-----G----CEN--C--P--------FL-------------H--M-------------A-D-DM--
--Q-QVNKCTTAFYE-GQ------------------------------------------AAVM--D-P---
-------RD------SWAAKW------------IR-V---------------------D-------------
-----------------A-------Y-----LP----G---VYAITVT
>EP00533_Pseudo-nitzschia_delicatissima_P010973_CAMPEP_0116102976_NCGR_PEP_ID_MMETSP0327-20121206_13639_1_TAXON_ID_44447_ORGANISM_"Pseudo-nitzschia_delicatissima_Strain_B596"_LENGTH_130_DNA_ID_CAMNT_0003595057_DNA_START_52_DNA_END_444_DNA_ORIENTATION_/28-104
IRA-----------------------CKR----CG-----ILK--------TIA------------------
-Q---------------------------------------------------------------------F
L-D-Q-----G----CEN--C--P--------FL-------------D--M-------------Q-E-SS--
--D-RVNKCTSAFYE-GM------------------------------------------AALM--D-P---
-------RE------SWAAKW------------IR-V---------------------D-------------
-----------------N-------Y-----LP----G---VYALSIT
>EP00537_Pseudo-nitzschia_pungens_P018610_CAMPEP_0172399472_NCGR_PEP_ID_MMETSP1061-20121228_41246_1_TAXON_ID_37318_ORGANISM_"Pseudo-nitzschia_pungens_Strain_cf._pungens"_LENGTH_134_DNA_ID_CAMNT_0013132367_DNA_START_90_DNA_END_495_DNA_ORIENTATION_/26-102
IRA-----------------------CKR----CG-----ILK--------TLD------------------
-Q---------------------------------------------------------------------F
I-N-E-----G----CEN--C--P--------FL-------------D--M-------------I-D-NP--
--E-RANMCTSAFYE-GQ------------------------------------------AALM--D-P---
-------RE------SWAAKW------------IR-V---------------------D-------------
-----------------N-------Y-----LP----G---VYALSVT
>EP00538_Stauroneis_constricta_P007228_CAMPEP_0119561042_NCGR_PEP_ID_MMETSP1352-20130426_16517_1_TAXON_ID_265584_ORGANISM_"Stauroneis_constricta_Strain_CCMP1120"_LENGTH_204_DNA_ID_CAMNT_0007609149_DNA_START_1_DNA_END_612_DNA_ORIENTATION_-/60-136
IRA-----------------------CKR----CG-----LLK--------TMD------------------
-Q---------------------------------------------------------------------F
L-N-E-----G----CDN--C--P--------FL-------------D--M-------------V-D-NA--
--E-RCGLCTTAFFE-GQ------------------------------------------CAIM--D-P---
-------RE------SWAAKW------------IR-C---------------------D-------------
-----------------N-------Y-----LP----G---VYAISVT
>EP00541_Cyclophora_tenuis_P018617_CAMPEP_0116572318_NCGR_PEP_ID_MMETSP0397-20121206_18100_1_TAXON_ID_216820_ORGANISM_"Cyclophora_tenuis_Strain_ECT3854"_LENGTH_137_DNA_ID_CAMNT_0004100615_DNA_START_1_DNA_END_412_DNA_ORIENTATION_/32-108
IRA-----------------------CKR----CG-----ILK--------TVD------------------
-Q---------------------------------------------------------------------F
I-N-E-----G----CEN--C--P--------FL-------------D--M-------------A-D-NP--
--E-RCNLCTTAFFE-GQ------------------------------------------AAIM--D-P---
-------RE------SWAAKW------------IR-V---------------------D-------------
-----------------T-------Y-----LP----G---VYAIVVT
>EP00542_Grammatophora_oceanica_P011220_CAMPEP_0194031316_NCGR_PEP_ID_MMETSP0009_2-20130614_4518_1_TAXON_ID_210454_ORGANISM_"Grammatophora_oceanica_Strain_CCMP_410"_LENGTH_175_DNA_ID_CAMNT_0038671443_DNA_START_120_DNA_END_644_DNA_ORIENTATION_/31-107
IRA-----------------------CKR----CG-----ILK--------TID------------------
-Q---------------------------------------------------------------------F
I-K-D-----G----CEN--C--P--------FL-------------D--L-------------M-E-NP--
--E-RCNACTTAFFE-GQ------------------------------------------AAVM--D-P---
-------RV------SWAAKW------------IR-C---------------------D-------------
-----------------N-------Y-----LP----G---VYAISVT
>EP00543_Licmophora_paradoxa_P001479_CAMPEP_0202441166_NCGR_PEP_ID_MMETSP1360-20130828_513_1_ASSEMBLY_ACC_CAM_ASM_000848_TAXON_ID_515479_ORGANISM_"Licmophora_paradoxa_Strain_CCMP2313"_LENGTH_105_DNA_ID_CAMNT_0049055961_DNA_START_1_DNA_END_317_DNA_ORIENTAT/68-104
IRA-----------------------CKR----CG-----ILK--------TLE------------------
-Q---------------------------------------------------------------------F
A-N-E-----G----CEN--C--P--------YL-------------D--M---------------------
---------VS-------------------------------------------------------------
------------------------------------------------------------------------
-----------------------------------------LYNLLC-
>EP00545_Synedropsis_sp_CCMP1620_P015092_CAMPEP_0119005628_NCGR_PEP_ID_MMETSP1176-20130426_1836_1_TAXON_ID_265551_ORGANISM_"Synedropsis_recta_cf_Strain_CCMP1620"_LENGTH_142_DNA_ID_CAMNT_0006957461_DNA_START_153_DNA_END_581_DNA_ORIENTATION_/38-114
IRA-----------------------CKR----CG-----LLK--------TLD------------------
-Q---------------------------------------------------------------------F
L-D-E-----G----CDN--C--P--------FL-------------D--M-------------A-D-NP--
--D-RANACTSAFYE-GQ------------------------------------------AAVM--D-P---
-------RE------SWAAKW------------IR-V---------------------D-------------
-----------------A-------F-----MP----G---VYAIAVT
>EP00547_Thalassionema_nitzschioides_P014830_CAMPEP_0194248434_NCGR_PEP_ID_MMETSP0158-20130606_18374_1_TAXON_ID_33649_ORGANISM_"Thalassionema_nitzschioides_Strain_L26-B"_LENGTH_148_DNA_ID_CAMNT_0038984739_DNA_START_237_DNA_END_680_DNA_ORIENTATION_/37-113
IRA-----------------------CKR----CG-----LLK--------TVE------------------
-Q---------------------------------------------------------------------F
M-T-E-----G----CEN--C--P--------FL-------------D--I-------------A-D-GP--
--E-RVNACTTAFYE-GQ------------------------------------------CAVM--D-P---
-------RE------SWAAKW------------IR-V---------------------D-------------
-----------------G-------F-----LP----G---VYAIHVT
>EP00548_Thalassiothrix_antarctica_P000829_CAMPEP_0194147086_NCGR_PEP_ID_MMETSP0152-20130528_22513_1_TAXON_ID_1049557_ORGANISM_"Thalassiothrix_antarctica_Strain_L6-D1"_LENGTH_127_DNA_ID_CAMNT_0038847775_DNA_START_96_DNA_END_475_DNA_ORIENTATION_-/33-108
VRA-----------------------CKR----CG-----ILK--------TME------------------
-Q---------------------------------------------------------------------F
M-N-E-----G----CEN--C--P--------FF-------------D--M---------------N-DI--
--D-GVNRYLTAFYE-GQ------------------------------------------AAVM--D-P---
-------QE------SWAAKW------------IR-V---------------------D-------------
-----------------S-------F-----FP----G---VYAIQVT
>EP00550_Attheya_septentrionalis_P008706_CAMPEP_0198295008_NCGR_PEP_ID_MMETSP1449-20131203_25348_1_TAXON_ID_420275_ORGANISM_"Attheya_septentrionalis_Strain_CCMP2084"_LENGTH_170_DNA_ID_CAMNT_0043995161_DNA_START_1_DNA_END_516_DNA_ORIENTATION_/69-145
IRS-----------------------CKR----CG-----ILK--------TLD------------------
-Q---------------------------------------------------------------------F
I-N-E-----G----CEN--C--P--------FL-------------E--M-------------T-D-NP--
--E-KCNLCTTAFFE-GQ------------------------------------------AAIM--D-P---
-------RE------SWTAKW------------LR-V---------------------D-------------
-----------------S-------Y-----LP----G---VYAISVT
>EP00551_Chaetoceros_affinis_P000912_CAMPEP_0203644448_NCGR_PEP_ID_MMETSP0088-20131115_9875_1_ASSEMBLY_ACC_CAM_ASM_001087_TAXON_ID_426623_ORGANISM_"Chaetoceros_affinis_Strain_CCMP159"_LENGTH_138_DNA_ID_CAMNT_0050500967_DNA_START_1_DNA_END_417_DNA_ORIENTAT/37-113
MRA-----------------------CKR----CG-----ILK--------TLH------------------
-Q---------------------------------------------------------------------F
L-N-E-----G----CDN--C--P--------YL-------------E--M-------------A-D-DR--
--E-RCNMLTSAFFE-GV------------------------------------------VAVM--D-P---
-------SD------SWAAKW------------LR-V---------------------D-------------
-----------------N-------C-----VP----G---VYAITVT
>EP00554_Chaetoceros_debilis_P006744_CAMPEP_0194073632_NCGR_PEP_ID_MMETSP0149-20130528_978_1_TAXON_ID_122233_ORGANISM_"Chaetoceros_debilis_Strain_MM31A-1"_LENGTH_137_DNA_ID_CAMNT_0038753669_DNA_START_85_DNA_END_498_DNA_ORIENTATION_/35-111
VRA-----------------------CKR----CG-----ILK--------TYD------------------
-Q---------------------------------------------------------------------F
E-T-E-----G----CEN--C--P--------FL-------------E--M-------------A-D-DP--
--E-KCNLCTTAFYE-GS------------------------------------------VAVM--D-P---
-------RS------SWTAKW------------LR-V---------------------D-------------
-----------------N-------Y-----LP----G---VYAITVT
>EP00555_Chaetoceros_dichaeta_P003239_CAMPEP_0198250588_NCGR_PEP_ID_MMETSP1447-20131203_1713_1_TAXON_ID_420782_ORGANISM_"Chaetoceros_dichaeta_Strain_CCMP1751"_LENGTH_131_DNA_ID_CAMNT_0043935435_DNA_START_65_DNA_END_460_DNA_ORIENTATION_/30-106
IRA-----------------------CKR----CG-----LLK--------TYD------------------
-Q---------------------------------------------------------------------F
F-D-I-----G----CEN--C--P--------FL-------------G--M-------------R-D-TP--
--N-RVNSCTTAFFE-GQ------------------------------------------AAVM--D-P---
-------RE------SWVAKW------------LR-V---------------------D-------------
-----------------D-------Y-----HP----G---VYAISVT
>EP00560_Eucampia_antarctica_P007107_CAMPEP_0197828806_NCGR_PEP_ID_MMETSP1437-20131217_5334_1_TAXON_ID_49252_ORGANISM_"Eucampia_antarctica_Strain_CCMP1452"_NCGR_SAMPLE_ID_MMETSP1437_ASSEMBLY_ACC_CAM_ASM_001096_LENGTH_139_DNA_ID_CAMNT_0043430197_DNA_START_/38-114
IRS-----------------------CKR----CG-----ILK--------TLE------------------
-Q---------------------------------------------------------------------F
I-N-E-----G----CEN--C--P--------FL-------------E--M-------------V-D-NP--
--E-KCNLCTTAFFE-GQ------------------------------------------TAIM--D-P---
-------RE------SWAAKW------------LR-V---------------------D-------------
-----------------T-------Y-----LP----G---VYAISVT
>EP00562_Extubocellulus_spinifer_P011832_CAMPEP_0178556436_NCGR_PEP_ID_MMETSP0697-20121206_9378_1_TAXON_ID_265572_ORGANISM_"Extubocellulus_spinifer_Strain_CCMP396"_LENGTH_137_DNA_ID_CAMNT_0020189477_DNA_START_56_DNA_END_469_DNA_ORIENTATION_/37-113
IRA-----------------------CKR----CG-----LLK--------TLD------------------
-Q---------------------------------------------------------------------F
V-E-N-----G----CEN--C--P--------FL-------------E--M-------------V-D-DP--
--E-KCNICTTAFYE-GQ------------------------------------------AAVM--D-P---
-------RE------SWVAKW------------LR-V---------------------D-------------
-----------------N-------Y-----LP----G---VYAITVT
>EP00563_Minutocellus_polymorphus_P019383_CAMPEP_0197717824_NCGR_PEP_ID_MMETSP1434-20131217_2224_1_TAXON_ID_265543_ORGANISM_"Minutocellus_polymorphus_Strain_CCMP3303"_LENGTH_173_DNA_ID_CAMNT_0043302403_DNA_START_22_DNA_END_544_DNA_ORIENTATION_-/29-105
IRA-----------------------CKR----CG-----ILK--------TLD------------------
-Q---------------------------------------------------------------------F
V-D-D-----G----CEN--C--P--------FL-------------E--M-------------V-D-DP--
--E-KVNACTTAFYE-GQ------------------------------------------AAVM--D-P---
-------RE------SWVAKW------------LR-V---------------------D-------------
-----------------N-------Y-----LP----G---CYAITVT
>EP00565_Helicotheca_tamesis_P005309_CAMPEP_0185733698_NCGR_PEP_ID_MMETSP1171-20130828_20326_1_TAXON_ID_374046_ORGANISM_"Helicotheca_tamensis_Strain_CCMP826"_LENGTH_139_DNA_ID_CAMNT_0028403485_DNA_START_1_DNA_END_418_DNA_ORIENTATION_/38-114
MRA-----------------------CKR----CG-----ILK--------TFD------------------
-Q---------------------------------------------------------------------F
F-N-E-----G----CEN--C--P--------FL-------------Q--M-------------E-G-GT--
--E-RCNRCTTAFFE-GQ------------------------------------------AAVM--D-P---
-------RA------SWVAKW------------LR-V---------------------D-------------
-----------------A-------Y-----VP----G---VYAISVT
>EP00566_Odontella_aurita_P028844_CAMPEP_0113563066_NCGR_PEP_ID_MMETSP0015_2-20120614_20858_1_TAXON_ID_2838_ORGANISM_"Odontella"_LENGTH_153_DNA_ID_CAMNT_0000464997_DNA_START_188_DNA_END_650_DNA_ORIENTATION__assembly_acc_CAM_ASM_000160/34-110
IRA-----------------------CKR----CG-----ILK--------TLE------------------
-Q---------------------------------------------------------------------F
V-N-D-----G----CEN--C--P--------FL-------------E--M-------------V-D-NP--
--E-KCNLCTTAFFE-GQ------------------------------------------SAVM--D-P---
-------RQ------SWVAKW------------LR-V---------------------D-------------
-----------------N-------Y-----LP----G---VYAISVT
>EP00567_Pseudictyota_dubia_P008771_CAMPEP_0197450584_NCGR_PEP_ID_MMETSP1175-20131217_25816_1_TAXON_ID_1003142_ORGANISM_"Triceratium_dubium_Strain_CCMP147"_LENGTH_174_DNA_ID_CAMNT_0042983037_DNA_START_1_DNA_END_525_DNA_ORIENTATION_/49-125
IRS-----------------------CMR----CG-----ILK--------TLD------------------
-Q---------------------------------------------------------------------F
I-N-D-----G----CEN--C--P--------FL-------------E--M-------------V-D-NP--
--E-KCNLCTTAFFE-GQ------------------------------------------AAIM--D-P---
-------RQ------SWMAKW------------LR-V---------------------D-------------
-----------------N-------Y-----LP----G---VYAISVT
>EP00568_Trieres_chinensis_P003989_CAMPEP_0183291994_NCGR_PEP_ID_MMETSP0160_2-20130417_1226_1_TAXON_ID_2839_ORGANISM_"Odontella_Sinensis_Strain_Grunow_1884"_NCGR_SAMPLE_ID_MMETSP0160_2_ASSEMBLY_ACC_CAM_ASM_000250_LENGTH_132_DNA_ID_CAMNT_0025452887_DNA_STA/41-114
IRA-----------------------CMR----CG-----ILK--------TLD------------------
-Q---------------------------------------------------------------------F
L-E-E-----G----CEN--C--P--------FL-------------D--M-------------E-N-----
----KSTEYTTAFFE-GQ------------------------------------------AAVM--D-P---
-------RQ------SWVAKW------------LR-V---------------------D-------------
-----------------G-------Y-----LP----G---VYAISVV
>EP00571_Detonula_confervacea_P009603_CAMPEP_0172318200_NCGR_PEP_ID_MMETSP1058-20130122_34130_1_TAXON_ID_83371_ORGANISM_"Detonula_confervacea_Strain_CCMP_353"_LENGTH_184_DNA_ID_CAMNT_0013032959_DNA_START_1_DNA_END_558_DNA_ORIENTATION_/77-153
VRS-----------------------CMR----CG-----IIK--------TLD------------------
-Q---------------------------------------------------------------------F
L-E-Y-----G----CDN--C--P--------FL-------------D--M-------------A-G-NH--
--E-RCNRCTTAFFE-GQ------------------------------------------VAVM--D-P---
-------GE------SWTAKW------------LR-V---------------------D-------------
-----------------A-------Y-----LP----G---VYAISIT
>EP00574_Skeletonema_japonicum_P003633_CAMPEP_0201715260_NCGR_PEP_ID_MMETSP0593-20130828_1482_1_ASSEMBLY_ACC_CAM_ASM_000672_TAXON_ID_267983_ORGANISM_"Skeletonema_japonicum_Strain_CCMP2506"_LENGTH_153_DNA_ID_CAMNT_0048204707_DNA_START_178_DNA_END_640_DNA_O/36-112
VRA-----------------------CMR----CG-----LLK--------TLD------------------
-Q---------------------------------------------------------------------F
L-E-Y-----G----CDN--C--P--------FL-------------D--M-------------A-G-NH--
--E-RCNMCTTAFYE-GQ------------------------------------------VAVM--D-P---
-------GE------SWTAKW------------LR-V---------------------D-------------
-----------------E-------F-----LP----G---VYAIAVT
>EP00582_Thalassiosira_oceanica_P034549_EJK78022.1_hypothetical_protein_THAOC_00107_Thalassiosira_oceanica/34-110
LRA-----------------------CMR----CG-----IVK--------TFE------------------
-Q---------------------------------------------------------------------F
I-E-Q-----G----CEN--C--A--------IL-------------E--L-------------E-G-NS--
--E-RCNQCTTAFFE-GQ------------------------------------------VAVA--D-P---
-------QD------SWTAKW------------LR-V---------------------D-------------
-----------------R-------F-----LP----G---VYAISIT
>EP00586_Coscinodiscus_wailesii_P005874_CAMPEP_0172486210_NCGR_PEP_ID_MMETSP1066-20121228_14678_1_TAXON_ID_671091_ORGANISM_"Coscinodiscus_wailesii_Strain_CCMP2513"_LENGTH_131_DNA_ID_CAMNT_0013252013_DNA_START_147_DNA_END_542_DNA_ORIENTATION_/31-106
LRC-----------------------CKR----CG-----LIK--------TYD------------------
-Q---------------------------------------------------------------------F
H-N-E-----G----CEN--C--P--------FL-------------V--M---------------E-DS--
--A-NIERCTSAFFD-GQ------------------------------------------AAIM--D-P---
-------RE------SWAAKW------------LR-V---------------------D-------------
-----------------A-------Y-----VP----G---VYAISVT
>EP00587_Corethron_hystrix_P010404_CAMPEP_0113304692_NCGR_PEP_ID_MMETSP0010_2-20120614_4609_1_TAXON_ID_216773_ORGANISM_"Corethron_hystrix_Strain_308"_NCGR_SAMPLE_ID_MMETSP0010_2_ASSEMBLY_ACC_CAM_ASM_000155_LENGTH_135_DNA_ID_CAMNT_0000158945_DNA_START_96_D/41-117
LRA-----------------------CKR----CG-----MIR--------THL------------------
-Q---------------------------------------------------------------------F
H-E-E-----G----CPN--C--P--------FL-------------E--M-------------A-E-DQ--
--K-ATNEYTTVFFE-GT------------------------------------------CAVT--D-P---
-------RS------SWAARW------------LH-V---------------------D-------------
-----------------G-------M-----HP----G---VYAITVM
>EP00588_Corethron_pennatum_P012670_CAMPEP_0194265198_NCGR_PEP_ID_MMETSP0169-20130528_525_1_TAXON_ID_218684_ORGANISM_"Corethron_pennatum_Strain_L29A3"_LENGTH_165_DNA_ID_CAMNT_0039005617_DNA_START_86_DNA_END_584_DNA_ORIENTATION_/42-118
LRA-----------------------CKR----CG-----MIR--------SLA------------------
-Q---------------------------------------------------------------------F
Y-D-E-----G----CPN--C--P--------FL-------------E--M-------------L-E-AR--
--A-AVGECTTAFFE-GT------------------------------------------VAIT--D-A---
-------RS------SWAARW------------LH-V---------------------D-------------
-----------------G-------L-----VP----G---VYAILVT
>EP00591_Stephanopyxis_turris_P004321_CAMPEP_0195519594_NCGR_PEP_ID_MMETSP0794_2-20130614_15112_1_TAXON_ID_515487_ORGANISM_"Stephanopyxis_turris_Strain_CCMP_815"_LENGTH_131_DNA_ID_CAMNT_0040648777_DNA_START_110_DNA_END_502_DNA_ORIENTATION_/37-113
LRA-----------------------CKR----CG-----IIK--------TLE------------------
-Q---------------------------------------------------------------------F
M-N-D-----G----CEN--C--P--------FL-------------E--M-------------N-D-TT--
--D-RANMCTTAFFE-GQ------------------------------------------CAVM--D-P---
-------RE------SWAAKW------------LR-V---------------------D-------------
-----------------A-------Y-----LP----G---VYAISVT
>EP00592_Proboscia_alata_P007302_CAMPEP_0194354610_NCGR_PEP_ID_MMETSP0174-20130528_2725_1_TAXON_ID_216777_ORGANISM_"Proboscia_alata_Strain_PI-D3"_LENGTH_144_DNA_ID_CAMNT_0039123615_DNA_START_1_DNA_END_435_DNA_ORIENTATION_-/46-122
MRA-----------------------CMR----CG-----IIK--------TYE------------------
-D---------------------------------------------------------------------F
D-R-D-----G----CEN--C--P--------FL-------------E--M-------------Q-E-RR--
--E-RCLSCTTGFFE-GT------------------------------------------VAIM--D-P---
-------RE------SWTSKW------------LR-C---------------------D-------------
-----------------G-------Y-----LP----G---VYAITVT
>EP00596_Hydrurales_sp_CCMP1899_P011176_CAMPEP_0119034624_NCGR_PEP_ID_MMETSP1177-20130426_1624_1_TAXON_ID_2985_ORGANISM_"Ochromonas_sp_Strain_CCMP1899"_LENGTH_123_DNA_ID_CAMNT_0006992191_DNA_START_196_DNA_END_567_DNA_ORIENTATION_/21-97
LRA-----------------------CLR----CS-----LIK--------TFT------------------
-Q---------------------------------------------------------------------F
V-E-T-----G----CEN--C--D--------FL-------------S--I-------------I-N-SS--
--E-RALECTTSYFE-GT------------------------------------------IAML--E-P---
-------NG------SWVAKW------------QR-I---------------------G-------------
-----------------Q-------F-----EP----G---LYAIEVL
>EP00597_Dinobryon_sp_UTEXLB2267_P007131_CAMPEP_0170085846_NCGR_PEP_ID_MMETSP0019_2-20121128_20641_1_TAXON_ID_98059_ORGANISM_"Dinobryon_sp._Strain_UTEXLB2267"_LENGTH_102_DNA_ID_CAMNT_0010302539_DNA_START_1_DNA_END_304_DNA_ORIENTATION_/5-81
LRA-----------------------CLR----CS-----LVK--------TFE------------------
-Q---------------------------------------------------------------------F
L-D-R-----G----CDN--C--X--------FL-------------G--M-------------E-G-NT--
--D-RAQECTTSYFE-GL------------------------------------------VGLA--D-P---
-------RG------SWVAKW------------QR-I---------------------A-------------
-----------------N-------Y-----AP----G---MYALEML
>EP00598_Pedospumella_elongata_P006629_CAMPEP_0184977550_NCGR_PEP_ID_MMETSP1098-20130426_8220_1_TAXON_ID_89044_ORGANISM_"Spumella_elongata_Strain_CCAP_955_1"_LENGTH_138_DNA_ID_CAMNT_0027500571_DNA_START_1_DNA_END_417_DNA_ORIENTATION_-/34-110
LRA-----------------------CLR----CS-----LIK--------TFE------------------
-Q---------------------------------------------------------------------F
N-D-K-----G----CEN--C--E--------FI-------------D--L-------------E-G-NK--
--G-RIEECTTSYFE-GA------------------------------------------IALV--E-P---
-------QG------SWVAKW------------QR-I---------------------A-------------
-----------------Q-------Y-----QP----G---LYAIEMI
>EP00600_Ochromonadales_sp_CCMP1393_P012719_CAMPEP_0174999022_NCGR_PEP_ID_MMETSP0005-20121125_1823_1_TAXON_ID_420556_ORGANISM_"Ochromonas_sp._Strain_CCMP1393"_LENGTH_127_DNA_ID_CAMNT_0016253703_DNA_START_1_DNA_END_384_DNA_ORIENTATION_/23-99
LRS-----------------------CLR----CS-----LIK--------TFE------------------
-Q---------------------------------------------------------------------F
I-D-R-----G----CEN--C--E--------FL-------------A--M-------------E-G-DS--
--R-KVQECTTSYFE-GA------------------------------------------IALV--E-P---
-------RG------SWVAKW------------QR-V---------------------S-------------
-----------------Q-------F-----YP----G---MYAIDIA
>EP00601_Ochromonadales_sp_CCMP2298_P030772_CAMPEP_0173348428_NCGR_PEP_ID_MMETSP1144-20121109_13729_1_TAXON_ID_483371_ORGANISM_"non_described_non_described_Strain_CCMP2298"_LENGTH_140_DNA_ID_CAMNT_0014296075_DNA_START_1_DNA_END_421_DNA_ORIENTATION_/36-112
LRA-----------------------CLR----CS-----LIK--------TFE------------------
-Q---------------------------------------------------------------------F
V-D-R-----G----CEN--C--D--------FL-------------E--M-------------E-G-NT--
--M-RVHQCTSACFE-GL------------------------------------------IALV--E-P---
-------RG------SWVGKW------------QQ-I---------------------S-------------
-----------------Q-------Y-----QP----G---MYAIDMA
>EP00603_Paraphysomonas_imperforata_P009417_CAMPEP_0114430246_NCGR_PEP_ID_MMETSP0103-20121206_9936_1_TAXON_ID_37642_ORGANISM_"Paraphysomonas_imperforata_Strain_PA2"_NCGR_SAMPLE_ID_MMETSP0103_ASSEMBLY_ACC_CAM_ASM_000201_LENGTH_124_DNA_ID_CAMNT_0001599675_D/23-99
LRC-----------------------CLR----CS-----LLK--------SYE------------------
-Q---------------------------------------------------------------------F
Y-E-N-----G----CEN--C--A--------FL-------------N--L-------------G-Q-SK--
--R-NIDQCTSTYFE-GV------------------------------------------ISML--D-P---
-------RG------SWVARW------------QR-I---------------------D-------------
-----------------N-------C-----VP----G---MYAVEVI
>EP00611_Tribonema_gayanum_P012096_TRINITY_DN2263_c0_g1_i3.p2_TRINITY_DN2263_c0_g1_TRINITY_DN2263_c0_g1_i3.p2_ORF_type_complete_len_132_score_43.75_TRINITY_DN2263_c0_g1_i3_27-422/30-106
LRA-----------------------CKR----CA-----LVK--------TLT------------------
-Q---------------------------------------------------------------------F
T-E-Q-----G----CEN--C--P--------FL-------------R--I-------------E-E-SA--
--E-RVHECTSSYFS-GM------------------------------------------IAML--N-P---
-------KE------SWVARW------------QR-I---------------------R-------------
-----------------A-------F-----KP----G---MYAIEVI
>EP00612_Vaucheria_litorea_P000236_CAMPEP_0171453218_NCGR_PEP_ID_MMETSP0945-20130129_1019_1_TAXON_ID_109269_ORGANISM_"Vaucheria_litorea_Strain_CCMP2940"_LENGTH_129_DNA_ID_CAMNT_0011978051_DNA_START_53_DNA_END_442_DNA_ORIENTATION_-/28-104
LRA-----------------------CKR----CS-----LVK--------TLT------------------
-Q---------------------------------------------------------------------F
T-E-K-----G----CDN--C--P--------FL-------------R--I-------------Q-E-SA--
--E-RVHECTSSYFS-GT------------------------------------------IAML--D-P---
-------RS------SWVAKW------------QR-I---------------------D-------------
-----------------N-------L-----KP----G---IYAIDVI
>EP00613_Pedinella_sp_CCMP2098_P023614_CAMPEP_0171701646_NCGR_PEP_ID_MMETSP0991-20121206_11176_1_TAXON_ID_483369_ORGANISM_"non_described_non_described_Strain_CCMP2098"_LENGTH_174_DNA_ID_CAMNT_0012290941_DNA_START_1_DNA_END_525_DNA_ORIENTATION_-/61-138
LRA-----------------------CMV----CT-----LVK--------TMN------------------
-Q---------------------------------------------------------------------F
L-D-E-----G----CDN--CE-R--------FL-------------Q--M-------------R-D-RQ--
--D-RVMETTSNVFE-GL------------------------------------------AAVH--Q-P---
-------ND------SWVAKY------------QG-L---------------------Q-------------
-----------------M-------L-----KP----G---CYALEVT
>EP00614_Pseudopedinella_elastica_P000342_CAMPEP_0172606846_NCGR_PEP_ID_MMETSP1068-20121228_27057_1_TAXON_ID_35684_ORGANISM_"Pseudopedinella_elastica_Strain_CCMP716"_LENGTH_223_DNA_ID_CAMNT_0013409699_DNA_START_1_DNA_END_673_DNA_ORIENTATION_/118-195
LRA-----------------------CMV----CT-----LVK--------TYA------------------
-Q---------------------------------------------------------------------F
V-D-D-----G----CDN--CD-S--------FL-------------G--M-------------A-E-RQ--
--D-RVAELTSHTFQ-GL------------------------------------------TCVN--K-P---
-------AE------SWVAKY------------QG-I---------------------Q-------------
-----------------M-------M-----KP----G---AYALEVS
>EP00615_Pteridomonas_danica_P012999_CAMPEP_0114359962_NCGR_PEP_ID_MMETSP0101-20121206_23435_1_TAXON_ID_38822_ORGANISM_"Pteridomonas_danica_Strain_PT"_NCGR_SAMPLE_ID_MMETSP0101_ASSEMBLY_ACC_CAM_ASM_000211_LENGTH_145_DNA_ID_CAMNT_0001503817_DNA_START_1_DNA/42-119
LRA-----------------------CMV----CT-----LVK--------TYG------------------
-Q---------------------------------------------------------------------F
I-D-D-----G----CDN--CE-S--------FL-------------S--M-------------A-E-RQ--
--D-RVAELTSHSFE-GM------------------------------------------AAVM--K-P---
-------TE------SWVAKY------------QG-I---------------------H-------------
-----------------M-------M-----KP----G---IYALEVT
>EP00616_Rhizochromulina_sp_CCMP1243_P003940_CAMPEP_0118970452_NCGR_PEP_ID_MMETSP1173-20130426_7350_1_TAXON_ID_1034831_ORGANISM_"Rhizochromulina_marina_cf_Strain_CCMP1243"_LENGTH_260_DNA_ID_CAMNT_0006919819_DNA_START_1_DNA_END_779_DNA_ORIENTATION_/56-132
MRA-----------------------CMV----CG-----LIK--------TFQ------------------
-Q---------------------------------------------------------------------F
D-T-E-----G----CDN--C--T--------FL-------------D--L-------------A-G-RS--
--E-RVSEFTSHIFE-GM------------------------------------------IAVQ--N-P---
-------TD------SWVCKY------------SS-L---------------------T-------------
-----------------H-------V-----KP----G---VYAMEIT
>EP00617_Octactis_speculum_P021978_CAMPEP_0185768364_NCGR_PEP_ID_MMETSP1174-20130828_49259_1_TAXON_ID_35687_ORGANISM_"Dictyocha_speculum_Strain_CCMP1381"_LENGTH_136_DNA_ID_CAMNT_0028453021_DNA_START_1_DNA_END_411_DNA_ORIENTATION_-/36-112
LRA-----------------------CMV----CS-----LVK--------TFE------------------
-Q---------------------------------------------------------------------Y
Y-S-D-----G----CDN--C--G--------VL-------------G--M-------------E-G-RH--
--E-RVSEFTSPYFD-GL------------------------------------------ISMM--K-P---
-------EQ------SWVAKW------------QR-V---------------------G-------------
-----------------Q-------Y-----KP----G---VYAMEVT
>EP00621_Florenciella_sp_RCC1693_P015595_CAMPEP_0182533162_NCGR_PEP_ID_MMETSP1323-20130603_13230_1_TAXON_ID_236787_ORGANISM_"Florenciella_parvula_Strain_RCC1693"_LENGTH_156_DNA_ID_CAMNT_0024743013_DNA_START_1_DNA_END_470_DNA_ORIENTATION_-/57-133
LRA-----------------------CMV----CS-----LCK--------TFE------------------
-Q---------------------------------------------------------------------F
Y-N-E-----G----CDN--C--N------GLGL-------------Q--M-------------A-D-RQ--
--D-RVSEYTSPYFE-GM------------------------------------------ISMM--Q-P---
-------EQ------SWVAKY------------QA-I---------------------P-------------
-------------------------------KQ----G---VYAMEVT
>EP00624_Nannochloropsis_granulata_P004890_evm.model.NODE_34656_length_35261_cov_30.693996.10/129-202
LRA-----------------------CRK----CR-----LIK--------EFS------------------
-Q---------------------------------------------------------------------F
V-E-R-----G----CDN--C--R--------QF-------------E--------------------DQ--
--E-EAAEFTSPHYT-GM------------------------------------------MALV--H-P---
-------ED------SWSAKW------------QG-A---------------------R-------------
-----------------R-------Y-----KP----G---LYALQVE
>EP00625_Aureococcus_anophagefferens_P004154_XP_009036236.1_hypothetical_protein_AURANDRAFT_25503_partial_Aureococcus_anophagefferens/1-63
------------------------------------------------------------------------
-R---------------------------------------------------------------------F
F-Q-D-----G----CEN--C--P--------FL-------------E--L-------------A-E-RQ--
--D-RVASCTTASFD-GV------------------------------------------VAMM--K-P---
-------EE------SWIARW------------EG-I---------------------N-------------
-----------------R-------S-----LP----G---CYAMKLT
>EP00628_Pelagophyceae_sp_CCMP2097_P021576_CAMPEP_0184219010_NCGR_PEP_ID_MMETSP0976-20121227_16988_1_TAXON_ID_483370_ORGANISM_"non_described_non_described_Strain_CCMP2097"_LENGTH_124_DNA_ID_CAMNT_0026523859_DNA_START_1_DNA_END_370_DNA_ORIENTATION_-/23-99
QRA-----------------------CMR----CG-----LVK--------CFN------------------
-Q---------------------------------------------------------------------F
Y-D-S-----G----CEN--C--P--------FL-------------E--L-------------E-E-RQ--
--D-LVQTCTTSNFE-GM------------------------------------------VMMI--N-P---
-------ND------SWISRW------------EG-I---------------------S-------------
-----------------S-------F-----VP----G---VYAAKIT
>EP00631_Chrysoreinhardia_giraudii_P008425_CAMPEP_0197416446_NCGR_PEP_ID_MMETSP1170-20131217_2751_1_TAXON_ID_54406_ORGANISM_"Sarcinochrysis_sp_Strain_CCMP770"_LENGTH_123_DNA_ID_CAMNT_0042943341_DNA_START_1_DNA_END_371_DNA_ORIENTATION_-/22-98
LRA-----------------------CLR----CG-----LIK--------NFN------------------
-Q---------------------------------------------------------------------F
Y-D-S-----G----CEN--C--P--------IL-------------E--M-------------E-G-RQ--
--D-RVDRCTSSNYE-GI------------------------------------------FVMV--K-P---
-------ED------SWTAKW------------EG-I---------------------H-------------
-----------------S-------F-----HP----G---AYALRTY
>EP00632_Arachnochrysis_sp_CCMP2950_P013081_CAMPEP_0185695448_NCGR_PEP_ID_MMETSP1164-20130828_4530_1_TAXON_ID_1104430_ORGANISM_"Chrysoreinhardia_sp_Strain_CCMP2950"_LENGTH_432_DNA_ID_CAMNT_0028362307_DNA_START_1_DNA_END_1293_DNA_ORIENTATION_-/37-113
HRA-----------------------CLR----CG-----LVK--------VTD------------------
-Q---------------------------------------------------------------------F
Y-E-K-----G----CEN--C--P--------FL-------------D--M-------------Q-D-RM--
--D-RVTMHTTANFD-GV------------------------------------------VAMI--N-P---
-------DD------SWVAKW------------EG-L---------------------K-------------
-----------------R-------F-----YP----G---VYAVKVY
>EP00633_Aureoumbra_lagunensis_P000244_CAMPEP_0197288944_NCGR_PEP_ID_MMETSP0890-20130614_6158_1_TAXON_ID_44058_ORGANISM_"Aureoumbra_lagunensis_Strain_CCMP1510"_NCGR_SAMPLE_ID_MMETSP0890_ASSEMBLY_ACC_CAM_ASM_000533_LENGTH_132_DNA_ID_CAMNT_0042760041_DNA_ST/27-103
LRA-----------------------CLR----CG-----LVK--------CMD------------------
-Q---------------------------------------------------------------------F
Y-T-I-----G----CEN--C--P--------FL-------------E--M-------------A-E-RQ--
--D-RVNECTTSDFE-GV------------------------------------------IALM--K-P---
-------ED------SWLSKW------------EG-L---------------------R-------------
-----------------K-------F-----YP----G---VYAVRLY
>EP00636_Phaeomonas_parva_P018643_CAMPEP_0118866098_NCGR_PEP_ID_MMETSP1163-20130328_10097_1_TAXON_ID_124430_ORGANISM_"Phaeomonas_parva_Strain_CCMP2877"_LENGTH_127_DNA_ID_CAMNT_0006800387_DNA_START_129_DNA_END_512_DNA_ORIENTATION_-/17-94
LRA-----------------------CLK----CT-----LLK--------TFH------------------
-Q---------------------------------------------------------------------F
I-D-E-----G----CDN--CE-D--------QL-------------E--F-------------A-G-SQ--
--D-RVEQCTTTDYV-GQ------------------------------------------VAVI--N-P---
-------QS------SWVAKW------------QR-L---------------------Q-------------
-----------------D-------F-----KP----G---YYAIHVT
>EP00638_Chattonella_subsalsa_P008530_CAMPEP_0117760382_NCGR_PEP_ID_MMETSP0947-20121206_16595_1_TAXON_ID_44440_ORGANISM_"Chattonella_subsalsa_Strain_CCMP2191"_LENGTH_158_DNA_ID_CAMNT_0005581059_DNA_START_33_DNA_END_509_DNA_ORIENTATION_/59-135
LRA-----------------------CKR----CT-----LVK--------TYT------------------
-Q---------------------------------------------------------------------F
Y-E-H-----G----CDN--C--P--------FL-------------E--M-------------D-A-NP--
--D-RVNDCTSSFFE-GL------------------------------------------IAMV--Q-P---
-------EG------SWVAKW------------QR-I---------------------G-------------
-----------------Q-------C-----KP----G---MYAIEVI
>EP00639_Heterosigma_akashiwo_P019168_CAMPEP_0206391110_NCGR_PEP_ID_MMETSP0294-20121207_19059_1_ASSEMBLY_ACC_CAM_ASM_000327_TAXON_ID_39354_ORGANISM_"Heterosigma_akashiwo_Strain_CCMP2393"_LENGTH_167_DNA_ID_CAMNT_0053843717_DNA_START_1_DNA_END_503_DNA_ORIEN/68-144
LRA-----------------------CKR----CT-----LVK--------TFA------------------
-Q---------------------------------------------------------------------F
Y-E-N-----G----CDN--C--P--------FL-------------E--M-------------D-T-SS--
--D-RVNDCTSSFFE-GL------------------------------------------IAMV--E-P---
-------QG------SWVAKW------------QR-I---------------------G-------------
-----------------Q-------C-----KP----G---MYAMEVI
>EP00640_Fibrocapsa_japonica_P007879_CAMPEP_0113943426_NCGR_PEP_ID_MMETSP1339-20121228_23624_1_TAXON_ID_94617_ORGANISM_"Fibrocapsa_japonica"_LENGTH_142_DNA_ID_CAMNT_0000948289_DNA_START_14_DNA_END_442_DNA_ORIENTATION_-_assembly_acc_CAM_ASM_000762/43-119
LRA-----------------------CKR----CT-----LIK--------SFT------------------
-Q---------------------------------------------------------------------F
Y-E-N-----G----CDN--C--P--------FL-------------E--M-------------A-S-NT--
--D-QVNNCTSSFFE-GT------------------------------------------VALM--Q-P---
-------EG------SWVARW------------QR-I---------------------G-------------
-----------------S-------F-----KP----G---MYAIEVV
>EP00642_Albugo_laibachii_P008593_CCA19194.1_transcription_elongation_factor_SPT4_putative_Albugo_laibachii_Nc14/25-91
LRA-----------------------CLT----CS-----LVK--------TFT------------------
-Q---------------------------------------------------------------------F
Y-D-T-----G----CEN--C--A--------FL-------------Q--M-------------A-D-NR--
--Q-RVAECTTAHYD-GM------------------------------------------IALM--R-P---
-------KE------SWVAKW------------QR-L---------------------G-------------
-----------------T-------T----------------------
>EP00643_Hyaloperonospora_arabidopsidis_P013176_HpaP811371_pep_scaffold_HyaAraEmoy2_2.0_scaffold_155_61765_62279_1_gene_HpaG811371_transcript_HpaT811371_gene_biotype_protein_coding_transcript_biotype_protein_coding/28-85
LRA-----------------------CMT----CS-----LVK--------TFT------------------
-Q---------------------------------------------------------------------F
Y-D-T-----G----CEN--C--A--------FL-------------Q--M-------------A-D-NR--
--Q-RVAECTSAYFE-GS------------------------------------------L-----------
--------D------PWDLCR------------VR-L-----------------------------------
------------------------------------------------
>EP00648_Phytopythium_vexans_P006645_EPrPV00000019727_pep_supercontig_pve_scaffolds_v1_pve_scaffold_434_22443_22997_-1_gene_maker-pve_contig_434-fgenesh-gene-0.4_transcript_EPrPVT00000019727_gene_biotype_protein_coding_transcript_biotype_protein_coding_de/33-109
LRA-----------------------CMT----CS-----LIK--------TFT------------------
-Q---------------------------------------------------------------------F
Y-D-T-----G----CEN--C--A--------FL-------------Q--M-------------A-D-NR--
--Q-RVAECTSAYFE-GM------------------------------------------IAMM--H-P---
-------KE------SWVAKW------------QR-I---------------------V-------------
-----------------R-------L-----IP----G---IYAVSVS
>EP00652_Aphanomyces_astaci_P009612_XP_009830373.1_hypothetical_protein_H257_06725_Aphanomyces_astaci/26-102
LRA-----------------------CMI----CS-----LVK--------TYS------------------
-Q---------------------------------------------------------------------F
Y-E-S-----G----CDN--C--G--------FL-------------N--M-------------Q-D-NR--
--T-RVTDCTTAYFE-GM------------------------------------------IAMM--Q-P---
-------KE------SWVAKW------------RR-I---------------------G-------------
-----------------K-------F-----VP----G---IYAVAVT
>EP00656_Telonema_subtile_P011521_TRINITY_DN15715_c0_g1_i1.p1_TRINITY_DN15715_c0_g1_TRINITY_DN15715_c0_g1_i1.p1_ORF_type_complete_len_150_score_26.07_TRINITY_DN15715_c0_g1_i1_169-618/28-107
LRA-----------------------CLR----CY-----LVK--------TDA------------------
-Q---------------------------------------------------------------------F
A-A-Q-----G----CEN--C--E--------FL-------------G--LGG----------PG-G-DR--
--E-RLWSCTTSNFE-GV------------------------------------------VSMI--S-P---
-------TD------SWVARW------------QG-I---------------------A-------------
-----------------E-------F-----VP----G---VYAIVAN
>EP00658_Telonema_sp_P-2_P002426_TRINITY_DN10914_c0_g1_i2.p1_TRINITY_DN10914_c0_g1_TRINITY_DN10914_c0_g1_i2.p1_ORF_type_5prime_partial_len_189_score_45.36_TRINITY_DN10914_c0_g1_i2_106-672/38-114
LRA-----------------------CLR----CY-----LIK--------TDA------------------
-Q---------------------------------------------------------------------F
A-V-Q-----G----CEN--C--E--------FL-------------E--Y-------------A-R-DR--
--E-KMWRCTTSTFE-GV------------------------------------------VSMI--T-P---
-------DD------SWVARW------------QG-I---------------------K-------------
-----------------D-------C-----VP----G---CYALHAK
>EP00668_Euglena_longa_P029278_GGOE01036624.1.p1_GENE.GGOE01036624.1_GGOE01036624.1.p1_ORF_type_complete_len_142_score_49.75_GGOE01036624.1_207-632/26-98
LRA-----------------------CIY----CR-----RIK--------SYA------------------
-Q---------------------------------------------------------------------F
L-E-T-----G----CEN--C--S--------GM----------------------------------VK--
--S-RADEWTSANFD-GF------------------------------------------ISLI--E-P---
-------TK------SWAGRW------------HG-M---------------------G-------------
-----------------A-------L-----LP----G---CYAIKVH
>EP00669_Euglena_mutabilis_P002316_TRINITY_DN12936_c0_g1_i1.p1_TRINITY_DN12936_c0_g1_TRINITY_DN12936_c0_g1_i1.p1_ORF_type_complete_len_159_score_40.24_TRINITY_DN12936_c0_g1_i1_45-479/28-100
LRA-----------------------CTN----CR-----RIK--------AYG------------------
-Q---------------------------------------------------------------------F
L-D-T-----G----CEN--C--P--------EL----------------------------------PR--
--R-QAEEWTTVGFE-GF------------------------------------------MAII--D-P---
-------QQ------SWAAKW------------QH-H---------------------R-------------
-----------------D-------M-----LP----G---CYAITIR
>EP00671_Bodo_saltans_P010103_CUG88089.1_Hypothetical_protein_putative_Bodo_saltans/54-124
YVA-----------------------CRK----CH-----TIL--------TQP------------------
-Q---------------------------------------------------------------------F
A-K-D-----G----CFK--C-----------------------------L-----------------EE--
--D-KDMNHVTNKFT-GF------------------------------------------VGLI--A-P---
-------EH------SWVARM------------IG-C---------------------T-------------
-----------------H-------M-----PS----G---VYAATLE
>EP00672_Neobodo_designis_P024461_CAMPEP_0174831930_NCGR_PEP_ID_MMETSP1114-20130205_3390_1_TAXON_ID_312471_ORGANISM_"Neobodo_designis_Strain_CCAP_1951_1"_LENGTH_128_DNA_ID_CAMNT_0016065777_DNA_START_24_DNA_END_410_DNA_ORIENTATION_-/17-91
LMA-----------------------CRE----CK-----RVL--------TRA------------------
-Q---------------------------------------------------------------------F
V-S-D-----G----CAS--C--G--------ST-------------G--M-----------------HR--
--D-ELQEQTTAKFH-GF------------------------------------------VGLV--D-A---
-------HN------SWVARL------------IG-R---------------------E-------------
-----------------D-------A-----PP----G---VYAAHVA
>EP00678_Phytomonas_sp_Hart1_P003538_CCW69441.1_unnamed_protein_product_Phytomonas_sp._isolate_Hart1/55-129
YFC-----------------------CRT----CR-----RIL--------SES------------------
-Q---------------------------------------------------------------------W
Y-A-E-----G----CSE--C--G--------TG-------------P--I-----------------RR--
--G-ELLEYASSHFH-NF------------------------------------------FGLI--A-P---
-------EK------SWVARL------------IR-K---------------------K-------------
-----------------N-------C-----AN----G---VFAEAIS
>EP00681_Trypanosoma_brucei_P005786_XP_011777032.1_hypothetical_protein_conserved_Trypanosoma_brucei_gambiense_DAL972/120-194
YLA-----------------------CRR----CR-----LII--------TEQ------------------
-Q---------------------------------------------------------------------F
L-H-E-----G----CQV--C--G--------TG-------------P--V-----------------SR--
--E-ELLDVATAEFS-NF------------------------------------------IGLI--A-P---
-------EK------SWVGRL------------IN-R---------------------T-------------
-----------------N-------C-----PN----G---VFATELC
>EP00682_Trypanosoma_cruzi_P007561_XP_810098.1_hypothetical_protein_Trypanosoma_cruzi_strain_CL_Brener/79-153
YLA-----------------------CRQ----CR-----LIL--------TET------------------
-Q---------------------------------------------------------------------F
I-R-D-----G----CSV--C--G--------TG-------------P--V-----------------SR--
--D-ELHDVTTADFS-NF------------------------------------------VGLI--A-P---
-------EK------SWVARM------------IG-R---------------------T-------------
-----------------G-------C-----PN----G---VFAAMLN
>EP00683_Trypanosoma_rangeli_P006335_RNF06505.1_hypothetical_protein_TraAM80_04009_Trypanosoma_rangeli/16-90
YLA-----------------------CRQ----CR-----LVL--------TET------------------
-Q---------------------------------------------------------------------F
L-R-D-----G----CSV--C--G--------TG-------------P--I-----------------RR--
--E-ELHDVATADFS-NF------------------------------------------VGLI--A-P---
-------EK------SWVARM------------IG-R---------------------T-------------
-----------------G-------C-----PN----G---VFAAVLN
>EP00685_Perkinsela_sp_CCAP1560-4_P002945_KNH06945.1_RNA_polymerase_subunit_RPABC4_transcription_elongation_factor_Spt4_Perkinsela_sp._CCAP_1560_4/17-95
LRA-----------------------CKT----CR-----LIQ--------PIE------------------
-G---------------------------------------------------------------------F
R-K-R-----G----CPN--C--D--------TD-------------P--T-------------K-GYHG--
--Q-DLTRRITSQFD-GC------------------------------------------VNVL--S-T---
-------EG------SWVCRS------------LH-L---------------------H-------------
-----------------G------EI-----VP----G---AYAMRLL
>EP00686_Naegleria_gruberi_P006332_XP_002674261.1_predicted_protein_Naegleria_gruberi_strain_NEG-M/55-125
LRA-----------------------CLT----CG-----LVK--------TTD------------------
-Q---------------------------------------------------------------------F
K-Q-N-----G----CEN--C--P--------KD-------------N------------------------
----DTLSNTTTSFE-GL------------------------------------------ITLM--N-P---
-------QK------SWVARY------------QN-L---------------------Q-------------
-----------------D-------K-----VE----G---VYAITVH
>EP00696_Hemimastix_kukwesjijk_P019642_gnl_Hemi2_8995_TR3116_c0_g1_i1.p1_gnl_Hemi2_8995_TR3116_c0_g1_gnl_Hemi2_8995_TR3116_c0_g1_i1.p1_ORF_type_5prime_partial_len_128_score_41.59_gnl_Hemi2_8995_TR3116_c0_g1_i1_3-386/26-102
LRA-----------------------CLC----CS-----LLK--------TAR------------------
-Q---------------------------------------------------------------------F
I-N-A-----G----CDN--C--S--------FL-------------D--M-------------Q-G-DK--
--E-RVNDCTSASFI-GI------------------------------------------VSMI--V-P---
-------TE------SWVARF------------QR-I---------------------S-------------
-----------------S-------F-----VP----G---CYAVSVK
>EP00697_Spironema_sp_BW2_P018100_gnl_Spiro4_9977_TR5304_c0_g1_i1.p1_gnl_Spiro4_9977_TR5304_c0_g1_gnl_Spiro4_9977_TR5304_c0_g1_i1.p1_ORF_type_5prime_partial_len_125_score_21.92_gnl_Spiro4_9977_TR5304_c0_g1_i1_147-521/25-101
LRA-----------------------CLC----CS-----LIK--------TTR------------------
-Q---------------------------------------------------------------------F
Y-L-Q-----G----CDN--C--A--------FL-------------S--M-------------E-G-DK--
--E-RVSDCTSASFV-GM------------------------------------------VAML--D-P---
-------RE------SWVARW------------QR-I---------------------S-------------
-----------------K-------L-----LP----G---CYAISVK
>EP00698_Gefionella_okellyi_P011024_TRINITY_DN2892_c0_g1_i1.p1_TRINITY_DN2892_c0_g1_TRINITY_DN2892_c0_g1_i1.p1_ORF_type_complete_len_125_score_19.13_TRINITY_DN2892_c0_g1_i1_33-407/21-97
LRA-----------------------CLN----CS-----LVK--------TAD------------------
-Q---------------------------------------------------------------------F
L-A-D-----G----CQN--C--D--------FL-------------E--M-------------R-D-ER--
--Q-RVFDCTSSNFS-GF------------------------------------------VAIT--D-M---
-------KS------SWIAKW------------QR-I---------------------D-------------
-----------------R-------L-----TP----G---CYALSVA
>EP00701_Giardia_intestinalis_P006288_XP_001710112.1_Hypothetical_protein_GL50803_7717_Giardia_lamblia_ATCC_50803/18-90
LSA-----------------------CSK----CH-----YVM--------ENR------------------
-Q---------------------------------------------------------------------W
R-SID-----G----CPN--C--K------------------------------------------------
------EERDTLRFQ-GA------------------------------------------VALLTMN-D---
-------KD------SYILRL------------LR-ANYNA-----------------E-------------
-----------------P-------R-----IP----G---IYAITLV
>EP00703_Trepomonas_sp_PC1_P005540_JAP91066.1_hypothetical_protein_TPC1_17428_Trepomonas_sp._PC1/261-327
LQA-----------------------CQQ----CF-----YLS--------KMG------------------
------------------------------------------------------------------------
----------G---TCQN--C---------------------------------------------------
----KKSDTFINQFH-GI------------------------------------------ISLI--D-P---
-------DT------SYMKKLLSKQ--------TG-Y---------------------T-------------
-----------------S-------F-----IP----G---FYALSLT
>EP00704_Kipferlia_bialata_P014026_g14026.t1/20-84
LRA-----------------------CIR----CR-----LLK--------DKQ------------------
-Q---------------------------------------------------------------------F
L-D-F-----G----CEN--C--P--------EA-------------G--L-------------R-G-QA--
--S-KVITGTTTAWE-GM------------------------------------------TAIF--R-P---
-------EATAGQKGSWLA-----------------------------------------------------
------------------------------------------------
>EP00705_Trichomonas_vaginalis_P028333_XP_001305133.1_transcription_initiation_protein_Trichomonas_vaginalis_G3/16-88
MAA-----------------------CIG----CG-----LIQ--------DRD------------------
-V---------------------------------------------------------------------W
KHE-T-----T----CPN--C--G--------WT-------------A------------------------
--T-EIDSWVSNSFN-GI------------------------------------------LALF--Q-P---
-------QK------SWCSSW------------LK-Y---------------------N-------------
-----------------K-------N-----VP----G---IYCIDNL
>EP00708_Paratrimastix_pyriformis_P006642_GAFH01006004.1.p2_GENE.GAFH01006004.1_GAFH01006004.1.p2_ORF_type_5prime_partial_len_114_score_8.38_GAFH01006004.1_1-342/12-89
LRA-----------------------CLV----CG-----LIK--------TTQ------------------
-Q---------------------------------------------------------------------F
V-E-N-----G----CEN--C--E-------KYV-------------H--L-------------S-G-DR--
--E-RVLDCTTPRYQ-GV------------------------------------------ILLN--D-S---
-------NH------SWVGKY------------LF-L---------------------E-------------
-----------------G-------K-----YR----G---VYAIKAS
>EP00735_Rhodelphis_limneticus_P005981_TRINITY_DN1814_c0_g1_TRINITY_DN1814_c0_g1_i1_g.14013_m.14013_TRINITY_DN1814_c0_g1_TRINITY_DN1814_c0_g1_i1_g.14013_ORF_type_5prime_partial_len_119_score_3.95_sp_Q94C60_SPT42_ARATH_46.39_6e-32_Spt4_PF06093.8_8.4e-31_TR/23-99
LRA-----------------------CFR----CK-----LVK--------TYE------------------
-Q---------------------------------------------------------------------F
Y-S-S-----G----CEN--C--P--------FL-------------E--M-------------D-G-NR--
--D-RVTQATTADFQ-GC------------------------------------------IAML--Q-P---
-------QE------SWVARW------------QR-I---------------------V-------------
-----------------K-------K-----KP----G---MYAVTIS
>EP00736_Rhodelphis_marinus_P012193_Rmarinus@m.16366/46-120
LRA-----------------------CWK----CG-----LIK--------TYE------------------
-Q---------------------------------------------------------------------F
V-D-T-----G----CEN--C--P-----------------------D--L-------------D-G-DR--
--D-RILTGTTADFE-GF------------------------------------------IALI--K-P---
-------EK------SWVAKW------------QR-L---------------------V-------------
-----------------D-------R-----AP----G---IYAVHLK
>EP00738_Chloropicon_primus_P003185_QDZ20667.1_transcription_elongation_factor_Spt4_Chloropicon_primus/102-179
QVC-----------------------CIR----CR-----LIK--------TKA------------------
-Q---------------------------------------------------------------------F
Y-E-V-----G----CEN--C--P--------SL-------------I--P-------------K-G-SQ--
--E-EVEEYTSKKFD-GI------------------------------------------ISVV--D-P---
-------DD------SWARKW------------VR-L---------------------N-------------
-----------------K------QI-----VP----G---VYAMRCR
>EP00740_Mantoniella_antarctica_P021107_CAMPEP_0198684198_NCGR_PEP_ID_MMETSP1468-20131203_11774_1_TAXON_ID_1461545_ORGANISM_"Mantoniella_sp_Strain_CCMP1436"_LENGTH_182_DNA_ID_CAMNT_0044428837_DNA_START_1_DNA_END_548_DNA_ORIENTATION_/87-163
TRA-----------------------CFR----CK-----LIK--------TFE------------------
-Q---------------------------------------------------------------------F
F-E-T-----G----CDN--C--A--------FF-------------Q--M-------------A-E-DR--
--D-RVAECTTPSYS-GI------------------------------------------CSVI--D-P---
-------KA------SWAAKW------------LR-L---------------------A-------------
-----------------K-------L-----VP----G---CYALELN
>EP00741_Cyanophora_paradoxa_P007480_tig00001130_g7235.t1/23-99
LRA-----------------------CLG----CS-----LVK--------TFD------------------
-Q---------------------------------------------------------------------F
I-K-F-----G----CPN--C--V--------DL-------------M--L-------------Q-D-DK--
--Q-RVNDCTSVAFD-GV------------------------------------------ISMM--K-P---
-------TE------SWVARW------------QR-I---------------------A-------------
-----------------K-------C-----QP----G---VYAIRVH
>EP00742_Colponemidia_sp_Colp-10_P008573_GILJ01009294.1.p1_GENE.GILJ01009294.1_GILJ01009294.1.p1_ORF_type_complete_len_114_score_5.04_GILJ01009294.1_45-386/14-90
LRA-----------------------CLQ----CH-----LLK--------TFD------------------
-Q---------------------------------------------------------------------F
Y-N-S-----G----CEN--C--P--------FF-------------D--M-------------V-G-DK--
--E-RVMDCTSPSYE-GI------------------------------------------VSMM--V-P---
-------TE------SWVARW------------NR-L---------------------I-------------
-----------------K-------N-----VP----G---CYCISVS
>EP00744_Colponema_vietnamica_P007683_GILI01011033.1.p1_GENE.GILI01011033.1_GILI01011033.1.p1_ORF_type_complete_len_127_score_21.52_GILI01011033.1_51-383/12-88
LRA-----------------------CLQ----CH-----LVK--------THE------------------
-Q---------------------------------------------------------------------F
Y-Q-D-----G----CDN--C--H--------FF-------------N--M-------------Q-N-DK--
--N-LVESCTSTNFE-GI------------------------------------------ISMM--Q-P---
-------TE------SWVARW------------NR-I---------------------V-------------
-----------------P-------Y-----VP----G---CYCISVT
>EP00745_Piridium_sociabile_P002500_TRINITY_DN115139_c0_g1_i1.p1_TRINITY_DN115139_c0_g1_TRINITY_DN115139_c0_g1_i1.p1_ORF_type_complete_len_133_score_18.19_TRINITY_DN115139_c0_g1_i1_79-477/34-109
LRA-----------------------CLN----CK-----MVK--------TFE------------------
-Q---------------------------------------------------------------------F
Y-E-E-----G----CHN--C--P--------DL-------------H--L-------------R-S-DK--
--Q-RIEDSTTALFT-GL------------------------------------------MSII--N-P---
-------K-------AWIARY------------TN-V---------------------A-------------
-----------------D-------R-----VP----G---CYAVNVT
>EP00745_Piridium_sociabile_P006580_TRINITY_DN142356_c0_g1_i1.p1_TRINITY_DN142356_c0_g1_TRINITY_DN142356_c0_g1_i1.p1_ORF_type_complete_len_118_score_22.45_TRINITY_DN142356_c0_g1_i1_346-699/13-90
LRA-----------------------CLL----CS-----LVK--------TLE------------------
-Q---------------------------------------------------------------------F
E-F-D-----G----CDN--C--D-------NYL-------------H--M-------------K-G-NR--
--D-VVYDCTSANFD-GL------------------------------------------MAMM--S-P---
-------ED------SWVAKW------------QR-T---------------------E-------------
-----------------R-------F-----VK----G---CYAVSVT
>EP00746_Dinoflagellata_sp_MGD_P015919_gnl_MRDRNA2_MRDRNA2_135615_c0_seq1.p1_gnl_MRDRNA2_MRDRNA2_135615_c0_gnl_MRDRNA2_MRDRNA2_135615_c0_seq1.p1_ORF_type_3prime_partial_len_159_score_27.28_gnl_MRDRNA2_MRDRNA2_135615_c0_seq1_1-474/31-110
LRA-----------------------CIQ----CR-----FVM--------TSQ------------------
-Q---------------------------------------------------------------------F
Y-N-F-----G----CPTEEC--R--------AL-------------E--M-------------K-E-SD--
--G-RVAACTTANFS-GM------------------------------------------VTVL--TMK---
-------AK------GWVSRV------------NG-I---------------------E-------------
-----------------G-------K-----KP----G---CYAVSVG
>EP00747_Dinoflagellata_sp_TGD_P082108_gnl_TRDRNA2_TRDRNA2_161567_c2_seq1.p1_gnl_TRDRNA2_TRDRNA2_161567_c2_gnl_TRDRNA2_TRDRNA2_161567_c2_seq1.p1_ORF_type_complete_len_235_score_41.89_gnl_TRDRNA2_TRDRNA2_161567_c2_seq1_209-913/28-104
LRA-----------------------CLR----CR-----RIM--------AKD------------------
-Q---------------------------------------------------------------------F
F-Q-Y-----G----CPD--C--K-------ETL-------------N--M-------------M-E-NE--
--G-RVLACTSAKFL-GY------------------------------------------IAVL--R-S---
-------G-------TFVGRF------------NG-L---------------------E-------------
-----------------K-------R-----MP----G---MYALTVE
>EP00749_Cafeteria_burkhardae_P008239_KAA0157429.1_hypothetical_protein_FNF29_00005_Cafeteria_roenbergensis/27-116
LRA-----------------------CKT----CR-----LVK--------SRR------------------
-Q---------------------------------------------------------------------F
H-K-D-----A----CEN--C--P--------GE-------------RPHT-------------A-GERE--
--D-FVQSHTTSAFT-GL------------------------------------------VSIT--N-P---
-------QE------SWIAKR------------LG-L---------------------Q-------------
-----------------EYVDDEGNR-----VPFK-VG---VYAVVLD
>EP00751_Fragilariopsis_kerguelensis_P031488_CAMPEP_0170925106_NCGR_PEP_ID_MMETSP0735-20130129_12086_1_TAXON_ID_186038_ORGANISM_"Fragilariopsis_kerguelensis_Strain_L26-C5"_LENGTH_159_DNA_ID_CAMNT_0011325123_DNA_START_1_DNA_END_479_DNA_ORIENTATION_/57-133
IRA-----------------------CKR----CG-----ILK--------TLE------------------
-Q---------------------------------------------------------------------F
I-N-E-----G----CEN--C--S--------XL-------------D--M-------------I-D-NP--
--E-RANTCTSAFYE-GQ------------------------------------------AALM--D-P---
-------NE------SWAAKW------------IR-V---------------------D-------------
-----------------T-------Y-----LP----G---VYAISIT
>EP00753_Platysulcus_tardus_P014880_PLAT460.1.p2_GENE.PLAT460.1_PLAT460.1.p2_ORF_type_5prime_partial_len_146_score_35.80_PLAT460.1_3-440/42-118
LRA-----------------------CMR----CG-----LVK--------TSR------------------
-Q---------------------------------------------------------------------F
A-E-T-----G----CEN--C--P--------FL-------------E--L-------------D-D-QP--
--D-RLPLMTSAYFE-GL------------------------------------------ISMM--A-P---
-------SK------SWVARW------------QR-I---------------------D-------------
-----------------K-------L-----KP----G---CYAVAVS
>EP00754_Rhynchopus_humris_P012928_Rhum_TRINITY_DN14309_c6_g1_Rhum_TRINITY_DN14309_c6_g1_i1_g.80976_m.80976/75-154
LRA-----------------------CNR----CK-----LLK--------TMD------------------
-Q---------------------------------------------------------------------F
T-E-Q-----G----CNN--C--R--------DY----------------I-------------K-P-GA--
--V-DVQSKTTLNFE-GM------------------------------------------ACVCTGN-M---
-------QD------SWVCRW------------QG-L---------------------E-------------
-----------------R-----SGL-----VP----G---AYAVAIK
>EP00755_Sulcionema_specki_P034923_Sspe_Gene.103886_Locus_79744_Transcript_1_1_Confidence_1.000_Length_589_g.103886_m.103886_K15171_SUPT4H1_SPT4_transcription_elongation_factor_SPT4/18-98
LVA-----------------------CLR----CK-----MLK--------TLD------------------
-Q---------------------------------------------------------------------F
V-A-Q-----G----CTN--C--P--------SY----------------I------------PK-D-RR--
--Q-LATERTTGNFE-GM------------------------------------------VGLC--S-A---
----DR-SD------SWVARW------------QG-L---------------------S-------------
-----------------Q-----PGL-----AT----G---AYAVTIN
>EP00756_Hemistasia_phaeocysticola_P045465_Hpha_TRINITY_DN19216_c0_g1_TRINITY_DN19216_c0_g1_i1_g.194360_m.194360/112-193
LRA-----------------------CKR----CR-----LLK--------TIE------------------
-Q---------------------------------------------------------------------W
C-Q-Y-----G----CDN--C--A--------SA-------------G--F------------GP-S-SR--
--R-DAEAKTTLSFE-GM------------------------------------------ACVTTGD-R---
-------ND------SWVARA------------LG-L---------------------N-------------
-----------------A-----NSL-----NR----G---AYAVRLK
>EP00757_Euglenozoa_sp_SAG-D1_P010647_gene10647-3242_t/55-129
LKA-----------------------CLG----CR-----LVK--------TME------------------
-Q---------------------------------------------------------------------Y
R-W-W-----G----CNN--C--R--------TG-------------R--VREPAFGHR---RLP-AMAQ--
--K-QIAETTTGEFS-GM------------------------------------------AAIL--N-P---
-------GR------SWVAKY------------LG-V-----------------------------------
------------------------------------------------
>EP00758_Cryptobia_borreli_P003075_Tbor_TRINITY_DN3508_c0_g1_TRINITY_DN3508_c0_g1_i1_g.2923_m.2923_K15171_SUPT4H1_SPT4_transcription_elongation_factor_SPT4/25-103
LRA-----------------------CRR----CR-----RIL--------TEI------------------
-Q---------------------------------------------------------------------F
I-H-E-----S----CAN--C--R--------DS-------------EDPV-------------P-S-TR--
--Q-EVEESTVHNFS-GY------------------------------------------IGLI--N-P---
-------ER------SWVARL------------MG-S---------------------R-------------
-----------------N-------V-----RQ----G---IYAFELD
>EP00759_Apiculatamorpha_spiralis_P010464_PhF_6_TR17165_c0_g1_i1_m.26427_K15171_SUPT4H1_SPT4_transcription_elongation_factor_SPT4/20-89
LHA-----------------------CRG----CR-----IIL--------TSD------------------
-L---------------------------------------------------------------------F
R-R-Q-----G----CPN--C--Q------------------------------------------------
--T-KGMENTTSSFE-GM------------------------------------------VGVF--N-P---
-------KR------SWVCST------------IQ-C---------------------Q-------------
-----------------K------VQ-----SP----G---LYAIVVH
>EP00760_Papus_ankaliazontas_P022875_PhM_4_TR19058_c0_g1_i3_m.66824/50-143
LRA-----------------------CRA----CH-----LVL--------PVD------------------
-Y---------------------------------------------------------------------F
R-RHR-----G----CPN--C--HVK-EGDDPLL-------------G-PA------------GS-G-SRNA
PLH-DILQITTAHFD-GV------------------------------------------VGVI--SQP---
-------HK------SWVARS------------IR-A---------------------D-------------
-----------------R-----AAR-----IP----G---MYAMVVH
>EP00762_Andalucia_godoyi_P003007_ANDGO_04073.mRNA.1_Transcription_elongation_factor_SPT4/29-102
LRA-----------------------CKG----CG-----LVK--------TLQ------------------
-Q---------------------------------------------------------------------F
S-L-K-----G----CEN--C--P--------FM--------------------------------G-RG--
--Q-RAQEYTTSKFQ-GF------------------------------------------VAIL--S-P---
-------QD------SWIAQC------------TG-H---------------------N-------------
-----------------L-------Q-----AP----G---TYALAVD
>EP00763_Giardia_muris_P001857_TNJ27957.1_Transcription_elongation_factor_Spt4_Giardia_muris/16-88
LRA-----------------------CVN----CR-----FVL--------DTE------------------
-H---------------------------------------------------------------------W
R-Q-Q-----A---TCPN--C--G------------------------------------------------
------TNRAFTRFD-GL------------------------------------------VALLTLN-E---
-------NS------SYIRRA------------LF-TSQRN-----------------E-------------
-----------------P-------N-----IP----G---LYAIRLQ
>EP00764_Aduncisulcus_paluster_P010221_gnl_Carplike_NY0171_3513_a4744_549.p1_GENE.gnl_Carplike_NY0171_3513_a4744_549_gnl_Carplike_NY0171_3513_a4744_549.p1_ORF_type_5prime_partial_len_100_score_12.26_gnl_Carplike_NY0171_3513_a4744_549_2-301/16-87
LVA-----------------------CTD----CR-----LLK--------TLD------------------
-Q---------------------------------------------------------------------F
K-E-N-----G----CEN--C--D--------------------------------------------HH--
--A-DPQTYTTSHFS-GV------------------------------------------TLVL--DSS---
-------EK------SWIAKR------------LD-L---------------------D-------------
-----------------K-------R-----AI----G---MYALDIV
>EP00766_Chilomastix_caulleryi_P000817_gnl_Chilomastix_caulleri_1796.p1_GENE.gnl_Chilomastix_caulleri_1796_gnl_Chilomastix_caulleri_1796.p1_ORF_type_complete_len_135_score_24.93_gnl_Chilomastix_caulleri_1796_43-447/36-121
LRA-----------------------CRT----CR-----LVK--------LRS------------------
-Q---------------------------------------------------------------------F
I-E-H-----G----CEN--C--G--------TI-------------K----------------R-G-EK--
--R-EVDLKLTPYFE-GI------------------------------------------VAIF--D-V---
-------DS------SWLRRGFGKI--------LE-M---------------------E-------------
-----------------D-----EEYFPI-KVP----G---LYAFNVP
>EP00767_Chilomastix_cuspidata_P004366_gnl_Chilomastix_cuspidata_4501.p2_GENE.gnl_Chilomastix_cuspidata_4501_gnl_Chilomastix_cuspidata_4501.p2_ORF_type_complete_len_138_score_21.85_gnl_Chilomastix_cuspidata_4501_195-608/28-105
LRA-----------------------CLQ----CK-----LVK--------TRE------------------
-Q---------------------------------------------------------------------F
I-E-H-----G----CEN--C--P--------TF-------------A----------------R-R-SR--
--N-DVEDLTTPYFE-GV------------------------------------------VAIF--D-P---
-------KR------SWIYRA------------MD-F---------------------D-------------
-----------------E-----RDL-----KP----G---IYALVIP
>EP00770_Monocercomonoides_exilis_P008676_MONOS_8633.1-p1_transcript_MONOS_8633.1_gene_MONOS_8633_organism_Monocercomonoides_exilis_PA203_gene_product_transcription_elongation_factor_SPT4-like_protein_transcript_product_transcription_elongation_factor_SPT/17-94
MRA-----------------------CLV----CG-----LIK--------TAA------------------
-Q---------------------------------------------------------------------F
Q-A-Q-----G----CEN--C--E-------RYL-------------Q--M-------------K-G-DK--
--E-RVEQTTTQNFQ-SL------------------------------------------VGIT--D-P---
-------MG------SWIASR------------LR-L---------------------T-------------
-----------------E-------K-----VP----G---CYAVSIK
>EP00771_Trimastix_marina_P000720_gnl_Trimastix_PCT_1748.p1_GENE.gnl_Trimastix_PCT_1748_gnl_Trimastix_PCT_1748.p1_ORF_type_5prime_partial_len_120_score_14.30_gnl_Trimastix_PCT_1748_2-361/38-113
LRA-----------------------CLG----CG-----LVK--------TVQ------------------
-Q---------------------------------------------------------------------F
E-D-F-----G----CEN--C--D---------L-------------Q--M-------------Q-H-DR--
--D-RVYDCTSPSFE-GL------------------------------------------ISLM--N-N---
-------EE------SWVGNW------------QR-L---------------------I-------------
-----------------G-------K-----AR----G---CYAIKVH
>EP00792_Barthelona_sp_PAP020_P001252_TRINITY_DN11994_c0_g1_i1.p1_TRINITY_DN11994_c0_g1_TRINITY_DN11994_c0_g1_i1.p1_ORF_type_complete_len_117_score_35.74_TRINITY_DN11994_c0_g1_i1_31-381/19-91
MYC-----------------------CKI----CG-----LVK--------NFG------------------
-Q---------------------------------------------------------------------F
Q-N-Y-----G----CEN--C--S--------QY-------------G--V---------------------
--E-ITEGFLTRNFE-GV------------------------------------------VALM--N-P---
-------SI------SWVGKY------------KI-Y---------------------D-------------
-----------------N-------Y-----VP----G---LYALEIN
>EP00793_Prasinoderma_coloniale_P001422_PRCOL_00005197-RA/21-97
LRC-----------------------CLN----CK-----LVK--------TFE------------------
-Q---------------------------------------------------------------------F
I-D-A-----G----CDN--C--P--------FL-------------N--M-------------Q-S-DQ--
--D-RVTECTSSNFD-GI------------------------------------------ISVM--K-P---
-------QE------SWASRW------------LK-I---------------------E-------------
-----------------R-------T-----LP----G---CYAVYVA
>EP00797_Seminavis_robusta_P015211_Sro228_g092730.1_Transcription_elongation_factor_SPT4_(137)_mRNA_r_58478-59100/36-112
IRA-----------------------CKR----CG-----LLK--------TLD------------------
-Q---------------------------------------------------------------------F
I-N-E-----G----CEN--C--P--------FL-------------D--M-------------V-D-NH--
--E-RTSMCTTAFYE-GH------------------------------------------AAVM--D-P---
-------RE------SWVAKW------------IR-V---------------------D-------------
-----------------N-------N-----LP----G---VYAISVT
>EP00798_Chlamydomonas_sp_ICE-L_P005071_gene5071-34866_t/351-396
LRS-----------------------CFV----CR-----LVK--------SEK------------------
-Q---------------------------------------------------------------------F
F-E-G-----G----CDN--C--N--------FL-------------Q--M-------------E-E-DR--
--G-RVSDFTTPNFS-G-------------------------------------------------------
------------------------------------------------------------------------
------------------------------------------------
>EP00799_Chlamydomonas_eustigma_P011998_GAX84542.1_hypothetical_protein_CEUSTIGMA_g11963.t1_Chlamydomonas_eustigma/70-146
LRA-----------------------CFV----CR-----LVK--------SEA------------------
-Q---------------------------------------------------------------------F
V-E-S-----G----CDN--C--K--------FL-------------D--L-------------E-G-DR--
--G-RVADYTTPNFS-GL------------------------------------------ISVM--D-P---
-------SS------SWATKW------------LH-L---------------------S-------------
-----------------K-------Y-----VP----G---CYTLMVN
>EP00801_Mesodinium_rubrum_P015349_Mrub_15806.p1_GENE.Mrub_15806_Mrub_15806.p1_ORF_type_5prime_partial_len_108_score_18.69_Mrub_15806_34-357/9-85
LRA-----------------------CVC----CR-----LIK--------TED------------------
-Q---------------------------------------------------------------------F
T-K-E-----G----CDN--C--D--------FL-------------N--M-------------R-D-DT--
--Q-RVIQATSPNFE-GM------------------------------------------IALI--N-P---
-------RD------SWVARY------------TQ-N---------------------R-------------
-----------------T-------M-----LP----G---LYAIDVT
>EP00803_Ostreobium_quekettii_P002764_evm.model.scf_666.2_EVM.evm.TU.scf_666.2_scf_666_8950-10998/19-95
LVS-----------------------CMV----CG-----LVK--------TFG------------------
-Q---------------------------------------------------------------------F
F-A-S-----G----CEN--C--H--------FL-------------S--M-------------K-D-DR--
--D-RTEMCTTASFS-GL------------------------------------------VSTM--E-P---
-------HK------SWASRW------------LH-I---------------------D-------------
-----------------N-------L-----AP----G---CYALAVN
>EP00804_Cyclotella_cryptica_P016510_CCRYP_004717-RA_>CCRYP_004717-RA_protein_AED_0.38_eAED_0.38_QI_0_0.66_0.25_1_1_1_4_912_148/40-116
VRA-----------------------CMR----CG-----IIK--------TLD------------------
-Q---------------------------------------------------------------------F
L-E-Y-----G----CEN--C--P--------FL-------------D--M-------------A-G-NH--
--E-RCNMCTTAFFE-GQ------------------------------------------VAVM--D-P---
-------GE------SWTAKW------------IR-V---------------------D-------------
-----------------G-------Y-----LP----G---IYAISIT
>EP00808_Paulinella_micropora_P021313_g73988.t1/48-127
LRA-----------------------CLQ----CK-----LIK--------TAR------------------
-Q---------------------------------------------------------------------F
E-E-K-----G----CEN--C--P-----------------------N--L-------------T-E-EN--
--I-PFADYTTPTFQ-GM------------------------------------------IAMM--D-P---
-------EH------SWVARW------------QS-G---------------------G-------------
-----------------K-------MEGIATTK----G---MYAIAVT
>EP00810_Oxytricha_trifallax_P000246_KEJ82939_pep_supercontig_Oxytricha_MIC_v2.0_ctg7180000069161_12485_13030_1_gene_OXYTRIMIC_381_transcript_KEJ82939_gene_biotype_protein_coding_transcript_biotype_protein_coding_description_Spt4_RpoE2_zinc_finger_protein/16-90
LRA-----------------------CLD----CH-----FIR--------NDH------------------
-Q---------------------------------------------------------------------F
L-E-D-----G----CMN--C--K--------AQ-------------D--Y-----------------DN--
--E-VMAERTSANYQ-GI------------------------------------------ICVM--Q-N---
-------KE------SWVSRF------------NN-L---------------------Q-------------
-----------------N-------K-----VP----G---AYALCMS
>EP00815_Leptocylindrus_aporus_P012274_CAMPEP_0116059162_NCGR_PEP_ID_MMETSP0322-20121206_5634_1_TAXON_ID_163516_ORGANISM_"Leptocylindrus_danicus_var._apora_Strain_B651"_LENGTH_130_DNA_ID_CAMNT_0003543495_DNA_START_1_DNA_END_393_DNA_ORIENTATION_-/31-107
IRA-----------------------CKR----CG-----LLK--------TLN------------------
-Q---------------------------------------------------------------------F
L-D-D-----G----CDN--C--P--------FL-------------E--M-------------R-D-DP--
--A-RAIEYTSAFFE-GT------------------------------------------AAIM--T-P---
-------NE------SWAARW------------MR-I---------------------D-------------
-----------------R-------F-----VP----G---VYALSVT
>EP00816_Leptocylindrus_hargravesii_P010502_CAMPEP_0196802702_NCGR_PEP_ID_MMETSP1362-20130617_2273_1_TAXON_ID_163516_ORGANISM_"Leptocylindrus_danicus_Strain_CCMP1856"_LENGTH_130_DNA_ID_CAMNT_0042174069_DNA_START_1_DNA_END_388_DNA_ORIENTATION_/33-109
IRA-----------------------CKR----CG-----ILK--------TFN------------------
-Q---------------------------------------------------------------------F
Y-D-D-----G----CEN--C--P--------FL-------------E--M-------------R-D-DA--
--D-KCNNYTSAFYE-GA------------------------------------------CAVM--T-P---
-------NE------SWAAKW------------LR-I---------------------D-------------
-----------------Q-------Y-----LP----G---VYALSIT
>EP00820_Chromera_velia_P009001_Cvel_4403.t1-p1_transcript_Cvel_4403.t1_gene_Cvel_4403_organism_Chromera_velia_CCMP2878_gene_product_Transcription_elongation_factor_SPT4_homolog_1_putative_transcript_product_Transcription_elongation_factor_SPT4_homolog_1_/31-107
LRA-----------------------CLT----CK-----LVK--------TYE------------------
-Q---------------------------------------------------------------------F
Y-D-S-----G----CDN--C--V--------EF-------------A--I-------------Q-G-ER--
--N-AVESYTTAEFA-GF------------------------------------------ISMM--E-P---
-------ST------SFAARV------------NG-L---------------------G-------------
-----------------K-------R-----VP----G---CYAIRVF
>EP00823_Brevimastigomonas_motovehiculus_P007686_TRINITY_DN67_c1_g1_i1.p1_TRINITY_DN67_c1_g1_TRINITY_DN67_c1_g1_i1.p1_ORF_type_5prime_partial_len_210_score_82.36_TRINITY_DN67_c1_g1_i1_3-632/100-173
LRA-----------------------CLR----CK-----LVK--------SLD------------------
-Q---------------------------------------------------------------------F
K-K-D-----G----CEN--C--Q-------KDF----------------------------------ES--
--T-NAIEETTPKFQ-GL------------------------------------------ISMM--Q-P---
-------TE------SWVARY------------QK-Q---------------------D-------------
-----------------K-------K-----VR----G---LYALAVS
>EP00824_Muranothrix_gubernata_P019062_TRINITY_DN38597_c0_g1_i1.p1_TRINITY_DN38597_c0_g1_TRINITY_DN38597_c0_g1_i1.p1_ORF_type_internal_len_120_score_16.47_TRINITY_DN38597_c0_g1_i1_3-359/12-90
LRA-----------------------CLN----CG-----MIK--------TTD------------------
-Q---------------------------------------------------------------------F
V-R-H-----G----CDN--C--P--------DL-------------A--M-------------M-G-DK--
--E-RVFDASTTNFD-GV------------------------------------------IAMM--D-T---
-------GR------SWVARW------------QH-IRS-------------------N-------------
-----------------R-------L-----VA----G---VYAITLH
>EP00826_Nyctotherus_ovalis_P065810_TRINITY_DN9688_c0_g2_i3.p1_TRINITY_DN9688_c0_g2_TRINITY_DN9688_c0_g2_i3.p1_ORF_type_internal_len_173_score_62.23_TRINITY_DN9688_c0_g2_i3_3-518/63-135
LRA-----------------------CMQ----CR-----LVK--------TGE------------------
-Q---------------------------------------------------------------------F
R-R-D-----G----CEN--C--R--------LP----------------------------------RG--
--E-EYRDYTSENFE-GL------------------------------------------ISLI--N-T---
-------QY------SWVARV------------NN-L---------------------V-------------
-----------------G-------L-----VP----G---CYCVEVL
>EP00828_Plagiopyla_frontata_P023735_TRINITY_DN30335_c0_g1_i1.p2_TRINITY_DN30335_c0_g1_TRINITY_DN30335_c0_g1_i1.p2_ORF_type_complete_len_105_score_15.60_TRINITY_DN30335_c0_g1_i1_127-441/15-89
LRA-----------------------CMK----CH-----LIK--------TEE------------------
-E---------------------------------------------------------------------W
R-N-DQRIGNS----CPN--C-----------------------------------------------DN--
--Q-VTLDQTTQHFE-GL------------------------------------------LAIT--K-P---
-------EE------SWVAKS------------QN-L---------------------T-------------
-----------------N-------R-----VP----G---IYCLKLF
>EP00828_Plagiopyla_frontata_P023736_TRINITY_DN30335_c0_g1_i2.p2_TRINITY_DN30335_c0_g1_TRINITY_DN30335_c0_g1_i2.p2_ORF_type_5prime_partial_len_108_score_18.19_TRINITY_DN30335_c0_g1_i2_127-450/13-92
LLYF------------VFFF-----FCMA----TA----------------TTEI-----------------
YTI-------------------------------------------------------------------LF
V---------G----SVR--CV-Q-----------------------E----------------T-G-DN--
--Q-VTMDQTTQHFE-GL------------------------------------------LAIT--K-P---
-------EE------SWVAKS------------QN-L---------------------T-------------
-----------------N-------R-----VP----G---IYCLKLF
>EP00829_Urostomides_striatus_P003884_TRINITY_DN14232_c0_g1_i1.p1_TRINITY_DN14232_c0_g1_TRINITY_DN14232_c0_g1_i1.p1_ORF_type_internal_len_176_score_77.16_TRINITY_DN14232_c0_g1_i1_3-527/56-130
LRA-----------------------CLH----CH-----LIK--------TEE------------------
-Q---------------------------------------------------------------------F
K-K-A-----G----CEN--C--N-------ISM-------------K--------------------DI--
--D-GLQDHTSANFE-GI------------------------------------------ISLI--D-P---
-------KH------SWVARS------------NN-L---------------------N-------------
-----------------N-------A-----IP----G---CYCIDVL
>EP00830_Metopus_es_P019758_TRINITY_DN746_c0_g2_i1.p1_TRINITY_DN746_c0_g2_TRINITY_DN746_c0_g2_i1.p1_ORF_type_internal_len_162_score_22.11_TRINITY_DN746_c0_g2_i1_2-484/51-125
LRA-----------------------CLH----CH-----LIK--------TED------------------
-Q---------------------------------------------------------------------F
K-K-I-----G----CEN--C--N-------LAM----------------Y-----------------EY--
--D-TLDRHTSSNFE-GI------------------------------------------ISLV--D-P---
-------KH------SWVAKA------------NN-L---------------------T-------------
-----------------Q-------F-----IP----G---CYCIDVL
>EP00830_Metopus_es_P019759_TRINITY_DN746_c0_g2_i2.p2_TRINITY_DN746_c0_g2_TRINITY_DN746_c0_g2_i2.p2_ORF_type_internal_len_110_score_35.73_TRINITY_DN746_c0_g2_i2_3-329/51-104
LRA-----------------------CLH----CH-----LIK--------TED------------------
-Q---------------------------------------------------------------------F
K-K-I-----G----CEN--C--N-------LAM----------------Y-----------------EY--
--D-TPVSYTH-------------------------------------------------------------
------------------LRA------------HE-T---------------------L-------------
-----------------R-------Y-----LV--------CRLL---
>EP00831_Metopus_contortus_P027228_TRINITY_DN22954_c0_g1_i2.p1_TRINITY_DN22954_c0_g1_TRINITY_DN22954_c0_g1_i2.p1_ORF_type_5prime_partial_len_131_score_28.43_TRINITY_DN22954_c0_g1_i2_72-464/3-71
---------------------------------AE-----YMG--------TEE------------------
-Q---------------------------------------------------------------------F
K-K-T-----G----CEN--C--N-------ISM------------------------------R---DI--
--D-AVLINTSPYFE-GI------------------------------------------ISLI--N-P---
-------KF------SWVARA------------NG-L---------------------K-------------
-----------------S-------R-----VP----G---CYCVDVV
>EP00850_Spirogloea_muscicola_P017169_SM000145S00786_mRNA_locus_s145_66230_66574_-_translate_table_standard/16-92
LRA-----------------------CLR----CG-----LVK--------AYE------------------
-Q---------------------------------------------------------------------F
A-E-G-----G----CDN--C--P--------FF-------------A--L-------------D-R-DA--
--D-RVADATTSAFS-GL------------------------------------------VSSM--D-P---
-------AS------SWAARW------------LR-I---------------------S-------------
-----------------K-------F-----AP----G---CYALSVT
>EP00872_Gracilariopsis_chorda_P007364_PXF46746.1_Transcription_elongation_factor_SPT4_Gracilariopsis_chorda/19-95
LKA-----------------------CMS----CS-----LIK--------TTQ------------------
-Q---------------------------------------------------------------------F
Y-T-D-----G----CDN--C--D--------FM-------------S--L-------------A-G-DK--
--E-RISACTTSQFV-GT------------------------------------------YVVM--N-P---
-------TK------SWVAKW------------QR-V---------------------A-------------
-----------------S-------F-----VP----G---AYAVHID
>EP00877_Chromochloris_zofingiensis_P002724_jgi_Chrzof1_12452_Cz06g34340.t1/40-116
LRA-----------------------CHV----CR-----LIK--------TER------------------
-Q---------------------------------------------------------------------F
L-E-S-----G----CDN--C--R--------FL-------------E--M-------------E-E-DG--
--E-RLQICTTPNFS-GM------------------------------------------VSVM--D-P---
-------KA------SWATKW------------VH-L---------------------A-------------
-----------------K-------Y-----VP----G---CYALVVN
>EP00879_Flechtneria_rotunda_P018410_GHRR01019312.1.p2_GENE.GHRR01019312.1_GHRR01019312.1.p2_ORF_type_complete_len_134_score_36.70_GHRR01019312.1_1776-2177/38-113
LRA-----------------------CFV----CK-----LTK--------ATP------------------
-Q---------------------------------------------------------------------W
L-D-T-----G----CDN--C--R--------WM-------------D--T---------------A-DM--
--E-SLDLCTTTNFS-GL------------------------------------------MTLM--E-P---
-------PS------SWVAKW------------TH-T---------------------A-------------
-----------------K-------F-----VP----G---CYALTIN
>EP00880_Monoraphidium_neglectum_P012422_XP_013902658.1_putative_Transcription_elongation_factor_SPT4_Monoraphidium_neglectum/33-109
LRA-----------------------CFV----CR-----LVK--------TER------------------
-Q---------------------------------------------------------------------F
I-E-A-----G----CDN--C--R--------FL-------------R--M-------------E-D-DR--
--D-AVTNLTTPNFT-GM------------------------------------------IAVI--N-P---
-------KS------SWATKW------------ER-L---------------------D-------------
-----------------K-------A-----VP----G---CYALAVN
>EP00881_Raphidocelis_subcapitata_P009864_GBF97153.1_transcription_elongation_factor-like_Raphidocelis_subcapitata/33-109
LRA-----------------------CFV----CR-----LIK--------TER------------------
-Q---------------------------------------------------------------------F
E-E-A-----G----CDN--C--R--------FL-------------R--L-------------E-D-DR--
--D-AVANLTTPNFT-GM------------------------------------------IAAI--T-P---
-------KS------SWATRW------------ER-L---------------------D-------------
-----------------K-------A-----VP----G---CYALAIN
>EP00882_Tetradesmus_deserticola_P004961_GHRQ01005228.1.p1_GENE.GHRQ01005228.1_GHRQ01005228.1.p1_ORF_type_complete_len_135_score_20.71_GHRQ01005228.1_606-1010/39-114
LRA-----------------------CFV----CK-----LIK--------ATP------------------
-Q---------------------------------------------------------------------W
M-D-S-----G----CDN--C--R--------WM-------------D--M---------------S-DM--
--E-SLDQCTTTNFS-GL------------------------------------------MTVM--E-P---
-------PT------SWVAKW------------TH-T---------------------S-------------
-----------------K-------C-----VP----G---CYALAIN
>EP00884_Botryococcus_braunii_P014732_jgi_Botrbrau1_2325_Bobra.39_1s0014.1/18-94
LCA-----------------------CVP----CR-----LIK--------TFD------------------
-Q---------------------------------------------------------------------F
L-D-T-----G----CEN--C--P--------FL-------------M--M-------------D-G-DR--
--E-RCTDCTTVNFS-GT------------------------------------------VAVM--D-P---
-------TA------SWAAKW------------LH-I---------------------S-------------
-----------------K-------F-----VP----G---CYALEVQ
>EP00887_Chlorella_sp_A99_P005939_scaffold29.g5939.t1/20-96
LRC-----------------------CHG----CR-----LVK--------AFA------------------
-Q---------------------------------------------------------------------F
Y-E-Q-----G----CEN--C--P--------FL-------------D--M-------------E-G-DK--
--E-RVYDSTTTEYS-GI------------------------------------------ISVM--D-P---
-------AG------SWGAKW------------LH-L---------------------R-------------
-----------------S-------F-----VP----G---CYALSVH
>EP00889_Picochlorum_renovo_P001872_jgi_Picre1_28902_NNA_004298.t1/36-112
LRC-----------------------CVP----CR-----LVK--------TLE------------------
-Q---------------------------------------------------------------------F
Y-E-Q-----G----CEN--C--Q--------FL-------------D--M-------------E-G-DR--
--E-RIEDCTTTEFH-GM------------------------------------------AAVV--D-P---
-------ND------SWASKW------------LH-H---------------------R-------------
-----------------K-------H-----VP----G---CYALSVE
>EP00890_Picochlorum_soloecismus_P005837_jgi_Picsp_1_6254_NSC_03608-R1_transcription_elongation_factor_spt4/19-95
LRC-----------------------CVP----CR-----LVK--------TLE------------------
-Q---------------------------------------------------------------------F
F-E-Q-----G----CEN--C--P--------FL-------------Q--M-------------E-G-DR--
--E-RIEDSTTTEFH-GM------------------------------------------VAIM--D-P---
-------EG------SWSSKW------------LH-H---------------------R-------------
-----------------K-------H-----VP----G---CYALSVQ
>EP00891_Asterochloris_glomerata_P007753_jgi_Astpho2_7753_gw1.00116.38.1_t/7-67
LCA-----------------------CFG----CK-----LVK--------TQQ------------------
-Q---------------------------------------------------------------------F
L-D-N-----G----CEN--C--P--------YL-------------N--M-------------E-G-DH--
--D-RVHDATSVNFK-GM------------------------------------------MMQL--D-P---
-------PG------SWVAKW---------------------------------------------------
------------------------------------------------
>EP00892_Ulva_mutabilis_P004334_jgi_Ulvmu1_2272_UM013_0119.1/24-99
LWA-----------------------CRS----CG-----LVK--------TII------------------
-Q---------------------------------------------------------------------F
E-E-E-----G----CDN--C--D--------PG-------------N-PM-----------------GV--
--D-AMQETCTTNFS-GF------------------------------------------IAIM--D-P---
-------DK------SWCARW------------IR-K---------------------K-------------
-----------------K-------Y-----IP----G---CYALKIE
>EP00893_Bathycoccus_prasinos_P001176_XP_007509199.1_predicted_protein_Bathycoccus_prasinos/15-110
TRA-----------------------CLR----CK-----LVK--------TFDQVSRSRSTFSITFHPFDH
YQ---------------------------------------------------------------------F
L-T-D-----G----CEN--C--D--------TL-------------N--L-------------K-N-NT--
--E-LVSQSTTNEYS-GV------------------------------------------ISLI--D-P---
-------KA------SWASKW------------LR-L---------------------G-------------
-----------------Q-------S-----KP----G---CYALEIH
>EP00897_Mesotaenium_endlicherianum_P009700_jgi_Mesen1_8759_ME000524S08054/15-91
LRA-----------------------CLR----CT-----LLK--------TYD------------------
-Q---------------------------------------------------------------------F
L-V-S-----G----CEN--C--P--------FF-------------Q--M-------------A-N-DR--
--D-RVNEGTTSNFT-GI------------------------------------------ISSM--D-P---
-------DS------SWAARW------------LR-I---------------------S-------------
-----------------K-------S-----AP----G---CYALSVT
>EP00898_Chlorokybus_atmophyticus_P007934_jgi_Chlat1_8141_Chrsp75S07567/25-101
MRA-----------------------CLR----CA-----LLK--------TYD------------------
-Q---------------------------------------------------------------------F
A-E-G-----G----CEN--C--P--------FF-------------K--M-------------E-T-DR--
--D-RVLECTTPNFT-GM------------------------------------------IAVT--E-P---
-------DG------SWAAKW------------LH-L---------------------G-------------
-----------------R-------F-----VA----G---CYALSTT
>EP00901_Cardiosporidium_cionae_P000104_KAF8823030.1_transcription_elongation_factor_SPT4_Cardiosporidium_cionae/49-125
FRA-----------------------CNS----CK-----IIL--------SEQ------------------
-Q---------------------------------------------------------------------F
Y-D-S-----G----CPN--C--P--------NL-------------E--M-------------D-R-DR--
--H-AVLTSTSANFT-GM------------------------------------------IAVM--K-P---
-------RD------SWVAKY------------NK-L---------------------T-------------
-----------------A-------T-----VP----G---CYALSVV
>EP00902_Fistulifera_solaris_P014022_GAX23229.1_transcription_elongation_factor_SPT4_Fistulifera_solaris/32-108
VRA-----------------------CKR----CG-----LLK--------TQG------------------
-Q---------------------------------------------------------------------F
Y-D-E-----G----CEN--C--P--------FL-------------E--M-------------T-D-NV--
--E-RVNSCTTAFFE-GT------------------------------------------AAVM--D-P---
-------GE------SWAAKW------------IR-V---------------------D-------------
-----------------N-------Y-----LP----G---VYAITVT
>EP00903_Cladosiphon_okamuranus_P013651_g12713.t1/33-109
LRA-----------------------CKR----CS-----LVK--------GND------------------
-Q---------------------------------------------------------------------F
V-N-H-----G----CEN--C--Q--------FL-------------Q--M-------------E-S-DQ--
--A-RVQDCTTTYFS-GL------------------------------------------IAMM--D-P---
-------ES------SWVGKW------------QR-I---------------------G-------------
-----------------E-------C-----RP----G---MYAIEVV
>EP00905_Microchloropsis_salina_P007553_TFJ87394.1_hypothetical_protein_NSK_001726_Nannochloropsis_salina_CCMP1776/135-208
LRA-----------------------CRK----CR-----LIK--------EFT------------------
-Q---------------------------------------------------------------------F
V-E-S-----G----CDN--C--M--------QF-------------E--------------------DQ--
--E-EAAEFTSPHYT-GM------------------------------------------MALV--H-P---
-------ED------SWSAKW------------QG-A---------------------R-------------
-----------------R-------Y-----RP----G---LYALQVE
>EP00906_Rhabdomonas_costata_P018900_RCo027533/20-92
LRA-----------------------CVH----CR-----LVK--------TLA------------------
-Q---------------------------------------------------------------------F
Q-A-D-----G----CEN--C--P--------HL----------------------------------HT--
--D-RVEEWSTLNFE-GL------------------------------------------MSLI--D-P---
-------RS------SWVARW------------KK-S---------------------S-------------
-----------------D-------L-----LP----G---CYAITVH
>EP00913_Durusdinium_trenchii_P000423_g387.t1/1-66
------------------------------------------M--------TKG------------------
-Q---------------------------------------------------------------------F
F-E-L-----G----CPN--C--R-------D-L-------------Q--M-------------Q-E-NE--
--N-RVYACTSSSYS-GF------------------------------------------FSMV--N-P---
-------G-------AFASRF------------NG-L---------------------E-------------
-----------------K-------R-----MP----G---CYALVVH
>EP00914_Ancora_sagittata_P021390_GHVO01042257.1.p1_GENE.GHVO01042257.1_GHVO01042257.1.p1_ORF_type_5prime_partial_len_144_score_9.92_GHVO01042257.1_2-433/52-128
FRA-----------------------CLV----CR-----IIM--------SEH------------------
-Q---------------------------------------------------------------------F
F-E-L-----G----CPN--C--Q--------FL-------------Q--L-------------D-G-NR--
--N-AIYDCTTANYD-GM------------------------------------------ICIT--K-P---
-------EE------SWVAKY------------TN-L---------------------T-------------
-----------------A-------G-----IP----G---CYALSAV
>EP00915_Cephaloidophora_sp_WS-2016_P003544_GHVH01004789.1.p1_GENE.GHVH01004789.1_GHVH01004789.1.p1_ORF_type_5prime_partial_len_134_score_16.43_GHVH01004789.1_38-439/27-108
LRA-----------------------CMK----CK-----IIL--------AED------------------
-Q---------------------------------------------------------------------F
T-S-A-----G----CPN--C--P--------DL-------------Q--L-------------DYG-TA--
--E-DIEASTTANFE-GM------------------------------------------ILVT--N-T---
-------EQ------SWVARY------------NR-L---------------------A-------------
-----------------RS---DVSL-----HL----G---CYAVRVP
>EP00916_Digyalum_oweni_P004153_GHVL01007342.1.p1_GENE.GHVL01007342.1_GHVL01007342.1.p1_ORF_type_complete_len_123_score_17.97_GHVL01007342.1_162-530/14-92
LRA-----------------------CFS----CG-----LIK--------TRL------------------
-Q---------------------------------------------------------------------F
Y-E-E-----G----CNN--C--D--------FF-------------P--M-------------T-Q-SS--
--K-LVDDCTTPNFE-GM------------------------------------------VAVM--D-L---
-------KR------SWVARR------------IG-A---------------------S-------------
-----------------Q-----ANV-----KA----G---VYCVRVF
>EP00918_Siedleckia_nematoides_P035685_GHVU01077504.1.p1_GENE.GHVU01077504.1_GHVU01077504.1.p1_ORF_type_complete_len_122_score_16.45_GHVU01077504.1_233-562/30-105
LAA-----------------------CTE----CQ-----LVQ--------YEE------------------
-Q---------------------------------------------------------------------F
L-K-D-----G----CPN--C--S--------SSK------------Q--L-----------------TN--
--D-RRQANTTRRFK-GL------------------------------------------VVVM--K-P---
-------KE------SWLAST------------QR-L---------------------G-------------
-----------------D-------M-----VP----G---CYAAEVF
>EP00919_Chromeraceae_sp_WS-2016_P057997_GHVR01137556.1.p1_GENE.GHVR01137556.1_GHVR01137556.1.p1_ORF_type_5prime_partial_len_127_score_21.18_GHVR01137556.1_1-381/30-106
LRA-----------------------CLN----CK-----LVK--------TTK------------------
-Q---------------------------------------------------------------------F
F-E-D-----G----CDN--C--K--------FL-------------D--F-------------N-G-NS--
--E-KINNCTSANFS-GM------------------------------------------LSVI--N-P---
-------QL------SFAARY------------NG-V---------------------A-------------
-----------------K-------C-----AR----G---CYAVQVV
>EP00920_Eleutheroschizon_duboscqi_P021064_GHVT01049626.1.p1_GENE.GHVT01049626.1_GHVT01049626.1.p1_ORF_type_5prime_partial_len_276_score_60.23_GHVT01049626.1_490-1317/180-256
LRA-----------------------CIG----CR-----VIM--------SEQ------------------
-Q---------------------------------------------------------------------F
F-D-E-----G----CPN--C--P--------VL-------------Q--M-------------D-G-DR--
--H-RVLDCTSPNFS-GL------------------------------------------ISMM--K-P---
-------QA------SWVARF------------NK-L---------------------T-------------
-----------------G-------V-----VP----G---CYAMTVA
>EP00922_Rhytidocystis_sp_ex-Travisia-forbesii_P066260_GHVS01098360.1.p1_GENE.GHVS01098360.1_GHVS01098360.1.p1_ORF_type_complete_len_136_score_15.13_GHVS01098360.1_44-451/37-113
LRA-----------------------CLS----CK-----LVM--------SEQ------------------
-Q---------------------------------------------------------------------F
Y-N-E-----G----CPN--C--Q--------VL-------------Q--M-------------D-G-DR--
--H-KVADMTTANFH-GL------------------------------------------IALM--N-P---
-------ER------SWVGRY------------NK-L---------------------V-------------
-----------------D-------V-----VP----G---CYASEVV
>EP00924_Labyrinthula_sp_SR-Ha-C_P005390_snap_masked-scaffold_1-processed-gene-30.44-mRNA-1_protein_AED_0.41_eAED_0.41_QI_0_-1_0_1_-1_1_1_0_113/11-87
LRA-----------------------CMS----CL-----LVK--------TFT------------------
-Q---------------------------------------------------------------------F
Y-E-E-----G----CDN--C--Q--------FL-------------Q--M-------------T-E-DR--
--D-RCEMATTSDYQ-GF------------------------------------------VAVM--K-P---
-------EQ------SWVSRW------------IR-V---------------------S-------------
-----------------N-------L-----IP----G---CYAIKVN
>EP00925_Amoebophrya_sp_RCC4383_P002154_GSA25T00014851001.1/21-98
WRA-----------------------CLS----CK-----LLL--------TVD------------------
-Q---------------------------------------------------------------------Y
A-R-I-----G----CPN--C--P--------HL-------------H--L------------DE-E-DE--
--E-LIFKATTPSWT-GI------------------------------------------LSHF--Q-R---
-------G-------GWLKRA------------TH-I--------------------PE-------------
-----------------T-------S-----VF----G---CYAINVA
>EP00926_Amoebophrya_sp_RCC4398_P011420_GSA120T00009185001.1/36-113
WRA-----------------------CNK----CR-----LLL--------TME------------------
-Q---------------------------------------------------------------------F
M-R-L-----G----CPN--C--P-------ELL-------------F--T-------------E-E-EA--
--E-YTKEKTTDEWS-GM------------------------------------------LSHL--N-Q---
-------G-------GWLKRA------------VQ-I--------------------PA-------------
-----------------F-------Y-----AY----G---NYAIQIT
>EP00927_Polykrikos_kofoidii_P074911_TRINITY_DN70964_c0_g1_i1.p1_TRINITY_DN70964_c0_g1_TRINITY_DN70964_c0_g1_i1.p1_ORF_type_complete_len_234_score_26.83_TRINITY_DN70964_c0_g1_i1_116-754/19-95
LRA-----------------------CLR----CR-----LIQ--------TKD------------------
-Q---------------------------------------------------------------------F
F-H-Q-----G----CPT--C--A-------DVL-------------H--M-------------R-E-DE--
--G-RVAGCTTPTFQ-GY------------------------------------------VAII--R-P---
-------G-------SFVSRF------------NG-L---------------------D-------------
-----------------K-------R-----NP----G---LYALSVT
>EP00929_Paragymnodinium_shiwhaense_P045796_TRINITY_DN23347_c1_g1_i1.p1_TRINITY_DN23347_c1_g1_TRINITY_DN23347_c1_g1_i1.p1_ORF_type_complete_len_429_score_122.88_TRINITY_DN23347_c1_g1_i1_100-1386/23-99
LRA-----------------------CKR----CR-----VIQ--------TKD------------------
-Q---------------------------------------------------------------------F
F-K-S-----G----CPT--C--R-------EVL-------------D--M-------------K-E-NE--
--A-RVAACTTGNYH-GI------------------------------------------LAIM--R-P---
-------G-------TFTSRF------------NG-L---------------------E-------------
-----------------K-------N-----SP----G---LYALAVH
>EP00930_Biecheleria_cincta_P098903_TRINITY_DN90553_c0_g1_i1.p1_TRINITY_DN90553_c0_g1_TRINITY_DN90553_c0_g1_i1.p1_ORF_type_complete_len_304_score_73.52_TRINITY_DN90553_c0_g1_i1_44-955/23-99
LRA-----------------------CLG----CR-----IIL--------AKE------------------
-Q---------------------------------------------------------------------F
F-Q-M-----G----CPN--C--K-------GAL-------------S--M-------------K-E-SE--
--G-RVLACTTPHYH-GF------------------------------------------VSNI--R-P---
-------G-------AFVSRY------------LG-L---------------------E-------------
-----------------K-------R-----PP----G---CYALAVQ
>EP00931_Biecheleriopsis_adriatica_P105406_TRINITY_DN79970_c0_g1_i1.p1_TRINITY_DN79970_c0_g1_TRINITY_DN79970_c0_g1_i1.p1_ORF_type_5prime_partial_len_280_score_81.36_TRINITY_DN79970_c0_g1_i1_1-840/39-115
LRA-----------------------CLQ----CR-----IIM--------SKS------------------
-Q---------------------------------------------------------------------F
L-E-I-----G----CPN--C--E-------DML-------------N--M-------------K-D-SD--
--G-RVIACTTSNFQ-GF------------------------------------------LSLI--K-P---
-------G-------AFVSRF------------NG-I---------------------E-------------
-----------------K-------R-----PP----G---CYALTVR
>EP00933_Yihiella_yeosuensis_P021239_TRINITY_DN1685_c0_g1_i1.p1_TRINITY_DN1685_c0_g1_TRINITY_DN1685_c0_g1_i1.p1_ORF_type_complete_len_191_score_45.93_TRINITY_DN1685_c0_g1_i1_273-845/23-98
LRA-----------------------CLK----CR-----LIL--------TKE------------------
-Q---------------------------------------------------------------------Y
F-Q-T-----G----CPN--C--P--------DL-------------Q--M-------------T-E-SE--
--S-RVSACTTMHFQ-GM------------------------------------------MSLV--L-P---
-------G-------AFASRF------------TG-L---------------------Q-------------
-----------------D-------S-----HP----G---CYALTVK
>EP00934_Nitzschia_sp_Nitz4_P006699_Nitzschia_sp._Nitz4_scaffold205_size38804_31647_32136_NITZ4_007649-RA_size38804-augustus-gene-0.55-mRNA-1_1_CDS_3329541528_6689_frame0/38-114
IRA-----------------------CKR----CG-----ILK--------TLQ------------------
-Q---------------------------------------------------------------------F
I-N-E-----G----CEN--C--P--------FL-------------D--M-------------V-D-DP--
--D-RCNVCTSAFFE-GQ------------------------------------------AAIM--D-P---
-------RE------SWAAKW------------IR-C---------------------D-------------
-----------------A-------Y-----LP----G---VYAISVT
>EP00942_MAST-04A_sp_MAST-4A-sp1_P010988_g10988.t1/23-109
LVA-----------------------CRV----CA-----RIK--------TVS------------------
-Q---------------------------------------------------------------------F
A-D-T-----G----CES--C--Y-------EDITN-----GRKVCEE-YF---------------G-DQH-
--K-MLQEILTPNFE-GV------------------------------------------VCIM--D-T---
-------DK------SWVARW------------QG-C---------------------S-------------
-----------------T-------L-----RP----G---AYAQKVN
>EP00943_MAST-04B_sp_MAST-4B-sp1_P007474_g7474.t1/24-110
LVA-----------------------CRV----CA-----RVK--------TVD------------------
-Q---------------------------------------------------------------------F
S-D-N-----G----CES--C--Y-------EDIVN-----GKQATEE-YF---------------A-DQH-
--K-MLQEIVTPNFD-GL------------------------------------------VCVM--D-T---
-------EK------SWVARW------------QG-C---------------------S-------------
-----------------T-------L-----RP----G---AYAQKVN
>EP00945_MAST-04E_sp_MAST-4E-sp1_P003269_g3269.t1/21-101
LIA-----------------------CRI----CG-----LVK--------TFG------------------
-Q---------------------------------------------------------------------F
S-E-E-----G----CDN--C--R--------NY-------------P--F-------------H-D-DYFQ
GKR-LMEEACTAQFI-GT------------------------------------------FCMM--N-P---
-------EK------SWAARY------------QS-A---------------------T-------------
-----------------N-------F-----KA----G---VYAVKVE
>EP00958_Prasinococcus_capsulatus_P017841_scaffold2045_cov404-Prasinococcus_capsulatus_cf.AAC.34/19-133
LRC-----------------------CIN----CK-----LVK--------TLQ------------------
-Q---------------------------------------------------------------------F
L-E-E-----G----CEN--C--A--------FL-------------G--I-------------E-G-DR--
--E-RMFDCTTTNFS-GPCAGGWPMPGKLATPNFGPAT--------------------GQCCLL--D-E---
-------AQ------GELERKVATPRRKVLTFRLGGL----P--------------CAD-------------
-----------------K-------K-----TA----G---CYALQVN
>EP00959_Pyramimonas_sp_CCMP1952_P102509_2144129-Pyramimonas_sp.AAC.1/11-67
----------------------------------------------------WG------------------
-D---------------------------------------------------------------------V
Y-A-H-----S---------------------------------------T-------------P-H-DR--
--D-RINDCITNNFT-GM------------------------------------------ISVM--D-P---
-------KT------SWAARW------------SR-L---------------------G-------------
-----------------K-------F-----VP----G---CYALTVY
>EP00966_Prymnesium_polylepis_P082867_1919070-Prymnesium_polylepis.1/19-87
LRA-----------------------CLV----TG-----LVK--------TED------------------
-Q---------------------------------------------------------------------W
L-R-E-----G----NEN--L--P--------CL-------------E--I-------------M-G-DR--
--E-MVQSCTSAKFD-GM------------------------------------------MAVM--K-P---
-------NA------SWTARW------------QG-L---------------------T-------------
-----------------T-------Y-----VP---------------
>EP00967_Tisochrysis_lutea_P117732_scaffold190630_cov31-Tisochrysis_lutea.AAC.1/34-140
VR------------------------CL--------------------------------------------
-Q---------------------------------------------------------------------W
L-R-D-----G----NDN--V--P--------ML-------------N--T-------------K-N-ER--
--E-LMYEVTSANFD-GMVCGRATFLS--GAPEMLAARLKCGCANALVVCLTSECHVWEQVAMM--K-P---
-------DE------SWVARW------------QG-I---------------------T-------------
-----------------H-------F-----VP----G---CYALRVR
>EP00976_Prorocentrum_cordatum_P103031_1193297-Prorocentrum_minimum.AAC.2/20-93
LRA-----------------------CLR----CR-----LLK--------SFS------------------
-Q---------------------------------------------------------------------F
Y-E-N-----G----CEN--C--P--------FV--------------------------------G-KA--
--A-SLPKQRAKRAQ-GV------------------------------------------CAPS--V-P---
-------MR------PFSPSL------------SDDL-----------------------------------
-----------------K-------S-----SP-------FLMSIRIQ
>EP00977_Amphora_coffeiformis_P008767_scaffold1987_cov145-Amphora_coffeaeformis.AAC.4/38-114
IRA-----------------------CKR----CG-----LLK--------TVA------------------
-Q---------------------------------------------------------------------F
Y-E-N-----G----CEN--C--T--------FL-------------Y--M-------------A-D-NM--
--D-QVGRCTTAFFE-GQ------------------------------------------AAIM--D-P---
-------RE------SWAAKW------------IR-V---------------------N-------------
-----------------A-------H-----LP----G---VYALQVT
>EP00978_Attheya_sp_CCMP212_P032174_scaffold124175_cov49-Attheya_sp.AAC.3/32-95
IRS-----------------------CKR----CG-----ILK--------TLD------------------
-Q---------------------------------------------------------------------F
I-N-E-----G----CEN--C--P--------FL--------------------------------------
----DMKAISTSTFA-AI------------------------------------------KMLLLHD-R---
-------VV------VGDTGF------------IG-G---------------------DD------------
----------------DL-------L----------------------
>EP00979_Chaetoceros_neogracilis_P009313_scaffold2111_cov267-Chaetoceros_neogracile.AAC.24/35-123
IRA-----------------------CKR----CG-----ILK--------TLD------------------
-Q---------------------------------------------------------------------F
I-N-A-----G----CEN--C--P--------FL-------------E--MVS-AVNNVSFLAVA-D-DP--
--E-KCNLCTTAFFE-GQ------------------------------------------AAVM--D-P---
-------RE------SWTAKW------------LR-V---------------------D-------------
-----------------A-------Y-----LP----G---VYAISVT
>EP00988_Cryptosporidium_hominis_P001590_PPS95177.1_Spt4_RpoE2_zinc_finger_containing_protein_Cryptosporidium_hominis/38-115
LRA-----------------------CLS----CR-----IIL--------SDQ------------------
-Q---------------------------------------------------------------------F
Y-E-G-----G----CPN--C--T--------HL-------------A--M-------------E-F-DR--
--Q-KVNSCTSMSFK-GM------------------------------------------ISML--K-P---
-------NE------SWVARY------------NKLL---------------------P-------------
-----------------N-------I-----VP----G---CYAVSVS
>EP00992_Anisonema_acinus_P012911_TRINITY_DN8444_c0_g1_i2.p1_TRINITY_DN8444_c0_g1_TRINITY_DN8444_c0_g1_i2.p1_ORF_type_5prime_partial_len_161_score_38.32_TRINITY_DN8444_c0_g1_i2_85-567/45-117
LRA-----------------------CCR----CR-----LVK--------TTM------------------
-Q---------------------------------------------------------------------F
E-N-D-----G----CEN--C--P----------------------------------------E-Q-NA--
--S-EMDTWTSPNFE-GM------------------------------------------IAMI--D-P---
-------AH------SWVCKW------------QK-S---------------------A-------------
-----------------D-------M-----LP----G---CYAVAVH
>EP00994_Dinema_validum_P004939_NODE_3022_length_609_cov_13.698214_g2525_i0.p2_GENE.NODE_3022_length_609_cov_13.698214_g2525_i0_NODE_3022_length_609_cov_13.698214_g2525_i0.p2_ORF_type_complete_len_149_score_33.07_NODE_3022_length_609_cov_13.698214_g2525_i/104-148
LLA-----------------------CLK----CK-----LIK--------TRQ------------------
-Q---------------------------------------------------------------------F
S-R-D-----G----CAN--C--V--------DF----------------------------------EV--
--A-KVDEWSTANFE-GC------------------------------------------SI----------
------------------------------------------------------------------------
------------------------------------------------
>EP01004_Peranema_trichophorum_P000763_NODE_10847_length_487_cov_41.032967_g10193_i0.p1_GENE.NODE_10847_length_487_cov_41.032967_g10193_i0_NODE_10847_length_487_cov_41.032967_g10193_i0.p1_ORF_type_5prime_partial_len_145_score_28.92_NODE_10847_length_487_c/29-101
LRS-----------------------CMK----CK-----LIK--------TIQ------------------
-Q---------------------------------------------------------------------F
A-T-E-----G----CDN--C--V--------EL----------------------------------DA--
--T-KVDEWTSANFE-GF------------------------------------------MAII--E-P---
-------TD------SWVARW------------NK-S---------------------V-------------
-----------------Q-------L-----LP----G---CYAISVH
>EP01006_Ploeotia_vitrea_P004589_TRINITY_DN114956_c0_g1_i1.p1_TRINITY_DN114956_c0_g1_TRINITY_DN114956_c0_g1_i1.p1_ORF_type_5prime_partial_len_153_score_15.02_TRINITY_DN114956_c0_g1_i1_1-459/37-109
LMA-----------------------CTL----CK-----LVM--------TQG------------------
-Q---------------------------------------------------------------------F
S-K-D-----G----CPN--C--P----------------------------------------D-K-AK--
--D-KVLEWATTQFE-GF------------------------------------------IAVI--D-P---
-------KL------SWVARW------------QG-Q---------------------N-------------
-----------------T-------L-----RP----G---CYAITVH
>EP01009_Symbiontida_sp_KSa7_P007103_NODE_371_length_1012_cov_575.235722_g280_i2.p1_GENE.NODE_371_length_1012_cov_575.235722_g280_i2_NODE_371_length_1012_cov_575.235722_g280_i2.p1_ORF_type_complete_len_121_score_7.91_NODE_371_length_1012_cov_575.235722_g2/13-90
LRA-----------------------CMV----CS-----LVQ--------LHS------------------
-K---------------------------------------------------------------------F
M-R-E-----G----CPN--C--D-------NVL-------------G--L-------------R-G-NN--
--D-NIQECTSQVFE-GL------------------------------------------ITVN--E-P---
-------MT------SWVARW------------QR-L---------------------D-------------
-----------------S-------Y-----VP----G---TYAVKVT
>EP01012_Entosiphon_sulcatum_P009039_TRINITY_DN14998_c0_g1_i1.p1_TRINITY_DN14998_c0_g1_TRINITY_DN14998_c0_g1_i1.p1_ORF_type_complete_len_121_score_17.53_TRINITY_DN14998_c0_g1_i1_26-388/29-104
LRA-----------------------CRR----CR-----LIK--------QEE------------------
-Q---------------------------------------------------------------------W
Y-R-N-----G----CEN--C--K--------SF-------------S-TM-----------------DR--
--G-AVMEHTTQHFE-GF------------------------------------------ISLA--D-P---
-------GD------SWVAKW------------NH-L---------------------K-------------
-----------------K-------C-----LP----G---CYAFRVV
>EP01015_Nassula_variabilis_P022284_TRINITY_DN4075_c0_g2_i3.p2_TRINITY_DN4075_c0_g2_TRINITY_DN4075_c0_g2_i3.p2_ORF_type_5prime_partial_len_133_score_42.98_TRINITY_DN4075_c0_g2_i3_110-508/61-125
NKV-----------------------CYN----CG-----FVH--------PGS------------------
-K---------------------------------------------------------------------E
N-R-P-----G---SCLQ--C--K-------QPF-------------N------------------------
---------STKNYD-GL------------------------------------------VAVM--R-P---
-------DL------SWVKNF------------KN-I---------------------R-------------
-----------------S-------K-----EP----G---IYGL---
>EP01015_Nassula_variabilis_P022285_TRINITY_DN4075_c0_g2_i8.p3_TRINITY_DN4075_c0_g2_TRINITY_DN4075_c0_g2_i8.p3_ORF_type_5prime_partial_len_108_score_36.26_TRINITY_DN4075_c0_g2_i8_110-433/36-100
NKV-----------------------CYN----CG-----FVH--------PGS------------------
-K---------------------------------------------------------------------E
N-R-P-----G---SCLQ--C--K-------QPF-------------N------------------------
---------STKNYD-GL------------------------------------------VAVM--R-P---
-------DL------SWVKNF------------KN-I---------------------R-------------
-----------------S-------K-----EP----G---IYGL---
>EP01016_Furgasonia_blochmanni_P024746_TRINITY_DN2670_c0_g1_i4.p2_TRINITY_DN2670_c0_g1_TRINITY_DN2670_c0_g1_i4.p2_ORF_type_5prime_partial_len_125_score_17.50_TRINITY_DN2670_c0_g1_i4_3-377/34-107
LRA-----------------------CIR----CH-----LIK--------TEA------------------
-R---------------------------------------------------------------------W
K-E-S-----S---ECEN--C--P--------YS----------------------------------KE--
--D-YYVDFTTPNFE-GV------------------------------------------ISVM--R-P---
-------GE------SWVAKW------------IG-A---------------------S-------------
-----------------K-------G-----VE----G---LYALKVY
>EP01017_Pseudomicrothorax_dubius_P045092_TRINITY_DN773_c0_g1_i1.p1_TRINITY_DN773_c0_g1_TRINITY_DN773_c0_g1_i1.p1_ORF_type_complete_len_116_score_24.31_TRINITY_DN773_c0_g1_i1_153-500/22-95
LRC-----------------------CMR----CY-----LIK--------TEE------------------
-Q---------------------------------------------------------------------F
R-N-E-----G----CEN--C--P--------TM-------------R--Q-------------F-G-----
----DINGWTTTNFE-GF------------------------------------------VAIM--R-P---
-------GE------SWVSRW------------NK-K---------------------A-------------
-----------------R-------V-----SP----G---VYSIKVY
>EP01023_Acetabularia_acetabulum_P032816_TRINITY_DN3067_c0_g2_i11.p3_TRINITY_DN3067_c0_g2_TRINITY_DN3067_c0_g2_i11.p3_ORF_type_5prime_partial_len_137_score_22.18_TRINITY_DN3067_c0_g2_i11_832-1242/39-115
LTA-----------------------CMV----CC-----LVK--------DIR------------------
-Q---------------------------------------------------------------------F
M-E-M-----G----CEN--C--P--------FL-------------E--M-------------I-N-DT--
--D-RVSGCTTSAFG-GT------------------------------------------ISIM--R-P---
-------EQ------SWCARW------------LR-L---------------------S-------------
-----------------G-------C-----VP----G---VYALDVQ
>EP01023_Acetabularia_acetabulum_P067249_TRINITY_DN922_c0_g1_i1.p2_TRINITY_DN922_c0_g1_TRINITY_DN922_c0_g1_i1.p2_ORF_type_5prime_partial_len_158_score_6.61_TRINITY_DN922_c0_g1_i1_2-475/60-136
LHS-----------------------CMC----CC-----LVK--------DFS------------------
-Q---------------------------------------------------------------------F
F-E-A-----G----CEN--C--P--------FL-------------E--M-------------V-G-DR--
--S-RVQECTTAHFS-GL------------------------------------------ISVI--R-P---
-------NQ------SWCSKW------------LR-L---------------------G-------------
-----------------G-------C-----IP----G---VYALNVQ
>EP01025_Chloroclados_australasicus_P019383_TRINITY_DN20573_c1_g1_i1.p4_TRINITY_DN20573_c1_g1_TRINITY_DN20573_c1_g1_i1.p4_ORF_type_complete_len_115_score_5.80_TRINITY_DN20573_c1_g1_i1_83-427/17-93
LCA-----------------------CMV----CC-----LVK--------DNH------------------
-Q---------------------------------------------------------------------F
V-E-S-----G----CEN--C--P--------FL-------------E--M-------------R-G-DT--
--D-RVTVCTTGAFG-GM------------------------------------------ICVT--R-P---
-------NA------SWCARW------------LR-L---------------------S-------------
-----------------G-------C-----IP----G---VYALDVQ
>EP01025_Chloroclados_australasicus_P047382_TRINITY_DN5295_c1_g1_i1.p2_TRINITY_DN5295_c1_g1_TRINITY_DN5295_c1_g1_i1.p2_ORF_type_5prime_partial_len_171_score_14.51_TRINITY_DN5295_c1_g1_i1_3-515/39-114
LLA-----------------------CKT----CA-----LVK--------AVK------------------
-Q---------------------------------------------------------------------F
E-D-E-----G----CDN--C--E--------PG-------------Q-PM-----------------SL--
--E-AVQDQCTTHFS-GM------------------------------------------IAIM--D-P---
-------ER------SWCARW------------TR-N---------------------K-------------
-----------------D-------K-----KP----G---CYALKLD
>EP01025_Chloroclados_australasicus_P047383_TRINITY_DN5295_c1_g1_i3.p1_TRINITY_DN5295_c1_g1_TRINITY_DN5295_c1_g1_i3.p1_ORF_type_5prime_partial_len_195_score_7.65_TRINITY_DN5295_c1_g1_i3_3-587/39-114
LLA-----------------------CKT----CA-----LVK--------AVK------------------
-Q---------------------------------------------------------------------F
E-D-E-----G----CDN--C--E--------PG-------------Q-PM-----------------SL--
--E-AVQDQCTTHFS-GM------------------------------------------IAIM--D-P---
-------ER------SWCARW------------TR-N---------------------K-------------
-----------------D-------K-----KP----G---CYALKLD
>EP01026_Neomeris_dumetosa_P075310_TRINITY_DN792_c0_g1_i10.p2_TRINITY_DN792_c0_g1_TRINITY_DN792_c0_g1_i10.p2_ORF_type_5prime_partial_len_141_score_2.90_TRINITY_DN792_c0_g1_i10_1-423/43-119
LHA-----------------------CMA----CC-----LVK--------DFA------------------
-Q---------------------------------------------------------------------F
F-E-Q-----G----CEN--C--P--------HL-------------E--M-------------I-G-DR--
--D-RIQDCTTAHFS-GL------------------------------------------IAVM--R-P---
-------NQ------SWCSKW------------LR-L---------------------S-------------
-----------------G-------C-----VP----G---VYALNVQ
>EP01027_Heterolobosea_sp_BB2_P026216_GEZU01040325.1.p1_GENE.GEZU01040325.1_GEZU01040325.1.p1_ORF_type_complete_len_129_score_8.06_GEZU01040325.1_78-410/22-98
LRA-----------------------CLS----CF-----LVK--------TTD------------------
-Q---------------------------------------------------------------------F
I-K-D-----G----CEN--C--T--------HL-------------D--M-------------R-N-DK--
--A-RVNECTSTSFE-GL------------------------------------------IGMM--N-P---
-------DE------SWVARW------------QG-I---------------------K-------------
-----------------R-------S-----KK----G---VYAIAVY
>EP01028_Stygiella_incarcerata_P013540_TRINITY_DN82755_c0_g1_i1.p1_TRINITY_DN82755_c0_g1_TRINITY_DN82755_c0_g1_i1.p1_ORF_type_complete_len_119_score_23.46_TRINITY_DN82755_c0_g1_i1_38-394/20-92
LRA-----------------------CMS----CG-----LVK--------TKE------------------
-Q---------------------------------------------------------------------F
E-R-E-----G----CEN--C--P--------FL-------------E-SF---------------------
----SEDDYTTSSFS-GT------------------------------------------IALI--N-P---
-------SK------SFVAEF------------FK-F---------------------R-------------
-----------------N-------G-----IP----G---MYAMGVH
>EP01031_Cornospumella_fuschlensis_P040717_gene40717-49652_t/18-94
LRA-----------------------CLR----CA-----LIK--------QFG------------------
-Q---------------------------------------------------------------------F
H-K-N-----G----CEN--C--P--------FL-------------Q--M-------------D-G-NT--
--P-RVEECTTAYFE-GT------------------------------------------LALI--D-P---
-------QR------SWVAKW------------QR-S---------------------T-------------
-----------------K-------S-----YP----G---LYAIDVA
>EP01032_Pedospumella_encystans_P008294_gene8294-9866_t/19-75
LRA-----------------------CLR----CS-----LIK--------TFE------------------
-Q---------------------------------------------------------------------F
N-D-K-----G----CEN--C--E--------FI-------------D--L-------------E-G-NK--
--G-RIEEEQLHWLNLRE------------------------------------------VGLL--S-G---
-------KE------S--------------------------------------------------------
------------------------------------------------
>EP01033_Poteriospumella_lacustris_P003097_gene3097-2271_t/22-98
LRA-----------------------CLC----CS-----LLK--------SFD------------------
-Q---------------------------------------------------------------------F
V-D-H-----G----CDN--C--S--------FL-------------E--M-------------D-G-KV--
--E-VVEKCTTPYFA-GT------------------------------------------IGMI--D-P---
-------TS------SWVARW------------QR-I---------------------G-------------
-----------------E-------F-----KP----G---FYAIEMT
>EP01039_Chlorochromonas_danica_P003083_gene3083-3371_t/17-93
LRA-----------------------CLR----CG-----LVK--------TLT------------------
-Q---------------------------------------------------------------------F
H-E-N-----G----CEN--C--I--------FL-------------Q--L-------------E-G-NT--
--P-RIHECTTAYFE-GM------------------------------------------VAMI--D-P---
-------EK------SWVAKW------------QR-I---------------------A-------------
-----------------T-------Y-----YP----G---MYAIDVV
>EP01040_Poterioochromonas_malhamensis_P009489_gene9489-10304_t/15-91
LRA-----------------------CLR----CG-----LIK--------TFI------------------
-Q---------------------------------------------------------------------F
N-E-R-----G----CDN--C--E--------FL-------------D--M-------------E-G-NR--
--E-RVNECTTSTFE-GM------------------------------------------IAMI--D-P---
-------GA------SWVAKW------------QR-I---------------------V-------------
-----------------N-------Y-----KP----G---MYCIELA
>EP01043_Picozoa_sp_COSAG02_P044940_COSAG02_NODE_4060_length_5844_cov_11.464578_4_plen_210_part_00/133-204
LRA-----------------------CFK----CK-----LVK--------TEE------------------
-Q---------------------------------------------------------------------W
E-D-Y-----G----CLN--C--N--------------------------W-----------------DS--
--S-DFMDETTQDFS-GM------------------------------------------IAMC--D-P---
-------TD------SWVAKW------------QN-L---------------------T-------------
-----------------K-------M-----SV----G---VYAKSVS
>EP01043_Picozoa_sp_COSAG02_P055076_COSAG02_NODE_6333_length_3644_cov_2.512553_2_plen_434_part_00/40-111
LRA-----------------------CFK----CK-----LVK--------TEE------------------
-Q---------------------------------------------------------------------W
E-D-Y-----G----CLN--C--N--------------------------W-----------------DS--
--S-DFMEETTQDFG-GM------------------------------------------IAMC--K-P---
-------ED------SWVAKW------------QG-L---------------------T-------------
-----------------K-------L-----SI----G---VYAKSIS
>EP01044_Picomonas_judraskeda_P043197_COSAG03_NODE_22604_length_289_cov_0.747368_1_plen_74_part_10/10-68
----------------------------R----AR-----LCL--------SHS------------------
-T---------------------------------------------------------------------W
A-G-A----------------------------------------------------------------A--
--V-DFMETTTQEFS-GM------------------------------------------IAMC--D-P---
-------KD------SWVAKW------------QG-I---------------------S-------------
-----------------R-------L-----SV----G---VYAKTVT
>EP01045_Picozoa_sp_COSAG04_P026681_COSAG04_NODE_3751_length_2559_cov_4.354472_1_plen_103_part_10/24-95
LRA-----------------------CLR----CK-----LVK--------TVE------------------
-Q---------------------------------------------------------------------F
E-D-N-----G----CNN--C--S--------------------------W-----------------DG--
--A-DWPEETSQEFT-GM------------------------------------------IAIM--E-P---
-------RD------SWVAKW------------QR-C---------------------T-------------
-----------------E-------L-----KP----G---VYAKTVK
>EP01046_Picozoa_sp_COSAG06_P006229_COSAG06_NODE_290_length_18223_cov_5.866696_5_plen_152_part_00/75-146
LRA-----------------------CFK----CK-----LVK--------TEE------------------
-Q---------------------------------------------------------------------W
E-E-S-----G----CVN--C--G--------------------------F-----------------DP--
--S-DYGDETTHEFT-GM------------------------------------------IALC--D-P---
-------ED------SWVAKW------------QG-L---------------------T-------------
-----------------K-------L-----SV----G---VYAKAVT
>EP01050_Picozoa_sp_SAG11_P059052_SAG11_NODE_38059_length_254_cov_0.658065_1_plen_84_part_11/10-83
LRAVRPHPARGPLGREMAFHPCLSPQCVY----CK-----LVK--------TGI------------------
-Q---------------------------------------------------------------------F
E-E-Q-----G----CQN--C--R----------------------------------------S-R-EA--
--D-NYMEWTTPDFD-GC------------------------------------------ASLY--S-----
------------------------------------------------------------------------
-------------------------Y-----------G--Y-------
>EP01053_Blabericola_migrator_P004067_Blabericola_migrator_1_4066@NODE_2239_length_3070_cov_133_593407_g464_i1_p7_GENE_NODE_2239_length_3070_cov_133_593407_g464_i1NODE_2239_length_3070_cov_133_593407_g464_i1_p7_ORF_typecomplete_len127_score12_02Spt4_PF060/45-121
LRA-----------------------CMQ----CR-----LVM--------SED------------------
-Q---------------------------------------------------------------------F
M-D-N-----G----CLN--C--P--------EL-------------Q--L-------------D-G-NA--
--D-NIWQHTTPNFK-GL------------------------------------------TAIL--R-P---
-------DV------SWVAKF------------NG-L---------------------T-------------
-----------------N-------V-----CP----G---AYAVSLM
>EP01054_Gregarina_sp_Poly1_P006899_Gregarina_sp_Poly_1_6898@NODE_3741_length_901_cov_159_345324_g2399_i0_p2_GENE_NODE_3741_length_901_cov_159_345324_g2399_i0NODE_3741_length_901_cov_159_345324_g2399_i0_p2_ORF_type5prime_partial_len141_score11_96Spt4_PF06/59-135
LRA-----------------------CVR----CH-----LVM--------SED------------------
-Q---------------------------------------------------------------------F
M-E-N-----G----CLN--C--P--------EL-------------E--L-------------D-N-NR--
--D-AIWTHTTPNFK-GL------------------------------------------TVIL--R-P---
-------DV------SWVAKY------------NN-L---------------------S-------------
-----------------H-------V-----TQ----G---AYAVSVT
>EP01059_Diplonema_ambulator_P010912_TRINITY_DN20929_c0_g1_i3.p2_TRINITY_DN20929_c0_g1_TRINITY_DN20929_c0_g1_i3.p2_ORF_type_5prime_partial_len_235_score_54.13_TRINITY_DN20929_c0_g1_i3_3-707/76-156
LRA-----------------------CML----CN-----LLK--------TEE------------------
-Q---------------------------------------------------------------------F
F-K-Q-----G----CSN--C--P--------SK-------------V--I-------------K-G-DR--
--E-SVGKFTTLNFE-GM------------------------------------------VCVCTGN-R---
-------DD------SWVCRW------------QD-L---------------------N-------------
-----------------H-----ENL-----VP----G---AYAVTVR
>EP01060_Flectonema_neradi_P011191_TRINITY_DN18280_c0_g1_i1.p1_TRINITY_DN18280_c0_g1_TRINITY_DN18280_c0_g1_i1.p1_ORF_type_complete_len_185_score_40.81_TRINITY_DN18280_c0_g1_i1_64-618/62-143
LRA-----------------------CTT----CH-----LLK--------TLD------------------
-Q---------------------------------------------------------------------F
M-E-Q-----G----CTN--C--P-------RIL-------------Q--A-------------G-S-SK--
--D-DVAKATTTNFE-GM------------------------------------------IAVCTGN-R---
-------QD------SWVCRW------------LQ-L---------------------D-------------
-----------------N-----PKL-----AI----G---AYCVSCS
>EP01061_Rhynchopus_euleeides_P003571_TRINITY_DN12843_c0_g1_i1.p1_TRINITY_DN12843_c0_g1_TRINITY_DN12843_c0_g1_i1.p1_ORF_type_complete_len_281_score_63.96_TRINITY_DN12843_c0_g1_i1_103-945/78-171
LRA-----------------------CKR----CK-----LLK--------TAE------------------
-Q---------------------------------------------------------------------F
E-E-Q-----G----CSN--C--P--------IPKDDDSEDGAKNPRNGKM-----------------DA--
--A-KVIAMTTLNFE-GM------------------------------------------VCICTGT-R---
-------SD------SWVCRW------------QG-L---------------------N-------------
-----------------R-----RNL-----VP----G---AYAVMLK
>EP01062_Namystynia_karyoxenos_P075158_TRINITY_DN7235_c0_g1_i2.p1_TRINITY_DN7235_c0_g1_TRINITY_DN7235_c0_g1_i2.p1_ORF_type_5prime_partial_len_567_score_135.41_TRINITY_DN7235_c0_g1_i2_2-1702/163-243
LRA-----------------------CQR----CK-----MLK--------TID------------------
-Q---------------------------------------------------------------------W
V-S-Y-----G----CEN--C--P--------EL-------------R--M-------------K-G-DR--
--D-RAVLHTTRNFE-GF------------------------------------------YAMCAGD-R---
-------SD------SWSMRW------------LG-L---------------------SH------------
----------------DR-------L-----HH----G---AYALHLT
>EP01063_Lacrimia_lanifica_P025535_TRINITY_DN33371_c0_g1_i1.p2_TRINITY_DN33371_c0_g1_TRINITY_DN33371_c0_g1_i1.p2_ORF_type_5prime_partial_len_245_score_106.40_TRINITY_DN33371_c0_g1_i1_1-735/83-165
LRA-----------------------CLR----CK-----MLK--------TLK------------------
-Q---------------------------------------------------------------------F
E-D-Q-----G----CHN--C--P-------SYL-------------Q--P-------------K---DREP
--D-DAANKTTTNFE-GM------------------------------------------VCVC--T-S---
-------NK----GDSWVCRW------------QD-L---------------------N-------------
-----------------Q-----RNL-----VP----G---AYAITMN
>EP01064_Diplonema_japonicum_P026157_TRINITY_DN3757_c0_g1_i1.p1_TRINITY_DN3757_c0_g1_TRINITY_DN3757_c0_g1_i1.p1_ORF_type_complete_len_186_score_28.35_TRINITY_DN3757_c0_g1_i1_55-612/52-132
LRA-----------------------CMH----CK-----LLK--------TED------------------
-Q---------------------------------------------------------------------F
L-K-Q-----G----CSN--C--P--------SI-------------V--K-------------Q-G-DR--
--E-SVDQYTTLNFE-GM------------------------------------------VCVCTGN-R---
-------DD------SWVCRW------------QD-L---------------------D-------------
-----------------H-----PEL-----VP----G---AYAVAVR
>EP01065_Artemidia_motanka_P039973_TRINITY_DN49411_c0_g1_i1.p1_TRINITY_DN49411_c0_g1_TRINITY_DN49411_c0_g1_i1.p1_ORF_type_complete_len_251_score_35.30_TRINITY_DN49411_c0_g1_i1_67-819/81-162
LRA-----------------------CKT----CR-----MIK--------MIQ------------------
-Q---------------------------------------------------------------------W
Q-L-Y-----G----CEN--C--G-------GNF-------------P----------------P-GLTR--
--R-EAEDMTTRSFE-GM------------------------------------------CSVVTGN-R---
-------AE------SWVSRW------------LG-L---------------------D-------------
-----------------A-----ASL-----KQ----G---AYAVRLK
>EP01070_Trichotokara_eunicae_P008186_Trichotokara_eunicae@DN5670_c0_g1_i1.p2/43-119
ARA-----------------------CLV----CR-----IIL--------GED------------------
-Q---------------------------------------------------------------------F
N-D-I-----G----CPN--C--P--------FL-------------N--L-------------E-G-NR--
--E-SIFECTTASFN-GW------------------------------------------IVLM--K-P---
-------EG------SWVARY------------NA-L---------------------T-------------
-----------------T-------N-----VP----G---CYAVTAN
>EP01080_Neovahlkampfia_damariscottae_P000933_gene933-9841_t/14-62
LRA-----------------------CLR----CS-----LVK--------TYD------------------
-Q---------------------------------------------------------------------F
Y-Q-N-----G----CEN--C--E--------EL-------------N--M-------------N-G-KR--
--D-AVEDKTSATFE-GT------------------------------------------VN----------
------------------------------------------------------------------------
------------------------------------------------
>EP01082_Thalassiosira_pseudonana_P011564_g10781.t1_g10781_contig4_2554068-2554840/41-117
VRA-----------------------CMR----CG-----IIK--------TLD------------------
-Q---------------------------------------------------------------------F
L-E-Y-----G----CEN--C--P--------FL-------------D--M-------------A-G-NH--
--E-RCNLCTTAFFE-GQ------------------------------------------VAVM--D-P---
-------SE------SWTAKW------------IR-I---------------------D-------------
-----------------A-------Y-----LP----G---VYAISVT
>EP01083_Nonionella_stella_P085442_236946_1/34-110
MRA-----------------------CKR----CG-----ILK--------TLD------------------
-Q---------------------------------------------------------------------F
I-N-D-----G----CEN--C--P--------FL-------------E--M-------------A-D-DP--
--E-RCNMCTSAFFE-GQ------------------------------------------VAVM--D-P---
-------RE------SWTAKW------------LR-V---------------------D-------------
-----------------N-------Y-----LP----G---VYAITVT
>EP01083_Nonionella_stella_P259491_885932_1/33-107
LRA-----------------------CFS----CK-----LVK--------SFQ------------------
-Q---------------------------------------------------------------------F
K-E-S-----G----CEN--C--S-----------------------P---------------GQ-W-SA--
--Q-DVMGGTTPKFQ-GM------------------------------------------ASVF--N-P---
-------KD------GWVTRW------------LR-L---------------------T-------------
-----------------N-------Q-----AA----G---IYAISVT
>EP01084_Bolivina_argentea_P191355_328703_1/22-96
LRA-----------------------CLS----CK-----LIK--------SER------------------
-D---------------------------------------------------------------------F
S-E-I-----G----CEN--C--G-------QTV-------------E--I-------------Y-G-----
----TVDNWTTPSFV-GM------------------------------------------CALM--E-D---
-------QK------SWVAKH------------QR-I---------------------I-------------
-----------------H-------L-----VP----G---LYAIATK
>EP01084_Bolivina_argentea_P191356_328704_1/54-128
LRA-----------------------CLS----CK-----LIK--------SER------------------
-D---------------------------------------------------------------------F
S-E-D-----G----CEN--C--P-------QSI-------------E--V-------------Y-G-----
----SVDNWTTPSFV-GM------------------------------------------CALM--E-D---
-------QK------SWVAKH------------QR-T---------------------V-------------
-----------------R-------L-----IP----G---LYAITTK
>EP01084_Bolivina_argentea_P245767_411405_1/48-100
LRA-----------------------CLS----CK-----LIK--------SSD------------------
-Q---------------------------------------------------------------------W
R---D-----G----CDN--C--R-------EHV-------------E--I-------------Y-G-----
----SADRWTTPSFT-GV------------------------------------------CALM--D-D---
-------TK------S--------------------------------------------------------
------------------------------------------------
>EP01084_Bolivina_argentea_P282878_484333_1/32-105
LRA-----------------------CLS----CK-----LIK--------AEH------------------
-D---------------------------------------------------------------------W
G---N-----G----CNN--C--Q-------DSV-------------E--I-------------Y-G-----
----SYDNWTTPSFV-GM------------------------------------------CALL--E-D---
-------NK------SWVAKH------------QR-I---------------------A-------------
-----------------R-------L-----VP----G---LYAIATK
>EP01084_Bolivina_argentea_P303125_523285_1/43-132
WRA-----------------------CMS----CA-----LIK--------TFS------------------
-Q---------------------------------------------------------------------F
A-D-R-----G----CDN--C--P--------FL-------------S--V-------------E-E-GL--
--E-RVHECTSQHFS-GV------------------------------------------IALI--E-P---
-------QT------SWVARW------------QV-F--------FRLFSFRCNFRNIC-------------
-----------------A-------Y-----LN----V---CACFKLF
>EP01084_Bolivina_argentea_P303126_523286_1/43-119
WRA-----------------------CMS----CA-----LIK--------TFS------------------
-Q---------------------------------------------------------------------F
A-D-R-----G----CDN--C--P--------FL-------------S--V-------------E-E-GL--
--E-RVHECTSQHFS-GV------------------------------------------IALI--E-P---
-------QT------SWVARW------------QG-Y---------------------T-------------
-----------------M-------Y-----KP----G---MYAVDVI
>EP01086_Lenisia_limosa_P001275_TRINITY_DN12348_c0_g1_i1.p1_TRINITY_DN12348_c0_g1_TRINITY_DN12348_c0_g1_i1.p1_ORF_type_5prime_partial_len_111_score_15.55_TRINITY_DN12348_c0_g1_i1_9-341/29-106
WVC-----------------------CKS----CG-----LLK--------TVE------------------
-Q---------------------------------------------------------------------F
F-D-E-----G----CDN--C--E-------GNV-------------R--F-------------Q-D-SR--
--D-NVIEGTTSKYE-GV------------------------------------------VSLI--N-P---
-------ER------SWVARY------------QG-I---------------------N-------------
-----------------L-------L-----KP----G---VYSVAHV
>EP01087_Luapelamoeba_hula_P015686_TRINITY_DN4710_c0_g1_i1.p1_TRINITY_DN4710_c0_g1_TRINITY_DN4710_c0_g1_i1.p1_ORF_type_complete_len_133_score_11.93_TRINITY_DN4710_c0_g1_i1_55-432/22-98
LRA-----------------------CLS----CS-----LVK--------TYH------------------
-Q---------------------------------------------------------------------F
Q-H-A-----G----CPN--C--P--------FI-------------E------------------------
--D-NISDWTTASFD-GM------------------------------------------IAVL--K-P---
-------TE------SWVARW------------QR-I---------------------R-------------
-----------------GAS--GTLF-----VP----G---VYAVSCN
>EP01088_Endostelium_zonatum_P000111_TRINITY_DN1019_c0_g1_i1.p1_TRINITY_DN1019_c0_g1_TRINITY_DN1019_c0_g1_i1.p1_ORF_type_5prime_partial_len_127_score_13.20_TRINITY_DN1019_c0_g1_i1_83-463/19-99
LRA-----------------------CLF----CS-----LVK--------TQA------------------
-Q---------------------------------------------------------------------F
E-S-D-----G----CNN--C--P--------FL-------------H--M-------------Q-D-DS--
--D-AIEACTSSSFD-GL------------------------------------------ISMM--S-P---
-------SE------SWVAKW------------QK-MRGTR-----------------S-------------
-----------------T-------C-----VP----G---VYAISVS
>EP01089_Gocevia_fonbrunei_P019892_TRINITY_DN718_c0_g1_i1.p1_TRINITY_DN718_c0_g1_TRINITY_DN718_c0_g1_i1.p1_ORF_type_5prime_partial_len_147_score_20.62_TRINITY_DN718_c0_g1_i1_58-498/38-118
LRA-----------------------CLC----CS-----LIK--------NVM------------------
-Q---------------------------------------------------------------------F
E-V-N-----G----CDN--C--P--------FL-------------D--M-------------E-E-DR--
--S-VVEDCTSPDFD-GA------------------------------------------IAMM--K-P---
-------TE------SWVARW------------QN-LRGDN-----------------A-------------
-----------------A-------Y-----KP----G---VYAMSVT
>EP01090_Pellita_catalonica_P021200_TRINITY_DN786_c0_g1_i1.p1_TRINITY_DN786_c0_g1_TRINITY_DN786_c0_g1_i1.p1_ORF_type_5prime_partial_len_137_score_7.21_TRINITY_DN786_c0_g1_i1_3-413/28-108
LRA-----------------------CLF----CS-----LVK--------TAI------------------
-Q---------------------------------------------------------------------F
E-A-Q-----G----CEN--C--P--------EI-------------I--R-------------Q-G-DP--
--D-LVDVCTSSDFS-GI------------------------------------------ISMM--N-P---
-------EE------SWVAKW------------QK-L---------------------R-------------
-----------------G-------TTQSP-RP----G---CYAISVS
>EP01091_Cochliopodium_minus_P000392_TRINITY_DN10371_c0_g1_i1.p1_TRINITY_DN10371_c0_g1_TRINITY_DN10371_c0_g1_i1.p1_ORF_type_5prime_partial_len_103_score_25.31_TRINITY_DN10371_c0_g1_i1_103-411/28-98
LRA-----------------------CRY----CY-----LVK--------SQA------------------
-L---------------------------------------------------------------------F
Q-K-Y-----G----CDN--C--G--------------------------------------------D---
----RGKDTTTQDFE-GL------------------------------------------ISVI--N-P---
-------QQ------SWVARY------------QR-L---------------------DV------------
----------------NR-------I-----KP----G---LYAVTIT
>EP01092_Planopodium_desertum_P002484_TRINITY_DN141039_c0_g1_i1.p1_TRINITY_DN141039_c0_g1_TRINITY_DN141039_c0_g1_i1.p1_ORF_type_complete_len_149_score_6.01_TRINITY_DN141039_c0_g1_i1_40-447/28-107
LRA-----------------------CLS----CG-----LIK--------STA------------------
-Q---------------------------------------------------------------------F
R-L-N-----G----CEV--C--P--------FI-------------D--M-------------K-D-DP--
--A-RIAETTSTSFE-GM------------------------------------------IAMI--D-P---
-------KA------SWVAKW------------QR-M---------------------R-------------
-----------------D-------FKHF--HK----G---CYAISVR
>EP01093_Parvamoeba_rugata_P005365_TRINITY_DN18017_c0_g1_i1.p1_TRINITY_DN18017_c0_g1_TRINITY_DN18017_c0_g1_i1.p1_ORF_type_5prime_partial_len_292_score_3.47_TRINITY_DN18017_c0_g1_i1_3-878/67-145
LRA-----------------------CKL----CA-----LVK--------TME------------------
-Q---------------------------------------------------------------------F
I-K-V-----G----CEN--C--E-------RFA-------------N--M-------------R-G-DM--
--G-RVEEFTSAVFE-GL------------------------------------------VAMT--D-P---
-------GQ------SWVAKY------------QR-F---------------------K-------------
-----------------Q------GY-----VP----G---CYAVSVK
>EP01094_Clydonella_sp_ATCC50884_P004806_TRINITY_DN1381_c0_g1_i1.p1_TRINITY_DN1381_c0_g1_TRINITY_DN1381_c0_g1_i1.p1_ORF_type_5prime_partial_len_177_score_34.52_TRINITY_DN1381_c0_g1_i1_452-982/72-151
LRA-----------------------CMG----CS-----LIK--------TAT------------------
-Q---------------------------------------------------------------------F
Q-K-E-----G----CDN--C--P--------FL-------------H--L-------------D-M-DQ--
--E-HVLERTSTNFN-GM------------------------------------------IAMM--D-N---
-------DE------SWVARW------------QR-I---------------------AP------------
---------------GQK-------Y-----VK----G---CYAISVA
>EP01095_Lingulamoeba_sp_RSL-Kostka_P013159_TRINITY_DN537_c1_g5_i1.p1_TRINITY_DN537_c1_g5_TRINITY_DN537_c1_g5_i1.p1_ORF_type_complete_len_142_score_46.72_TRINITY_DN537_c1_g5_i1_125-550/11-87
LRA-----------------------CFF----CS-----LIK--------TRI------------------
-Q---------------------------------------------------------------------F
I-T-N-----G----CEN--C--P--------CF-------------N--F-----------------DE--
--E-RVDDYTTPNFS-GM------------------------------------------IGVM--D-P---
-------QN------SWVAKW------------QS-I---------------------N-------------
-----------------K-----KRF-----CR----G---IYAINVF
>EP01096_Ripella_sp_DP13-Kostka_P014675_TRINITY_DN6703_c0_g1_i1.p1_TRINITY_DN6703_c0_g1_TRINITY_DN6703_c0_g1_i1.p1_ORF_type_5prime_partial_len_129_score_35.64_TRINITY_DN6703_c0_g1_i1_1-387/35-110
WRA-----------------------CYY----CC-----LIK--------SKD------------------
-Q---------------------------------------------------------------------F
E-K-D-----G----CEN--C--N--------QE-------------K--F---------------D-FR--
--D-NVLNFTTPNFD-GV------------------------------------------IGMF--D-G---
-------SK------SWVSRW------------QR-L---------------------D-------------
-----------------N-------P-----VP----G---MYAISVA
>EP01097_Dermamoeba_algensis_P001263_TRINITY_DN1483_c0_g1_i1.p1_TRINITY_DN1483_c0_g1_TRINITY_DN1483_c0_g1_i1.p1_ORF_type_complete_len_120_score_13.48_TRINITY_DN1483_c0_g1_i1_245-604/19-96
LRA-----------------------CLF----CG-----LVK--------NDS------------------
-Q---------------------------------------------------------------------F
K-E-N-----G----CEN--C--P--------FL-------------H--L-------------K-G-DN--
--E-RIERCTSNSFE-GM------------------------------------------IAMM--N-P---
-------ED------SWVSKW------------QR-F---------------------P-------------
----------------PR-------S-----KP----G---CYAMVVN
>EP01098_Paradermamoeba_levis_P012962_TRINITY_DN5792_c0_g2_i1.p1_TRINITY_DN5792_c0_g2_TRINITY_DN5792_c0_g2_i1.p1_ORF_type_complete_len_130_score_1.75_TRINITY_DN5792_c0_g2_i1_19-408/17-88
VVA-----------------------CRQ----CG-----LIL--------TRD------------------
-Q---------------------------------------------------------------------F
R-K-E-----G----CRT--C--A--------DG-------------E------------------------
--P-REDEDVTAKFS-GY------------------------------------------VGII--N-G---
-------EG------SWVARL------------LS-K---------------------T-------------
-----------------D-------K-----PA----G---VYAAQIH
>EP01098_Paradermamoeba_levis_P014337_TRINITY_DN680_c0_g1_i1.p1_TRINITY_DN680_c0_g1_TRINITY_DN680_c0_g1_i1.p1_ORF_type_5prime_partial_len_125_score_39.37_TRINITY_DN680_c0_g1_i1_613-987/79-124
LRA-----------------------CLF----CA-----LIK--------TEQ------------------
-Q---------------------------------------------------------------------F
K-E-N-----G----CEN--C--P--------FL-------------E--M-------------K-N-DT--
--D-RVERCTSNSFE-G-------------------------------------------------------
------------------------------------------------------------------------
------------------------------------------------
>EP01098_Paradermamoeba_levis_P014338_TRINITY_DN680_c0_g1_i2.p2_TRINITY_DN680_c0_g1_TRINITY_DN680_c0_g1_i2.p2_ORF_type_complete_len_121_score_23.63_TRINITY_DN680_c0_g1_i2_198-560/19-96
LRA-----------------------CLF----CA-----LIK--------TEQ------------------
-Q---------------------------------------------------------------------F
K-E-N-----G----CEN--C--P--------FL-------------E--M-------------K-N-DT--
--D-RVERCTSNSFE-GM------------------------------------------VAMM--N-A---
-------ED------SWVARW------------QR-I---------------------P-------------
----------------AH-------F-----KH----G---CYALSVN
>EP01100_Stratorugosa_tubuloviscum_P005626_TRINITY_DN2508_c0_g1_i1.p1_TRINITY_DN2508_c0_g1_TRINITY_DN2508_c0_g1_i1.p1_ORF_type_complete_len_102_score_44.43_TRINITY_DN2508_c0_g1_i1_58-363/17-93
LRA-----------------------CKR----CK-----LVK--------SNS------------------
-E---------------------------------------------------------------------F
L-K-N-----G----CDN--C--D----------E------------N--I-------------K-K-SK--
--D-DIKKQTTKDFH-GV------------------------------------------IAVL--N-F---
-------EQ------SWVLNA------------LR-I---------------------K-------------
----------------PT-------Y-----VK----G---LYAMDIP
>EP01102_Stenamoeba_stenopodia_P006275_TRINITY_DN1715_c0_g1_i1.p1_TRINITY_DN1715_c0_g1_TRINITY_DN1715_c0_g1_i1.p1_ORF_type_complete_len_134_score_18.44_TRINITY_DN1715_c0_g1_i1_107-508/25-108
LRA-----------------------CLV----CS-----LVK--------TAT------------------
-Q---------------------------------------------------------------------W
R---D-----G----CEN--C--P--------FLT------------D-FI-------------P-R-NQ--
--E-RILSCTTSAFE-GL------------------------------------------IAMM--D-Q---
-------AE------SWVAKW------------QR-IHGTFNG---------------Q-------------
-----------------Q-------Y-----VR----G---CYAISVS
>EP01103_Thecamoeba_quadrilineata_P003003_TRINITY_DN1283_c0_g1_i3.p1_TRINITY_DN1283_c0_g1_TRINITY_DN1283_c0_g1_i3.p1_ORF_type_5prime_partial_len_137_score_10.07_TRINITY_DN1283_c0_g1_i3_47-457/32-110
LRA-----------------------CLF----CS-----LIK--------TMT------------------
-Q---------------------------------------------------------------------F
E-T-N-----G----CEN--C--P--------FL-------------L--I-------------A-G-DK--
--V-RVMECTSPSFE-GM------------------------------------------IGML--N-N---
-------QE------SWVARW------------QR-L---------------------NS------------
----------------PK-------F-----KK----G---CYAISVS
>EP01107_Rhizomastix_libera_P009709_TRINITY_DN25848_c0_g1_i1.p1_TRINITY_DN25848_c0_g1_TRINITY_DN25848_c0_g1_i1.p1_ORF_type_5prime_partial_len_127_score_20.06_TRINITY_DN25848_c0_g1_i1_58-438/13-90
LVA-----------------------CIG----CS-----LVK--------SFE------------------
-Q---------------------------------------------------------------------F
V-N-F-----G----CEN--C--E-------SKL-------------K--L-------------A-G-NT--
--D-RVREFTTPTFQ-GL------------------------------------------ISLT--V-P---
-------GR------SWVGRW------------QR-I---------------------E-------------
-----------------H-------F-----HP----G---CYAVHVE
>EP01109_Acytostelium_subglobosum_P000572_XP_012748113.1_hypothetical_protein_SAMD00019534_121040_Acytostelium_subglobosum_LB1/24-100
IRA-----------------------CVN----CG-----LVK--------TTA------------------
-Q---------------------------------------------------------------------F
D-E-Y-----G----CEN--C--D--------RQ-------------S--E-------------R-R-KD--
--R-DTGSATTTNFE-GI------------------------------------------MAIM--K-P---
-------TE------SWIARR------------QH-Y---------------------E-------------
-----------------R-------R-----VP----G---CYALSIK
>EP01111_Echinosteliopsis_oligospora_P002167_TRINITY_DN1315_c0_g1_i1.p2_TRINITY_DN1315_c0_g1_TRINITY_DN1315_c0_g1_i1.p2_ORF_type_complete_len_113_score_14.60_TRINITY_DN1315_c0_g1_i1_439-777/13-88
LRA-----------------------CIV----CS-----LIK--------TYD------------------
-Q---------------------------------------------------------------------F
E-S-D-----G----CEN--C--D-------EFI-------------S------------------Q-YS--
--T-RVAQCTTTSFE-GM------------------------------------------IAMM--I-P---
-------SE------SWVAKW------------QR-I---------------------V-------------
-----------------K-------Y-----TP----G---MYAIAVH
>EP01112_Ceratiomyxa_fruticulosa_P009511_TRINITY_DN247_c0_g1_i1.p1_TRINITY_DN247_c0_g1_TRINITY_DN247_c0_g1_i1.p1_ORF_type_complete_len_118_score_8.79_TRINITY_DN247_c0_g1_i1_144-497/18-95
MRA-----------------------CML----CT-----LIK--------TYD------------------
-Q---------------------------------------------------------------------F
V-D-D-----G----CDN--C--G-------QVL-------------G--M-------------Q-G-DR--
--D-RTQICTTTSFE-GM------------------------------------------IGLM--I-P---
-------DE------SWVARW------------NN-L---------------------I-------------
-----------------K-------F-----TP----G---CYAIGVH
>EP01113_Clastostelium_recurvatum_P050588_TRINITY_DN9614_c0_g1_i1.p1_TRINITY_DN9614_c0_g1_TRINITY_DN9614_c0_g1_i1.p1_ORF_type_5prime_partial_len_120_score_21.79_TRINITY_DN9614_c0_g1_i1_2-361/24-101
LRA-----------------------CMV----CS-----LIK--------NYQ------------------
-Q---------------------------------------------------------------------F
V-H-E-----G----CDN--C--E-------SLL-------------Q--L-------------A-G-DG--
--E-RVTVCTTTSYE-GT------------------------------------------IGMM--A-P---
-------SE------SWVAKW------------QR-L---------------------V-------------
-----------------K-------F-----KP----G---CYAIAVH
>EP01114_Cavostelium_apophysatum_P012961_TRINITY_DN3036_c0_g1_i1.p1_TRINITY_DN3036_c0_g1_TRINITY_DN3036_c0_g1_i1.p1_ORF_type_complete_len_129_score_21.31_TRINITY_DN3036_c0_g1_i1_42-428/19-98
LRA-----------------------CFF----CS-----QVK--------TSE------------------
-Q---------------------------------------------------------------------F
D-M-Y-----G----CSN--C--E-------DWL-------------G--L-------------K-Q-NK--
--P-KIEECTSASFE-GM------------------------------------------FALI--D-P---
-------DA------SWVARW------------QR-V---------------------NG------------
----------------KQ-------Y-----AK----G---MYAISVN
>EP01117_Protostelium_nocturnum_P020018_TRINITY_DN882_c1_g1_i1.p1_TRINITY_DN882_c1_g1_TRINITY_DN882_c1_g1_i1.p1_ORF_type_complete_len_126_score_22.11_TRINITY_DN882_c1_g1_i1_59-436/19-98
LRA-----------------------CLW----CS-----LIR--------TEK------------------
-Q---------------------------------------------------------------------F
D-D-E-----G----CPN--C--E-------PFL-------------Q--Y-------------G-R-NR--
--R-DVDICTSASFD-GI------------------------------------------ITML--D-P---
-------DA------SWVAKW------------NR-I---------------------NQ------------
----------------KT-------F-----VR----G---VYAVSVN
>EP01118_Nematostelium_gracile_P001680_TRINITY_DN11738_c0_g1_i1.p1_TRINITY_DN11738_c0_g1_TRINITY_DN11738_c0_g1_i1.p1_ORF_type_internal_len_125_score_14.70_TRINITY_DN11738_c0_g1_i1_1-372/31-110
LRA-----------------------CLF----CS-----QVK--------SLD------------------
-Q---------------------------------------------------------------------F
E-K-Y-----G----CTN--C--D-------SFL-------------H--L-------------K-D-HK--
--S-KVAECTSPSFE-GL------------------------------------------IALI--D-P---
-------NQ------SWVARW------------QR-I---------------------TG------------
----------------VQ-------Y-----SL----G---LYAMSVN
>EP01119_Soliformovum_irregulare_P012007_TRINITY_DN3081_c1_g1_i1.p1_TRINITY_DN3081_c1_g1_TRINITY_DN3081_c1_g1_i1.p1_ORF_type_complete_len_130_score_6.31_TRINITY_DN3081_c1_g1_i1_39-428/14-106
LRA-----------------------CMI----CS-----LIK--------TYA------------------
-Q---------------------------------------------------------------------F
K-A-F-----G----CSN--C--E-------EFL-------------H--M-------------K-S-DD--
--N-KIEDCTSSTFE-GT------------------------------------------ITLL--D-P---
-------DA------SWVARW------------QK-I---------------------SGTFALI-------
--------TGKITTIGKA-------Y-----CK----G---IYAISVN
>EP01120_Amphizonella_sp_Union-15-10_P017492_TRINITY_DN9727_c0_g1_i1.p1_TRINITY_DN9727_c0_g1_TRINITY_DN9727_c0_g1_i1.p1_ORF_type_complete_len_127_score_24.63_TRINITY_DN9727_c0_g1_i1_85-465/19-100
LRA-----------------------CLV----CG-----LLK--------TFK------------------
-Q---------------------------------------------------------------------F
E-E-D-----G----CEN--C--R--------FL-------------K--L-------------E-T-DE--
--D-LVEKCTTSNFN-GI------------------------------------------ISMM--R-P---
-------EK------SWVARW------------RR-I---------------------TGPN----------
---------------KRR-------P-----AA----G---CYAVAVY
>EP01121_Diplochlamys_sp_Union-15-3_P015964_TRINITY_DN5351_c0_g1_i1.p1_TRINITY_DN5351_c0_g1_TRINITY_DN5351_c0_g1_i1.p1_ORF_type_5prime_partial_len_141_score_21.15_TRINITY_DN5351_c0_g1_i1_103-525/34-113
LRA-----------------------CLV----CS-----LVK--------TTE------------------
-Q---------------------------------------------------------------------F
Q-N-D-----G----CDN--C--T--------FL-------------K--M-------------A-E-----
--D-MVEKCTTNNFN-GI------------------------------------------IAMM--K-P---
-------DQ------SWVARW------------MR-I---------------------VGPG----------
---------------RRQ-------P-----VP----G---CYAVAVY
>EP01122_Echinamoeba_exundans_P005364_TRINITY_DN1552_c0_g4_i1.p2_TRINITY_DN1552_c0_g4_TRINITY_DN1552_c0_g4_i1.p2_ORF_type_5prime_partial_len_117_score_17.89_TRINITY_DN1552_c0_g4_i1_72-422/24-95
LRA-----------------------CTS----CN-----LVK--------TAH------------------
-Q---------------------------------------------------------------------W
Q-Q-D-----G----CEN--C--G--------------------------------------------WT--
--D-GWQDATTNRFH-GM------------------------------------------IAMM--S-H---
-------ER------SWVFKW------------QR-M---------------------K-------------
----------------PT-------Y-----RP----G---CYAVKVD
>EP01123_Difflugia_compressa_P013661_TRINITY_DN6464_c0_g1_i1.p1_TRINITY_DN6464_c0_g1_TRINITY_DN6464_c0_g1_i1.p1_ORF_type_5prime_partial_len_150_score_28.36_TRINITY_DN6464_c0_g1_i1_65-514/48-125
LRA-----------------------CLI----CG-----LVK--------EYK------------------
-Q---------------------------------------------------------------------F
I-E-D-----G----CNN--C--T--------QL-------------G--L-------------Q-N-DT--
--E-KVEGCTTPNFT-GL------------------------------------------IAMM--K-P---
-------ER------SWVAKW------------QR-L---------------------K-------------
----------------PN-------S-----VP----G---CYAVSVQ
>EP01124_Arcella_intermedia_P014016_TRINITY_DN20408_c0_g1_i1.p1_TRINITY_DN20408_c0_g1_TRINITY_DN20408_c0_g1_i1.p1_ORF_type_5prime_partial_len_135_score_13.09_TRINITY_DN20408_c0_g1_i1_2-406/32-109
LRA-----------------------CMG----CG-----LVK--------ETR------------------
-Q---------------------------------------------------------------------F
Q-K-F-----G----CNN--C--T--------FL-------------K--I-------------H-G-DG--
--D-RLESCTTTNFS-GL------------------------------------------ISMM--K-P---
-------ER------SWVARW------------QR-M---------------------R-------------
----------------PN-------L-----VP----G---CYAVTVQ
>EP01126_Amoeba_proteus_P019801_TRINITY_DN20280_c0_g1_i1.p1_TRINITY_DN20280_c0_g1_TRINITY_DN20280_c0_g1_i1.p1_ORF_type_internal_len_120_score_11.11_TRINITY_DN20280_c0_g1_i1_2-358/30-118
LRA-----------------------CLI----CG-----LVK--------THD------------------
-Q---------------------------------------------------------------------F
Q-D-S-----G----CEN--C--P--------------------------F-------------E-T-VT--
--D-FVETCTTQNFE-GL------------------------------------------IALM--D-P---
-------RN------SWVSKW------------QR-TRKSLKEEKKLIFTF-----L-E-------------
-----------------N-------A-----VP----G---CYATVVH
>EP01128_Nolandella_sp_AFSM9_P001587_TRINITY_DN11808_c0_g1_i1.p1_TRINITY_DN11808_c0_g1_TRINITY_DN11808_c0_g1_i1.p1_ORF_type_complete_len_131_score_10.69_TRINITY_DN11808_c0_g1_i1_223-585/17-94
LRA-----------------------CLV----CG-----LVK--------GRG------------------
-Q---------------------------------------------------------------------F
H-E-R-----G----CDN--C--N--------FL-------------N--I-------------K-G-DW--
--V-DVEQATSANFD-GV------------------------------------------IAMM--D-T---
-------AN------SWVAKW------------QG-H---------------------K-------------
-----------------S------IY-----IP----G---VYAVSVS
>EP01129_Flabellula_baltica_P002407_TRINITY_DN12216_c0_g1_i1.p1_TRINITY_DN12216_c0_g1_TRINITY_DN12216_c0_g1_i1.p1_ORF_type_5prime_partial_len_135_score_23.85_TRINITY_DN12216_c0_g1_i1_51-455/32-109
LRA-----------------------CMV----CG-----LIK--------TYD------------------
-Q---------------------------------------------------------------------F
L-S-D-----G----CEN--C--S--------AL-------------S-SM-------------R-G-DD--
--F-MVRRCTNDNFS-GF------------------------------------------ITMM--N-P---
-------KG------SWVAKY------------QR-I---------------------E-------------
-----------------N-------V-----VQ----G---CYAVIVH
>EP01130_Rhizamoeba_saxonica_P012293_TRINITY_DN5164_c0_g4_i1.p2_TRINITY_DN5164_c0_g4_TRINITY_DN5164_c0_g4_i1.p2_ORF_type_complete_len_130_score_29.58_TRINITY_DN5164_c0_g4_i1_47-391/23-93
LRA-----------------------CKN----CA-----LLK--------SVN------------------
-Q---------------------------------------------------------------------W
D-E-A-----G----CTN--C--D--------------------------------------------RG--
--A-YSSSNITSEFS-GL------------------------------------------VSFM--R-P---
-------NE------SWVARY------------LN-H---------------------A-------------
-----------------N-------Q-----VP----G---CYAMEVN
>EP01132_Coremiostelium_polycephalum_P009241_gene9241-11322_t/22-98
SRA-----------------------CIE----CG-----LVK--------TVE------------------
-Q---------------------------------------------------------------------F
Q-E-N-----G----CEN--C--E--------KN-------------Y--L-------------K-G-DK--
--D-RVLSNTTQNYE-GL------------------------------------------IALM--K-P---
-------TE------SWIARR------------QH-L---------------------E-------------
-----------------R-------R-----VP----G---CYALSID
>EP01138_Halocafeteria_seosinensis_P006112_gb_GECG01006249.1_.p1_GENE.gb_GECG01006249.1_gb_GECG01006249.1_.p1_ORF_type_5prime_partial_len_183_score_37.16_gb_GECG01006249.1_1-549/29-119
LRA-----------------------CRR----CK-----LVK--------SSD------------------
-Q---------------------------------------------------------------------F
K-E-S-----F----CEN--C--P---EDAPDIV-------------N--S-------------E-T-RQ--
--E-YIQNHTTTEFE-GM------------------------------------------VAMM--N-P---
-------SG------SWVAKR------------LK-MYYVND----------------D-------------
----------------GNR----VTY-----KP----G---VYAIHVT
>EP01146_Carpediemonas_membranifera_P000032_KAG9389458.1_Spt4_RpoE2_zinc_finger_Carpediemonas_membranifera/33-103
LFA-----------------------CVR----CH-----LLK--------TKE------------------
-Q---------------------------------------------------------------------F
D-K-N-----Q----CEN--C--P--------------------------------------------DF--
--D-SFEENTTSIYE-GI------------------------------------------VTLI--N-P---
-------KE------SYVGNV------------LG-L---------------------S-------------
-----------------D-------V-----IP----G---MYAMTVG
>EP01155_Anaeramoeba_flamelloides_P007456_Anaeramoba_flamelloidesa1115377_29.p1_GENE.a1115377_29_a1115377_29.p1_ORF_type_5prime_partial_len_115_score_24.25_a1115377_29_1-345/13-89
TRA-----------------------CLV----CG-----LIK--------THE------------------
-Q---------------------------------------------------------------------F
G-T-D-----G----CDN--C--P--------FL-------------E--M-------------I-Q-DD--
--E-KIGVCTSPSYE-GC------------------------------------------VALM--D-P---
-------QK------SWVGKW------------KG-W---------------------V-------------
-----------------G-------K-----KP----G---CYALIVN
>EP01156_Anaeramoeba_ignava_P000602_Anaeramoba_ignava_a107927_29.p1_GENE.a107927_29_a107927_29.p1_ORF_type_complete_len_120_score_26.77_a107927_29_35-394/18-94
ARA-----------------------CLS----CG-----LVK--------TFE------------------
-Q---------------------------------------------------------------------F
N-Q-D-----G----CEN--C--P--------FL-------------S--L-------------K-N-NK--
--E-GINECTTPSFE-GL------------------------------------------IALI--N-P---
-------QE------SWVAKW------------KG-F---------------------V-------------
-----------------D-------R-----IP----G---CYAMRLT
>EP00129_Allomyces_macrogynus_P002803_KNE56805.1_hypothetical_protein_AMAG_02581_Allomyces_macrogynus_ATCC_38327/15-92
LRA-----------------------CKL----CS-----LIK--------TLS------------------
-Q---------------------------------------------------------------------F
K-Q-D-----G----CDN--C--E-------EIL-------------D--L-------------R-R-HP--
--S-RVAECTSSTFE-GA------------------------------------------IAML--K-P---
-------ER------SWVAKW------------QR-V---------------------D-------------
-----------------P-------Y-----VP----G---LYAIRVS
>EP00130_Batrachochytrium_dendrobatidis_P007612_XP_006682487.1_hypothetical_protein_BATDEDRAFT_92161_Batrachochytrium_dendrobatidis_JAM81/12-89
LRA-----------------------CLL----CS-----LLK--------TQQ------------------
-R---------------------------------------------------------------------F
K-M-E-----G----CDN--C--E-------EVL-------------L--F-------------K-N-NT--
--E-RMLECTSANYD-GV------------------------------------------IAQM--K-P---
-------EV------SWVARW------------QR-V---------------------D-------------
-----------------K-------F-----SK----G---LYAIRVG
>EP00131_Spizellomyces_punctatus_P005260_XP_016609084.1_hypothetical_protein_SPPG_04138_Spizellomyces_punctatus_DAOM_BR117/18-95
LRA-----------------------CLL----CG-----LIK--------SAA------------------
-Q---------------------------------------------------------------------F
R-S-T-----G----CEN--C--D-------EVL-------------H--L-------------K-D-HP--
--K-RITECTSASFD-GI------------------------------------------IAQM--R-P---
-------EQ------SWVSRW------------QR-T---------------------D-------------
-----------------K-------F-----VK----G---MYAIRIT
>EP00132_Gonapodya_prolifera_P005836_KXS14597.1_transcription_initiation_Spt4_Gonapodya_prolifera_JEL478/13-90
LRA-----------------------CLV----CS-----ILK--------SQR------------------
-Q---------------------------------------------------------------------F
L-T-E-----G----CDN--C--E-------PIL-------------K--L-------------K-G-SS--
--A-RIEECTSANYE-GI------------------------------------------IAMM--N-P---
-------EQ------SWVARY------------QR-I---------------------N-------------
-----------------A-------Y-----HR----G---LYAMRVS
>EP00133_Fusarium_graminearum_P011599_XP_011327160.1_transcription_elongation_factor_SPT4_Fusarium_graminearum_PH-1/15-92
LRA-----------------------CMI----CS-----IVM--------TSQ------------------
-R---------------------------------------------------------------------F
Q-N-E-----G----CPN--C--E-------EFL-------------H--L-------------Q-H-SP--
--D-QIESCTSQVFE-GV------------------------------------------ITLA--N-P---
-------TK------SWIAKY------------QR-L---------------------D-------------
-----------------S-------Y-----VP----G---MYAIKVS
>EP00134_Neurospora_crassa_P006705_XP_960597.1_transcription_elongation_factor_spt-4_Neurospora_crassa_OR74A/14-91
LRA-----------------------CMV----CS-----IVM--------TYA------------------
-R---------------------------------------------------------------------F
R-D-E-----G----CPN--C--E-------DFL-------------H--L-------------Q-G-SP--
--D-QIDSCTSQVFE-GI------------------------------------------ITIA--N-P---
-------QK------SWVAKW------------QR-L---------------------D-------------
-----------------G-------Y-----VK----G---VYATKVS
>EP00139_Candida_albicans_P005382_XP_721856.1_transcription_elongation_factor_Candida_albicans_SC5314/6-85
ERA-----------------------CML----CG-----IIQ--------PMK------------------
-S---------------------------------------------------------------------F
I-D-Y-----G----CPN--C--E-------SLL-------------H--Y-------------QYN-DN--
--K-QVQDCTSPSFE-GL------------------------------------------VALG--E-D---
-------NK-----GSWVARW------------LR-I---------------------D-------------
-----------------S-------F-----TA----G---LYAVKVN
>EP00140_Debaryomyces_hansenii_P000689_XP_002770676.1_DEHA2G20086p_Debaryomyces_hansenii_CBS767/6-84
ERA-----------------------CML----CG-----IIQ--------PFR------------------
-K---------------------------------------------------------------------F
V-D-F-----G----CPN--C--E-------SVL-------------H--F-------------Q-D-NE--
--DNQVQDCTSPSFE-GL------------------------------------------VALG--D-E---
-------TK------SPGGER------------LR-I---------------------D-------------
-----------------S-------F-----VA----G---LYAVKIN
>EP00141_Yarrowia_lipolytica_P000155_XP_002143111.1_YALI0F13354p_Yarrowia_lipolytica_CLIB122/6-83
ERA-----------------------CML----CG-----IVQ--------PLK------------------
-A---------------------------------------------------------------------F
I-S-K-----G----CPN--C--D-------SVL-------------D--M-------------K-A-DD--
--S-LTQDCTSPSFE-GQ------------------------------------------VALC--D-P---
-------SS------SWVSKW------------LR-I---------------------D-------------
-----------------G-------F-----QP----G---LYAVKVN
>EP00142_Kluyveromyces_lactis_P000909_XP_451886.1_uncharacterized_protein_KLLA0_B07997g_Kluyveromyces_lactis/4-79
DRA-----------------------CML----CG-----LVQ--------STA------------------
-E---------------------------------------------------------------------F
N-R-N-----G----CPN--C--Q--------SI----------------F-------------E-E-AG--
--V-SAVECTSPSFE-GL------------------------------------------VGMC--K-P---
-------SR------SWVARW------------MS-I---------------------D-------------
-----------------S-------Y-----IP----G---MYAVKID
>EP00143_Candida_glabrata_P003691_XP_448423.1_uncharacterized_protein_CAGL0K04543g_Candida_glabrata/4-79
ERA-----------------------CML----CG-----IVQ--------TTN------------------
-E---------------------------------------------------------------------F
G-R-V-----G----CPN--C--Q--------GI----------------F-------------E-E-AG--
--V-STMECTSPSFE-GL------------------------------------------VGMC--K-P---
-------TK------SWVAKW------------LS-V---------------------D-------------
-----------------A-------N-----IP----G---MYAVKVD
>EP00145_Schizosaccharomyces_pombe_P004877_NP_596596.1_transcription_elongation_factor_complex_subunit_Spt4_Schizosaccharomyces_pombe/9-78
SRA-----------------------CLI----CG-----IVL--------PHS------------------
-V---------------------------------------------------------------------F
A-N-K-----G----CPN------------------------------------------------D-GV--
--D-DVETFTSPVFE-GI------------------------------------------MAMM--S-P---
-------TE------SWVARW------------QR-I---------------------D-------------
-----------------T-------F-----TP----G---IYATRVQ
>EP00147_Laccaria_bicolor_P011127_XP_001884274.1_transcription_elongation_factor_SPT4_Laccaria_bicolor_S238N-H82/17-94
LRA-----------------------CLL----CS-----IIQ--------LPV------------------
-D---------------------------------------------------------------------F
R-K-N-----G----CPN--C--E-------DVV-------------Q--M-------------K-H-NP--
--D-RISSCTTTYFD-GV------------------------------------------ISVI--D-P---
-------DK------SWVARW------------QR-T---------------------S-------------
-----------------K-------Y-----VR----G---MYAVRVK
>EP00148_Cryptococcus_gattii_P003235_KIR62429.1_transcription_elongation_factor_SPT4_Cryptococcus_gattii_CA1873/10-87
LRA-----------------------CLV----CS-----ILQ--------STN------------------
-D---------------------------------------------------------------------F
L-T-Q-----G----CPN--C--E-------DIL-------------E--M-------------R-G-SA--
--E-RVAECTSLLYD-GM------------------------------------------IAMI--E-P---
-------SE------SWVARW------------QR-I---------------------D-------------
-----------------K-------R-----MR----G---IYAVRVT
>EP00150_Ustilago_maydis_P006637_XP_011392626.1_putative_transcription_elongation_protein_Ustilago_maydis_521/8-85
LRA-----------------------CLR----CQ-----FVQ--------SPR------------------
-D---------------------------------------------------------------------F
H-L-K-----G----CPN--C--E-------PVL-------------E--M-------------Q-G-SQ--
--D-RVAECTTSNFD-GM------------------------------------------ISML--R-P---
-------EE------SWVAKW------------QR-I---------------------E-------------
-----------------K-------R-----LP----G---LYAVKVV
>EP00152_Rhizopus_delemar_P000727_EIE76024.1_hypothetical_protein_RO3G_00728_Rhizopus_delemar_RA_99-880/1-49
------------------------------------------------------------------------
------------------------------------------------------------------------
--------------------------------------------------M-------------R-G-SM--
--D-RVMECTSSKFE-GC------------------------------------------IAMM--N-P---
-------KE------SWVGRW------------QR-I---------------------D-------------
-----------------K-------F-----TR----G---IYAIRVY
>EP00153_Phycomyces_blakesleeanus_P003697_XP_018286774.1_hypothetical_protein_PHYBLDRAFT_136291_Phycomyces_blakesleeanus_NRRL_1555/12-89
LRA-----------------------CLV----CS-----LVK--------NAS------------------
-Q---------------------------------------------------------------------F
R-S-S-----G----CDN--C--E-------DVL-------------R--M-------------R-K-NI--
--D-RVMECTSSKFE-GM------------------------------------------ITMM--N-P---
-------KE------SWVARW------------QR-I---------------------D-------------
-----------------T-------Y-----VV----G---LYAIRVY
>EP00154_Conidiobolus_coronatus_P002461_KXN67001.1_transcription_elongation_factor_spt4_Conidiobolus_coronatus_NRRL_28638/16-93
LRA-----------------------CML----CS-----LIK--------TAA------------------
-Q---------------------------------------------------------------------F
R-D-F-----G----CDN--CE-S--------IL-------------K--L-------------T-R-ST--
--E-RINDCTTTQFE-GM------------------------------------------IALT--K-P---
-------RE------SWIARW------------LR-T---------------------E-------------
-----------------N-------F-----KK----G---LYACQVY
>EP00155_Edhazardia_aedis_P001542_EJW02748.1_hypothetical_protein_EDEG_02857_Edhazardia_aedis_USNM_41457/14-90
HRA-----------------------CLS----CG-----ILR--------TNV------------------
-Q---------------------------------------------------------------------F
R-K-D-----G----CPN--C--P--------AL-------------Q--L-------------K-N-NP--
--D-NVLDGTSETHR-GL------------------------------------------IGLV--N-P---
-------EK------SWVAKW------------QR-W---------------------S-------------
-----------------N-------K-----TS----G---AYCMIVE
>EP00156_Nosema_bombycis_P001077_EOB12213.1_Transcription_elongation_factor_SPT4_Nosema_bombycis_CQ1/13-83
LRA-----------------------CKI----CS-----QLK--------PLS------------------
-S---------------------------------------------------------------------F
K-S-N-----G----CEN--C--P--------MF--------------------------------------
--D-KDDEILSNKFK-GM------------------------------------------IGLV--D-P---
-------EK------SWVAKW------------QR-I---------------------N-------------
-----------------E-------N-----KK----G---LYAMTVE
>EP00157_Rozella_allomycis_P001207_EPZ31948.1_Transcription_initiation_Spt4-like_domain-containing_protein_Rozella_allomycis_CSF55/11-80
LRA-----------------------CLL----CS-----L----------TMA------------------
-Q---------------------------------------------------------------------F
K-M-N-----G----CEN--C--E-------SLL-------------M--M-------------K-G-NT--
--D-RIFDCTSQNFD-GC------------------------------------------TALM--A-P---
-------GH------SWVDKF------------SK-------------------------------------
-------------------------------------G---IYALKVY
>EP00832_Piromyces_sp_E2_P013849_OUM69949.1_hypothetical_protein_PIROE2DRAFT_37838_Piromyces_sp._E2/16-93
LRA-----------------------CLL----CG-----LIK--------TQN------------------
-Q---------------------------------------------------------------------F
R-A-N-----G----CDN--C--D-------DVL-------------H--L-------------K-G-HS--
--A-RVLECTSPNFS-GC------------------------------------------IAMM--Q-P---
-------ER------SWVARW------------QR-I---------------------D-------------
-----------------K-------F-----TK----G---LYAIKVL
>EP00834_Sanchytrium_tribonematis_P008697_NODE_1127_length_2091_cov_1.883534.p2_type_complete_len_107_gc_universal_NODE_1127_length_2091_cov_1.883534_564-884/7-82
YRA-----------------------CLL----CA-----KLK--------TAA------------------
-Q---------------------------------------------------------------------F
E-R-E-----G----CEN--C--E-------EIL-------------E--L-------------K-G-NP--
--S-RISKLTTNSFD-GM------------------------------------------LFIN--D-I---
-------NK------SWVGRY------------QR-I-----------------------------------
-------------------------I-----GP----G---LYCVSLR
>EP00840_Blyttiomyces_helicus_P009591_RKO92284.1_transcription_initiation_protein_spt4_Blyttiomyces_helicus/13-89
LRA-----------------------CLL----CS-----LIK--------TAA------------------
-Q---------------------------------------------------------------------F
K---T-----G----CDN--C--E-------GIL-------------R--R-------------N-D-KL--
--L-PVDQVTSANFD-GV------------------------------------------VALM--D-P---
-------SQ------SWVGKW------------QR-I---------------------D-------------
-----------------K-------F-----KP----G---LYAIRVS
>EP00841_Caulochytrium_protostelioides_P006037_RKP04226.1_hypothetical_protein_CXG81DRAFT_23180_Caulochytrium_protostelioides/16-93
LRA-----------------------CLM----CG-----LVK--------TTL------------------
-A---------------------------------------------------------------------F
R-A-Q-----G----CDN--C--E-------PLL-------------N--T-------------R-A-NS--
--G-RALECTSSQFD-GV------------------------------------------IAVT--R-P---
-------DK------SWVARW------------QR-V---------------------D-------------
-----------------Q-------F-----QK----G---IYAIRVQ
>EP00842_Homolaphlyctis_polyrhiza_P003181_jgi_Hompol1_3864_HPOL_003395-RA/12-89
LRA-----------------------CML----CG-----LIK--------GQS------------------
-D---------------------------------------------------------------------F
R-R-D-----G----CNN--C--E-------DVL-------------R--F-------------K-N-NS--
--E-RMMECTSANFD-GM------------------------------------------VAMM--K-P---
-------DA------SWVARW------------QR-I---------------------D-------------
-----------------K-------F-----HK----G---IYAIRIS
>EP00845_Rhizoclosmatium_globosum_P014833_ORY51318.1_Spt4-domain-containing_protein_Rhizoclosmatium_globosum/14-91
WRA-----------------------CLL----CG-----LIK--------TAA------------------
-Q---------------------------------------------------------------------F
K-H-D-----G----CDN--C--E-------DVL-------------Q--M-------------T-G-SN--
--K-KVGELTSAQFD-GV------------------------------------------VGIT--Q-P---
-------SE------SWVARW------------QR-C---------------------D-------------
-----------------K-------F-----TR----G---LYAIRVT
>EP00846_Dimargaris_cristalligena_P003882_RKP36979.1_Spt4_RpoE2_zinc_finger-domain-containing_protein_Dimargaris_cristalligena/12-89
MRA-----------------------CLL----CS-----LIK--------NQS------------------
-Q---------------------------------------------------------------------F
V-K-N-----G----CEN--C--E-------DIL-------------R--L-------------R-G-NT--
--E-RVLECTSANFN-GF------------------------------------------VALM--R-P---
-------EQ------SWLGRW------------QR-I---------------------E-------------
-----------------K-------Y-----SK----G---LYAAQVT
>EP00848_Thamnocephalis_sphaerospora_P004752_RKP09109.1_transcription_elongation_factor_SPT4_Thamnocephalis_sphaerospora/14-91
LRA-----------------------CLL----CS-----LLK--------QLH------------------
-Q---------------------------------------------------------------------F
R-M-D-----G----CDN--C--E-------ELM-------------R--M-------------R-G-SL--
--D-RVQECTTTNFE-GV------------------------------------------LAMV--Q-P---
-------ER------SWASQW------------QR-I---------------------E-------------
-----------------R-------F-----TP----G---MYAIRVT
>EP00849_Syncephalis_pseudoplumigaleata_P003467_RKP25669.1_Spt4_RpoE2_zinc_finger-domain-containing_protein_Syncephalis_pseudoplumigaleata/12-89
LRA-----------------------CLL----CG-----LIK--------QLH------------------
-Q---------------------------------------------------------------------F
R-N-H-----G----CEN--C--E-------ELM-------------R--M-------------R-V-SL--
--D-RVNECTTTNFE-GA------------------------------------------IAVI--K-P---
-------ED------SWATQW------------LR-L---------------------E-------------
-----------------R-------F-----RP----G---VYAIRVT
>EP00855_Neolecta_irregularis_P003025_OLL24624.1_Transcription_elongation_factor_spt4_Neolecta_irregularis_DAH-3/11-85
TRA-----------------------CYL----CG-----IIQ--------PYT------------------
-T---------------------------------------------------------------------F
Q-R-E-----G----CPN--CE-S--------IL-------------Q--V-------------S-------
--T-RVDDCTSATFD-GT------------------------------------------VAVL--N-P---
-------KD------SWVCKW------------QR-W---------------------V-------------
-----------------K-------C-----VP----G---IYAVKIS
>EP00856_Taphrina_deformans_P002601_CCG83167.1_Transcription_elongation_factor_spt-4_Taphrina_deformans_PYCC_5710/17-91
LRA-----------------------CLM----CA-----ILL--------TSD------------------
-Q---------------------------------------------------------------------F
A-N-E-----G----CPN--C--E-------SIL-------------R--------------------TS--
--E-RPEEVTSPNHE-GR------------------------------------------IAMM--S-P---
-------SD------SWVAKW------------QR-S---------------------S-------------
-----------------N-------F-----VA----G---LYATRVV
>EP00857_Cystobasidium_minutum_P003608_jgi_Rhomi1_169580_fgenesh1_kg.3_#_1137_#_comp5721_c0_seq1/8-84
LRA-----------------------CLL----CS-----LVQ--------TPS------------------
-E---------------------------------------------------------------------F
R-R-D-----G----CPN--C--E-------Q-L-------------S--M-------------K-G-DK--
--E-RVLECTTSAYD-GL------------------------------------------IAMV--N-P---
-------QD------SWVARY------------QR-I---------------------D-------------
-----------------K-------L-----AP----G---VYAVHVT
>EP00858_Microbotryum_lychnidis-dioicae_P005880_KDE07939.1_transcription_elongation_factor_SPT4_Microbotryum_lychnidis-dioicae_p1A1_Lamole/7-84
LRA-----------------------CLM----CS-----FVA--------MPS------------------
-E---------------------------------------------------------------------F
R-R-D-----G----CPN--C--D-------EYL-------------E--M-------------K-G-SS--
--D-RVVECTTTKFD-GA------------------------------------------IALI--N-P---
-------RE------SWVAKW------------QR-N---------------------D-------------
-----------------K-------H-----SP----G---VYAVRVT
>EP00859_Malassezia_sympodialis_P001918_XP_018740570.1_uncharacterized_protein_MSY001_2021_Malassezia_sympodialis_ATCC_42132/7-87
LRA-----------------------CLR----CH-----YAQ--------SAA------------------
-E---------------------------------------------------------------------F
H-A-K-----G----CPN--C--Q-------DLL-------------D--M-------------Q-G-SQ--
--E-RVADFTTSNFD-GL------------------------------------------ICML--Q-P---
-------EE------SWVAKW------------QR-I---------------------G-------------
-----------------T-------L-----LR----SRRKTHGRAVV
>EP00860_Wallemia_mellicola_P004976_XP_006960609.1_transcription_initiation_protein_spt4_Wallemia_mellicola_CBS_633.66/9-85
FRA-----------------------CLM----CS-----YLQ--------EGK------------------
-E---------------------------------------------------------------------F
K-L-K-----G----CPN--C--P--------FL-------------E--M-------------K-G-SS--
--E-SVTDCTSGQYD-GI------------------------------------------VALT--Q-P---
-------KG------SWVGKW------------QR-V---------------------N-------------
-----------------T-------C-----EK----G---LYAVRVT
>EP00861_Lobosporangium_transversale_P010939_XP_021885927.1_Spt4_RpoE2_zinc_finger-domain-containing_protein_Lobosporangium_transversale/12-89
LRA-----------------------CLL----CS-----LIK--------KQE------------------
-Q---------------------------------------------------------------------F
F-K-H-----G----CDN--C--E-------SLL-------------E--M-------------R-G-HM--
--D-RVMDCTSQHYD-GA------------------------------------------IAVM--Q-P---
-------SE------SWVAKW------------QR-I---------------------D-------------
-----------------K-------F-----EK----G---IYAVQVM
>EP00862_Endogone_sp_FLAS-F59071_P007448_RUS21254.1_Spt4_RpoE2_zinc_finger-domain-containing_protein_Endogone_sp._FLAS-F59071/11-82
VRA-----------------------CLL----CS-----LVK--------NAA------------------
-Q---------------------------------------------------------------------F
R-A-N-----G----CDN--C--E-------DIM-------------R--M-------------R-G-SM--
--E-RVQECTSSNFD-GM------------------------------------------IAMM--R-P---
-------TD------SWV----------------------------------------D-------------
-----------------K-------F-----SK----G---VYAVRVS
>EP00863_Basidiobolus_meristosporus_P014345_ORY05216.1_transcription_initiation_Spt4_Basidiobolus_meristosporus_CBS_931.73/12-89
LRA-----------------------CLL----CS-----LVK--------NAA------------------
-Q---------------------------------------------------------------------F
R-Q-T-----G----CEN--C--E-------EIL-------------R--M-------------R-G-SN--
--D-RVMECTSSTFD-GC------------------------------------------IAMM--K-P---
-------DE------SWVARW------------QR-I---------------------D-------------
-----------------K-------F-----TK----G---LYAVRVS
>EP00865_Coemansia_reversa_P001985_PIA14443.1_transcription_initiation_Spt4_Coemansia_reversa_NRRL_1564/12-89
LRA-----------------------CLI----CG-----IVQ--------NHH------------------
-V---------------------------------------------------------------------F
R-D-A-----G----CPN--C--E-------RLV-------------K--M-------------A-G-QS--
--D-VVADCTSGTFD-GI------------------------------------------TAVL--Q-P---
-------RM------SWVCKF------------AH-V---------------------N-------------
-----------------N-------Y-----QP----G---VYAAHVA
>EP00866_Antonospora_locustae_P001971_jgi_Antlo1_1971_143/35-111
LRA-----------------------CMG----CG-----MLK--------TSA------------------
-L---------------------------------------------------------------------F
R-S-E-----G----CDN--C--P--------SL-------------R--L-------------K-G-SA--
--R-NVLECTSNSFK-GL------------------------------------------VHVL--N-S---
-------KS------SWVAKW------------LR-I---------------------S-------------
-----------------G-------C-----KN----G---LYALTVA
>EP00867_Encephalitozoon_hellem_P001236_XP_003887844.1_transcription_elongation_factor_SPT4_Encephalitozoon_hellem_ATCC_50504/13-89
LRA-----------------------CLG----CS-----QIK--------TQN------------------
-G---------------------------------------------------------------------F
R-K-D-----G----CEN--C--P--------ML-------------A--M-------------K-G-NI--
--A-NVNECTSSNFK-GV------------------------------------------VALL--Q-P---
-------SS------SWVGKW------------QR-I---------------------G-------------
-----------------E-------F-----KK----G---LYAMTVE
>EP00868_Enterocytozoon_bieneusi_P000401_XP_002649362.1_transcription_initiation_protein_SPT4_Enterocytozoon_bieneusi_H348/11-86
PKA-----------------------CVN----CR-----ILL--------SKD------------------
-Q---------------------------------------------------------------------F
I-K-S-----G----CPN--C--S--------SI-------------D----------------N-T-DG--
--R-NYECNTSSYYK-GQ------------------------------------------IIYL--N-T---
-------KK------SWIARW------------QK-N---------------------T-------------
-----------------E-------C-----IN----G---FYAISVN
>EP00869_Nematocida_parisii_P000238_XP_013058072.1_hypothetical_protein_NEPG_00239_Nematocida_parisii_ERTm1/11-87
LRA-----------------------CLG----CS-----LIM--------TQA------------------
-Q---------------------------------------------------------------------F
K-E-E-----G----CGN--C--V--------AL-------------G--M-------------K-N-ST--
--D-NVLDCTTDRFT-GM------------------------------------------IGMH--N-A---
-------KS------SWVAKW------------QH-M---------------------D-------------
-----------------S-------F-----IP----G---LYAMTME
>EP00870_Mitosporidium_daphniae_P001306_XP_013237660.1_transcription_elongation_factor_Spt4_Mitosporidium_daphniae/16-94
LRA-----------------------CLL----CS-----LVK--------SAL------------------
-Q---------------------------------------------------------------------F
R-K-D-----G----CEN--C--E-------PIL-------------R--I-------------K-G-SA--
--D-RVSECTTAQFH-GL------------------------------------------VALM--R-P---
-------GE------SWVSRW------------QR-I--------------------PD-------------
-----------------T-------V-----TQ----G---IYAISVT
>EP00159_Fonticula_alba_P001136_XP_009493252.1_hypothetical_protein_H696_01090_Fonticula_alba/22-89
IRA-----------------------CTG----CK-----FLN--------SLD------------------
-N---------------------------------------------------------------------F
N-D-F-----G----CPN--C--G----------------------------------------P-G-----
-------VPITRTYT-GT------------------------------------------LAIT--N-P---
-------NV------SWVAKW------------KN-I---------------------P-------------
-----------------A------NA-----AI----G---LYALEIA
>EP00160_Parvularia_atlantis_P003321_Unigene12766_Nuclearia_a_m.38782_Unigene12766_Nuclearia_a_g.38782_ORF_Unigene12766_Nuclearia_a_g.38782_Unigene12766_Nuclearia_a_m.38782_type_5prime_partial_len_136_Unigene12766_Nuclearia_a_37-444/28-105
LRA-----------------------CLL----CS-----LVK--------TFD------------------
-Q---------------------------------------------------------------------F
Y-N-D-----G----CDN--C--E-------GML-------------Q--M-------------R-N-DT--
--A-QIKRCTSNQFS-GM------------------------------------------IASI--A-P---
-------EA------SWVARW------------QR-I---------------------G-------------
-----------------K-------Y-----KP----G---MYAVSVS
>EP00037_Helgoeca_nana_P007046_m.64418_g.64418_ORF_g.64418_m.64418_type_5prime_partial_len_157_comp17880_c0_seq1_2-472/45-127
NRA-----------------------CLC----CS-----LIK--------TED------------------
-Q---------------------------------------------------------------------F
L-R-N-----G----CEN--C--E-------QWL-------------E--I-------------A-E-SY--
--E-NVKEFTSANFK-GM------------------------------------------AAIM--D-S---
-------KGRD-NHGSWVGSW------------LR-L---------------------D-------------
-----------------G-------L-----KQ----G---VYALSVT
>EP00038_Savillea_parva_P008827_m.179447_g.179447_ORF_g.179447_m.179447_type_complete_len_137_comp14766_c0_seq1_129-539/24-106
LRA-----------------------CLS----CS-----LVK--------TED------------------
-Q---------------------------------------------------------------------F
L-Q-N-----G----CEN--C--E-------RWL-------------E--I-------------A-E-SY--
--E-NVKEYTSANFK-GM------------------------------------------AAIM--D-P---
-------KGRE-KHGSWVASW------------LR-L---------------------D-------------
-----------------G-------L-----KP----G---VYALSVT
>EP00039_Didymoeca_costata_P024401_m.10199_g.10199_ORF_g.10199_m.10199_type_5prime_partial_len_147_comp4219_c0_seq1_148-588/43-120
RRA-----------------------CMN----CS-----LIK--------TFN------------------
-Q---------------------------------------------------------------------F
L-T-D-----G----CDN--C--G-------NLL-------------D--M-------------K-E-SE--
--E-TVYQCTSANFQ-GC------------------------------------------LAMM--E-P---
-------SE------SWSARW------------QR-I---------------------E-------------
-----------------N-------F-----KP----G---VYALCVF
>EP00040_Diaphanoeca_grandis_P015973_m.82137_g.82137_ORF_g.82137_m.82137_type_complete_len_132_comp25491_c0_seq1_310-705/20-106
LRA-----------------------CLG----CA-----LIK--------TER------------------
-Q---------------------------------------------------------------------F
A-M-E-----G----CDN--C--N--------LL-------------G--M-------------E-D-KS--
--D-YVEYCTSRNFK-GM------------------------------------------ISLM--E-PVPR
TAADDKTQG------SWAASW------------LH-L---------------------D-------------
-----------------T-------K-----QR----G---CYALSVT
>EP00041_Stephanoeca_diplocostata_P012715_m.213601_g.213601_ORF_g.213601_m.213601_type_complete_len_130_comp19059_c0_seq2_249-638/18-100
MRA-----------------------CLA----CS-----LVK--------TED------------------
-Q---------------------------------------------------------------------F
Y-E-S-----G----CDN--C--E-------KYL-------------A--M-------------A-Q-DA--
--E-KVSENTSSNFK-GL------------------------------------------CALM--D-P---
-------RSRE-DNGSWVAAW------------LR-L---------------------D-------------
-----------------K-------L-----KP----G---VYALSVT
>EP00042_Codosiga_hollandica_P058980_m.897798_g.897798_ORF_g.897798_m.897798_type_5prime_partial_len_135_comp60020_c0_seq3_2-406/30-107
LRA-----------------------CLI----CG-----LIK--------SFQ------------------
-Q---------------------------------------------------------------------F
L-D-D-----G----CQN--C--E-------GFN-------------E--M-------------Q-G-RE--
--D-AVEDSTTANFF-GI------------------------------------------VAQM--R-P---
-------KE------SWAAQW------------HK-T---------------------D-------------
-----------------K-------Y-----QP----G---CYALQVE
>EP00043_Microstomoeca_roanoka_P017804_m.186934_g.186934_ORF_g.186934_m.186934_type_5prime_partial_len_176_comp16705_c0_seq1_236-763/70-148
LRA-----------------------CIA----CG-----LLK--------TYQ------------------
-Q---------------------------------------------------------------------F
I-E-N-----G----CEN--CG-E--------YV-------------D--V-------------R-G-KS--
--E-NVEMFTSGNFF-GV------------------------------------------IALM--D-P---
-------SG------SWVARA------------QR-L---------------------A-------------
-----------------G-------WA----KP----G---CYAMRVT
>EP00044_Salpingoeca_rosetta_P007701_XP_004995134.1_transcription_elongation_factor_SPT4_Salpingoeca_rosetta/19-95
LRA-----------------------CIA----CG-----LVK--------TSQ------------------
-Q---------------------------------------------------------------------F
V-E-N-----G----CEN--C--E-------EFL-------------G--L-------------K-G-NP--
--E-GVETCTSGNFH-GI------------------------------------------IALI--E-P---
-------GD------SWVARA------------KR-L---------------------G-------------
-----------------E-------------VT----G---SLADDAV
>EP00045_Choanoeca_perplexa_P021055_m.5704_g.5704_ORF_g.5704_m.5704_type_5prime_partial_len_127_comp7868_c0_seq1_3-383/22-99
QRA-----------------------CLS----CG-----LVK--------TWH------------------
-Q---------------------------------------------------------------------F
E-S-D-----G----CDN--C--D-------AFL-------------E--L-------------Q-G-NA--
--Q-QVDECTTGNFF-GI------------------------------------------VSVI--D-P---
-------SD------SWVARW------------QG-A---------------------D-------------
-----------------P-------H-----KP----G---CYALKMS
>EP00046_Monosiga_brevicollis_P001616_XP_001743614.1_hypothetical_protein_Monosiga_brevicollis_MX1/15-91
LRA-----------------------CLS----CG-----LVK--------TSD------------------
-Q---------------------------------------------------------------------F
F-E-T-----G----CEN--C--A--------YL-------------D--L-------------N-D-NN--
--D-AIDSCTTARFY-GI------------------------------------------VSVI--D-P---
-------SD------SWVAKW------------QG-N---------------------D-------------
-----------------A-------C-----VP----G---CYALRLQ
>EP00047_Mylnosiga_fluctuans_P019745_m.85568_g.85568_ORF_g.85568_m.85568_type_5prime_partial_len_107_comp8245_c3_seq3_2-322/25-101
QRA-----------------------CLQ----CK-----LVK--------TEE------------------
-Q---------------------------------------------------------------------F
Y-Q-D-----G----CDN--C----------EDL-------------E--M-------------Q-G-SR--
--D-LVNRCTTQNFF-GI------------------------------------------IALM--D-P---
-------GK------SWVGRW------------QR-L---------------------N-------------
-----------------Q-------L-----QR----G---CYAMSVS
>EP00048_Salpingoeca_helianthica_P018122_m.240834_g.240834_ORF_g.240834_m.240834_type_complete_len_109_comp23705_c0_seq1_25-351/17-94
QRA-----------------------CVE----CK-----LVK--------TEE------------------
-Q---------------------------------------------------------------------F
L-K-D-----G----CEN--C--E-------PRL-------------R--L-------------A-G-SD--
--D-RVAKFTTKNFF-GM------------------------------------------IALM--D-P---
-------AK------SWVGRW------------QG-I---------------------N-------------
-----------------T-------C-----VP----G---VYAMSVN
>EP00049_Salpingoeca_infusionum_P000712_m.41856_g.41856_ORF_g.41856_m.41856_type_complete_len_129_comp10619_c0_seq3_43-429/20-97
VVA-----------------------CLM----CS-----LLK--------TRD------------------
-Q---------------------------------------------------------------------F
Y-D-D-----G----CDN--C--E-------EFL-------------H--I-------------Q-N-NR--
--D-NLHDFTTANYY-GV------------------------------------------VSLM--Q-P---
-------KE------SWVAKW------------QR-I---------------------A-------------
-----------------T-------F-----KP----G---CYALRVV
>EP00050_Salpingoeca_kvevrii_P011356_m.14683_g.14683_ORF_g.14683_m.14683_type_5prime_partial_len_133_comp3388_c0_seq1_85-483/25-100
LRA-----------------------CLV----CS-----LVK--------SEH------------------
-Q---------------------------------------------------------------------F
E-D-V-----G----CDN--C--E--------FL----------------------------------TD--
--E-QVRDYTSANYS-GL------------------------------------------IARM--EGP---
-------QE----VKGWVSRW------------QK-I---------------------D-------------
-----------------G-------R-----LP----G---CYAISVQ
>EP00051_Salpingoeca_urceolata_P002678_m.52088_g.52088_ORF_g.52088_m.52088_type_complete_len_126_comp12264_c1_seq2_117-494/24-101
QRA-----------------------CLM----CS-----LVK--------THE------------------
-Q---------------------------------------------------------------------F
L-K-D-----G----CDN--C--D-------AFL-------------H--L-------------R-G-DV--
--Y-KVDECTSSNFT-GI------------------------------------------IAVM--D-P---
-------SD------SWVSRW------------QH-V---------------------D-------------
-----------------K-------M-----TP----G---CYAMSVS
>EP00052_Salpingoeca_macrocollata_P032759_m.6454_g.6454_ORF_g.6454_m.6454_type_5prime_partial_len_124_comp4162_c0_seq1_1-372/21-98
QRA-----------------------CLL----CS-----LVK--------TAE------------------
-Q---------------------------------------------------------------------F
I-E-D-----G----CDN--C--E-------QWL-------------H--M-------------Q-G-NS--
--D-RVFEATTANFF-GI------------------------------------------VALM--D-K---
-------DK------SWVARW------------QR-I---------------------E-------------
-----------------K-------C-----KQ----G---CYALQVT
>EP00053_Salpingoeca_punica_P025010_m.15547_g.15547_ORF_g.15547_m.15547_type_complete_len_119_comp7402_c0_seq2_234-590/16-93
QRA-----------------------CLL----CS-----LVK--------TQE------------------
-Q---------------------------------------------------------------------F
L-Q-D-----G----CDN--C--E-------HHL-------------H--L-------------Q-G-DL--
--D-RVYECTSVDFF-GI------------------------------------------VAMM--D-R---
-------DK------TWVGRW------------QR-T---------------------D-------------
-----------------K-------F-----KP----G---CYALTVH
>EP00055_Hartaetosiga_balthica_P001758_m.1802_g.1802_ORF_g.1802_m.1802_type_5prime_partial_len_147_comp1628_c0_seq1_1-441/45-120
QCA-----------------------CLL----CK-----LVK--------TYG------------------
-Q---------------------------------------------------------------------F
K-K-N-----G----CEN--C--N--------PL----------------F-------------T-E-FR--
--H-GVDAYTTENFY-GI------------------------------------------VALM--E-P---
-------TQ------SWVGRW------------QR-S---------------------E-------------
-----------------N-------L-----HP----G---CYAMRVS
>EP00056_Hartaetosiga_gracilis_P016260_m.4495_g.4495_ORF_g.4495_m.4495_type_5prime_partial_len_119_comp3900_c0_seq1_105-461/19-92
QRA-----------------------CLC----CK-----LVK--------TYK------------------
-Q---------------------------------------------------------------------F
Q-V-D-----G----CEN--C--K-------DYL----------------------------------SS--
--F-DVEAHTTGNFY-GV------------------------------------------IALM--E-P---
-------TE------SWVARW------------QR-S---------------------E-------------
-----------------M-------L-----LP----G---CYAMRVT
>EP00120_Capsaspora_owczarzaki_P008127_XP_011270308.1_hypothetical_protein_CAOG_08697_Capsaspora_owczarzaki_ATCC_30864/157-234
LVA-----------------------CMI----CS-----LLK--------NAN------------------
-Q---------------------------------------------------------------------F
E-A-N-----G----CEN--C--S-------QVL-------------E-EL---------------G-ID--
--Q-ENTALTTKNFE-GM------------------------------------------VALM--K-P---
-------DV------SWTGRW------------QS-I---------------------S-------------
-----------------K-------F-----QP----G---LYAVGVF
>EP00123_Amoebidium_parasiticum_P007633_comp18244_c0_seq1_m.19214_comp18244_c0_seq1_g.19214_ORF_comp18244_c0_seq1_g.19214_comp18244_c0_seq1_m.19214_type_complete_len_121_comp18244_c0_seq1_434-796/17-94
LRA-----------------------CML----CS-----LIK--------THD------------------
-Q---------------------------------------------------------------------F
Y-Q-D-----G----CNN--C--E-------AWL-------------K--L-------------R-G-DR--
--M-QIDDCTSKNFE-GV------------------------------------------ISLM--Q-P---
-------DQ------SWVAQW------------QR-I---------------------S-------------
-----------------K-------M-----TK----G---CYAISVS
>EP00126_Sphaerothecum_destruens_P015383_Sdes_comp9367_c0_seq1m835/10-87
LRA-----------------------CLL----CS-----LVK--------NAY------------------
-Q---------------------------------------------------------------------F
E-T-H-----G----CEN--C--G-------KIL-------------A--M-------------K-G-DR--
--D-RVYECTSANFD-GC------------------------------------------IAMM--R-P---
-------EE------SWVARW------------QR-T---------------------M-------------
-----------------K-------F-----AK----G---CYAISVT
>EP00127_Corallochytrium_limacisporum_P003878_Clim_evm92s153_gene_Clim_evmTU92s153/28-103
LRA-----------------------CRR----CY-----LIK--------TAR------------------
-Q---------------------------------------------------------------------F
D-E-A-----G----CEN--C--Q--------------------------------------------DA--
--F-EKEDSLTTNFD-GY------------------------------------------VSVL--E-P---
-------SK------SWVARY------------QG-L---------------------TVEG----------
---------------GHE-------P-----VP----G---LYAVSIP
>EP00729_Bicosta_minor_P013891_gene13891-17417_t/40-112
RRA-----------------------CMV----CS-----LIK--------TFD------------------
-Q---------------------------------------------------------------------F
E-N-D-----R----CEN--C--T-------GVR-------------G--W-------------E-A-DT--
--H------TSANFQ-GA------------------------------------------VAVI--E-P---
-------RE------SWCARW------------QR-I---------------------E-------------
-----------------H-------Y-----KP----G---VYALCVY
>EP01134_Creolimax_fragrantissima_P005514_CFRG5514T1/14-91
LRS-----------------------CLL----CS-----MVK--------TQD------------------
-Q---------------------------------------------------------------------F
E-R-D-----G----CTN--C--E-------QYL-------------H--L-------------K-G-DR--
--L-RVEECTSRNFE-GI------------------------------------------ISML--Q-P---
-------ET------SWVANW------------QR-L---------------------T-------------
-----------------R-------M-----NK----G---CYAISVS
>EP01135_Chromosphaera_perkinsii_P012460_Nk52_evm71s2657_gene_Nk52_evmTU71s2657/11-88
LRA-----------------------CLL----CS-----LVK--------NAV------------------
-Q---------------------------------------------------------------------F
E-T-H-----G----CDN--C--G-------RIL-------------G--M-------------K-G-DR--
--D-RVLECTSSNFD-GC------------------------------------------IALT--R-P---
-------DE------SWVAKW------------QR-I---------------------D-------------
-----------------K-------F-----TK----G---CYAISVT
>EP01137_Pigoraptor_chileana_P014191_Opistho-2@68529/17-93
LRA-----------------------CLV----CA-----LIK--------TYN------------------
-Q---------------------------------------------------------------------F
E-E-D-----G----CDN--C--R--------EL-------------G--I-------------S-S-KL--
--D-WAEECISANFD-GT------------------------------------------ISLM--E-P---
-------KN------SWVARW------------QG-L---------------------Q-------------
-----------------S-------Y-----KP----G---CYAISVS
>EP00057_Strongylocentrotus_purpuratus_P028194_XP_011682668.1_PREDICTED_transcription_elongation_factor_SPT4-A_Strongylocentrotus_purpuratus/11-88
LRA-----------------------CLV----CS-----LIK--------TAD------------------
-Q---------------------------------------------------------------------F
E-V-D-----G----CDN--C--A-------EFL-------------Q--M-------------K-N-NR--
--D-MVFDCTSPTFD-GL------------------------------------------ISLM--S-P---
-------ED------SWVAKW------------QR-V---------------------N-------------
-----------------R-------C-----VK----G---CYAVSVT
>EP00058_Branchiostoma_floridae_P020302_XP_002605792.1_hypothetical_protein_BRAFLDRAFT_114423_Branchiostoma_floridae/13-90
LRA-----------------------CLL----CS-----LIK--------TID------------------
-Q---------------------------------------------------------------------F
V-F-D-----G----CDN--C--E-------PYL-------------Q--L-------------K-G-NK--
--D-LVYDCTSSNFD-GV------------------------------------------VSMM--S-P---
-------DD------SWVAKW------------QR-I---------------------N-------------
-----------------R-------F-----KP----G---CYAISTT
>EP00059_Ciona_intestinalis_P000421_NP_001071824.1_SPT4_protein_Ciona_intestinalis/16-93
MRA-----------------------CLL----CS-----LIK--------TMD------------------
-Q---------------------------------------------------------------------F
E-Y-D-----G----CDN--C--D-------EYL-------------H--M-------------R-G-NR--
--D-MVYDCTSSSFD-GI------------------------------------------ISMM--A-P---
-------DE------SWVAKW------------QR-I---------------------K-------------
-----------------K-------F-----SP----G---CYAISVT
>EP00067_Danio_rerio_P000462_NP_001002509.1_transcription_elongation_factor_SPT4_Danio_rerio/13-90
LRA-----------------------CLL----CS-----LVK--------TID------------------
-Q---------------------------------------------------------------------F
E-Y-D-----G----CDN--C--E-------SYL-------------Q--M-------------K-G-NR--
--E-MVYECTSSSFD-GV------------------------------------------IAMM--S-P---
-------ED------SWVAKW------------QR-I---------------------G-------------
-----------------N-------F-----KP----G---VYAVTVT
>EP00081_Caenorhabditis_elegans_P017078_NP_497135.1_Transcription_elongation_factor_SPT4_Caenorhabditis_elegans/12-89
LRA-----------------------CLL----CS-----LVK--------SVE------------------
-S---------------------------------------------------------------------F
Q-K-E-----G----CEN--C--E-------DVL-------------H--L-------------K-G-DE--
--E-KVYDCTSANYD-GM------------------------------------------IAAM--S-N---
-------NE------SWVCKW------------QK-M---------------------Q-------------
-----------------R-------K-----VK----G---MYAISVS
>EP00090_Calanus_glacialis_P027871_TRINITY_DN4431_c0_g1_i1.p1_TRINITY_DN4431_c0_g1_TRINITY_DN4431_c0_g1_i1.p1_ORF_type_complete_len_117_score_36.18_TRINITY_DN4431_c0_g1_i1_66-416/13-90
LRA-----------------------CLV----CS-----LVK--------CFD------------------
-Q---------------------------------------------------------------------F
E-A-D-----G----CDN--C--E-------SVL-------------H--L-------------K-R-NR--
--D-NVYDCTSSNFE-GM------------------------------------------IACC--K-P---
-------ED------SWVCKW------------QR-I---------------------S-------------
-----------------K-------F-----TK----G---VYAISVQ
>EP00096_Caligus_rogercresseyi_P015639_TRINITY_DN8114_c0_g1_i1.p1_TRINITY_DN8114_c0_g1_TRINITY_DN8114_c0_g1_i1.p1_ORF_type_complete_len_118_score_11.40_TRINITY_DN8114_c0_g1_i1_54-407/14-91
LRA-----------------------CLV----CS-----LIK--------TFE------------------
-Q---------------------------------------------------------------------F
E-N-D-----G----CDN--C--D-------RFL-------------N--L-------------K-H-NR--
--E-NVYDCTSSNYD-GM------------------------------------------IGSC--K-P---
-------DD------SWVCKW------------QR-I---------------------N-------------
-----------------R-------F-----KK----G---VYAISVS
>EP00099_Drosophila_melanogaster_P019494_NP_610802.1_spt4_Drosophila_melanogaster/13-90
LRA-----------------------CLV----CS-----LVK--------SFD------------------
-Q---------------------------------------------------------------------F
E-T-D-----G----CEN--C--E-------EFL-------------R--M-------------K-N-NK--
--D-NVYDHTSNNFD-GI------------------------------------------IALT--T-P---
-------TD------SWVAKW------------QR-L---------------------S-------------
-----------------R-------F-----TR----G---IYAISVS
>EP00103_Capitella_teleta_P007246_ELT94209.1_hypothetical_protein_CAPTEDRAFT_157886_Capitella_teleta/13-90
LRA-----------------------CLL----CS-----LVK--------TID------------------
-Q---------------------------------------------------------------------F
E-Y-E-----G----CEN--C--D-------EYL-------------H--L-------------K-G-NR--
--D-AVYECTSSSFE-GI------------------------------------------VSLM--S-P---
-------DD------SWVAKW------------QR-I---------------------N-------------
-----------------R-------C-----VK----G---CYAVSVT
>EP00110_Nematostella_vectensis_P016574_XP_001633975.1_predicted_protein_Nematostella_vectensis/13-90
LRA-----------------------CLL----CS-----LIK--------TLE------------------
-Q---------------------------------------------------------------------F
E-Y-D-----G----CEN--C--E-------KYL-------------R--L-------------K-N-NK--
--E-NILSCTSPNFD-GV------------------------------------------ISII--S-T---
-------ED------SWVARW------------QR-I---------------------E-------------
-----------------S-------K-----VK----G---CYAVSVT
>EP00114_Trichoplax_sp_H2_P005362_RDD41125.1_Transcription_elongation_factor_SPT4_Trichoplax_sp._H2/22-101
LRA-----------------------CLV----CS-----LVKA------STID------------------
-Q---------------------------------------------------------------------F
E-L-D-----G----CEN--C--D-------KYL-------------H--L-------------K-G-DR--
--Q-SVYECTSPNFS-GM------------------------------------------ISLT--D-P---
-------KN------SWVARW------------QG-I---------------------D-------------
-----------------S-------F-----TR----G---CYAISVT
>EP00115_Mnemiopsis_leidyi_P004993_ML05043a-PA_pep_supercontig_MneLei_Aug2011_ML0504_14694_16318_1_gene_ML05043a_transcript_ML05043a-RA_gene_biotype_protein_coding_transcript_biotype_protein_coding/11-88
IRA-----------------------CMM----CS-----LLK--------NTE------------------
-Q---------------------------------------------------------------------F
I-I-D-----G----CDN--C--D-------QWL-------------S--L-------------K-N-NR--
--E-RVLECTSPNYE-GM------------------------------------------ISLT--N-P---
-------DE------SWVARW------------QG-I---------------------R-------------
-----------------G-------L-----VR----G---MYAISVM
>EP00119_Amphimedon_queenslandica_P002849_XP_003388234.1_PREDICTED_transcription_elongation_factor_SPT4-A-like_Amphimedon_queenslandica/13-90
LRA-----------------------CKL----CS-----MVK--------SFD------------------
-Q---------------------------------------------------------------------F
L-Y-N-----G----CDN--C--E-------RYI-------------H--L-------------K-G-NR--
--G-RVNDCTSPNFD-GL------------------------------------------ISMM--S-N---
-------ED------SWVAKW------------QR-I---------------------N-------------
-----------------K-------F-----TK----G---CYAVSVS
>CP003316.1_2739_2280874_2281095_1_ID=1_2739;partial=00;start_type=ATG;rbs_motif=None;rbs_spacer=None;gc_cont=0.559/11-71
YKA-----------------------CRR----CK-----LVV--------PED------------------
-A----------------------------------------------------------------------
----K-----Q----CPN--C--G------------------------------------------------
------SEEFALKWR-GM------------------------------------------IAVI--D-P---
-------AK------SCIAKR------------LG-L---------------------N-------------
-------------------------------KP----G---IYALELV
>NJEJ01000024.1_9_7694_7879_-1_ID=60_9;partial=00;start_type=TTG;rbs_motif=AGGAGG;rbs_spacer=5-10bp;gc_cont=0.522/3-61
ERA-----------------------CRD----CK-----MIT--------TKS------------------
------------------------------------------------------------------------
----------R----CPN--C--G------------------------------------------------
------SDRLSKDFT-GM------------------------------------------VIIL--D-P---
-------EN------SEIAKI------------MG-I---------------------K-------------
-------------------------------KP----G---AYALRVR
>PATC01000037.1_6_9468_9686_1_ID=39_6;partial=00;start_type=ATG;rbs_motif=AGGAGG;rbs_spacer=5-10bp;gc_cont=0.470/5-70
QYA-----------------------CSE----CN-----MIL--------PDP------------------
-E---------------------------------------------------------------------D
K-K-EIP---Q----CPY--S--P------------------------------------------------
------TAPVSTDWQ-GL------------------------------------------VIIM--N-P---
-------ET------SEVGKR------------MG-V---------------------T-------------
-------------------------------RP----G---SYALKVN
>QMVB01000006.1_17_18987_19175_1_ID=6_17;partial=00;start_type=ATG;rbs_motif=TAA;rbs_spacer=5bp;gc_cont=0.370/2-60
IRA-----------------------CSI----CK-----RLT--------EKR------------------
-E----------------------------------------------------------------------
---------------CDV--C--K------------------------------------------------
------NKDLSEEWS-GI------------------------------------------IAVM--N-P---
-------KE------SKISQK------------LD-I---------------------Q-------------
-------------------------------VP----G---LYAQYVR
>QMXD01000048.1_9_6259_6444_1_ID=48_9;partial=00;start_type=ATG;rbs_motif=GGxGG;rbs_spacer=5-10bp;gc_cont=0.387/3-61
EKA-----------------------CTN----CR-----MIV--------YGN------------------
------------------------------------------------------------------------
----------V----CPN--C--K------------------------------------------------
------STSLSEDFT-GV------------------------------------------ILVL--N-P---
-------EA------SEIAKK------------AG-I---------------------T-------------
-------------------------------KP----G---KYALKVR
>DTFF01000013.1_48_45537_45818_1_ID=4_48;partial=00;start_type=ATG;rbs_motif=None;rbs_spacer=None;gc_cont=0.390/32-92
FKA-----------------------CLK----CK-----ALV--------AVE------------------
-V----------------------------------------------------------------------
----E-----A----CPI--C--G------------------------------------------------
------SKDFSTEWS-GI------------------------------------------VIVL--D-P---
-------EK------SVVAKL------------LG-I---------------------K-------------
-------------------------------TP----G---RYAIKVG
>DTDI01000082.1_3_794_982_-1_ID=57_3;partial=00;start_type=TTG;rbs_motif=None;rbs_spacer=None;gc_cont=0.455/4-62
EKA-----------------------CKE----CR-----RIV--------AGN------------------
------------------------------------------------------------------------
----------K----CDN--C--G------------------------------------------------
------STNLTTQFS-GI------------------------------------------IVVI--R-P---
-------DD------SEVAKL------------LG-I---------------------T-------------
-------------------------------KP----G---RYALKIE
>DTCF01000085.1_33_22980_23180_-1_ID=1_33;partial=00;start_type=TTG;rbs_motif=GGA/GAG/AGG;rbs_spacer=11-12bp;gc_cont=0.408/6-66
YKA-----------------------CTK----CR-----LLV--------SSD------------------
-V----------------------------------------------------------------------
----T-----I----CPN--C--R------------------------------------------------
------STSFSTDWS-GL------------------------------------------IVVF--N-P---
-------EK------SEVAKI------------LK-I---------------------A-------------
-------------------------------KP----G---RYVIKTR
>JAAOZO010000144.1_2_372_557_-1_ID=207_2;partial=00;start_type=ATG;rbs_motif=GGA/GAG/AGG;rbs_spacer=5-10bp;gc_cont=0.355/3-61
EHA-----------------------CIK----CK-----FIT--------TES------------------
------------------------------------------------------------------------
----------V----CPN--C--G------------------------------------------------
------STEFSENWS-GV------------------------------------------VYII--K-P---
-------EE------SYVAKL------------IN-A---------------------K-------------
-------------------------------KP----G---MYAIKIR
>DULW01000001.1_37_27012_27194_1_ID=8_37;partial=00;start_type=ATG;rbs_motif=GGA/GAG/AGG;rbs_spacer=5-10bp;gc_cont=0.448/3-60
LKA-----------------------CTK----CK-----KIT--------EEE------------------
------------------------------------------------------------------------
----------R----CPD--C--G------------------------------------------------
-------GLTSTNWS-GV------------------------------------------LIII--N-P---
-------EN------SRIAKE------------LA-I---------------------T-------------
-------------------------------KP----G---EYALRVR
>JABXKE010000002.1_602_574609_574818_-1_ID=1_602;partial=00;start_type=ATG;rbs_motif=GGA/GAG/AGG;rbs_spacer=5-10bp;gc_cont=0.490/9-69
FKA-----------------------CRR----CK-----SLV--------PKD------------------
-A----------------------------------------------------------------------
----T-----R----CPV--C--N------------------------------------------------
------STDLSEDWE-GL------------------------------------------IVVL--D-P---
-------EK------SELAKR------------LG-F---------------------T-------------
-------------------------------KP----G---RYALRVR
>WAOW01000005.1_124_104232_104480_-1_ID=8_124;partial=00;start_type=GTG;rbs_motif=GGGTG;rbs_spacer=7bp;gc_cont=0.502/13-73
LKA-----------------------CKK----CG-----ALV--------TGE------------------
-T----------------------------------------------------------------------
----N-----V----CPV--C--G------------------------------------------------
------STEFTTNWE-GM------------------------------------------IVII--N-P---
-------ET------SELAKE------------LD-I---------------------N-------------
-------------------------------SP----G---IFAIRVA
>WAOQ01000017.1_19_14795_15028_-1_ID=17_19;partial=00;start_type=ATG;rbs_motif=GGAG/GAGG;rbs_spacer=5-10bp;gc_cont=0.427/10-71
FKA-----------------------CRK----CG-----GLV--------KLD------------------
-V----------------------------------------------------------------------
----N-----V----CPY--C--G------------------------------------------------
------SNSFSEDWS-GM------------------------------------------IIIR--D-P---
-------EH------SLVASI------------INRK---------------------E-------------
-------------------------------KP----G---IYAIKVA
>WALV01000011.1_3_1051_1287_1_ID=11_3;partial=00;start_type=ATG;rbs_motif=AGxAGG/AGGxGG;rbs_spacer=5-10bp;gc_cont=0.435/11-72
FKA-----------------------CKK----CG-----GLV--------PLD------------------
-A----------------------------------------------------------------------
----K-----S----CPY--C--G------------------------------------------------
------STSFTEDWE-GM------------------------------------------VIII--D-P---
-------EK------SLVAKM------------IDRA---------------------D-------------
-------------------------------KP----G---IYAIKIG
>WAKG01000015.1_22_12416_12637_-1_ID=15_22;partial=00;start_type=ATG;rbs_motif=GGTG;rbs_spacer=8bp;gc_cont=0.505/7-66
LKA-----------------------CRN----CG-----ALV--------PRD------------------
-A----------------------------------------------------------------------
----N-----V----CPV--C--K------------------------------------------------
------STSFTEDWE-GM------------------------------------------IIII--S-T---
-------D-------SVLASE------------LE-I---------------------E-------------
-------------------------------KP----G---MYAIKVS
>JAEOTI010000374.1_10_8364_8555_1_ID=301_10;partial=00;start_type=GTG;rbs_motif=GGAG/GAGG;rbs_spacer=5-10bp;gc_cont=0.365/4-63
QKA-----------------------CKQ----CH-----TVV--------EEG------------------
------------------------------------------------------------------------
----------K----CPI--C--N------------------------------------------------
--E---FETLSSDFS-GI------------------------------------------IIII--D-P---
-------EQ------SDVAKR------------LN-I---------------------N-------------
-------------------------------RP----G---TYAIRVR
>JAEOTB010000093.1_9_6079_6264_1_ID=81_9;partial=00;start_type=ATG;rbs_motif=GGA/GAG/AGG;rbs_spacer=5-10bp;gc_cont=0.435/3-61
RKA-----------------------CRT----CR-----LIT--------TKS------------------
------------------------------------------------------------------------
----------H----CPI--C--R------------------------------------------------
------GTNLSDSFS-GV------------------------------------------VLIF--D-P---
-------EH------SMIARK------------LN-I---------------------S-------------
-------------------------------EP----G---EYALNVR
>JAEOSK010000011.1_41_29851_30039_-1_ID=30_41;partial=00;start_type=ATG;rbs_motif=AGGAG;rbs_spacer=5-10bp;gc_cont=0.429/4-62
RKA-----------------------CKS----CH-----VMT--------TKS------------------
------------------------------------------------------------------------
----------H----CPI--C--K------------------------------------------------
------STNLSSSFS-GL------------------------------------------VLIF--D-P---
-------DK------SMIAQK------------LN-I---------------------T-------------
-------------------------------KP----G---EYALQVR
>JAEORY010000031.1_17_10984_11184_-1_ID=676_17;partial=00;start_type=ATG;rbs_motif=None;rbs_spacer=None;gc_cont=0.368/7-66
EKA-----------------------CRV----CH-----RIF--------SEK------------------
-Q----------------------------------------------------------------------
----------Q----CPD--C--K------------------------------------------------
------TYTLSEDFT-GI------------------------------------------VWLF--S-L---
-------ED------NQIAKQ------------LN-V---------------------T-------------
-------------------------------KP----G---KYALKVR
>VGKP01000030.1_4_742_930_-1_ID=30_4;partial=00;start_type=ATG;rbs_motif=None;rbs_spacer=None;gc_cont=0.370/3-62
LKV-----------------------CKN----CK-----KIL--------EGT------------------
------------------------------------------------------------------------
----N-----K----CPE--C--D------------------------------------------------
------SEEIGESFK-GK------------------------------------------ISVL--N-P---
-------EQ------SEVAKN------------LK-L---------------------S-------------
-------------------------------KK----G---LYALRIG
>JAGVWU010000006.1_19_13571_13756_-1_ID=40_19;partial=00;start_type=ATG;rbs_motif=TAA;rbs_spacer=6bp;gc_cont=0.269/4-61
EKA-----------------------CKT----CK-----LIY--------EGE------------------
------------------------------------------------------------------------
----------S----CPN--C--G------------------------------------------------
------KKESSDSFK-GK------------------------------------------IEII--N-P---
-------EK------SELAQK------------LK-I---------------------S-------------
-------------------------------KK----G---IYSIKL-
>JAGTQU010000030.1_18_10394_10579_-1_ID=43_18;partial=00;start_type=ATG;rbs_motif=AGGAG/GGAGG;rbs_spacer=11-12bp;gc_cont=0.355/3-61
FKA-----------------------CRL----CK-----TIT--------EEN------------------
------------------------------------------------------------------------
----------Q----CPN--C--K------------------------------------------------
------STDLSEDFE-GI------------------------------------------LIVI--D-P---
-------EE------SQIAKK------------LK-I---------------------S-------------
-------------------------------KE----G---QYALKTR
>ONYG01000046.1_7_5806_5988_1_ID=230_7;partial=00;start_type=ATG;rbs_motif=GGxGG;rbs_spacer=3-4bp;gc_cont=0.366/3-60
LKA-----------------------CTH----CS-----LLS--------EKE------------------
------------------------------------------------------------------------
----------Q----CPE--C--K------------------------------------------------
-------NPTSSNWS-GL------------------------------------------LIVT--D-P---
-------EN------SDVAKE------------LG-I---------------------T-------------
-------------------------------KP----G---EYALRVR
>NC_009954.1_733_754001_754240_-1_ID=1_733;partial=00;start_type=ATG;rbs_motif=TAA;rbs_spacer=15bp;gc_cont=0.433/19-79
FKA-----------------------CRK----CK-----LIV--------PDE------------------
-V----------------------------------------------------------------------
----N-----Q----CPN--C--G------------------------------------------------
------GIEFSEEWR-GL------------------------------------------IIIL--N-P---
-------EE------SCIAKE------------LN-I---------------------T-------------
-------------------------------KP----G---MYAVEVT
>NC_014205.1_1611_1549824_1550030_-1_ID=1_1611;partial=00;start_type=ATG;rbs_motif=GGA/GAG/AGG;rbs_spacer=5-10bp;gc_cont=0.396/8-68
FKA-----------------------CRK----CR-----ALV--------DKN------------------
-A----------------------------------------------------------------------
----T-----E----CPH--C--G------------------------------------------------
------SRDLTEDWE-GI------------------------------------------IIVI--D-P---
-------EN------SEIAKI------------LG-F---------------------T-------------
-------------------------------KP----G---RYAIKVT
>NC_016070.1_596_530593_530814_1_ID=1_596;partial=00;start_type=ATG;rbs_motif=None;rbs_spacer=None;gc_cont=0.500/11-71
YKA-----------------------CKN----CK-----LII--------PED------------------
-A----------------------------------------------------------------------
----T-----Q----CPN--C--G------------------------------------------------
------STEFTNNWR-GM------------------------------------------IAVI--D-P---
-------EK------SCIAKR------------LG-I---------------------T-------------
-------------------------------KP----G---VYALELV
>NC_022093.1_603_547536_547745_-1_ID=1_603;partial=00;start_type=GTG;rbs_motif=GGTG;rbs_spacer=6bp;gc_cont=0.476/9-69
LKA-----------------------CVK----CK-----TLV--------QDT------------------
-V----------------------------------------------------------------------
----E-----V----CPI--C--G------------------------------------------------
------SREFTEEWD-GF------------------------------------------IAVI--D-P---
-------EK------SEAAKM------------LS-I---------------------S-------------
-------------------------------QK----G---VFSIKVH
>NZ_CP009961.1_1494_1429720_1429929_1_ID=1_1494;partial=00;start_type=ATG;rbs_motif=GGTG;rbs_spacer=6bp;gc_cont=0.548/9-69
LKA-----------------------CTT----CK-----ALV--------QDE------------------
-I----------------------------------------------------------------------
----E-----V----CPV--C--G------------------------------------------------
------GREFSDDWD-GF------------------------------------------VAII--S-L---
-------ED------SSIAKL------------LK-T---------------------P-------------
-------------------------------KP----S---MYALKVR
>NZ_BCLI01000004.1_51_42039_42272_-1_ID=4_51;partial=00;start_type=ATG;rbs_motif=None;rbs_spacer=None;gc_cont=0.509/17-77
YKA-----------------------CRA----CK-----AVV--------PEN------------------
-I----------------------------------------------------------------------
----D-----K----CPV--C--G------------------------------------------------
------GTDFTKDWL-GL------------------------------------------IIIL--K-P---
-------EE------SCIAQR------------LN-I---------------------T-------------
-------------------------------KP----G---MYAIEVL
