# Supplementary material for: Evolution of promoter-proximal pausing enabled a new layer of transcription control
Source: bioRxiv. 2024 Oct 12:2023.02.19.529146. Preprint. [Version 2] doi: 10.1101/2023.02.19.529146 (PMC11482795; doi:10.1101/2023.02.19.529146)
Supplement: Supplement 1 [file media-1.zip › Other Supplemental Materials/Spt5/Spt5accessoryNELFqueriesalleval10hmm1.trimhmmalign.fasta]

>AE017199-1_571_477607_478089_1_ID=1_571;partial=00;start_type=ATG;rbs_motif=None;rbs_spacer=None;gc_cont=0-346
------------------------------------------------------------
------------------------------------------------------------
------------------------------------------------------------
------------------------------------------------------------
------------------------------------------------------------
------------------------------------------------------------
------------------------------------------------------------
------------------------------------------------------------
------------------MIW-IVKTA--G----------------GKEE----------
--------IVAD-----------------LI-----------------------------
EAK-A-------------------------------------------------------
---------------------------------------------K-------K-----L
---G----------A----NVYSIVIA--------P-----G----IK------------
--------G--YIFVE-A-DK-Y-D------TVNELV-----------------H--DIK
--H-V------RK-----V---------L---------P---------KP---------I
EV-KD-IEKFI-
>GL982574-1_95_78807_79244_-1_ID=5_95;partial=00;start_type=ATG;rbs_motif=None;rbs_spacer=None;gc_cont=0-436
------------------------------------------------------------
------------------------------------------------------------
------------------------------------------------------------
------------------------------------------------------------
------------------------------------------------------------
------------------------------------------------------------
------------------------------------------------------------
------------------------------------------------------------
-------------------IL-TARTT--R----------------GREK----------
--------TAIE-----------------SL-----------------------------
RSK-I-------------------------------------------------------
---------------------------------------------E-------N-----N
---S----------R----DIRAVFHP--------E-----D----LK------------
--------G--YIFIE-G-N--E-A------DIRDLA-----------------S--DVR
--N-I------NG-----I---------I---------D---------EE---------V
SV-EE-VEKYL-
>CP002916-1_40_35630_36454_1_ID=1_40;partial=00;start_type=ATG;rbs_motif=None;rbs_spacer=None;gc_cont=0-573
------------------------------------------------------------
------------------------------------------------------------
------------------------------------------------------------
------------------------------------------------------------
------------------------------------------------------------
------------------------------------------------------------
------------------------------------------------------------
---------------------K-----------SDAG--EAS-Q----------H--FG-
-----A---A-A--R-Q-SIV-ILKTQ--M----------------DQEK----------
--------VVVQ-----------------SL-----------------------------
IAK-A-------------------------------------------------------
---------------------------------------------D-------Q-----G
---E----------K----DIYAVLSP--------A-----G----MR------------
--------G--YVFVE-G-MN-T-D------RMHEKT-----------------R--DIK
--K-A------RA-----F---------I---------D---------GE---------V
SI-EE-ISNYL-
>APJY01000001-1_670_604572_605033_1_ID=1_670;partial=00;start_type=GTG;rbs_motif=GGTG;rbs_spacer=8bp;gc_cont=0-541
------------------------------------------------------------
------------------------------------------------------------
------------------------------------------------------------
------------------------------------------------------------
------------------------------------------------------------
------------------------------------------------------------
------------------------------------------------------------
------------------------------------------------------------
--------------S-S-NFY-AVSVT--A----------------GQEI----------
--------GTAL-----------------MI-----------------------------
EER-I-------------------------------------------------------
-------------------------------R-------------L-------N-----N
---I----------T----EVYSLVIP--------P-----Q----LK------------
--------G--YVIIE-A-SG-L-H------VVKAVI-----------------Q--GLR
--H-V------KK-----V---------V---------P---------GL---------V
PL-EE-IKKYV-
>AQRS01000032-1_3_1795_2235_1_ID=32_3;partial=00;start_type=ATG;rbs_motif=GGA/GAG/AGG;rbs_spacer=5-10bp;gc_cont=0-508
------------------------------------------------------------
------------------------------------------------------------
------------------------------------------------------------
------------------------------------------------------------
------------------------------------------------------------
------------------------------------------------------------
------------------------------------------------------------
------------------------------------------------------------
-------------------IY-TVRTT--V----------------GQES----------
--------LVVD-----------------VL-----------------------------
SHK-V-------------------------------------------------------
---------------------------------------------G-------K-----E
---D----------L----NIYSIAVI--------P-----G----LK------------
--------G--YILIE-G-DN-E-I------TIRRAI-----------------T--GAS
--H-V------KGr---gI---------V---------G---------GA---------V
KV-DE-LSTLL-
>AQRL01000011-1_11_5787_6266_1_ID=11_11;partial=00;start_type=ATG;rbs_motif=AGxAGG/AGGxGG;rbs_spacer=11-12bp;gc_cont=0-340
------------------------------------------------------------
------------------------------------------------------------
------------------------------------------------------------
------------------------------------------------------------
------------------------------------------------------------
------------------------------------------------------------
------------------------------------------------------------
------------------------------------------------------------
----------------N-KIF-ALRTT--A----------------NRED----------
--------QVMD-----------------FI-----------------------------
TSN-A-------------------------------------------------------
---------------------------------------------Q-------R-----K
---H----------L----EVYAIIHP--------H-----G----MR------------
--------G--YIFIE-A-KN-K-E------AIEEAF-----------------H--GVP
--Y-A------KG-----I---------L---------P---------SP---------I
EY-KE-IEATLE
>ASMQ01000011-1_24_15091_15552_-1_ID=11_24;partial=00;start_type=ATG;rbs_motif=None;rbs_spacer=None;gc_cont=0-370
------------------------------------------------------------
------------------------------------------------------------
------------------------------------------------------------
------------------------------------------------------------
------------------------------------------------------------
------------------------------------------------------------
------------------------------------------------------------
------------------------------------------------------------
-------------------IY-TIRTT--V----------------GREN----------
--------AVIE-----------------TL-----------------------------
NNK-I-------------------------------------------------------
---------------------------------------------R-------N-----L
---Q----------A----NIKSVLHP--------D-----E----LK------------
--------G--YIFIE-G-DM---P------TIEKVM-----------------Q--GVP
--H-I------RG-----V---------I---------R---------KE---------V
IV-ND-IKKFLE
>AWOC01000038-1_6_4680_5156_-1_ID=38_6;partial=00;start_type=ATG;rbs_motif=None;rbs_spacer=None;gc_cont=0-535
------------------------------------------------------------
------------------------------------------------------------
------------------------------------------------------------
------------------------------------------------------------
------------------------------------------------------------
------------------------------------------------------------
------------------------------------------------------------
------------------------------------------------------------
----------------F-HIY-AVRTT--V----------------GQEK----------
--------NVAR-----------------MI-----------------------------
SNR-V-------------------------------------------------------
---------------------------------------------D-------E-----A
---S----------G----EISSIFIL--------P-----S----LR------------
--------G--YVFVE-A-SD-R-D------KIAMIV-----------------Q--GLP
--H-V------KS-----R---------P---------L---------TE---------V
SL-DE-LKSH--
>KI542675-1_101_98194_99078_1_ID=3_101;partial=00;start_type=ATG;rbs_motif=None;rbs_spacer=None;gc_cont=0-381
------------------------------------------------------------
------------------------------------------------------------
------------------------------------------------------------
------------------------------------------------------------
------------------------------------------------------------
------------------------------------------------------------
------------------------------------------------------------
------------------------------------------------------------
-----------L--K-P-TII-VVKTN--V----------------GNEL----------
--------QVAR-----------------DM-----------------------------
DNRdARDMee--------------------------------------------------
--------------------------rlaT-N-------------P-------D-----A
---T----------R----EIMAIMSP--------Y-----E----VK------------
--------G--YLFVE-T-MH-P-D------RISYIS-----------------R--GIR
--G-F------KG-----L---------A---------E---------GS---------I
DI-EE-IAHYL-
>CP006977-1_1348_1205325_1205783_-1_ID=1_1348;partial=00;start_type=ATG;rbs_motif=None;rbs_spacer=None;gc_cont=0-353
------------------------------------------------------------
------------------------------------------------------------
------------------------------------------------------------
------------------------------------------------------------
------------------------------------------------------------
------------------------------------------------------------
------------------------------------------------------------
------------------------------------------------------------
------------------NYY-VLRVT--G----------------GQEI----------
--------NVAL-----------------IL-----------------------------
EER-I-------------------------------------------------------
---------------------------------------------K-------T-----N
---N----------I---nEIFSVVVP--------P-----N----IK------------
--------G--YVILE-A-TG-P-H------VVKLIS-----------------S--GIR
--H-V------KG-----V---------A---------H---------GL---------I
QK-ED-VTKFV-
>CP010426-1_149_122517_122990_1_ID=1_149;partial=00;start_type=ATG;rbs_motif=None;rbs_spacer=None;gc_cont=0-390
------------------------------------------------------------
------------------------------------------------------------
------------------------------------------------------------
------------------------------------------------------------
------------------------------------------------------------
------------------------------------------------------------
------------------------------------------------------------
------------------------------------------------------------
----------------T-KIF-ALRTT--A----------------NREE----------
--------QVLE-----------------FV-----------------------------
SSN-A-------------------------------------------------------
---------------------------------------------K-------K-----K
---N----------L----NVYSLVRP--------H-----G----MK------------
--------G--YIFIE-A-ET-K-D------DAENAY-----------------R--GVP
--Y-A------RG-----L---------L---------P---------SP---------V
AY-QE-IEHMLE
>CP009479-1_412_369052_369933_1_ID=1_412;partial=00;start_type=ATG;rbs_motif=None;rbs_spacer=None;gc_cont=0-467
------------------------------------------------------------
------------------------------------------------------------
------------------------------------------------------------
------------------------------------------------------------
------------------------------------------------------------
------------------------------------------------------------
------------------------------------------------------------
------------------------------------------------------------
-----------I--S-P-IIV-ALKTT--V----------------GNEI----------
--------PVSR-----------------DL-----------------------------
VNR-AQRD----------------------------------------------------
-----------------------------K-E----------------------------
---Ermet-npnaiS----EILAVMSP--------F-----E----VK------------
--------G--YVFVE-A-MH-S-D------RIAYIA-----------------R--GIR
--G-F------KG-----I---------V---------Q---------GD---------I
DL-EE-IVHYLT
>LFWW01000032-1_13_8021_8521_1_ID=64_13;partial=00;start_type=TTG;rbs_motif=GGAG/GAGG;rbs_spacer=5-10bp;gc_cont=0-357
------------------------------------------------------------
------------------------------------------------------------
------------------------------------------------------------
------------------------------------------------------------
------------------------------------------------------------
------------------------------------------------------------
------------------------------------------------------------
------------------------------------------------------------
-----E---Q-T--S-A-MIF-VVKTT--T----------------GQER----------
--------NVAR-----------------LI-----------------------------
TTK-V-------------------------------------------------------
---------------------------------------------K-------I-----S
---K----------I----PIKALLVP--------D-----T----LK------------
--------G--YVFIE-A-DG-P-H------LVEQAI-----------------A--GVR
--H-V------RS-----R---------I---------P---------GM---------V
DF-AE-IERYL-
>LJKL01000010-1_67_62249_63058_-1_ID=7_67;partial=00;start_type=ATG;rbs_motif=GGAG/GAGG;rbs_spacer=5-10bp;gc_cont=0-560
------------------------------------------------------------
------------------------------------------------------------
------------------------------------------------------------
------------------------------------------------------------
------------------------------------------------------------
------------------------------------------------------------
------------------------------------------------------------
------------------------------------------------------------
----------------Q-SIM-ILKTQ--I----------------DQER----------
--------SVVD-----------------SL-----------------------------
SAK-A-------------------------------------------------------
---------------------------------------------L-------I-----G
---E----------K----DIYAMLSP--------S-----N----LR------------
--------G--YIFVE-G-MN-T-D------RMREKA-----------------R--DIR
--K-A------RS-----F---------I---------E---------GE---------T
GL-IE-IDHYLT
>LGFT01000009-1_33_29417_29878_-1_ID=113_33;partial=00;start_type=ATG;rbs_motif=None;rbs_spacer=None;gc_cont=0-576
------------------------------------------------------------
------------------------------------------------------------
------------------------------------------------------------
------------------------------------------------------------
------------------------------------------------------------
------------------------------------------------------------
------------------------------------------------------------
------------------------------------------------------------
--------------E-T-SIY-VVKTT--A----------------NQER----------
--------SVAN-----------------LI-----------------------------
AQL-A-------------------------------------------------------
---------------------------------------------R-------K-----E
---K----------Y----DITALLVP--------D-----V----LK------------
--------G--YVLVE-A-KA-P-E------IVEEAI-----------------Q--GVP
--H-A------RS-----V---------I---------K---------GA---------S
SF-GE-VEHFLT
>LQMQ01000048-1_9_9623_10108_-1_ID=46_9;partial=00;start_type=ATG;rbs_motif=AGGAG;rbs_spacer=5-10bp;gc_cont=0-605
------------------------------------------------------------
------------------------------------------------------------
------------------------------------------------------------
------------------------------------------------------------
------------------------------------------------------------
------------------------------------------------------------
------------------------------------------------------------
----------------------------------------------------------E-
-----E---T-Q--K-P-AIF-AIRTT--I----------------GQEK----------
--------NTAD-----------------MI-----------------------------
ASR-A-------------------------------------------------------
---------------------------------------------K-------N-----F
---K----------L----PVKAVLAP--------T-----G----IR------------
--------G--YIFVE-A-VG-K-T------TIERVR-----------------A--GIK
--H-G------KG-----M---------V---------A---------GE---------V
PI-TQ-IEQFL-
>CP014214-1_1807_1912608_1913471_-1_ID=1_1807;partial=00;start_type=ATG;rbs_motif=AGxAGG/AGGxGG;rbs_spacer=3-4bp;gc_cont=0-584
------------------------------------------------------------
------------------------------------------------------------
------------------------------------------------------------
------------------------------------------------------------
------------------------------------------------------------
------------------------------------------------------------
------------------------------------------------------------
----------------------------------NAG--TAT-Q----------Q--FG-
-----A---C-A--K-Q-SIL-ILKTQ--I----------------DQEK----------
--------VVAQ-----------------SL-----------------------------
FAK-A-------------------------------------------------------
---------------------------------------------S-------Q-----G
---E----------K----DVYAILSP--------V-----G----LR------------
--------G--YVFVE-G-MN-T-D------RLQEKT-----------------R--EIK
--K-A------RS-----F---------V---------D---------------------
------------
>LRSK01000032-1_19_13107_13853_1_ID=32_19;partial=00;start_type=ATG;rbs_motif=None;rbs_spacer=None;gc_cont=0-505
------------------------------------------------------------
------------------------------------------------------------
------------------------------------------------------------
------------------------------------------------------------
------------------------------------------------------------
------------------------------------------------------------
------------------------------------------------------------
------------------------------------------------------------
-----------Q--R-S-SIY-AVRTT--I----------------GQER----------
--------GVTD-----------------LI-----------------------------
TTA-VIGEtdvwecpfcseqfas-------------------------------------
--------------kettgehmdsckkkrK-K-------------K-------G-----E
---Pklvs--qnqlL---gRVKAILVP--------E-----T----LR------------
--------G--YVFLE-T-LE-F-R------DVEIAI-----------------S--GVP
--H-V------RG-----R---------V---------G---------GK---------V
SF-EE-IDKFL-
>LKMN01000016-1_15_11902_12339_-1_ID=4_15;partial=00;start_type=ATG;rbs_motif=None;rbs_spacer=None;gc_cont=0-438
------------------------------------------------------------
------------------------------------------------------------
------------------------------------------------------------
------------------------------------------------------------
------------------------------------------------------------
------------------------------------------------------------
------------------------------------------------------------
------------------------------------------------------------
-------------------IL-TARTT--R----------------GREK----------
--------TAIE-----------------EM-----------------------------
RSK-I-------------------------------------------------------
---------------------------------------------K-------S-----K
---N----------L----DINAVFHP--------E-----D----LK------------
--------G--YIFIE-G-SK-Q--------EIQDLA-----------------S--ELR
--H-L------RG-----V---------I---------E---------EE---------V
EV-DE-IEKYLS
>LKMP01000003-1_14_11910_12338_1_ID=13_14;partial=00;start_type=ATG;rbs_motif=None;rbs_spacer=None;gc_cont=0-417
------------------------------------------------------------
------------------------------------------------------------
------------------------------------------------------------
------------------------------------------------------------
------------------------------------------------------------
------------------------------------------------------------
------------------------------------------------------------
------------------------------------------------------------
-------------------IL-TVRTT--R----------------GREK----------
--------TVVN-----------------SM-----------------------------
RSK-V-------------------------------------------------------
---------------------------------------------K-------S-----R
---N----------L----DIRAVLAP--------D-----D----LK------------
--------G--YIFVE-G-NK-Q--------DVKDIV-----------------S--DLR
--N-A------RG-----V---------I---------D---------QE---------I
GL-DQ-IEKYLS
>LNJC01000003-1_22_21083_21541_-1_ID=3_22;partial=00;start_type=ATG;rbs_motif=GGAG/GAGG;rbs_spacer=5-10bp;gc_cont=0-368
------------------------------------------------------------
------------------------------------------------------------
------------------------------------------------------------
------------------------------------------------------------
------------------------------------------------------------
------------------------------------------------------------
------------------------------------------------------------
------------------------------------------------------------
---------D-D--D-N-PIF-ALKVA--V----------------NQEK----------
--------NVAK-----------------MI-----------------------------
EGK-V-------------------------------------------------------
---------------------------------------------K-------T-----N
---N----------L----KVYAVLAP--------E-----T----LK------------
--------G--YVFIE-A-SD-K-G------AVEEAI-----------------Q--GLR
--N-V------RG-----I---------L---------E---------GK---------I
AF-DE-ISHFLE
>LUCB01000002-1_81_71586_72068_-1_ID=18_81;partial=00;start_type=TTG;rbs_motif=None;rbs_spacer=None;gc_cont=0-516
------------------------------------------------------------
------------------------------------------------------------
------------------------------------------------------------
------------------------------------------------------------
------------------------------------------------------------
------------------------------------------------------------
------------------------------------------------------------
------------------------------------------------------------
----------------S-RIY-AVKTT--V----------------GQEK----------
--------QVLE-----------------ML-----------------------------
ERR-V-------------------------------------------------------
-----------------------------K-A-------------K-------G-----Y
---T----------S----SIKAVMWS--------K-----D----LK------------
--------G--YILVE-A-DN-P-A------LIDELI-----------------Q--GLR
--H-V------KG-----R---------V---------S---------GF---------V
NP-SE-VDRYL-
>LUCA01000008-1_26_15836_16276_1_ID=17_26;partial=00;start_type=ATG;rbs_motif=None;rbs_spacer=None;gc_cont=0-651
------------------------------------------------------------
------------------------------------------------------------
------------------------------------------------------------
------------------------------------------------------------
------------------------------------------------------------
------------------------------------------------------------
------------------------------------------------------------
------------------------------------------------------------
-------------------LY-AVKVT--V----------------GQER----------
--------NVAM-----------------ML-----------------------------
ADR-A-------------------------------------------------------
---------------------------------------------E-------V-----E
---E----------M----PIAAILAP--------R-----G----LR------------
--------G--YIIVE-A-AM-P-H------TVDELI-----------------R--GMR
--H-V------RG-----R---------V---------P---------GV---------V
SS-EE-VDHYLE
>LUCE01000007-1_35_32642_33118_-1_ID=19_35;partial=00;start_type=ATG;rbs_motif=GGAGG;rbs_spacer=5-10bp;gc_cont=0-509
------------------------------------------------------------
------------------------------------------------------------
------------------------------------------------------------
------------------------------------------------------------
------------------------------------------------------------
------------------------------------------------------------
------------------------------------------------------------
---------------------------------------------------------KP-
-----T---P----S-T-SVF-AIRTT--A----------------GQEK----------
--------NVAN-----------------LI-----------------------------
ANR-V-------------------------------------------------------
---------------------------------------------E-------A-----N
---N----------L----PIKAILVP--------E-----V----LK------------
--------G--YIFVE-A-DG-P-H------FVEEAI-----------------A--GIK
--H-V------RS-----R---------V---------K---------GV---------V
SF-SE-VERY--
>LSSH01000045-1_2_254_1165_1_ID=45_2;partial=00;start_type=ATG;rbs_motif=GGAG/GAGG;rbs_spacer=5-10bp;gc_cont=0-568
------------------------------------------------------------
------------------------------------------------------------
------------------------------------------------------------
------------------------------------------------------------
------------------------------------------------------------
------------------------------------------------------------
------------------------------------------------------------
---------------------S-----------DPAL--SDS-L----------T--TR-
-----T---T-A--R-H-SML-AVKTQ--I----------------GHER----------
--------SVAD-----------------TL-----------------------------
AAR-A-------------------------------------------------------
-----------------------------------------------------------E
---N----------I----GVHSIICP--------A-----P----LR------------
--------G--YVIVE-A-MN-T-D------RLAEVV-----------------K--GIR
--R-A------RG-----I---------V---------Q---------GE---------M
DF-NE-IEHYLT
>LSSG01000014-1_7_6649_7167_1_ID=14_7;partial=00;start_type=ATG;rbs_motif=GGA/GAG/AGG;rbs_spacer=5-10bp;gc_cont=0-333
------------------------------------------------------------
------------------------------------------------------------
------------------------------------------------------------
------------------------------------------------------------
------------------------------------------------------------
------------------------------------------------------------
------------------------------------------------------------
------------------------------------------------------------
---------Q-E--D-T-KIF-TIKTQ--V----------------GKEQ----------
--------NTAD-----------------LI-----------------------------
NSR-A-------------------------------------------------------
---------------------------------------------G-------K-----S
---K----------I----KIPSILVT--------P-----E----LR------------
--------G--YIFLE-S-YD-K-E------RIRDMI-----------------K--TVS
--Y-A------RN-----M---------L---------E---------GD---------I
PI-DQ-IKHFL-
>MAGV01000062-1_3_524_1078_1_ID=59_3;partial=00;start_type=TTG;rbs_motif=AGxAGG/AGGxGG;rbs_spacer=5-10bp;gc_cont=0-560
------------------------------------------------------------
------------------------------------------------------------
------------------------------------------------------------
------------------------------------------------------------
------------------------------------------------------------
------------------------------------------------------------
------------------------------------------------------------
------------------------------------------------------------
--------------S-T-RIF-AIRTT--A----------------GQEE----------
--------NVAL-----------------LI-----------------------------
ERR-A-------------------------------------------------------
---------------------------------------------K-------S-----K
---N----------I----PVMAIVSP--------Q-----D----VR------------
--------G--YVFIE-A-SG-P-N------VVNLAI-----------------E--DVK
--H-I------KG-----C---------I---------P---------GK---------V
EF-DD-LLR---
>MAGU01000079-1_12_11960_12520_-1_ID=75_12;partial=00;start_type=ATG;rbs_motif=AGxAGG/AGGxGG;rbs_spacer=5-10bp;gc_cont=0-551
------------------------------------------------------------
------------------------------------------------------------
------------------------------------------------------------
------------------------------------------------------------
------------------------------------------------------------
------------------------------------------------------------
------------------------------------------------------------
------------------------------------------------------------
---------T-S--S-A-RIF-AIRTT--A----------------GQES----------
--------NVAL-----------------LI-----------------------------
ERR-C-------------------------------------------------------
---------------------------------------------N-------A-----K
---M----------I----PIKAIVAP--------Q-----D----VR------------
--------G--YVFLE-A-SG-P-N------IINIAI-----------------E--DVK
--H-I------KG-----W---------V---------T---------GK---------V
EF-ND-ILKFI-
>MCBE01000266-1_10_7483_8001_1_ID=266_10;partial=00;start_type=ATG;rbs_motif=None;rbs_spacer=None;gc_cont=0-416
------------------------------------------------------------
------------------------------------------------------------
------------------------------------------------------------
------------------------------------------------------------
------------------------------------------------------------
------------------------------------------------------------
------------------------------------------------------------
------------------------------------------------------------
-----E---T-E--K-P-NIY-AVKTT--T----------------GQER----------
--------IVAE-----------------IM-----------------------------
YKQ-ARDIg---------------------------------------------------
----------------------------kQ-D-------------D-------D-----E
---R----------E----PVYSIFYT--------T-----G----LK------------
--------G--YILVE-A-DN-P-G------AVEELA-----------------R--NVP
--K-T------RG-----L---------I---------LrvkgdinsaGT---------I
PL-KD-LEKT--
>CP012986-1_281_234361_234795_-1_ID=1_281;partial=00;start_type=ATG;rbs_motif=None;rbs_spacer=None;gc_cont=0-444
------------------------------------------------------------
------------------------------------------------------------
------------------------------------------------------------
------------------------------------------------------------
------------------------------------------------------------
------------------------------------------------------------
------------------------------------------------------------
------------------------------------------------------------
-------------------IM-TARTT--R----------------GREK----------
--------TAIN-----------------AS-----------------------------
RSQ-I-------------------------------------------------------
---------------------------------------------K-------T-----S
---D----------L----DIKAVFHP--------E-----D----LR------------
--------G--YIFIE-G-S--E-Q------AIRDLA-----------------S--EVR
--N-I------NG-----V---------I---------D---------EE---------V
NV-SE-IEKYL-
>LYOS01000001-1_406_379187_379663_-1_ID=1_406;partial=00;start_type=ATG;rbs_motif=None;rbs_spacer=None;gc_cont=0-480
------------------------------------------------------------
------------------------------------------------------------
------------------------------------------------------------
------------------------------------------------------------
------------------------------------------------------------
------------------------------------------------------------
------------------------------------------------------------
------------------------------------------------------------
-----E---V-A--E-A-EIY-AVKTT--V----------------NQER----------
--------TVAR-----------------MI-----------------------------
EAF-V-------------------------------------------------------
---------------------------------------------E-------K-----N
---K----------G----DVRAIFAP--------D-----E----LK------------
--------G--YILVE-T-TN-P-D------LIDQAI-----------------Q--TIP
--Y-A------RT-----R---------I---------A---------GS---------S
DI-SE-VEHFLT
>MEZD01000018-1_46_40368_40841_1_ID=18_46;partial=00;start_type=ATG;rbs_motif=GGAG/GAGG;rbs_spacer=5-10bp;gc_cont=0-422
------------------------------------------------------------
------------------------------------------------------------
------------------------------------------------------------
------------------------------------------------------------
------------------------------------------------------------
------------------------------------------------------------
------------------------------------------------------------
------------------------------------------------------------
-------------------IF-SIRTT--G----------------GQER----------
--------TVAE-----------------VL-----------------------------
TSK-A-------------------------------------------------------
---------------------------------------------G-------M-----K
---K----------L----PVFAVMVS--------E-----A----IK------------
--------G--YIFVE-A-SG-P-H------TVDEAM-----------------S--GIK
--H-A------RA-----K---------T---------K---------GS---------A
PL-SA-VERF--
>MFRS01000004-1_64_51553_51999_-1_ID=4_64;partial=00;start_type=ATG;rbs_motif=None;rbs_spacer=None;gc_cont=0-539
------------------------------------------------------------
------------------------------------------------------------
------------------------------------------------------------
------------------------------------------------------------
------------------------------------------------------------
------------------------------------------------------------
------------------------------------------------------------
------------------------------------------------------------
-------------------IY-SVKTI--I----------------GREN----------
--------VVIE-----------------AI-----------------------------
ANK-A-------------------------------------------------------
---------------------------------------------K-------V-----T
---S----------L----PIKAIVHP--------E-----E----IK------------
--------G--YIFVE-A-EL---K------DVEAAI-----------------R--DIP
--H-A------RG-----I---------I---------R---------TP---------L
PV-EE-LKKFLK
>MGVZ01000029-1_21_21001_21933_1_ID=29_21;partial=00;start_type=ATG;rbs_motif=AGG;rbs_spacer=7bp;gc_cont=0-663
------------------------------------------------------------
------------------------------------------------------------
------------------------------------------------------------
------------------------------------------------------------
------------------------------------------------------------
------------------------------------------------------------
------------------------------------------------------------
------------------------------------------------------T--LS-
-----F---T-A--R-Q-AVV-AVKSS--I----------------GHER----------
--------AVAD-----------------SI-----------------------------
FAR-A-------------------------------------------------------
---------------------------------------------K-------A-----K
---D----------L----GIFAILAP--------A-----N----LR------------
--------G--YVFVE-S-MN-P-D------RLEELV-----------------R--GVR
--R-A------RG-----V---------V---------K---------------------
------------
>MGWD01000025-1_66_72333_73289_-1_ID=25_66;partial=00;start_type=ATG;rbs_motif=GGTGG;rbs_spacer=9bp;gc_cont=0-672
------------------------------------------------------------
------------------------------------------------------------
------------------------------------------------------------
------------------------------------------------------------
------------------------------------------------------------
------------------------------------------------------------
------------------------------------------------------------
----------------------------------------------------------S-
-----F---A-G--R-Q-AVV-AVKSS--I----------------GHER----------
--------TVAD-----------------AI-----------------------------
YAR-A-------------------------------------------------------
---------------------------------------------K-------A-----K
---D----------L----GVFAVLAP--------A-----N----LR------------
--------G--YVFVE-S-MN-P-D------RLEEIV-----------------R--GIR
--R-A------RG-----V---------V---------K---------------------
------------
>ATMD01000001-1_490_508210_509025_-1_ID=1_490;partial=00;start_type=ATG;rbs_motif=None;rbs_spacer=None;gc_cont=0-446
------------------------------------------------------------
-----------------Els----------------------ldiHEQ-K---EEIew--
--------------------------flIEEQK-------R-----GKQ-----Vai---
------------------------------------------------------------
----spkN-Q---DLL---------K---I-----QYK---LKP----KS--NEvhsls-
------------------------------------------------------------
---------------------------------vetpkgG-------------Eigdy--
-----------------atviL-----------KSDG--NSS-N----------L--FS-
-----I---K-V--K-Q-TII-VVKTT--I----------------GQEI----------
--------KIAR-----------------DI-----------------------------
GLK-A-------------------------------------------------------
-------------------------------K-------------I-------E-----K
---Q----------E----YIFSILVP--------P-----D----VK------------
--------G--YIFIE-T-LY-P-D------RTMGLL-----------------R--TVR
--G-A------RN-----M---------I---------A---------GE---------V
QL-SE-IENYL-
>MNWW01000043-1_10_5497_6066_-1_ID=20_10;partial=00;start_type=ATG;rbs_motif=GGA/GAG/AGG;rbs_spacer=5-10bp;gc_cont=0-558
------------------------------------------------------------
------------------------------------------------------------
------------------------------------------------------------
------------------------------------------------------------
------------------------------------------------------------
------------------------------------------------------------
------------------------------------------------------------
----------------------------------EIV--AQE-G----------P--K--
-----------P--D-T-EIF-SLRTT--A----------------NRED----------
--------QVMD-----------------FV-----------------------------
VSN-V-------------------------------------------------------
---------------------------------------------S-------R-----K
---K----------M----AVFSIIRP--------H-----G----MR------------
--------G--YIFIE-A-AS-K-V------DAEQAC-----------------Y--DVP
--Y-A------RG-----I---------L---------A---------KP---------V
EY-KE-IEYMLE
>MNVG01000017-1_27_33960_34388_1_ID=34_27;partial=00;start_type=ATG;rbs_motif=AGGA/GGAG/GAGG;rbs_spacer=11-12bp;gc_cont=0-478
------------------------------------------------------------
------------------------------------------------------------
------------------------------------------------------------
------------------------------------------------------------
------------------------------------------------------------
------------------------------------------------------------
------------------------------------------------------------
------------------------------------------------------------
-------------------LY-TYRVT--A----------------GQES----------
--------IVAD-----------------LL-----------------------------
YKK-I-------------------------------------------------------
---------------------------------------------V-------K-----S
---G----------A----PIKAIVVS--------P-----R----LR------------
--------G--YLMAE-S-DD-D-I------AAKQII-----------------A--NVP
--H-V------KG-----T---------L---------H---------RT---------M
PV-SE-IKELLE
>MNVZ01000007-1_29_18027_18491_1_ID=18_29;partial=00;start_type=ATG;rbs_motif=GGAG/GAGG;rbs_spacer=5-10bp;gc_cont=0-376
------------------------------------------------------------
------------------------------------------------------------
------------------------------------------------------------
------------------------------------------------------------
------------------------------------------------------------
------------------------------------------------------------
------------------------------------------------------------
------------------------------------------------------------
------------------AIY-IVKVT--T----------------NKEA----------
--------KALE-----------------MI-----------------------------
ADK-A-------------------------------------------------------
---------------------------------------------R-------K-----K
---N----------L----EIYSIVNP--------H-----G----LR------------
--------G--YIIVE-A-LD-K-D------SVEEAA-----------------Y--NLP
--Y-V------KG-----I---------L---------P---------KV---------I
TY-DE-IKNML-
>MIYU01000019-1_45_49327_49854_-1_ID=19_45;partial=00;start_type=ATG;rbs_motif=GGAG/GAGG;rbs_spacer=5-10bp;gc_cont=0-396
------------------------------------------------------------
------------------------------------------------------------
------------------------------------------------------------
------------------------------------------------------------
------------------------------------------------------------
------------------------------------------------------------
------------------------------------------------------------
------------------------------------------------------------
---------K-P--E-T-QIY-TMKTQ--L----------------GHER----------
--------TVGE-----------------KL-----------------------------
GDR-I-------------------------------------------------------
---------------------------------------------R-------R-----S
---G----------A----PVYSILAP--------S-----K----LR------------
--------G--YLFVE-A-EH-P-E------VLRDQL-----------------K--GLT
--Y-A------RG-----L---------V---------M---------K-----------
------------
>MDVS01000060-1_34_33367_33840_1_ID=60_34;partial=00;start_type=ATG;rbs_motif=GGA/GAG/AGG;rbs_spacer=5-10bp;gc_cont=0-346
------------------------------------------------------------
------------------------------------------------------------
------------------------------------------------------------
------------------------------------------------------------
------------------------------------------------------------
------------------------------------------------------------
------------------------------------------------------------
------------------------------------------------------------
------------------AIW-IVRVK--N----------------GRER----------
--------DAAL-----------------LL-----------------------------
KNK-S-------------------------------------------------------
---------------------------------------------E-------H-----H
---N----------L----RIQSILVV--------D-----N----LK------------
--------G--YLFCE-G-RK---H------DVEVGV-----------------K--EII
--T-F------AG-----K---------V---------I---------GK---------V
TI-DQ-LDQH--
>MBAA01000130-1_10_7882_8751_-1_ID=143_10;partial=00;start_type=ATG;rbs_motif=AGGA;rbs_spacer=5-10bp;gc_cont=0-478
------------------------------------------------------------
------------------------------------------------------------
------------------------------------------------------------
------------------------------------------------------------
------------------------------------------------------------
------------------------------------------------------------
------------------------------------------------------------
------------------------------------------------------------
----------------T-TLF-AVRTT--I----------------GQEK----------
--------SVAN-----------------MI-----------------------------
FGR-L-------------------------------------------------------
-------------------------------R-------------L-------R-----D
---P----------V---pDIKAILVA--------E-----Q----LR------------
--------G--YVFIE-A-IQ-Q-N------DVQESI-----------------S--GIR
--H-V------KG-----K---------I---------V---------GS---------I
KL-TD-LAHVIT
>MDVT01000007-1_442_447446_447937_1_ID=7_442;partial=00;start_type=ATG;rbs_motif=GGAG/GAGG;rbs_spacer=5-10bp;gc_cont=0-413
------------------------------------------------------------
------------------------------------------------------------
------------------------------------------------------------
------------------------------------------------------------
------------------------------------------------------------
------------------------------------------------------------
------------------------------------------------------------
------------------------------------------------------------
---------K-E--K-T-TIY-AVRTI--I----------------GQES----------
--------SVAE-----------------II-----------------------------
DTK-A-------------------------------------------------------
---------------------------------------------K-------T-----M
---G----------I----TIPAILYS--------E-----A----LK------------
--------G--YVFIE-A-KD-Q-E------QVDNII-----------------T--GIP
--H-V------RG-----K---------S---------L---------GK---------V
DI-KE-IEHVL-
>MDVR01000093-1_4_2276_2767_-1_ID=93_4;partial=00;start_type=ATG;rbs_motif=GGA/GAG/AGG;rbs_spacer=5-10bp;gc_cont=0-352
------------------------------------------------------------
------------------------------------------------------------
------------------------------------------------------------
------------------------------------------------------------
------------------------------------------------------------
------------------------------------------------------------
------------------------------------------------------------
------------------------------------------------------------
----------------T-SIF-TFRTK--M----------------GQEK----------
--------SLAR-----------------LS-----------------------------
QIK-A-------------------------------------------------------
---------------------------------------------S-------K-----E
---D----------S----GIYAILIP--------D-----T----LK------------
--------G--YCFIE-G-ES-Q-I------KIEATV-----------------S--QIK
--V-I------SGr---aV---------G---------N---------RE---------V
PI-EE-LGDFL-
>MTMJ01000029-1_10_6577_7032_1_ID=14_10;partial=00;start_type=ATG;rbs_motif=GGA/GAG/AGG;rbs_spacer=5-10bp;gc_cont=0-417
------------------------------------------------------------
------------------------------------------------------------
------------------------------------------------------------
------------------------------------------------------------
------------------------------------------------------------
------------------------------------------------------------
------------------------------------------------------------
------------------------------------------------------------
----------------S-KFY-ALKTT--A----------------NQER----------
--------VVAN-----------------LM-----------------------------
EMA-V-------------------------------------------------------
---------------------------------------------R-------K-----Y
---K----------L----NIFSILAP--------K-----E----LR------------
--------G--YIIVE-S-EG-M-D------DILRGI-----------------R--GLP
--H-I------KG-----V---------V---------K---------GE---------T
SF-SE-VEHFL-
>MTMT01000024-1_15_10898_11353_-1_ID=55_15;partial=00;start_type=ATG;rbs_motif=AGGTG;rbs_spacer=5bp;gc_cont=0-401
------------------------------------------------------------
------------------------------------------------------------
------------------------------------------------------------
------------------------------------------------------------
------------------------------------------------------------
------------------------------------------------------------
------------------------------------------------------------
------------------------------------------------------------
----------------S-KFF-LLKTT--A----------------NQEK----------
--------VVAN-----------------LM-----------------------------
EMA-V-------------------------------------------------------
---------------------------------------------K-------K-----Y
---Q----------L----SVYSIMSP--------K-----E----VK------------
--------G--YIFVE-A-ER-M-E------DLLKAI-----------------R--GVP
--H-V------KG-----V---------V---------K---------GE---------V
GF-HE-IEHFL-
>MTND01000009-1_63_47060_47509_-1_ID=5_63;partial=00;start_type=ATG;rbs_motif=None;rbs_spacer=None;gc_cont=0-416
------------------------------------------------------------
------------------------------------------------------------
------------------------------------------------------------
------------------------------------------------------------
------------------------------------------------------------
------------------------------------------------------------
------------------------------------------------------------
------------------------------------------------------------
------------------SFF-AVKTT--V----------------NQEK----------
--------AVAN-----------------LM-----------------------------
ELA-V-------------------------------------------------------
---------------------------------------------R-------K-----D
---D----------L----RIYSILAP--------R-----E----LR------------
--------G--YVLVE-A-ET-S-D------DVERAI-----------------R--GIP
--H-A------RG-----L---------I---------K---------GE---------T
SF-EE-VEHFLT
>MTMF01000001-1_111_97573_98043_-1_ID=1_111;partial=00;start_type=ATG;rbs_motif=None;rbs_spacer=None;gc_cont=0-412
------------------------------------------------------------
------------------------------------------------------------
------------------------------------------------------------
------------------------------------------------------------
------------------------------------------------------------
------------------------------------------------------------
------------------------------------------------------------
------------------------------------------------------------
--------------E-T-KIY-AVRTT--I----------------GRER----------
--------SVAD-----------------MI-----------------------------
TAR-T-------------------------------------------------------
---------------------------------------------E-------K-----E
---N----------F----EIQSVLVP--------H-----D----IR------------
--------G--YILVE-A-VN-K-T------EIEKSL-----------------H--GVS
--H-A------RG-----V---------V---------E---------GE---------I
DL-SE-IEKFFE
>MTNE01000151-1_53_37812_38264_1_ID=1_53;partial=00;start_type=ATG;rbs_motif=AGG;rbs_spacer=9bp;gc_cont=0-411
------------------------------------------------------------
------------------------------------------------------------
------------------------------------------------------------
------------------------------------------------------------
------------------------------------------------------------
------------------------------------------------------------
------------------------------------------------------------
------------------------------------------------------------
------------------RYF-AVKTT--X----------------NQER----------
--------VVAN-----------------LM-----------------------------
EMS-I-------------------------------------------------------
---------------------------------------------K-------K-----Y
---N----------L----GVHSILSP--------K-----E----LR------------
--------G--YVIVE-A-ES-M-D------ELLKAI-----------------R--GLP
--H-V------KG-----V---------V---------K---------GE---------I
SF-SE-IEHFLT
>MTNG01000154-1_4_1273_2127_-1_ID=141_4;partial=00;start_type=ATG;rbs_motif=GGTG;rbs_spacer=8bp;gc_cont=0-600
------------------------------------------------------------
------------------------------------------------------------
------------------------------------------------------------
------------------------------------------------------------
------------------------------------------------------------
------------------------------------------------------------
------------------------------------------------------------
---------------------------------NPAI--SAE-T----------R--VT-
-----V---T-V--R-Q-SVV-AVKTT--I----------------GQEI----------
--------PVAV-----------------SI-----------------------------
GEK-A-------------------------------------------------------
-----------------------------K-V-------------R-------G-----F
---E----------D----DIFSILVP--------H-----D----IK------------
--------G--YVFVE-T-VH-P-D------KVLSII-----------------R--GMR
--A-A------KG-----M---------V---------H---------GN---------M
QV-EE-VEKYLT
>MVPZ01000099-1_28_26884_27747_1_ID=99_28;partial=00;start_type=ATG;rbs_motif=AGGAGG;rbs_spacer=5-10bp;gc_cont=0-626
------------------------------------------------------------
------------------------------------------------------------
------------------------------------------------------------
------------------------------------------------------------
------------------------------------------------------------
------------------------------------------------------------
------------------------------------------------------------
------------------------------------------------------------
-----------T--M-Q-SIL-ILKTS--I----------------GHER----------
--------AVVD-----------------GV-----------------------------
AGK-A-------------------------------------------------------
-------------------------------K-------------T-------G-----G
---D----------K----GIFALLAP--------G-----K----LE------------
--------G--YVFME-A-MN-T-D------LVRETC-----------------R--GVR
--K-A------KG-----L---------V---------D---------GE---------T
KL-SE-IEHFLT
>MVRA01000191-1_4_4096_4596_1_ID=191_4;partial=00;start_type=ATG;rbs_motif=GGA/GAG/AGG;rbs_spacer=5-10bp;gc_cont=0-643
------------------------------------------------------------
------------------------------------------------------------
------------------------------------------------------------
------------------------------------------------------------
------------------------------------------------------------
------------------------------------------------------------
------------------------------------------------------------
---------------------------------------------------------VQ-
-----E---T-P--K-S-AIY-AVKTT--A----------------NQER----------
--------SVAN-----------------MI-----------------------------
AMV-T-------------------------------------------------------
---------------------------------------------R-------K-----E
---Q----------L----DIRSVLVP--------E-----E----LK------------
--------G--YVLVE-S-PM-L-E------IVEQAI-----------------T--NIP
--H-A------KA-----V---------V---------R---------GA---------S
SI-AE-VQHFL-
>MVRC01000003-1_1_49_903_-1_ID=3_1;partial=00;start_type=ATG;rbs_motif=GGAG/GAGG;rbs_spacer=5-10bp;gc_cont=0-596
------------------------------------------------------------
------------------------------------------------------------
------------------------------------------------------------
------------------------------------------------------------
------------------------------------------------------------
------------------------------------------------------------
------------------------------------------------------------
---------------------------------------------------------FS-
-----A---V-A--K-Q-SIM-ILKTS--I----------------GHER----------
--------NVAD-----------------GV-----------------------------
ASK-V-------------------------------------------------------
---------------------------------------------K-------D-----G
---K----------T----GVFAMLSP--------E-----K----LD------------
--------G--YVIVE-G-MN-T-D------LVHETV-----------------R--GVR
--K-S------KG-----L---------V---------E---------GE---------T
KF-SE-IEHFLT
>NHFS02000030-1_15_14754_15671_-1_ID=56_15;partial=00;start_type=ATG;rbs_motif=3Base/5BMM;rbs_spacer=13-15bp;gc_cont=0-473
------------------------------------------------------------
------------------------------------------------------------
------------------------------------------------------------
------------------------------------------------------------
------------------------------------------------------------
------------------------------------------------------------
------------------------------------------------------------
------------------------------------------------------------
----------------S-FLY-IVKTA--I----------------GSEQ----------
--------RVAD-----------------EM-----------------------------
YAR-LHGS----------------------------------------------------
-------------------------------G-------------S-------L-----T
---S----------Lq--gEIFSVLHP--------N-----N----MR------------
--------G--YLFVE-S-SA-L-H------HVEKLI-----------------X-----
------------------------------------------------------------
------------
>NJEA01000002-1_4_1590_2033_-1_ID=9_4;partial=00;start_type=ATG;rbs_motif=None;rbs_spacer=None;gc_cont=0-300
------------------------------------------------------------
------------------------------------------------------------
------------------------------------------------------------
------------------------------------------------------------
------------------------------------------------------------
------------------------------------------------------------
------------------------------------------------------------
------------------------------------------------------------
-------------------IY-AIKTI--V----------------GRER----------
--------VTMK-----------------GI-----------------------------
KGR-V-------------------------------------------------------
---------------------------------------------I-------E-----E
---N----------L----DIKAIVHP--------E-----E----LK------------
--------G--YIFIE-G-E--I-D------EIEKAV-----------------A--NMP
--N-V------RG-----I---------I---------R---------KP---------I
SV-EE-IKKFL-
>NJDP01000029-1_14_7436_7906_1_ID=54_14;partial=00;start_type=TTG;rbs_motif=GGxGG;rbs_spacer=5-10bp;gc_cont=0-331
------------------------------------------------------------
------------------------------------------------------------
------------------------------------------------------------
------------------------------------------------------------
------------------------------------------------------------
------------------------------------------------------------
------------------------------------------------------------
------------------------------------------------------------
---------V-K--K-T-KYY-AIRTT--T----------------GREL----------
--------DVAL-----------------VM-----------------------------
ENR-LHSF----------------------------------------------------
-----------------------------R-R-------------N-------N-----E
---D----------L----GVVAIIIP--------P-----N----IR------------
--------G--YIFVE-S-SS-L-S------GVYQLM-----------------S--EIK
--Y-V------KT-----T---------Q---------P---------MN---------V
SS-EE-MERIV-
>NJED01000015-1_7_6173_6652_-1_ID=61_7;partial=00;start_type=ATG;rbs_motif=GGA/GAG/AGG;rbs_spacer=11-12bp;gc_cont=0-381
------------------------------------------------------------
------------------------------------------------------------
------------------------------------------------------------
------------------------------------------------------------
------------------------------------------------------------
------------------------------------------------------------
------------------------------------------------------------
------------------------------------------------------------
----------------S-RFY-AIRTT--A----------------GQEI----------
--------NVAI-----------------LV-----------------------------
YNR-V-------------------------------------------------------
---------------------------------------------K-------N-----G
---N----------I----GVKSVIVP--------P-----N----AK------------
--------G--YIIVE-A-QG-P-N------VIYSAI-----------------Q--DLK
--H-V------KG-----L---------V---------A---------GI---------F
SD-DD-IHRVL-
>NJDW01000014-1_15_10037_10483_-1_ID=5_15;partial=00;start_type=ATG;rbs_motif=TTATT;rbs_spacer=15bp;gc_cont=0-347
------------------------------------------------------------
------------------------------------------------------------
------------------------------------------------------------
------------------------------------------------------------
------------------------------------------------------------
------------------------------------------------------------
------------------------------------------------------------
------------------------------------------------------------
------------------MIF-AVKVI--T----------------NKES----------
--------QAAE-----------------FI-----------------------------
AER-A-------------------------------------------------------
---------------------------------------------K-------K-----K
---N----------L----NIFSVTQA--------P-----G----LR------------
--------G--YVFVE-S-TD-S-E------TVKEAI-----------------T--KLP
--Y-V------KG-----M---------L---------T---------KK---------L
SY-ED-IEPVV-
>NJEL02000069-1_4_2053_2529_-1_ID=34_4;partial=00;start_type=ATG;rbs_motif=GGAG/GAGG;rbs_spacer=5-10bp;gc_cont=0-488
------------------------------------------------------------
------------------------------------------------------------
------------------------------------------------------------
------------------------------------------------------------
------------------------------------------------------------
------------------------------------------------------------
------------------------------------------------------------
------------------------------------------------------------
-----D---S-E--E-T-CIF-VVKTT--A----------------NQER----------
--------SVAG-----------------LL-----------------------------
AQV-A-------------------------------------------------------
---------------------------------------------S-------K-----N
---G----------L----DLRAILVP--------D-----E----LK------------
--------G--YVLVE-A-VV-P-E------VVDQAV-----------------Q--KVP
--H-A------RT-----M---------V---------R---------GR---------S
SF-TE-VEHFLT
>NJDG01000028-1_6_3308_3838_-1_ID=35_6;partial=00;start_type=ATG;rbs_motif=None;rbs_spacer=None;gc_cont=0-356
------------------------------------------------------------
------------------------------------------------------------
------------------------------------------------------------
------------------------------------------------------------
------------------------------------------------------------
------------------------------------------------------------
------------------------------------------------------------
------------------------------------------------------------
-----------P--E-T-KIF-TIKTQ--V----------------GKEQ----------
--------NAAD-----------------LL-----------------------------
NSR-A-------------------------------------------------------
---------------------------------------------E-------N-----S
---E----------F----EYPSILST--------P-----D----LR------------
--------G--YIFIE-G-YD-R-E------RLKDVI-----------------K--TIS
--Y-A------RT-----V---------L---------D---------GD---------I
PI-DQ-IEHFL-
>NJEJ01000044-1_5_1969_2418_1_ID=87_5;partial=00;start_type=TTG;rbs_motif=GGxGG;rbs_spacer=5-10bp;gc_cont=0-591
------------------------------------------------------------
------------------------------------------------------------
------------------------------------------------------------
------------------------------------------------------------
------------------------------------------------------------
------------------------------------------------------------
------------------------------------------------------------
------------------------------------------------------------
-------------------VY-AVRTT--A----------------GQEK----------
--------NVAR-----------------LI-----------------------------
AMN-A-------------------------------------------------------
---------------------------------------------K-------A-----Y
---G----------I----PIKAIVAP--------E-----A----LK------------
--------G--YIFIE-A-DG-P-H------IVDKAI-----------------M--GMR
--H-V------RS-----R---------V---------P---------GV---------V
AM-ED-LERFL-
>NJEE01000002-1_44_25482_25955_1_ID=108_44;partial=00;start_type=ATG;rbs_motif=GGxGG;rbs_spacer=5-10bp;gc_cont=0-420
------------------------------------------------------------
------------------------------------------------------------
------------------------------------------------------------
------------------------------------------------------------
------------------------------------------------------------
------------------------------------------------------------
------------------------------------------------------------
----------------------------------------------------------E-
-----E---K-R--K-S-KVF-LVRTT--A----------------GQEK----------
--------NVAE-----------------LI-----------------------------
YAK-S-------------------------------------------------------
---------------------------------------------L-------A-----E
---E----------L----NILSVVAP--------E-----G----LR------------
--------G--YVFVE-A-YS-P-H------DVDEAI-----------------R--DVR
--H-A------RK-----R---------V---------P---------GI---------V
DM-KD-VLQYF-
>NJEF01000027-1_5_2651_3148_-1_ID=83_5;partial=00;start_type=GTG;rbs_motif=GGTG;rbs_spacer=7bp;gc_cont=0-486
------------------------------------------------------------
------------------------------------------------------------
------------------------------------------------------------
------------------------------------------------------------
------------------------------------------------------------
------------------------------------------------------------
------------------------------------------------------------
------------------------------------------------------------
------------------KYV-VLRTT--A----------------GQEV----------
--------NVAL-----------------ML-----------------------------
EAA-T-------------------------------------------------------
-------------------------------R-------------S-------E-----G
---S----------R----GLYAIVVP--------P-----D----IK------------
--------G--YIVIE-A-EG-L-H------VVHRLA-----------------R--DIK
--H-V------KG-----K---------A---------M---------GS---------L
MK-EE-VERLI-
>NJEK01000039-1_5_2694_3158_-1_ID=9_5;partial=00;start_type=ATG;rbs_motif=None;rbs_spacer=None;gc_cont=0-527
------------------------------------------------------------
------------------------------------------------------------
------------------------------------------------------------
------------------------------------------------------------
------------------------------------------------------------
------------------------------------------------------------
------------------------------------------------------------
------------------------------------------------------------
-----S---A-S--G-P-RFF-AVKVT--V----------------GQER----------
--------NVAR-----------------IV-----------------------------
DGR-I-------------------------------------------------------
---------------------------------------------T-------P-----D
---F----------K----GIYAILVL--------P-----D----IR------------
--------G--YIFIE-A-ES-K-E------KVSMIT-----------------Q--GIR
--H-V------KG-----R---------P---------I---------MV---------V
KK-DE-LM----
>NTJQ01000001-1_101_125586_126485_-1_ID=1_101;partial=00;start_type=ATG;rbs_motif=GGAG/GAGG;rbs_spacer=5-10bp;gc_cont=0-481
------------------------------------------------------------
------------------------------------------------------------
------------------------------------------------------------
------------------------------------------------------------
------------------------------------------------------------
------------------------------------------------------------
-----------------------------------------------------Gt-----
-------------------gaE-----------RFSI--PQI-D----------A--MY-
-----G---D-V--A-T-FLY-ILKTS--I----------------GQEE----------
--------NVAN-----------------EI-----------------------------
RAR-LSGT----------------------------------------------------
-----------------------------G-S------------lK-------D-----I
---Q----------D----EIFGVLVP--------G-----H----VR------------
--------G--YIFLE-A-SA-L-H------HVEKLIgms----------gmttT--RLK
--N-C------RK-----V---------L---------P---------------------
------------
>PCNA01000052-1_3_579_1052_1_ID=42_3;partial=00;start_type=TTG;rbs_motif=AGGAG;rbs_spacer=5-10bp;gc_cont=0-441
------------------------------------------------------------
------------------------------------------------------------
------------------------------------------------------------
------------------------------------------------------------
------------------------------------------------------------
------------------------------------------------------------
------------------------------------------------------------
------------------------------------------------------------
--------------S-T-SIF-VVRTT--A----------------GQEK----------
--------NVAD-----------------LV-----------------------------
SAR-V-------------------------------------------------------
---------------------------------------------E-------L-----K
---K----------I----PIKSILVP--------E-----S----LK------------
--------G--YIFLE-A-EG-P-H------YVEEAI-----------------A--GIK
--H-I------RS-----R---------V---------P---------GK---------V
DL-SE-VERY--
>DACJ01000055-1_6_3214_3687_-1_ID=26_6;partial=00;start_type=ATG;rbs_motif=None;rbs_spacer=None;gc_cont=0-515
------------------------------------------------------------
------------------------------------------------------------
------------------------------------------------------------
------------------------------------------------------------
------------------------------------------------------------
------------------------------------------------------------
------------------------------------------------------------
------------------------------------------------------------
----------------K-TIF-AVKTT--V----------------GQEK----------
--------NCAD-----------------MI-----------------------------
ANR-V-------------------------------------------------------
---------------------------------------------R-------K-----G
---Y----------G----RIYSILSP--------E-----T----LR------------
--------G--YILVE-A-QS-H-E------DVEIAT-----------------H--AVP
--H-V------KG-----V---------V---------N---------GS---------T
FV-AD-IDHFL-
>DADA01000019-1_6_4366_5034_-1_ID=40_6;partial=00;start_type=ATG;rbs_motif=None;rbs_spacer=None;gc_cont=0-496
--------------D--K-------------------T--E---E--SHD-----Q----
-----------------Dvg-----------------------leDRD-S---EPI----
---------------------------eNDQIN-------D-----NQH-----Tvk---
------------------------------------------------------------
-----ipE-----------------Q---A-----GTS---LEH----AQGAS-------
------------------------------------------------------------
---------------------------------------------A-----EvGs-----
--------------------pS-----------APVQ--AIQ-Q----------E--LP-
---------A-S--D-S-KFF-AIRTT--G----------------GQER----------
--------VVAS-----------------LL-----------------------------
QTR-V-------------------------------------------------------
---------------------------------------------N-------A-----K
---K----------L----GIRSIMVL--------D-----S----FK------------
--------G--YIIVE-A-PD-S-N------VAYEAL-----------------S--GIR
--H-V------RG-----Q---------I---------R---------GD---------L
PF-KD-IEGYL-
>DADI01000086-1_3_1650_2516_-1_ID=23_3;partial=00;start_type=ATG;rbs_motif=GGA/GAG/AGG;rbs_spacer=5-10bp;gc_cont=0-400
------------------------------------------------------------
------------------------------------------------------------
------------------------------------------------------------
------------------------------------------------------------
------------------------------------------------------------
------------------------------------------------------------
------------------------------------------------------------
------------------------------------------------------------
---------D-V--A-S-FLY-ILKTS--I----------------GQEQ----------
--------NVAR-----------------EI-----------------------------
QAR-LSGS----------------------------------------------------
-----------------------------G-S------------lM-------D-----I
---K----------D----EIYGVLSP--------N-----Y----MK------------
--------G--YIFVE-A-SA-F-H------HVEKLIgra----------gvstT--PIK
--N-C------RK-----V---------L---------D---------GE---------S
PL-ED-VLPY--
>DADP01000042-1_20_11799_12281_1_ID=25_20;partial=00;start_type=TTG;rbs_motif=None;rbs_spacer=None;gc_cont=0-375
------------------------------------------------------------
------------------------------------------------------------
------------------------------------------------------------
------------------------------------------------------------
------------------------------------------------------------
------------------------------------------------------------
------------------------------------------------------------
----------------------------------------------------------E-
-----S---K-E--A-T-SIY-AVKTT--A----------------GREL----------
--------DVAL-----------------IV-----------------------------
ERR-ILEA----------------------------------------------------
-----------------------------L-S-------------K-------G-----E
---S----------T----GVKSILVA--------P-----G----VR------------
--------G--YVFVE-T-SN-P-T------ELYRLL-----------------S--NIK
--Y-A------ST-----Q---------R---------I---------LK---------I
AL-SE-L-----
>DAEG01000019-1_42_40209_40652_-1_ID=79_42;partial=00;start_type=ATG;rbs_motif=None;rbs_spacer=None;gc_cont=0-511
------------------------------------------------------------
------------------------------------------------------------
------------------------------------------------------------
------------------------------------------------------------
------------------------------------------------------------
------------------------------------------------------------
------------------------------------------------------------
------------------------------------------------------------
-------------------IL-SVKTR--V----------------GREI----------
--------EVAD-----------------SI-----------------------------
RRR-A-------------------------------------------------------
-------------------------------E-------------E-------S-----S
---D----------S----DIYALLVP--------V-----G----IK------------
--------G--YIFVE-G-KD-R-N------AITSAI-----------------R--GLK
--Y-V------TG-----L---------I---------T---------TP---------V
PI-KE-LESS--
>DAEN01000037-1_8_4955_5428_1_ID=83_8;partial=00;start_type=ATG;rbs_motif=None;rbs_spacer=None;gc_cont=0-439
------------------------------------------------------------
------------------------------------------------------------
------------------------------------------------------------
------------------------------------------------------------
------------------------------------------------------------
------------------------------------------------------------
------------------------------------------------------------
------------------------------------------------------------
----------------S-RFF-AVKTT--G----------------GQEK----------
--------SVAS-----------------FV-----------------------------
ALR-L-------------------------------------------------------
---------------------------------------------Q-------Q-----K
---Q----------T----SIYSIVVL--------D-----N----MK------------
--------G--YVFVE-A-PN-A-Q------VVTESV-----------------S--GFK
--H-V------KG-----Q---------I---------P---------GI---------I
PF-ND-IEQFLT
>DAEQ01000002-1_262_255852_256676_-1_ID=3_262;partial=00;start_type=ATG;rbs_motif=GGAG/GAGG;rbs_spacer=5-10bp;gc_cont=0-556
------------------------------------------------------------
------------------------------------------------------------
------------------------------------------------------------
------------------------------------------------------------
------------------------------------------------------------
------------------------------------------------------------
------------------------------------------------------------
---------------------------------SEAG--AST-A----------E--FG-
-----A---I-A--K-Q-SIV-VLKTQ--I----------------DQEK----------
--------TVAD-----------------SL-----------------------------
LAK-A-------------------------------------------------------
---------------------------------------------D-------Q-----G
---E----------K----DIYAILSP--------I-----G----LR------------
--------G--YVFVE-G-MN-T-D------QMHEKA-----------------R--DIK
--K-A------RS-----F---------I---------D---------GE---------T
SI-EE-IGHYLT
>DAFH01000017-1_10_4528_5022_1_ID=96_10;partial=00;start_type=TTG;rbs_motif=None;rbs_spacer=None;gc_cont=0-558
------------------------------------------------------------
------------------------------------------------------------
------------------------------------------------------------
------------------------------------------------------------
------------------------------------------------------------
------------------------------------------------------------
------------------------------------------------------------
------------------------------------------------------------
-----Q---T-Q--K-S-SIY-AVRTT--S----------------GQER----------
--------TVVD-----------------LM-----------------------------
SSR-A-------------------------------------------------------
---------------------------------------------Q-------V-----K
---K----------L----PITAILAP--------E-----V----IK------------
--------G--YIFVE-A-TG-P-H------FVDEAI-----------------A--GTR
--H-A------RT-----R---------T---------K---------GV---------V
SI-QA-IERFL-
>DAGH01000001-1_89_110848_111732_-1_ID=9_89;partial=00;start_type=ATG;rbs_motif=None;rbs_spacer=None;gc_cont=0-523
------------------------------------------------------------
------------------------------------------------------------
------------------------------------------------------------
------------------------------------------------------------
------------------------------------------------------------
------------------------------------------------------------
------------------------------------------------------------
----------------------------------YSM--PRL-S----------E--LY-
-----G---D-V--A-S-FLY-ILKTS--I----------------GQEQ----------
--------NVAK-----------------EI-----------------------------
RAR-LSGT----------------------------------------------------
-----------------------------G-S------------lE-------D-----I
---Q----------D----EIFSVLQP--------Q-----H----MK------------
--------G--YVFVE-A-SA-K-H------HVEKVIgrt----------gmstT--PMK
--N-C------RK-----V---------L---------D---------GE---------S
PL-ED-VLP---
>DAHF01000103-1_23_18993_19451_-1_ID=94_23;partial=00;start_type=ATG;rbs_motif=None;rbs_spacer=None;gc_cont=0-392
------------------------------------------------------------
------------------------------------------------------------
------------------------------------------------------------
------------------------------------------------------------
------------------------------------------------------------
------------------------------------------------------------
------------------------------------------------------------
------------------------------------------------------------
-----------K--M-R-NYY-AVKVT--G----------------GQEI----------
--------NVAL-----------------ML-----------------------------
EER-I-------------------------------------------------------
---------------------------------------------K-------T-----N
---N----------L---sEIYSILVP--------H-----S----LK------------
--------G--YIVIE-A-GG-P-H------IVKLLI-----------------S--GIR
--N-V------KG-----V---------A---------Q---------GL---------L
NK-ND-VAKMI-
>DAHG01000060-1_20_17635_18096_-1_ID=11_20;partial=00;start_type=TTG;rbs_motif=GGA/GAG/AGG;rbs_spacer=5-10bp;gc_cont=0-444
------------------------------------------------------------
------------------------------------------------------------
------------------------------------------------------------
------------------------------------------------------------
------------------------------------------------------------
------------------------------------------------------------
------------------------------------------------------------
------------------------------------------------------------
------------------SIY-VLKTT--A----------------NQER----------
--------PVAN-----------------LI-----------------------------
EQV-V-------------------------------------------------------
---------------------------------------------K-------K-----E
---G----------Y----DIRSILVP--------D-----E----LK------------
--------G--YVLVE-S-SA-P-E------IVDQVI-----------------K--GIP
--H-A------KG-----M---------V---------K---------GS---------T
TL-AE-VEHFLT
>DAJR01000044-1_12_14924_15838_1_ID=39_12;partial=00;start_type=ATG;rbs_motif=GGAG/GAGG;rbs_spacer=5-10bp;gc_cont=0-574
------------------------------------------------------------
------------------------------------------------------------
------------------------------------------------------------
------------------------------------------------------------
------------------------------------------------------------
------------------------------------------------------------
------------------------------------------------------------
---------------------------------DPAM--SDS-L----------T--TR-
-----T---T-A--R-Q-SVL-AVKTQ--I----------------GHEK----------
--------TVAD-----------------TL-----------------------------
SVR-A-------------------------------------------------------
-----------------------------------------------------------Q
---D----------L----GVLSILSP--------A-----P----LR------------
--------G--YVLVE-A-MN-S-D------RLEEVV-----------------R--GIK
--R-A------RG-----I---------V---------G---------GE---------M
KL-EE-VEHYLT
>DAJQ01000019-1_78_74911_75384_1_ID=3_78;partial=00;start_type=ATG;rbs_motif=None;rbs_spacer=None;gc_cont=0-515
------------------------------------------------------------
------------------------------------------------------------
------------------------------------------------------------
------------------------------------------------------------
------------------------------------------------------------
------------------------------------------------------------
------------------------------------------------------------
------------------------------------------------------------
------------------HYY-AIKTT--S----------------KQER----------
--------AVAD-----------------SI-----------------------------
FRT-V-------------------------------------------------------
-----------------------------E-R-------------N-------D-----V
---D----------I----RVSSVIVP--------E-----E----LK------------
--------G--YVILE-S-PEgR-G------RIQELL-----------------E--SIP
--S-A------RA-----L---------V---------P---------GE---------T
KL-ED-IIHYLE
>DAJS01000002-1_48_37629_38120_-1_ID=30_48;partial=00;start_type=TTG;rbs_motif=GGGGTG;rbs_spacer=9bp;gc_cont=0-512
------------------------------------------------------------
------------------------------------------------------------
------------------------------------------------------------
------------------------------------------------------------
------------------------------------------------------------
------------------------------------------------------------
------------------------------------------------------------
------------------------------------------------------S--QE-
-----G---Q-K--P-S-RFY-VIYVV--G----------------GYEE----------
--------KIAL-----------------VL-----------------------------
GER-A-------------------------------------------------------
---------------------------------------------K-------T-----L
---K----------L----DVRSVVAS--------K-----D----LK------------
--------G--VVFVE-V-GN-V-N------DLYHLI-----------------R--GVR
--N-I------KR-----K---------R---------P---------LQ---------V
TI-DD-VLKL--
>DAFJ01000067-1_12_9768_10646_-1_ID=21_12;partial=00;start_type=TTG;rbs_motif=GGAG/GAGG;rbs_spacer=5-10bp;gc_cont=0-486
------------------------------------------------------------
------------------------------------------------------------
------------------------------------------------------------
------------------------------------------------------------
------------------------------------------------------------
------------------------------------------------------------
------------------------------------------------------------
-----------------------------------TI--PSL-V----------E--MY-
-----G---D-V--G-T-FLY-ILKTS--I----------------GQEA----------
--------NAAN-----------------EI-----------------------------
RAR-LSGT----------------------------------------------------
-----------------------------G-S-------------L-------A-----D
---T----------V---dEIHAVLQS--------D-----H----MR------------
--------G--YIFVE-A-SA-Q-H------HVEKIIgra----------gnrtT--PMK
--N-V------RK-----V---------L---------D---------GE---------A
PF-RD-I-----
>DAGG01000020-1_38_23235_23771_-1_ID=1_38;partial=00;start_type=ATG;rbs_motif=GGAG/GAGG;rbs_spacer=5-10bp;gc_cont=0-607
------------------------------------------------------------
------------------------------------------------------------
------------------------------------------------------------
------------------------------------------------------------
------------------------------------------------------------
------------------------------------------------------------
------------------------------------------------------------
---------------------------------------DTT-E----------A--RP-
-----E---V-P--P-T-HIF-ALRTT--A----------------NRED----------
--------QVLS-----------------FV-----------------------------
ASN-A-------------------------------------------------------
---------------------------------------------A-------R-----K
---K----------I----PISAVIAP--------H-----G----MR------------
--------G--YIFIE-S-PD-A-I------AAEQAA-----------------F--GVP
--Y-A------KG-----I---------L---------P---------AE---------I
QY-KE-IEHMLE
>DAGQ01000098-1_18_18842_19783_1_ID=100_18;partial=00;start_type=ATG;rbs_motif=GGA/GAG/AGG;rbs_spacer=5-10bp;gc_cont=0-379
------------------------------------------------------------
------------------------------------------------------------
------------------------------------------------------------
------------------------------------------------------------
------------------------------------------------------------
------------------------------------------------------------
------------------------------------------------------------
------------------------------------------------------------
-----G---D-V--A-S-CLY-IVKTA--I----------------GSEK----------
--------KVAQ-----------------EM-----------------------------
HAR-LSGT----------------------------------------------------
-----------------------------G-S-------------L-------Q-----T
---A----------L---gEIFSVLHP--------T-----Q----MR------------
--------G--YVFVE-A-SA-K-H------HVEKLIgrvggkdr-atrgvvttT--PL-
------------------------------------------------------------
------------
>DAGX01000005-1_562_586235_586711_-1_ID=6_562;partial=00;start_type=ATG;rbs_motif=None;rbs_spacer=None;gc_cont=0-608
------------------------------------------------------------
------------------------------------------------------------
------------------------------------------------------------
------------------------------------------------------------
------------------------------------------------------------
------------------------------------------------------------
------------------------------------------------------------
------------------------------------------------------------
----------------T-RVY-AVKTT--A----------------KQER----------
--------AVAD-----------------GI-----------------------------
YRA-VLH-----------------------------------------------------
-----------------------------------------------------D-----P
---S----------F----KVKAVVAP--------D-----E----LK------------
--------G--YVLVE-A-DE-P-H-----aRIAELI-----------------E--TVP
--S-A------RT-----V---------V---------P---------GE---------T
SL-AE-VGHYL-
>DAHB01000005-1_284_271659_272486_-1_ID=3_284;partial=00;start_type=ATG;rbs_motif=AGGAG;rbs_spacer=5-10bp;gc_cont=0-595
------------------------------------------------------------
------------------------------------------------------------
------------------------------------------------------------
------------------------------------------------------------
------------------------------------------------------------
------------------------------------------------------------
------------------------------------------------------------
------------------------------------------------------------
-----------A--I-Q-SVM-ILKTQ--M----------------DQER----------
--------SAAD-----------------SL-----------------------------
AAK-A-------------------------------------------------------
---------------------------------------------N-------L-----G
---E----------K----DIYAILSP--------A-----G----LR------------
--------G--YVFVE-G-MN-T-D------RLREKI-----------------R--DIR
--K-A------YS-----F---------I---------P---------GE---------T
SL-DE-INHYLT
>DAHY01000043-1_13_8895_9722_1_ID=13_13;partial=00;start_type=ATG;rbs_motif=AGGAG;rbs_spacer=5-10bp;gc_cont=0-501
------------------------------------------------------------
------------------------------------------------------------
------------------------------------------------------------
------------------------------------------------------------
------------------------------------------------------------
------------------------------------------------------------
------------------------------------------------------------
----------------------------------------DS-I----------V--FE-
-----A---S-A--K-Q-SIL-ILKTQ--M----------------DQER----------
--------SVAD-----------------SL-----------------------------
AAK-A-------------------------------------------------------
---------------------------------------------N-------I-----G
---E----------K----DLYAILAP--------A-----G----LR------------
--------G--YVFVE-G-MN-T-D------RLRERT-----------------R--DIR
--R-A------YS-----F---------I---------P---------GE---------T
SM-SE-IDHYLT
>DAJU01000008-1_97_89966_90406_1_ID=9_97;partial=00;start_type=ATG;rbs_motif=None;rbs_spacer=None;gc_cont=0-454
------------------------------------------------------------
------------------------------------------------------------
------------------------------------------------------------
------------------------------------------------------------
------------------------------------------------------------
------------------------------------------------------------
------------------------------------------------------------
------------------------------------------------------------
------------------RFY-AVKTA--G----------------GQEK----------
--------AVAQ-----------------LL-----------------------------
QAK-I-------------------------------------------------------
---------------------------------------------Q-------A-----R
---G----------I----KVYSILVI--------E-----K----MK------------
--------G--YVLLE-A-DN-P-A------IVSQLI-----------------M--DVK
--N-V------RQ-----M---------V---------P---------GI---------I
EL-QD-IKSMI-
>DAMC01000082-1_11_8302_8766_1_ID=4_11;partial=00;start_type=ATG;rbs_motif=None;rbs_spacer=None;gc_cont=0-396
------------------------------------------------------------
------------------------------------------------------------
------------------------------------------------------------
------------------------------------------------------------
------------------------------------------------------------
------------------------------------------------------------
------------------------------------------------------------
------------------------------------------------------------
---------E-I--K-T-HLF-AVKTT--G----------------GQEK----------
--------VVMN-----------------LL-----------------------------
QNK-I-------------------------------------------------------
---------------------------------------------N-------T-----G
---Q----------I----SLYSVLLV--------D-----N----LK------------
--------G--YIVVE-A-KD-A-S------AAFNSL-----------------Q--GIR
--H-I------RG-----Q---------L---------R---------GE---------M
EF-KD-IEGYL-
>DAOL01000069-1_38_27090_27746_1_ID=47_38;partial=00;start_type=ATG;rbs_motif=None;rbs_spacer=None;gc_cont=0-518
------------------------------------------------------------
------------------------------------------------------------
------------------------------------------------D-----------
------------------------------------------------------------
-------D-D---NQN---------S---I----eTKS---AEQ----RIETPQh-----
------------------------------------------------------------
--------------------------------------gEE---EE-------Ppskv--
----------------eatgpP-----------TSSP--AQP-Q----------L--AT-
-----P---A-S--D-S-KFF-AIRTT--G----------------GQER----------
--------VVAG-----------------QI-----------------------------
QVR-V-------------------------------------------------------
---------------------------------------------K-------A-----K
---K----------I----GIRSVMVL--------D-----S----FK------------
--------G--YIIVE-A-PD-S-N------VAYEAL-----------------A--SIR
--H-V------RG-----Q---------I---------R---------GD---------L
PF-KD-IEGYL-
>DAOM01000111-1_27_18294_18884_1_ID=292_27;partial=00;start_type=ATG;rbs_motif=None;rbs_spacer=None;gc_cont=0-396
------------------------------------------------------------
------------------------------------------------------------
------------------------------------------------------------
------------------------------------------------------------
------------------------------------------------------------
------------------------------------------------------------
------------------------------------------------------------
------------------------------------T--QEP-A----------T--RP-
-----G-----L--D-A-KFF-AIRIT--G----------------GQEN----------
--------IVAN-----------------II-----------------------------
QNR-I-------------------------------------------------------
---------------------------------------------N-------A-----K
---K----------I----GIISILIL--------E-----N----FK------------
--------G--YIIVE-A-PD-S-N------IAYEAL-----------------A--GVR
--H-V------RG-----Q---------I---------R---------GE---------L
PF-KD-IEGYL-
>DAPE01000004-1_62_58478_58954_-1_ID=4_62;partial=00;start_type=ATG;rbs_motif=None;rbs_spacer=None;gc_cont=0-346
------------------------------------------------------------
------------------------------------------------------------
------------------------------------------------------------
------------------------------------------------------------
------------------------------------------------------------
------------------------------------------------------------
------------------------------------------------------------
------------------------------------------------------------
---------N-E--E-S-HFF-IIRVT--I----------------GREM----------
--------QALE-----------------RL-----------------------------
QSQ-L-------------------------------------------------------
-----------------------------------------------------A-----R
---V----------N----GIYSIVKP--------Y-----S----LK------------
--------G--YIIVE-A-DS-R-E------SISNLI-----------------Y--NIK
--H-I------RG-----I---------M---------N---------KE---------L
SK-DE-------
>DAQA01000031-1_40_43278_43733_-1_ID=12_40;partial=00;start_type=GTG;rbs_motif=None;rbs_spacer=None;gc_cont=0-436
------------------------------------------------------------
------------------------------------------------------------
------------------------------------------------------------
------------------------------------------------------------
------------------------------------------------------------
------------------------------------------------------------
------------------------------------------------------------
------------------------------------------------------------
----------------T-KIF-VIKTQ--V----------------GQEE----------
--------NVSD-----------------VL-----------------------------
YKQ-A-------------------------------------------------------
---------------------------------------------V-------R-----G
---K----------K----NILSILVP--------G-----K----LR------------
--------G--YIFVE-G-ED-P-D------DIDKMI-----------------R--PIR
--Y-A------RE-----I---------L---------E---------GD---------V
PF-ED-IEHFL-
>DAQB01000117-1_17_10931_11818_-1_ID=88_17;partial=00;start_type=ATG;rbs_motif=None;rbs_spacer=None;gc_cont=0-465
------------------------------------------------------------
------------------------------------------------------------
------------------------------------------------------------
------------------------------------------------------------
------------------------------------------------------------
------------------------------------------------------------
------------------------------------------------------------
------------------------------------------------------------
----------------P-VIV-AVKTT--V----------------GNEI----------
--------SVAR-----------------DL-----------------------------
AKK-G-DK----------------------------------------------------
-----------------------------D-Keer------naviK-------N-----A
---T----------S----EILAIMAP--------K-----E----VK------------
--------G--YIFVE-T-MH-P-D------RIPSIG-----------------K--GIR
--G-Y------KG-----E---------V---------K---------GE---------I
SI-EE-IEHYLE
>DARA01000045-1_15_14844_15317_1_ID=52_15;partial=00;start_type=ATG;rbs_motif=None;rbs_spacer=None;gc_cont=0-538
------------------------------------------------------------
------------------------------------------------------------
------------------------------------------------------------
------------------------------------------------------------
------------------------------------------------------------
------------------------------------------------------------
------------------------------------------------------------
------------------------------------------------------------
------------------KIF-AVKTT--A----------------KQER----------
--------TVAD-----------------NI-----------------------------
LRV-C-------------------------------------------------------
---------------------------------------------E-------G----lA
---D----------V----HVLAIIAP--------D-----E----LR------------
--------G--YVLVE-TpDN-L-A------RMEQLV-----------------E--HVP
--H-A------RT-----V---------L---------H---------GE---------T
TL-HE-VEHFL-
>DARE01000058-1_13_8006_8884_-1_ID=29_13;partial=00;start_type=ATG;rbs_motif=AGGA/GGAG/GAGG;rbs_spacer=11-12bp;gc_cont=0-423
------------------------------------------------------------
------------------------------------------------------------
------------------------------------------------------------
------------------------------------------------------------
------------------------------------------------------------
------------------------------------------------------------
------------------------------------------------------------
------------------------------------------------------------
----------------P-VIM-ALKTT--V----------------GNEF----------
--------PVSR-----------------DL-----------------------------
EKR-SQKD----------------------------------------------------
-----------------------------K-A-------------E--------------
---Rlerd--phatN----EVLSIISP--------Y-----E----VK------------
--------G--YIFVE-A-MH-P-D------RVNVIA-----------------K--GIK
--G-F------KG-----S---------V---------V---------GD---------I
KV-EE-IEHYLT
>DASH01000069-1_18_9567_10367_-1_ID=16_18;partial=00;start_type=ATG;rbs_motif=GTG;rbs_spacer=8bp;gc_cont=0-628
---FEN-EA-SIDQD--E-------------------L--D---A--TAD-----E-Tt-
-------------etA-Etae--------------------taasQ---------Tdvie
-----------------------tpeeiRAEA--------K-----RAK----RKdpfvv
tad--------------------------------------------------------a
raaipiiN----------------------------TG---FEA----VKQ--Alptmk-
------------------------------------------------------------
----------------------------------gaqhvV----EE----vE-E------
---------------------E-----------APEA--KAE-E----------E--IP-
-----E--aA-R--N-A-HIY-ALRTT--A----------------NRED----------
--------QVLA-----------------FV-----------------------------
ASN-A-------------------------------------------------------
---------------------------------------------A-------R-----K
---K----------L----GVYSAIAP--------H-----G----MR------------
--------G--YIFVE-A-AD-R-H------EAEQAA-----------------F--GVP
--Y-A------KG-----L---------L---------P---------NE---------I
QY-QE-IEHMLE
>DATC01000114-1_9_15088_15963_-1_ID=55_9;partial=00;start_type=ATG;rbs_motif=GAGG;rbs_spacer=7bp;gc_cont=0-614
------------------------------------------------------------
------------------------------------------------------------
------------------------------------------------------------
------------------------------------------------------------
------------------------------------------------------------
------------------------------------------------------------
------------------------------------------------------------
---------------------D-----------SDGT--QDV-A----------T--FK-
-----A---V-A--T-K-SIM-ILKTQ--V----------------DQEN----------
--------AVAS-----------------AM-----------------------------
WDK-YKRMv---------------------------------------------------
----------------------------nA-G-------------S-------T-----E
---G----------M----DFYAVLSP--------D-----G----LR------------
--------G--YVFVE-G-MN-T-N------RLSDEV-----------------R--DIK
--K-A------KN-----F---------V---------K---------EG---------V
GV----------
>DAVI01000110-1_16_15008_15925_-1_ID=100_16;partial=00;start_type=ATG;rbs_motif=AGGAGG;rbs_spacer=5-10bp;gc_cont=0-572
------------------------------------------------------------
------------------------------------------------------------
------------------------------------------------------------
------------------------------------------------------------
------------------------------------------------------------
------------------------------------------------------------
--------------------------------------------D--------Eav----
-------------------mqE-----------RRTV--PQL-G----------E--MY-
-----G---D-V--S-T-FLF-VVKTT--I----------------GREQ----------
--------KIAQ-----------------EI-----------------------------
RAR-LSGT----------------------------------------------------
-----------------------------G-S------------lE-------S-----V
---Q----------G----EIFAVIHP--------H-----T----MR------------
--------G--YIFVE-A-SA-K-H------HVEKLIgrg----------ggvtT--PLR
--G-C------TK-----V---------L---------P---------GE---------A
PL----------
>DAWR01000024-1_14_12675_13133_1_ID=65_14;partial=00;start_type=ATG;rbs_motif=AGGA;rbs_spacer=5-10bp;gc_cont=0-571
------------------------------------------------------------
------------------------------------------------------------
------------------------------------------------------------
------------------------------------------------------------
------------------------------------------------------------
------------------------------------------------------------
------------------------------------------------------------
------------------------------------------------------------
----------------E-AIY-VVKTT--A----------------NQER----------
--------SVAN-----------------IL-----------------------------
AQV-A-------------------------------------------------------
---------------------------------------------R-------K-----E
---G----------F----DVRAILVP--------D-----E----LR------------
--------G--YVLVE-A-GD-R-D------ELNQAV-----------------Q--MVP
--H-A------RS-----L---------V---------R---------GE---------S
SI-AE-VEHFLT
>DAXO01000080-1_16_13521_14390_-1_ID=4_16;partial=00;start_type=ATG;rbs_motif=GGA/GAG/AGG;rbs_spacer=5-10bp;gc_cont=0-580
------------------------------------------------------------
------------------------------------------------------------
------------------------------------------------------------
------------------------------------------------------------
------------------------------------------------------------
------------------------------------------------------------
------------------------------------------------------------
----------------------------------DGG--SDS-I----------S--FK-
-----A---V-A--T-Q-SIM-ILKTQ--I----------------DQEK----------
--------AVAQ-----------------AL-----------------------------
FEK-SNAK----------------------------------------------------
-----------------------------A-K------------sS-------Q-----S
---E----------R----DVYAILSP--------A-----G----LR------------
--------G--YLFVE-G-MN-T-N------RLNEAV-----------------R--DIK
--K-A------RG-----F---------V---------K---------------------
------------
>DAXQ01000035-1_10_6360_6971_-1_ID=24_10;partial=00;start_type=ATG;rbs_motif=None;rbs_spacer=None;gc_cont=0-459
------------------------------------------------------------
------------------------------------------------------------
------------------------------------------------------------
------------------------------------------------------------
------------------------------------------------------------
------------------------------------------------------------
------------------------------------------------------------
---------------------E-----------QEEE--EQT-V----------S--LD-
-----T--pS-S--N-T-EIY-VMKSQ--I----------------GHER----------
--------TASE-----------------RL-----------------------------
ADR-V-------------------------------------------------------
---------------------------------------------R-------R-----S
---G----------A----PIFSILAP--------P-----K----LR------------
--------G--FIFVE-T-NS-P-E------ALRDNL-----------------K--GLT
--H-A------RG-----M---------V---------M---------N-----------
------------
>DAYM01000005-1_140_141628_142443_1_ID=2_140;partial=00;start_type=ATG;rbs_motif=GGAG/GAGG;rbs_spacer=5-10bp;gc_cont=0-526
------------------------------------------------------------
------------------------------------------------------------
------------------------------------------------------------
------------------------------------------------------------
------------------------------------------------------------
------------------------------------------------------------
------------------------------------------------------------
------------------------------------G--SSS-L----------S--FT-
-----A---V-A--K-Q-SIM-VLKTQ--I----------------DQEK----------
--------SVAD-----------------SL-----------------------------
MSK-A-------------------------------------------------------
---------------------------------------------N-------L-----G
---E----------K----DIYAIFAP--------A-----G----LR------------
--------G--YIFVE-G-MN-T-D------RLREKT-----------------R--DIK
--K-A------RS-----F---------V---------D---------GE---------T
SI-EE-ISHYL-
>DADN01000206-1_3_1653_2096_1_ID=227_3;partial=00;start_type=TTG;rbs_motif=None;rbs_spacer=None;gc_cont=0-338
------------------------------------------------------------
------------------------------------------------------------
------------------------------------------------------------
------------------------------------------------------------
------------------------------------------------------------
------------------------------------------------------------
------------------------------------------------------------
------------------------------------------------------------
-------------------IY-AFRTL--V----------------GQEK----------
--------NVAR-----------------LL-----------------------------
ARN-V-------------------------------------------------------
---------------------------------------------K-------N-----S
---D----------I----DVTSILVP--------D-----T----LK------------
--------G--YILVE-T-PS-K-V------DMQDPA-----------------F--KVP
--N-L------RG-----S---------V---------E---------GE---------I
SF-EE-IKTFLN
>NYYK01000005-1_15_19378_20292_1_ID=5_15;partial=00;start_type=ATG;rbs_motif=GGAG/GAGG;rbs_spacer=5-10bp;gc_cont=0-443
------------------------------------------------------------
------------------------------------------------------------
------------------------------------------------------------
------------------------------------------------------------
------------------------------------------------------------
------------------------------------------------------------
---------------------------------------------------DiEv-----
-------------------mqE-----------RPSV--SQL-G----------E--MY-
-----G---D-V--A-A-FLF-MLKTT--I----------------GQEQ----------
--------KVAN-----------------EI-----------------------------
RAR-LSGT----------------------------------------------------
-----------------------------G-S------------lQ-------D-----I
---Q----------D----EVFSVIHP--------R-----M----MR------------
--------G--YIFIE-A-TA-K-H------YVEKLIgra----------ggvtT--PMR
--G-V------AK-----V---------L---------P---------GE---------A
PF-HV-V-----
>NZBB01000040-1_30_19928_20467_-1_ID=40_30;partial=00;start_type=ATG;rbs_motif=None;rbs_spacer=None;gc_cont=0-311
------------------------------------------------------------
------------------------------------------------------------
------------------------------------------------------------
------------------------------------------------------------
------------------------------------------------------------
------------------------------------------------------------
------------------------------------------------------------
-----------------------------------VV--VKV-E----------S--KK-
-----D---R-P--E-A-KIF-AVRTT--A----------------NRED----------
--------QVMD-----------------FL-----------------------------
ISN-A-------------------------------------------------------
---------------------------------------------E-------R-----K
---K----------L----NVFSVIRP--------H-----G----MR------------
--------G--YIFVE-A-EN-K-I------DAEQAA-----------------Y--GIP
--Y-S------RG-----L---------L---------S---------SE---------V
DY-KE-IEHMLE
>NYZH01000038-1_16_10242_11156_-1_ID=4_16;partial=00;start_type=ATG;rbs_motif=GGAG/GAGG;rbs_spacer=5-10bp;gc_cont=0-494
------------------------------------------------------------
------------------------------------------------------------
------------------------------------------------------------
------------------------------------------------------------
------------------------------------------------------------
------------------------------------------------------------
------------------------------------------------------------
------------------------------------------------------------
----------------S-FLY-IVKTA--I----------------GSEQ----------
--------RVAD-----------------EM-----------------------------
YNR-LHGS----------------------------------------------------
-----------------------------G-S-------------L-------------T
---A----------Ll--pDIMSILHP--------T-----G----MR------------
--------G--YLFIE-S-SA-L-H------HVEKLI-----------------------
------------------------------------------------------------
------------
>NYZT01000015-1_14_9328_9858_1_ID=15_14;partial=00;start_type=ATG;rbs_motif=None;rbs_spacer=None;gc_cont=0-510
------------------------------------------------------------
------------------------------------------------------------
------------------------------------------------------------
------------------------------------------------------------
------------------------------------------------------------
------------------------------------------------------------
------------------------------------------------------------
---------------------T-----------EEKP--EEK-S----------E--EK-
-----E---E-S--A-T-KIY-ALRTT--A----------------NRED----------
--------QVAD-----------------FV-----------------------------
SSN-A-------------------------------------------------------
---------------------------------------------K-------R-----K
---K----------Y----KVQAVIRP--------H-----G----MR------------
--------G--YIFVE-A-ID-K-Q------TAEMAA-----------------A--GVP
--Y-A------RN-----V---------L---------A---------KE---------I
SY-KD-IEHML-
>NZBF01000015-1_13_9931_10383_1_ID=15_13;partial=00;start_type=ATG;rbs_motif=None;rbs_spacer=None;gc_cont=0-413
------------------------------------------------------------
------------------------------------------------------------
------------------------------------------------------------
------------------------------------------------------------
------------------------------------------------------------
------------------------------------------------------------
------------------------------------------------------------
------------------------------------------------------------
------------------HIF-GVRTA--A----------------NRED----------
--------QVVD-----------------FL-----------------------------
VNK-L-------------------------------------------------------
---------------------------------------------G-------K-----G
---E----------P----QVFAVIRP--------H-----G----MR------------
--------G--YVFVE-A-RS-K-T------DAEQAI-----------------Q--GVP
--Y-A------RG-----I---------L---------P---------RE---------I
PY-PE-IEHMLE
>NZBG01000019-1_12_9770_10303_-1_ID=19_12;partial=00;start_type=ATG;rbs_motif=None;rbs_spacer=None;gc_cont=0-403
------------------------------------------------------------
------------------------------------------------------------
------------------------------------------------------------
------------------------------------------------------------
------------------------------------------------------------
------------------------------------------------------------
------------------------------------------------------------
------------------------------------E--EKK-T----------E--EA-
-----G---E-K--T-Q-HIF-ALRTT--A----------------NRED----------
--------QVMD-----------------FV-----------------------------
SSN-A-------------------------------------------------------
---------------------------------------------V-------K-----K
---G----------L----NVFSIIRP--------H-----G----MR------------
--------G--YIFIE-A-AA-L-Q------DAEQAA-----------------F--NVP
--Y-A------RG-----V---------L---------T---------KE---------I
DY-KE-IEHMLE
>NZBH01000023-1_24_15219_15683_-1_ID=23_24;partial=00;start_type=ATG;rbs_motif=None;rbs_spacer=None;gc_cont=0-295
------------------------------------------------------------
------------------------------------------------------------
------------------------------------------------------------
------------------------------------------------------------
------------------------------------------------------------
------------------------------------------------------------
------------------------------------------------------------
------------------------------------------------------------
----------------S-KIF-ALRTT--A----------------NRED----------
--------QVMD-----------------FL-----------------------------
DSN-V-------------------------------------------------------
---------------------------------------------K-------K-----K
---N----------L----DIYSIVRP--------H-----G----MR------------
--------G--YIFIE-A-EK-R-E------DAEEAY-----------------H--GIP
--Y-A------RG-----I---------L---------P---------NT---------I
DY-KE-IEHMI-
>NZBI01000017-1_5_3461_3928_-1_ID=17_5;partial=00;start_type=ATG;rbs_motif=None;rbs_spacer=None;gc_cont=0-348
------------------------------------------------------------
------------------------------------------------------------
------------------------------------------------------------
------------------------------------------------------------
------------------------------------------------------------
------------------------------------------------------------
------------------------------------------------------------
------------------------------------------------------------
----------------T-QIF-ALRTT--A----------------NRED----------
--------QVMD-----------------FI-----------------------------
ISK-I-------------------------------------------------------
---------------------------------------------Q-------K-----G
---G----------L----NVYSVIRS--------H-----G----MR------------
--------G--YIFVE-A-ET-E-A------DANEAF-----------------A--GVP
--Y-A------RG-----L---------L---------K---------KP---------I
DF-KE-IEPMLE
>NZCA01000002-1_26_16859_17326_-1_ID=2_26;partial=00;start_type=ATG;rbs_motif=None;rbs_spacer=None;gc_cont=0-368
------------------------------------------------------------
------------------------------------------------------------
------------------------------------------------------------
------------------------------------------------------------
------------------------------------------------------------
------------------------------------------------------------
------------------------------------------------------------
------------------------------------------------------------
------------------EIY-ALRTT--A----------------NRED----------
--------QVVD-----------------FI-----------------------------
ATN-V-------------------------------------------------------
---------------------------------------------K-------K-----H
---G----------L----KVYAIIRP--------H-----G----MR------------
--------S--YVFLE-A-ET-K-S------DAQESF-----------------Q--GVP
--Y-A------KS-----L---------L---------E---------AP---------I
NY-QE-IEPMLE
>NZCS01000003-1_21_10613_11089_1_ID=3_21;partial=00;start_type=ATG;rbs_motif=None;rbs_spacer=None;gc_cont=0-300
------------------------------------------------------------
------------------------------------------------------------
------------------------------------------------------------
------------------------------------------------------------
------------------------------------------------------------
------------------------------------------------------------
------------------------------------------------------------
------------------------------------------------------------
------------------EIY-ALRTT--A----------------NRED----------
--------QVLD-----------------FV-----------------------------
SSN-A-------------------------------------------------------
---------------------------------------------Q-------K-----K
---N----------L----SIASLIKP--------H-----G----LR------------
--------G--YIFVE-S-DN-R-E------DVEQAF-----------------H--GVP
--Y-A------RG-----L---------L---------P---------NI---------I
NY-SE-IEHMLE
>NZCT01000004-1_21_11744_12223_1_ID=4_21;partial=00;start_type=ATG;rbs_motif=None;rbs_spacer=None;gc_cont=0-317
------------------------------------------------------------
------------------------------------------------------------
------------------------------------------------------------
------------------------------------------------------------
------------------------------------------------------------
------------------------------------------------------------
------------------------------------------------------------
------------------------------------------------------------
------------------AIF-TIRTT--A----------------NRED----------
--------QVLD-----------------FV-----------------------------
SSN-A-------------------------------------------------------
---------------------------------------------K-------K-----K
---S----------L----EVYSLIHP--------H-----G----MR------------
--------G--YIFIE-A-DT-R-E------DAEQAF-----------------Q--GVP
--Y-A------RG-----L---------L---------R---------SV---------V
NI-KE-IESMLE
>NZDU01000033-1_10_4684_5286_-1_ID=33_10;partial=00;start_type=ATG;rbs_motif=AAA;rbs_spacer=4bp;gc_cont=0-403
------------------------------------------------------------
------------------------------------------------------------
------------------------------------------------------------
------------------------------------------------------------
------------------------------------------------------------
------------------------------------------------------------
------------------------------------------------------------
------------------------------------------------------------
------------------AIY-IIKVT--T----------------NKED----------
--------RALE-----------------LI-----------------------------
SDK-V-------------------------------------------------------
---------------------------------------------H-------K-----K
---E----------L----GVYALARP--------H-----G----LR------------
--------G--YIFLE-A-ED-R-E------NAEEAA-----------------Y--NLP
--Y-V------KG-----I---------I---------G---------KT---------V
SY-EE-IKSMLE
>NZEE01000046-1_20_16971_17588_1_ID=46_20;partial=00;start_type=ATG;rbs_motif=GGxGG;rbs_spacer=5-10bp;gc_cont=0-320
------------------------------------------------------------
------------------------------------------------------------
------------------------------------------------------Kgd---
------------------------------------------------------------
-----vlQ-K---EKE---------E---L-----KKA---TEE----KELEEK------
------------------------------------------------------------
-----------------------------------------------------K------
---------------------V-----------LDEI--DDE-E----------R--TE-
-----K---K-E--E-PvIIV-AARTT--T----------------GREN----------
--------AVIE-----------------AM-----------------------------
ENV-V-------------------------------------------------------
---------------------------------------------H-------S-----E
---K----------I----PVKSIFHP--------E-----Q----LK------------
--------G--YVFIE-G-RF---S------DIEEAI-----------------K--NVP
--H-V------RG-----L---------I---------N---------QD---------V
NM-SE-LERFL-
>NZMM01000013-1_8_4909_5865_-1_ID=13_8;partial=00;start_type=ATG;rbs_motif=None;rbs_spacer=None;gc_cont=0-626
------------------------------------------------------------
------------------------------------------------------------
------------------------------------------------------------
------------------------------------------------------------
------------------------------------------------------------
------------------------------------------------------------
------------------------------------------------------------
------------------------------------------------------------
----------------S-FLY-IVKSA--I----------------GSEQ----------
--------RLAS-----------------EM-----------------------------
HAR-IHGS----------------------------------------------------
-----------------------------G-S------------lR-------T-----L
---K----------D----EIMSIVHP--------H-----S----MR------------
--------G--YVFVE-A-SA-K-H------HVEKLIg---------------rA-----
------------------------------------------------------------
------------
>NZTS01000005-1_34_43550_44416_1_ID=39_34;partial=00;start_type=ATG;rbs_motif=GGA/GAG/AGG;rbs_spacer=5-10bp;gc_cont=0-415
------------------------------------------------------------
------------------------------------------------------------
------------------------------------------------------------
------------------------------------------------------------
------------------------------------------------------------
------------------------------------------------------------
------------------------------------------------------------
------------------------------------------------------------
-----------V--G-S-YLY-ILKTS--I----------------GQEA----------
--------NVAN-----------------EI-----------------------------
RAR-LSGS----------------------------------------------------
-----------------------------G-S-------------L-------V-----D
--------------Iv--dEIYAVLQS--------D-----H----MR------------
--------G--YIFVE-A-SA-Q-H------HVEKVIgra----------gnrtT--PLK
--N-C------RK-----V---------L---------E---------GE---------A
PF-RD-------
>PABV01000042-1_7_6314_7234_1_ID=29_7;partial=00;start_type=ATG;rbs_motif=GGAG/GAGG;rbs_spacer=5-10bp;gc_cont=0-422
------------------------------------------------------------
------------------------------------------------------------
------------------------------------------------------------
------------------------------------------------------------
------------------------------------------------------------
------------------------------------------------------------
------------------------------------------------------------
------------------------------------------------------------
----------------S-FLY-IVKTA--I----------------GSEQ----------
--------RVAN-----------------EI-----------------------------
QAR-L-DG----------------------------------------------------
-----------------------------S-G-------------S-------L-----K
---D----------Ia--dEVFCVLHP--------P-----S----MR------------
--------G--YVMVE-S-SA-L-Y------HVEKLIgrsggrdp-karrglnqT--QLK
--N-A------KT-----V---------L---------P---------GE---------A
PL-KD-ILPYL-
>PADF01000058-1_4_1268_2182_-1_ID=50_4;partial=00;start_type=ATG;rbs_motif=GGAG/GAGG;rbs_spacer=5-10bp;gc_cont=0-419
------------------------------------------------------------
------------------------------------------------------------
------------------------------------------------------------
------------------------------------------------------------
------------------------------------------------------------
------------------------------------------------------------
------------------------------------------------------------
------------------------------------------------------------
-----------X--X-S-FLY-IVKTA--I----------------GSEQ----------
--------RVAD-----------------EM-----------------------------
YAR-XXGS----------------------------------------------------
-----------------------------G-S------------lT-------A-----L
---Q----------G----XVMSILHP--------T-----G----MR------------
--------G--YLFVE-S-SA-L-H------HVEKLI-----------------------
------------------------------------------------------------
------------
>PAVW01000011-1_68_65034_65534_-1_ID=11_68;partial=00;start_type=TTG;rbs_motif=None;rbs_spacer=None;gc_cont=0-291
------------------------------------------------------------
------------------------------------------------------------
------------------------------------------------------------
------------------------------------------------------------
------------------------------------------------------------
------------------------------------------------------------
------------------------------------------------------------
------------------------------------------------------------
----------------S-RFF-AVKTT--G----------------GQEK----------
--------NVAK-----------------FV-----------------------------
GTR-LDNK----------------------------------------------------
-----------------------------K-Q-------------N-------D-----D
---T----------Li-ysGIYSIVVI--------E-----A----LK------------
--------G--YVFFE-A-PN-A-Q------IVGDAI-----------------S--GFK
--H-V------KN-----L---------I---------P---------GI---------V
KY-TD-IQKFL-
>PAZI01000047-1_14_17369_18241_1_ID=49_14;partial=00;start_type=ATG;rbs_motif=GGAG/GAGG;rbs_spacer=5-10bp;gc_cont=0-475
------------------------------------------------------------
------------------------------------------------------------
------------------------------------------------------------
------------------------------------------------------------
------------------------------------------------------------
------------------------------------------------------------
------------------------------------------------------------
------------------------------------------------------------
--------------A-S-YIF-IVKCT--I----------------NQEI----------
--------KVAD-----------------EM-----------------------------
RAR-LSGT----------------------------------------------------
-----------------------------G-S-------------L-------K-----D
---S----------M---eHIFSILHP--------T-----Q----MR------------
--------G--YVFVE-A-SA-R-H------HVENLIgrs----------ggttT--PMK
--N-A------KA-----V---------L---------A---------AE---------A
PL-RD-VMPFL-
>PBDU01000010-1_31_26529_27443_-1_ID=10_31;partial=00;start_type=ATG;rbs_motif=GGAG/GAGG;rbs_spacer=5-10bp;gc_cont=0-446
------------------------------------------------------------
------------------------------------------------------------
------------------------------------------------------------
------------------------------------------------------------
------------------------------------------------------------
------------------------------------------------------------
------------------------------------------------------------
------------------------------------------------------------
------------------FLY-IVKTA--I----------------GGEQ----------
--------RVAA-----------------EM-----------------------------
HAR-LHGG----------------------------------------------------
-----------------------------G-S------------lR-------A-----L
---Q----------P----EIMSILHP--------P-----A----MR------------
--------G--YVFVE-S-SA-I-H------HVEKLIgraggrdp-sarrglnlT--PMK
--N-A------KS-----V---------L---------P---------GE---------A
PL-ED-IL----
>PBHQ01000031-1_42_42203_43156_1_ID=31_42;partial=00;start_type=ATG;rbs_motif=GGAG/GAGG;rbs_spacer=5-10bp;gc_cont=0-483
------------------------------------------------------------
------------------------------------------------------------
------------------------------------------------------------
------------------------------------------------------------
------------------------------------------------------------
------------------------------------------------------------
------------------------------------------------------------
------------------------------------------------------------
----------------S-YLY-VVKTG--I----------------GAEQ----------
--------RVAI-----------------EM-----------------------------
MAR-LSGA----------------------------------------------------
-----------------------------G-S------------lA-------T-----I
---Q----------N----EIFAVLHP--------P-----A----MR------------
--------G--YVMVE-S-SA-R-H------HVERLI-----------------G-----
------------------------------------------------------------
------------
>PBHR01000010-1_10_6677_7618_-1_ID=10_10;partial=00;start_type=ATG;rbs_motif=GGA/GAG/AGG;rbs_spacer=5-10bp;gc_cont=0-400
------------------------------------------------------------
------------------------------------------------------------
------------------------------------------------------------
------------------------------------------------------------
------------------------------------------------------------
------------------------------------------------------------
------------------------------------------------------------
------------------------------------------------------------
--------------A-S-CLY-XVKXA--I----------------GXEK----------
--------KVXX-----------------EM-----------------------------
HXR-LSGT----------------------------------------------------
-----------------------------X-S-------------X-------Q-----X
---A----------L---xXIFSVLHP--------T-----Q----MR------------
--------G--YVFVE-A-SA-K-H------XVEKXI-----------------X--RVG
------------------------------------------------------------
------------
>PBOL01000039-1_36_33569_34459_1_ID=22_36;partial=00;start_type=ATG;rbs_motif=None;rbs_spacer=None;gc_cont=0-497
------------------------------------------------------------
------------------------------------------------------------
------------------------------------------------------------
------------------------------------------------------------
------------------------------------------------------------
------------------------------------------------------------
------------------------------------------------------------
----------------------------------YAT--PQL-K----------E--MY-
-----G---D-V--A-S-YLY-ILKTS--I----------------GQEQ----------
--------NVAT-----------------EI-----------------------------
RAR-LSGT----------------------------------------------------
-----------------------------G-S------------lK-------D-----I
---Q----------D----KIFGVLSP--------H-----F----MK------------
--------G--YIFVE-A-TA-M-H------HVQKLIgrv----------gvgvT-----
------------------------------------------------------------
------------
>PBSW01000019-1_78_79870_80337_-1_ID=8_78;partial=00;start_type=TTG;rbs_motif=None;rbs_spacer=None;gc_cont=0-536
------------------------------------------------------------
------------------------------------------------------------
------------------------------------------------------------
------------------------------------------------------------
------------------------------------------------------------
------------------------------------------------------------
------------------------------------------------------------
------------------------------------------------------------
--------------R-T-QLY-TVKVT--M----------------GQER----------
--------NVAT-----------------ML-----------------------------
ADK-S-------------------------------------------------------
---------------------------------------------K-------V-----E
---G----------L----PISSILSP--------I-----E----LK------------
--------G--YIIIE-S-LA-P-H------AVDELI-----------------R--GMR
--H-A------RS-----R---------V---------P---------GL---------V
DP-KE-VDHYLE
>PBXQ01000001-1_20_23482_24396_1_ID=42_20;partial=00;start_type=ATG;rbs_motif=AGGAGG;rbs_spacer=5-10bp;gc_cont=0-423
------------------------------------------------------------
------------------------------------------------------------
------------------------------------------------------------
------------------------------------------------------------
------------------------------------------------------------
------------------------------------------------------------
-----------------------------------------------------Sv-----
-------------------mqE-----------RPTV--PQL-G----------E--MY-
-----G---D-X--S-A-FLF-MLKTT--I----------------GQEQ----------
--------KIAN-----------------EI-----------------------------
RAR-L-------------------------------------------------------
-----------------------------S-G-------------T-------G-----S
---X----------VdvqdEVFSVXXP--------R-----M----MR------------
--------G--YXFVE-A-TA-K-H------HVEKLIgra----------ggvtT-----
------------------------------------------------------------
------------
>PBWW01000017-1_9_6889_7308_1_ID=17_9;partial=00;start_type=ATG;rbs_motif=None;rbs_spacer=None;gc_cont=0-331
------------------------------------------------------------
------------------------------------------------------------
------------------------------------------------------------
------------------------------------------------------------
------------------------------------------------------------
------------------------------------------------------------
------------------------------------------------------------
------------------------------------------------------------
----------------------------------------------GQEK----------
--------SLAN-----------------LS-----------------------------
ELK-A-------------------------------------------------------
---------------------------------------------N-------K-----E
---N----------S----GVTAILIS--------D-----M----MR------------
--------G--YCFIE-G-ES-Q-T------KVEDLA-----------------A--DIR
--I-L------SNr---aI---------Q---------D---------KE---------V
PI-SD-LVEQ--
>PBZE01000010-1_19_23301_24266_-1_ID=10_19;partial=00;start_type=GTG;rbs_motif=AGG;rbs_spacer=12bp;gc_cont=0-501
------------------------------------------------------------
------------------------------------------------------------
------------------------------------------------------------
------------------------------------------------------------
------------------------------------------------------------
------------------------------------------------------------
-----------------------------------------------------Es-----
-------------------rsS-----------RYMV--PQL-G----------N--MY-
-----G---D-V--A-S-FLY-ILKTS--M----------------GQEQ----------
--------NVAR-----------------EI-----------------------------
RAR-LSGT----------------------------------------------------
-----------------------------G-S------------lQ-------D-----I
---Q----------D----KIFGVLSP--------S-----Y----LK------------
--------G--FIFVE-A-TA-I-H------HVEKLI-----------------G-----
------------------------------------------------------------
------------
>PCVE01000027-1_12_6495_7193_-1_ID=24_12;partial=00;start_type=ATG;rbs_motif=GGA/GAG/AGG;rbs_spacer=5-10bp;gc_cont=0-422
------------------------------------------------------------
------------------------------------------------------------
------------------------------------------------------------
------------------------------------------------------------
-------------------------P---I-------Q---IKV----RDRKQPptle--
------------------------------------------------------------
-----------------------------------kievK----EE-----E-E------
--------------------nE-----------EEKV--SKV-K--------------D-
-----K---P-F--K-T-KIF-VLRTT--A----------------NRED----------
--------QVLD-----------------FV-----------------------------
SSN-A-------------------------------------------------------
---------------------------------------------A-------K-----K
---K----------L----GVYSLIRA--------H-----G----MR------------
--------G--YIFVE-A-DT-R-S------DAEQAA-----------------F--NIP
--Y-A------RG-----I---------L---------P---------NE---------V
QY-KE-IEHMLE
>PCYA01000017-1_121_100448_101050_-1_ID=12_121;partial=00;start_type=ATG;rbs_motif=None;rbs_spacer=None;gc_cont=0-385
------------------------------------------------------------
------------------------------------------------------------
------------------------------------------------------------
------------------------------------------------------------
------------------------------------------------------------
------------------------------------------------------------
-----------------------------------------------------E------
--------------------tK-----------KEEK--QEE-K----------K--AE-
-----D---A-L--T-T-HIF-ALRTT--A----------------NRED----------
--------QVMD-----------------FL-----------------------------
SSN-I-------------------------------------------------------
---------------------------------------------R-------K-----K
---K----------L----PVYAIIRP--------H-----G----LR------------
--------G--YIFVE-A-AN-R-Q------SAEQAG-----------------F--NVP
--Y-A------RG-----V---------L---------Q---------NE---------I
QY-KE-IEHMLE
>PFAI01000023-1_10_5356_5796_-1_ID=11_10;partial=00;start_type=ATG;rbs_motif=GGAG/GAGG;rbs_spacer=5-10bp;gc_cont=0-304
------------------------------------------------------------
------------------------------------------------------------
------------------------------------------------------------
------------------------------------------------------------
------------------------------------------------------------
------------------------------------------------------------
------------------------------------------------------------
------------------------------------------------------------
------------------MIF-TLRTT--V----------------GQES----------
--------LVVD-----------------IL-----------------------------
SNK-L-------------------------------------------------------
---------------------------------------------K-------S-----D
---E----------L----ELYSLCVI--------P-----G----LK------------
--------G--YVLIE-A-DT-E-L------TVRRAI-----------------A--NTP
--H-I------KGk---gI---------V---------G---------GE---------V
KI-DE-LSNLLE
>PEZQ01000006-1_135_119268_119750_-1_ID=11_135;partial=00;start_type=ATG;rbs_motif=None;rbs_spacer=None;gc_cont=0-435
------------------------------------------------------------
------------------------------------------------------------
------------------------------------------------------------
------------------------------------------------------------
------------------------------------------------------------
------------------------------------------------------------
------------------------------------------------------------
------------------------------------------------------------
------------------EIF-IVRVT--A----------------GRES----------
--------QLIS-----------------RL-----------------------------
YAR-L-------------------------------------------------------
---------------------------------------------L-------K-----E
---N----------H----GVYAVLRP--------E-----Q----IR------------
--------G--YFFIE-G-AN-I-D------AVKEAV-----------------Y--GLR
--H-A------KG-----V---------I---------E---------NP---------I
AF-VD-IEHFFE
>PEYS01000003-1_3_1141_1641_-1_ID=38_3;partial=00;start_type=ATG;rbs_motif=GGA/GAG/AGG;rbs_spacer=5-10bp;gc_cont=0-479
------------------------------------------------------------
------------------------------------------------------------
------------------------------------------------------------
------------------------------------------------------------
------------------------------------------------------------
------------------------------------------------------------
------------------------------------------------------------
----------------------------------------------------------E-
-----T---S-E--T-S-QIF-ALRTT--A----------------NRED----------
--------QVMD-----------------FI-----------------------------
TSN-A-------------------------------------------------------
---------------------------------------------K-------K-----K
---G----------I----DVYAIVRP--------H-----G----MR------------
--------G--YIFIE-A-KN-R-A------EAEAAA-----------------F--KVP
--Y-A------RG-----I---------L---------P---------KM---------I
DL-VE-IEHMV-
>PFCD01000007-1_3_2364_2825_-1_ID=13_3;partial=00;start_type=GTG;rbs_motif=AGGTG;rbs_spacer=5bp;gc_cont=0-448
------------------------------------------------------------
------------------------------------------------------------
------------------------------------------------------------
------------------------------------------------------------
------------------------------------------------------------
------------------------------------------------------------
------------------------------------------------------------
------------------------------------------------------------
-------------------IY-AYRVI--A----------------GQEK----------
--------IVME-----------------ML-----------------------------
SKR-V-------------------------------------------------------
---------------------------------------------K-------A-----E
---K----------L----PIYAIIHF--------E-----D----MK------------
--------G--YMIVE-A-ED-E-M------SVRNAG-----------------M--KIP
--H-I------KG-----V---------L---------D---------KP---------L
TM-PD-L-----
>PEXL01000052-1_7_3432_3872_-1_ID=55_7;partial=00;start_type=ATG;rbs_motif=None;rbs_spacer=None;gc_cont=0-354
------------------------------------------------------------
------------------------------------------------------------
------------------------------------------------------------
------------------------------------------------------------
------------------------------------------------------------
------------------------------------------------------------
------------------------------------------------------------
------------------------------------------------------------
-------------------IF-SIRTT--V----------------GQES----------
--------LVVD-----------------ML-----------------------------
KKK-L-------------------------------------------------------
---------------------------------------------E-------E-----E
---N----------L----PVYSLTVL--------P-----G----LK------------
--------G--YILIE-G-DT-D-E------TMKRAI-----------------M--DIP
--H-I------KGr---gI---------V---------G---------GE---------I
KI-EE-LTSLLE
>PEXK01000051-1_11_5326_5760_-1_ID=29_11;partial=00;start_type=ATG;rbs_motif=GGAG/GAGG;rbs_spacer=5-10bp;gc_cont=0-308
------------------------------------------------------------
------------------------------------------------------------
------------------------------------------------------------
------------------------------------------------------------
------------------------------------------------------------
------------------------------------------------------------
------------------------------------------------------------
------------------------------------------------------------
-------------------IF-TLKIV--P----------------GQLE----------
--------LVSA-----------------IL-----------------------------
KTK-A-------------------------------------------------------
-----------------------------------------------------------K
---D----------L----PLYSIIIL--------P-----N----IK------------
--------N--YLIVE-A-NN-D-N------TLKRAI-----------------T--DIP
--Y-I------RKn---sL---------T---------V---------GN---------V
SE-KE-LDSLL-
>PEWF01000040-1_1_8_505_-1_ID=1_1;partial=00;start_type=ATG;rbs_motif=4Base/6BMM;rbs_spacer=13-15bp;gc_cont=0-426
------------------------------------------------------------
------------------------------------------------------------
------------------------------------------------------------
------------------------------------------------------------
------------------------------------------------------------
------------------------------------------------------------
------------------------------------------------------------
------------------------------------------------------------
------------------TIL-AVRTT--S----------------GRER----------
--------QVID-----------------KL-----------------------------
ISN-V-------------------------------------------------------
---------------------------------------------K-------K-----K
---G----------Y----NIYSIVSP--------N-----E----IK------------
--------G--YFFVE-A-EN-A-D------DVRVAI-----------------Y--GIP
--H-V------KG-----Lieg---rehD---------L---------KE---------I
SM-KE-IEHFF-
>PFNQ01000034-1_33_25699_26166_1_ID=20_33;partial=00;start_type=ATG;rbs_motif=GGA/GAG/AGG;rbs_spacer=5-10bp;gc_cont=0-376
------------------------------------------------------------
------------------------------------------------------------
------------------------------------------------------------
------------------------------------------------------------
------------------------------------------------------------
------------------------------------------------------------
------------------------------------------------------------
------------------------------------------------------------
-----------N--N-T-KIF-AVRTS--A----------------NRED----------
--------QVVD-----------------FF-----------------------------
ISK-L-------------------------------------------------------
-------------------------------Q-------------K-------E-----T
---K----------H----EVYSIIRP--------H-----G----MR------------
--------G--YVFAE-T-TS-K-E------ALEAAL-----------------Q--GVP
--Y-A------RG-----V---------L---------P---------HE---------I
PY-PE-IEHMLE
>PGXE01000102-1_5_3360_3896_1_ID=123_5;partial=00;start_type=GTG;rbs_motif=GGA/GAG/AGG;rbs_spacer=5-10bp;gc_cont=0-538
------------------------------------------------------------
------------------------------------------------------------
------------------------------------------------------------
------------------------------------------------------------
------------------------------------------------------------
------------------------------------------------------------
------------------------------------------------------------
-----------------------------------AE--PAP-A----------F--NP-
-----F---E-K--R-P-HIY-AIKTQ--M----------------GQEK----------
--------KVSD-----------------SI-----------------------------
WSR-V-------------------------------------------------------
---------------------------------------------K-------R-----M
---H----------D----EVLSVLAP--------Q-----E----LK------------
--------G--YVLVE-A-YD-P-L------VVENMI-----------------K--GVT
--Y-T------RS-----M---------V---------T---------GE---------I
PF-EQ-IEHFLT
>PKTL01000049-1_46_49123_49596_-1_ID=27_46;partial=00;start_type=ATG;rbs_motif=AGxAG;rbs_spacer=5-10bp;gc_cont=0-357
------------------------------------------------------------
------------------------------------------------------------
------------------------------------------------------------
------------------------------------------------------------
------------------------------------------------------------
------------------------------------------------------------
------------------------------------------------------------
------------------------------------------------------------
--------------N-N-KLF-AVRTT--A----------------NRED----------
--------QVQI-----------------FL-----------------------------
SSN-A-------------------------------------------------------
---------------------------------------------E-------K-----K
---K----------L----EVYSVIRP--------H-----G----MR------------
--------G--YIFVE-A-AT-R-T------DAEQAA-----------------F--NIP
--Y-A------RG-----V---------L---------P---------KE---------V
GY-NE-IEHMI-
>BDTY01000015-1_4_2523_3122_1_ID=15_4;partial=00;start_type=ATG;rbs_motif=GGAGG;rbs_spacer=5-10bp;gc_cont=0-460
------------------------------------------------------------
------------------------------------------------------------
------------------------------------------------------------
------------------------------------------------------------
------------------------------------------------------------
------------------------------------------------------------
------------------------------------------------------------
------------------------------------------------------------
------------------NIY-AVKTT--V----------------GQER----------
--------NVAE-----------------ML-----------------------------
CRR-AEKVnreaeelnreaeklnreae---------------------------------
---------kvnreveklklnreaeelnyK-A-------------E-------K-----E
---K----------Y----NVYSALVS--------N-----E----IR------------
--------G--YILVE-A-RD-K-T------EIEKSL-----------------R--GVS
--H-S------RG-----L---------V---------K---------GK---------I
PF-AE-VEKFLE
>BDTI01000096-1_7_5391_5864_-1_ID=96_7;partial=00;start_type=ATG;rbs_motif=GGAGG;rbs_spacer=5-10bp;gc_cont=0-454
------------------------------------------------------------
------------------------------------------------------------
------------------------------------------------------------
------------------------------------------------------------
------------------------------------------------------------
------------------------------------------------------------
------------------------------------------------------------
------------------------------------------------------------
-----------Q--Q-S-SFY-ALRTT--I----------------GQER----------
--------NVAS-----------------MI-----------------------------
YSR-I-------------------------------------------------------
---------------------------------------------S-------K-----L
---G----------V----NIYSILVT--------P-----E----LR------------
--------G--YIVIE-A-LD-H-T------EIEKSL-----------------P--GIS
--H-V------RG-----I---------V---------E---------GE---------M
AI-DD-IEKFLE
>MZXQ01000057-1_5_4159_4632_1_ID=134_5;partial=00;start_type=ATG;rbs_motif=None;rbs_spacer=None;gc_cont=0-399
------------------------------------------------------------
------------------------------------------------------------
------------------------------------------------------------
------------------------------------------------------------
------------------------------------------------------------
------------------------------------------------------------
------------------------------------------------------------
------------------------------------------------------------
---------N-N--E-T-EIY-VVKTT--A----------------NQER----------
--------SVAN-----------------LI-----------------------------
EMM-A-------------------------------------------------------
---------------------------------------------K-------K-----E
---N----------R----DIKAILAP--------D-----E----LK------------
--------G--YILIE-A-SS-P-E------EVEFSI-----------------Q--TLP
--H-A------RS-----M---------I---------K---------GA---------S
TL-KE-VEHFLT
>PXPE01000001-1_287_238845_239282_-1_ID=1_287;partial=00;start_type=ATG;rbs_motif=None;rbs_spacer=None;gc_cont=0-409
------------------------------------------------------------
------------------------------------------------------------
------------------------------------------------------------
------------------------------------------------------------
------------------------------------------------------------
------------------------------------------------------------
------------------------------------------------------------
------------------------------------------------------------
----------------------TGKTT--R----------------GREK----------
--------NAIE-----------------AV-----------------------------
KSK-V-------------------------------------------------------
---------------------------------------------K-------A-----E
---N----------L----DIKAVFHP--------Q-----D----LK------------
--------G--YIFIE-G-K--E-G------DIQKLT-----------------D--DIR
--N-L------RG-----I---------I---------E---------EE---------V
DI-EK-IEKYL-
>NBVN01000002-1_328_326416_326892_-1_ID=14_328;partial=00;start_type=TTG;rbs_motif=GGA/GAG/AGG;rbs_spacer=5-10bp;gc_cont=0-413
------------------------------------------------------------
------------------------------------------------------------
------------------------------------------------------------
------------------------------------------------------------
------------------------------------------------------------
------------------------------------------------------------
------------------------------------------------------------
-----------------------------------------E-K----------K--VE-
-----S---Q-K--Q-V-KYI-VLRTT--A----------------GQEL----------
--------NVAL-----------------ML-----------------------------
ESV-A-------------------------------------------------------
---------------------------------------------K-------S-----M
---G----------V---eGIYSIIIP--------P-----K----IK------------
--------G--YLIIE-A-TG-H-H------VVHQVS-----------------K--DIK
--H-V------KG-----R---------A---------M---------GA---------L
SR-DE-VERLI-
>NDWU01000001-1_170_159717_160187_1_ID=1_170;partial=00;start_type=TTG;rbs_motif=GGGG;rbs_spacer=10bp;gc_cont=0-516
------------------------------------------------------------
------------------------------------------------------------
------------------------------------------------------------
------------------------------------------------------------
------------------------------------------------------------
------------------------------------------------------------
------------------------------------------------------------
------------------------------------------------------------
-----------E--R-Y-KLF-AVKTT--V----------------GQER----------
--------NVAR-----------------IL-----------------------------
EGR-A-------------------------------------------------------
---------------------------------------------R-------S-----E
---N----------A----DIASILTL--------P-----D----VK------------
--------G--YIFVE-A-KS-K-E------VVNILI-----------------Q--GIR
--H-V------KG-----R---------P---------V---------MP---------I
DM-KE-ISNH--
>QEFN01000025-1_8_6989_7447_-1_ID=25_8;partial=00;start_type=GTG;rbs_motif=GTG;rbs_spacer=6bp;gc_cont=0-397
------------------------------------------------------------
------------------------------------------------------------
------------------------------------------------------------
------------------------------------------------------------
------------------------------------------------------------
------------------------------------------------------------
------------------------------------------------------------
------------------------------------------------------------
------------------NYY-AVRVT--A----------------GQEI----------
--------NVAL-----------------MI-----------------------------
EER-I-------------------------------------------------------
---------------------------------------------K-------T-----N
---N----------V---kEIYSIIVP--------P-----N----VK------------
--------G--YVIVE-A-SG-P-H------VVKLVA-----------------T--GIR
--H-V------KG-----V---------A---------H---------GL---------V
QK-ED-VVKFV-
>PIXT01000087-1_16_13613_14089_1_ID=87_16;partial=00;start_type=ATG;rbs_motif=None;rbs_spacer=None;gc_cont=0-419
------------------------------------------------------------
------------------------------------------------------------
------------------------------------------------------------
------------------------------------------------------------
------------------------------------------------------------
------------------------------------------------------------
------------------------------------------------------------
------------------------------------------------------------
----------------T-AVF-AVRTT--A----------------GQEK----------
--------NVAN-----------------LI-----------------------------
EAK-V-------------------------------------------------------
---------------------------------------------K-------M-----N
---D----------L----QVTSVLVP--------E-----M----LK------------
--------G--YVFIE-A-DG-P-H------SVEKSI-----------------T--GVK
--H-V------RS-----R---------V---------P---------GV---------V
TF-PE-VERYI-
>BEWT01000007-1_22_21067_21570_-1_ID=7_22;partial=00;start_type=TTG;rbs_motif=GGTG;rbs_spacer=7bp;gc_cont=0-484
------------------------------------------------------------
------------------------------------------------------------
------------------------------------------------------------
------------------------------------------------------------
------------------------------------------------------------
------------------------------------------------------------
------------------------------------------------------------
------------------------------------------------------------
----------------T-QLF-AMRTT--G----------------GQEG----------
--------NVAL-----------------MI-----------------------------
EML-VESS----------------------------------------------------
-----------------------------K-T-------------S------gG-----R
---K----------I----DVRAIVVP--------P-----G----IK------------
--------G--YIILE-V-PS-L-H------MVYQAV-----------------K--DIK
--H-V------KG-----K---------A---------A---------GA---------V
SF-KD-LEVML-
>PLCG01000068-1_118_87733_88239_1_ID=12_118;partial=00;start_type=ATG;rbs_motif=None;rbs_spacer=None;gc_cont=0-558
------------------------------------------------------------
------------------------------------------------------------
------------------------------------------------------------
------------------------------------------------------------
------------------------------------------------------------
------------------------------------------------------------
------------------------------------------------------------
----------------------------------------------------------T-
-----E---Q-K--Q-T-SIY-PVKTT--G----------------GQER----------
--------TVAT-----------------FV-----------------------------
AER-A-------------------------------------------------------
---------------------------------------------K-------Q-----K
---N----------K----PIYSILAL--------D-----T----WK------------
--------G--YVLFE-A-PN-S-Q------VVDESI-----------------Q--GFK
--H-I------RS-----K---------I---------P---------GM---------M
QF-SD-IEKFL-
>PMBQ01000165-1_10_4431_5093_-1_ID=53_10;partial=00;start_type=TTG;rbs_motif=AGxAGG/AGGxGG;rbs_spacer=5-10bp;gc_cont=0-492
------------------------------------------------------------
------------------------------------------------------------
------------------------------------------------------------
------------------------------------------------------------
------------------------------------------------------------
------------------------------------------------------------
------------------------------------------------------------
----------------------------------------SN-A----------W--MS-
-----T---E-R--K-M-LIY-AVRTT--S----------------GQER----------
--------TVVD-----------------LI-----------------------------
ASR-V-------------------------------------------------------
---------------------------------------------G-------L-----K
---K----------L----PIVSILAP--------D-----I----VK------------
--------G--YIFVE-A-AG-P-H------YVDDLI-----------------A--GVR
--H-A------RA-----R---------T---------K---------GV---------I
SA-E--------
>PMBU01000086-1_2_312_1199_1_ID=2_2;partial=00;start_type=ATG;rbs_motif=None;rbs_spacer=None;gc_cont=0-580
------------------------------------------------------------
------------------------------------------------------------
------------------------------------------------------------
------------------------------------------------------------
------------------------------------------------------------
------------------------------------------------------------
------------------------------------------------------------
---------------------------------TATV--CDR-M----------E--FK-
-----A---V-A--R-Q-SMM-ILKAS--I----------------GHEK----------
--------NVAD-----------------DV-----------------------------
ASR-A-------------------------------------------------------
---------------------------------------------K-------T-----G
---K----------T----GIYAILAP--------T-----N----LH------------
--------G--YIMIE-G-MN-T-D------QMRESV-----------------R--GIR
--R-A------RG-----L---------V---------D---------GE---------T
TF-AE-IDHFLT
>PMIN01000134-1_13_10095_10592_-1_ID=130_13;partial=00;start_type=ATG;rbs_motif=GGAG/GAGG;rbs_spacer=5-10bp;gc_cont=0-530
------------------------------------------------------------
------------------------------------------------------------
------------------------------------------------------------
------------------------------------------------------------
------------------------------------------------------------
------------------------------------------------------------
------------------------------------------------------------
------------------------------------------------------------
--------------E-S-SVY-AIKTT--A----------------NQER----------
--------AVAN-----------------LL-----------------------------
ALA-A-------------------------------------------------------
---------------------------------------------K-------K-----E
---N----------Y----DIRAILVP--------K-----E----LK------------
--------G--YVLVE-T-TK-F-E------IVEQAI-----------------Q--GIP
--H-A------RG-----V---------V---------K---------GS---------T
KF-AE-IEHFLT
>QEXZ01000036-1_10_6797_7261_1_ID=252_10;partial=00;start_type=ATG;rbs_motif=GGA/GAG/AGG;rbs_spacer=11-12bp;gc_cont=0-452
------------------------------------------------------------
------------------------------------------------------------
------------------------------------------------------------
------------------------------------------------------------
------------------------------------------------------------
------------------------------------------------------------
------------------------------------------------------------
------------------------------------------------------------
--------------D-N-SVY-VVKTT--V----------------NQER----------
--------AVAN-----------------LV-----------------------------
EST-I--K----------------------------------------------------
-----------------------------E-K-------------E-------K-----N
---E----------H----GIKAILVP--------E-----E----LR------------
--------G--YVLIE-A-SF-S-D------AIEQLI-----------------Q--DIP
--H-A------RG-----L---------I---------K---------GE---------L
SL-EE-VEHFLT
>MVAA01000098-1_23_20070_20513_1_ID=119_23;partial=00;start_type=ATG;rbs_motif=None;rbs_spacer=None;gc_cont=0-396
------------------------------------------------------------
------------------------------------------------------------
------------------------------------------------------------
------------------------------------------------------------
------------------------------------------------------------
------------------------------------------------------------
------------------------------------------------------------
------------------------------------------------------------
-------------------FY-AMRAA--I----------------GQEK----------
--------NVAS-----------------LL-----------------------------
AQS-V-------------------------------------------------------
---------------------------------------------K-------Y-----E
---D----------T----GISAILSP--------E-----G----MQ------------
--------G--YIFVE-T-SE-V-L------DMRHPA-----------------L--KVP
--N-L------RG-----L---------V---------E---------GD---------V
TF-EE-LKKFLN
>MVJJ01000156-1_12_10449_10892_1_ID=91_12;partial=00;start_type=ATG;rbs_motif=AGGA/GGAG/GAGG;rbs_spacer=11-12bp;gc_cont=0-376
------------------------------------------------------------
------------------------------------------------------------
------------------------------------------------------------
------------------------------------------------------------
------------------------------------------------------------
------------------------------------------------------------
------------------------------------------------------------
------------------------------------------------------------
-------------------IY-AMRAI--M----------------GREQ----------
--------AAVD-----------------LL-----------------------------
AQS-V-------------------------------------------------------
---------------------------------------------K-------H-----E
---D----------L----GVTAILLP--------E-----G----MK------------
--------G--YFFVE-S-TK-A-L------DIRHHA-----------------L--KVP
--N-L------RG-----M---------V---------E---------GD---------V
SF-DE-ITQYLN
>MAIU01000029-1_3_1795_2277_1_ID=78_3;partial=00;start_type=ATG;rbs_motif=GGTG;rbs_spacer=6bp;gc_cont=0-549
------------------------------------------------------------
------------------------------------------------------------
------------------------------------------------------------
------------------------------------------------------------
------------------------------------------------------------
------------------------------------------------------------
------------------------------------------------------------
------------------------------------------------------------
------------------LFF-PVRVV--S----------------GKEI----------
--------NIIR-----------------LL-----------------------------
LRR-I-------------------------------------------------------
---------------------------------------------S-------S-----S
---G----------V----RVRSITFV--------P-----K----FK------------
--------G--YLFVE-A-ER-E-Y------EVRKLI-----------------A--GLS
--K-L------RL-----A---------S---------S---------NP---------I
PP-QE-MEDMI-
>PULU01000125-1_38_44221_45132_-1_ID=57_38;partial=00;start_type=ATG;rbs_motif=GGAG/GAGG;rbs_spacer=5-10bp;gc_cont=0-414
--FEEE-EI-EEIPE--E-------------------E--E---V--EEK-----E-Erl
gl---------qlvcD------------------------------EN-S---KSIttgh
etdfvvml-------indtghdhnveltT---Nl----iyS-----RDK-----Ekripw
nv---------------------------------------------------------n
ifgkvnfS-S---DEE---------A---L-----KEE---IQL----DHGEEEripvkv
------------------------------------------------------------
--------------------------------qapegarYG---EK----lE-Vvid---
-----------------atskR-----------DTLI--SDS-I----------T--LI-
-----T---T-A--R-P-TVV-AVKTQ--I----------------GQEK----------
--------NVAD-----------------YL-----------------------------
SAL-S--K----------------------------------------------------
-----------------------------D-G-------------E-------G-----N
---K----------L----GIFSILSP--------K-----P----VR------------
--------G--YIFME-V-MN-P-H------RIEEAI-----------------S--SMR
--K-A------KN-----V---------V---------Q---------GE---------T
SL-EE-IEHFLT
>PUNK01000039-1_5_2315_3226_1_ID=3_5;partial=00;start_type=ATG;rbs_motif=GGAGG;rbs_spacer=5-10bp;gc_cont=0-430
------------------------------------------------------------
-----------------------------------------------K-----EDRv---
--------------------------awEAKMQ-------D-------------Ek----
------------------------------------------------------------
-----slS-R---EDD---------V---F----kKEY---SLE----RNEKMPfkvevw
------------------------------------------------------------
---------------------------------vpdgasYG---EK----lE-Vfie---
-----------------atskK-----------NRLV--SDT-I----------D--LL-
-----T---I-A--R-P-TVI-AVKTQ--I----------------GQEK----------
--------NVSD-----------------YL-----------------------------
SNL-A-------------------------------------------------------
---------------------------------------------K-------N-----K
---D----------L----GIFSILSP--------K-----P----VR------------
--------G--YIFLE-V-MS-P-H------PIEDAI-----------------G--TMR
--K-A------KG-----V---------V---------D---------GE---------T
DI-KE-IEHFL-
>PWFL01000032-1_5_3492_3947_1_ID=16_5;partial=00;start_type=ATG;rbs_motif=None;rbs_spacer=None;gc_cont=0-382
------------------------------------------------------------
------------------------------------------------------------
------------------------------------------------------------
------------------------------------------------------------
------------------------------------------------------------
------------------------------------------------------------
------------------------------------------------------------
------------------------------------------------------------
-------------------MY-SIRTT--I----------------GQEK----------
--------TTSK-----------------ML-----------------------------
EDK-V-------------------------------------------------------
---------------------------------------------E-------K-----E
---D----------L----DIHSITVV--------D-----R----LK------------
--------G--YIFTE-A-DD-E-E------EAKQLI-----------------R--GIK
--H-A------KG-----I---------I---------E---------GE---------V
ER-EE-IKPFI-
>PWEA01000021-1_30_23643_24086_-1_ID=1_30;partial=00;start_type=ATG;rbs_motif=GGTG;rbs_spacer=5bp;gc_cont=0-403
------------------------------------------------------------
------------------------------------------------------------
------------------------------------------------------------
------------------------------------------------------------
------------------------------------------------------------
------------------------------------------------------------
------------------------------------------------------------
------------------------------------------------------------
-------------------LM-TLKTT--I----------------GRES----------
--------TVMN-----------------DI-----------------------------
RER-V-------------------------------------------------------
---------------------------------------------R-------S-----K
---G----------Y----GIKAMVHP--------G-----E----LD------------
--------G--YVILE-G-E--E-G------DIRKIV-----------------R--NTR
--H-A------KG-----I---------I---------S---------GD---------V
DI-ED-ISQFLE
>PWHR01000029-1_13_8679_9587_-1_ID=40_13;partial=00;start_type=ATG;rbs_motif=GGAG/GAGG;rbs_spacer=5-10bp;gc_cont=0-419
-----------EKEE--E-------------------V-pE---E--EEE-----E-E--
---------------K-Kgiflkcdp-----------nkksiptrD---------Ranyk
v---------------------klinsaS-------------------------Ssisvd
vrmhvfyssei----------------------------------------edpvpwqir
vfereklS-----DPS---------D--sV-----TKT---MEL----EGGEEEiipvdi
------------------------------------------------------------
--------------------------------rapegakYG---DK-----A-Evivd--
-----------------atstK-----------DKML--SDS-L----------T--LI-
-----T---T-A--R-P-SVV-AMKTQ--I----------------NQEK----------
--------NVAD-----------------YI-----------------------------
ASW-A-------------------------------------------------------
---------------------------------------------K-------D-----K
---D----------M----GVFSILAP--------K-----P----VR------------
--------G--YVFIE-A-MN-P-T------MVDEIT-----------------E--GTR
--K-A------KG-----I---------I---------G---------GE---------T
SI-EE-IEHFL-
>PWHU01000004-1_6_3927_4841_-1_ID=101_6;partial=00;start_type=ATG;rbs_motif=GGAG/GAGG;rbs_spacer=5-10bp;gc_cont=0-446
------------------------------------------------------------
------------------------------------------------------------
------------------------------------------------------Kvdlsi
hliyisdke-------------------------------------------kpipwqir
lfdkeklS-E---PSD---------T---F-----EKT---IEV----EGGDEEiipvev
------------------------------------------------------------
--------------------------------sapegasYG---DK-----A-Eliir--
-----------------atssK-----------DKML--SDS-L----------T--LI-
-----T---A-A--R-P-AVG-AMKTQ--I----------------NQEK----------
--------NVAD-----------------YI-----------------------------
ASW-A-------------------------------------------------------
---------------------------------------------K-------D-----K
---D----------M----GVFSILAP--------K-----P----VR------------
--------G--YVFIE-A-MN-P-T------MVDEIS-----------------D--GTR
--K-A------KG-----I---------I---------G---------GE---------T
EI-EE-IEHFL-
>PWMI01000041-1_9_5829_6284_1_ID=42_9;partial=00;start_type=ATG;rbs_motif=AGGA;rbs_spacer=5-10bp;gc_cont=0-393
------------------------------------------------------------
------------------------------------------------------------
------------------------------------------------------------
------------------------------------------------------------
------------------------------------------------------------
------------------------------------------------------------
------------------------------------------------------------
------------------------------------------------------------
-------------------LY-SVRTT--I----------------GQEK----------
--------SASK-----------------SL-----------------------------
RDE-S-------------------------------------------------------
---------------------------------------------E-------K-----E
---G----------A----EIYSVTAI--------D-----R----LR------------
--------G--YLIVE-A-ES-D-G------EIERVI-----------------R--GIK
--H-I------RG-----V---------I---------E---------QE---------M
DI-DQ-INHFLE
>PWLL01000055-1_2_716_1153_-1_ID=75_2;partial=00;start_type=ATG;rbs_motif=None;rbs_spacer=None;gc_cont=0-285
------------------------------------------------------------
------------------------------------------------------------
------------------------------------------------------------
------------------------------------------------------------
------------------------------------------------------------
------------------------------------------------------------
------------------------------------------------------------
------------------------------------------------------------
------------------MIF-TIRTT--V----------------GQEK----------
--------VVID-----------------ML-----------------------------
YNK-A-------------------------------------------------------
---------------------------------------------K-------K-----E
---D----------I----EIYSLVEM--------A-----D----LK------------
--------G--YILIE-A-DS-V-K------SAEILI-----------------H--NVS
--Q-I------KGg---kV---------V---------P---------GN---------I
NI-KE-IAGVLE
>PWLK01000081-1_27_15999_16577_-1_ID=42_27;partial=00;start_type=ATG;rbs_motif=GGA/GAG/AGG;rbs_spacer=5-10bp;gc_cont=0-421
------------------------------------------------------------
------------------------------------------------------------
------------------------------------------------------------
------------------------------------------------------------
--------------EE---------E---L------QK---IKE----MDEE--------
------------------------------------------------------------
---------------------------------------AA---E--------E------
---------------------E-----------TKKE--EDE-A----------G--KP-
-----D---I-S--T---SIF-ALRVT--A----------------NRED----------
--------QVMS-----------------FV-----------------------------
SSN-V-------------------------------------------------------
---------------------------------------------T-------R-----K
---K----------V----NVYSVIRP--------H-----G----MR------------
--------G--YIFLE-A-DT-K-A------DAEQAS-----------------Y--GVP
--Y-S------RG-----L---------L---------P---------KE---------V
SY-KE-IEHMLE
>PWKY01000070-1_68_75928_76839_-1_ID=39_68;partial=00;start_type=ATG;rbs_motif=GGA/GAG/AGG;rbs_spacer=5-10bp;gc_cont=0-419
------------------------------------------------------------
------------------------------------------------------------
------------------------------------------------------------
------------------------------------------------------------
------------------------------------------------------------
------------------------------------------------------------
------------------------------------------------------------
---------------------K-----------DPLV--SDS-I----------N--LM-
-----T---I-A--R-P-TVI-AVKTQ--I----------------GQEK----------
--------NVGD-----------------YL-----------------------------
SSL-A-------------------------------------------------------
---------------------------------------------K-------N-----K
---N----------L----GIFSILSP--------K-----P----VR------------
--------G--YIFME-V-MT-P-H------LIEEAI-----------------G--NIR
--K-A------KG-----V---------V---------E---------GE---------T
DI-KE-IEHFL-
>PWVY01000002-1_11_8371_8871_-1_ID=258_11;partial=00;start_type=ATG;rbs_motif=None;rbs_spacer=None;gc_cont=0-577
------------------------------------------------------------
------------------------------------------------------------
------------------------------------------------------------
------------------------------------------------------------
------------------------------------------------------------
------------------------------------------------------------
------------------------------------------------------------
------------------------------------E--IQQ-K----------D--AP-
-----G---D-D--K-PgNVY-VVKTT--I----------------NQEE----------
--------NVAN-----------------LI-----------------------------
ENK-A-------------------------------------------------------
---------------------------------------------E-------R-----E
---K----------A----PVFAILAP--------N-----E----LR------------
--------G--YLFVE-A-GE-R-P------HLDRIV-----------------R--NIR
--H-A------KN-----L---------L---------D---------EA---------T
GI-GD-IEHFLT
>PWUQ01000083-1_3_562_1014_1_ID=39_3;partial=00;start_type=ATG;rbs_motif=None;rbs_spacer=None;gc_cont=0-325
------------------------------------------------------------
------------------------------------------------------------
------------------------------------------------------------
------------------------------------------------------------
------------------------------------------------------------
------------------------------------------------------------
------------------------------------------------------------
------------------------------------------------------------
-------------------IF-VVRTT--T----------------GREA----------
--------QVID-----------------KV-----------------------------
ESK-T-------------------------------------------------------
---------------------------------------------K-------E-----K
---G----------L----SIFSILRP--------K-----Q----IK------------
--------G--YFFVE-A-LE-E-D------DVNRAI-----------------Y--RLR
--N-A------KG---------------V---------L---------GK---------I
SF-EE-IKKFL-
>QZIM01000011-1_67_61736_62362_-1_ID=4_67;partial=00;start_type=ATG;rbs_motif=GGAG/GAGG;rbs_spacer=5-10bp;gc_cont=0-541
------------------------------------------------------------
------------------------------------------------------------
------------------------------------------------------------
------------------------------------------------------------
------------------------------------------------------------
------------------------------------------------------------
------------------------------------------------------------
---------------------------------AEKK--ETP-K----------E--EK-
-----E---E-L--G-T-KLF-ALRTT--A----------------NRED----------
--------QVMD-----------------FL-----------------------------
ISN-I-------------------------------------------------------
---------------------------------------------K-------K-----K
---K----------M----PVYAVIRP--------H-----G----MR------------
--------G--YIFVE-A-LD-R-Q------SAEQAA-----------------F--NVP
--Y-A------RG-----I---------L---------P---------KE---------I
NY-SE-IEHMLE
>QZIT01000006-1_68_46815_47369_-1_ID=2_68;partial=00;start_type=ATG;rbs_motif=None;rbs_spacer=None;gc_cont=0-377
------------------------------------------------------------
------------------------------------------------------------
------------------------------------------------------------
------------------------------------------------------------
------------------------------------------------------------
------------------------------------------------------------
-----------------------------------------------------Ei-----
--------------------tE-----------VEEV--QEK-A----------S--NE-
-----K---E-I--T-T-HIY-AVRTT--A----------------NRED----------
--------QVMS-----------------FI-----------------------------
VSN-A-------------------------------------------------------
---------------------------------------------E-------R-----K
---A----------V----NIFSVVRP--------H-----G----MR------------
--------G--YIFVE-A-NN-R-Q------DAEQAV-----------------F--GIP
--Y-A------RG-----L---------L---------P---------NE---------I
GY-TE-IEHMLE
>PIYH01000020-1_11_11268_11756_1_ID=18_11;partial=00;start_type=ATG;rbs_motif=None;rbs_spacer=None;gc_cont=0-397
------------------------------------------------------------
------------------------------------------------------------
------------------------------------------------------------
------------------------------------------------------------
------------------------------------------------------------
------------------------------------------------------------
------------------------------------------------------------
------------------------------------------------------------
-----N---K-Q--S-T-IIF-AVRTT--A----------------GQER----------
--------NVSK-----------------LI-----------------------------
AGR-A-------------------------------------------------------
---------------------------------------------E-------A-----N
---K----------I----PIKAILVP--------D-----S----LK------------
--------G--YIFIE-A-EG-P-H------IVEQAI-----------------S--GIK
--H-V------KS-----R---------V---------P---------GL---------V
SF-EE-IEKYI-
>PIYN01000008-1_72_65707_66174_1_ID=8_72;partial=00;start_type=TTG;rbs_motif=GTG;rbs_spacer=6bp;gc_cont=0-637
------------------------------------------------------------
------------------------------------------------------------
------------------------------------------------------------
------------------------------------------------------------
------------------------------------------------------------
------------------------------------------------------------
------------------------------------------------------------
------------------------------------------------------------
--------------R-T-SLY-AVKVT--I----------------GQEK----------
--------AVVE-----------------ML-----------------------------
ADR-A-------------------------------------------------------
---------------------------------------------A-------T-----E
---G----------I----PITAILSA--------A-----E----LK------------
--------G--YIIIE-S-PT-P-H------HVDELI-----------------R--GMR
--H-V------RG-----R---------V---------Q---------GV---------V
DY-AE-VDRYL-
>PIYB01000004-1_13_15569_16060_1_ID=29_13;partial=00;start_type=ATG;rbs_motif=GGA/GAG/AGG;rbs_spacer=11-12bp;gc_cont=0-465
------------------------------------------------------------
------------------------------------------------------------
------------------------------------------------------------
------------------------------------------------------------
------------------------------------------------------------
------------------------------------------------------------
------------------------------------------------------------
------------------------------------------------------------
---------P-S--S-T-TIF-AVRTT--V----------------GQER----------
--------NVSN-----------------LI-----------------------------
AGR-A-------------------------------------------------------
---------------------------------------------E-------A-----N
---N----------I----PIKAILVP--------E-----T----LK------------
--------G--YIFIE-A-DG-P-H------IVEEAI-----------------V--GIK
--H-V------RS-----R---------V---------P---------GI---------V
SF-SE-VEKYI-
>PIYF01000019-1_9_5081_5575_-1_ID=30_9;partial=00;start_type=ATG;rbs_motif=AGGA;rbs_spacer=5-10bp;gc_cont=0-378
------------------------------------------------------------
------------------------------------------------------------
------------------------------------------------------------
------------------------------------------------------------
------------------------------------------------------------
------------------------------------------------------------
------------------------------------------------------------
------------------------------------------------------K--EK-
-----E---Q-P--S-T-MIF-AVRTT--T----------------GQEK----------
--------NVAK-----------------LL-----------------------------
AAR-V-------------------------------------------------------
---------------------------------------------E-------M-----N
---N----------I----PIKAILVP--------E-----V----LR------------
--------G--YIFVE-A-DG-P-H------FVEKAI-----------------A--GIK
--H-V------RT-----R---------V---------P---------GI---------V
SF-SE-VERYI-
>QMQV01000020-1_7_9204_9749_-1_ID=20_7;partial=00;start_type=ATG;rbs_motif=GGxGG;rbs_spacer=5-10bp;gc_cont=0-407
------------------------------------------------------------
------------------------------------------------------------
------------------------------------------------------------
------------------------------------------------------------
------------------------------------------------------------
------------------------------------------------------------
------------------------------------------------------------
------------------------------------------------------------
--------------E-T-RLY-AVRTT--A----------------GQEL----------
--------NVAL-----------------LI-----------------------------
ERR-S-------------------------------------------------------
---------------------------------------------S-------T-----H
---N----------I----PVKSIVAP--------D-----D----VK------------
--------G--YVFVE-A-AG-P-H------VVDLAV-----------------S--GLK
--H-V------KG-----Y---------V---------S---------GK---------V
EF-ED-VRKLI-
>QMQZ01000031-1_2_476_916_1_ID=31_2;partial=00;start_type=ATG;rbs_motif=GGA/GAG/AGG;rbs_spacer=5-10bp;gc_cont=0-440
------------------------------------------------------------
------------------------------------------------------------
------------------------------------------------------------
------------------------------------------------------------
------------------------------------------------------------
------------------------------------------------------------
------------------------------------------------------------
------------------------------------------------------------
-------------------YF-AVRIT--A----------------GQEK----------
--------STAL-----------------LI-----------------------------
HTR-C-------------------------------------------------------
---------------------------------------------I-------S-----R
---S----------L----PIKAIIAP--------D-----E----VK------------
--------G--LFFIE-S-PS-S-H------LVERAI-----------------A--GMK
--H-V------KG-----W---------V---------P---------GK---------V
AS-SE-IESFL-
>QMRV01000016-1_43_37213_37686_1_ID=16_43;partial=00;start_type=ATG;rbs_motif=GGAG/GAGG;rbs_spacer=5-10bp;gc_cont=0-405
------------------------------------------------------------
------------------------------------------------------------
------------------------------------------------------------
------------------------------------------------------------
------------------------------------------------------------
------------------------------------------------------------
------------------------------------------------------------
------------------------------------------------------------
------------------RFY-AIRTV--A----------------GQEH----------
--------NVAL-----------------LI-----------------------------
ESR-V-------------------------------------------------------
---------------------------------------------K-------S-----L
---K----------L----NIRSIMVF--------E-----D----LK------------
--------G--FVFIE-S-PS-V-R------DIDRAI-----------------S--GLR
--H-I------KG-----R---------V---------R---------GS---------I
SF-SE-LEKFI-
>QMSR01000013-1_7_3338_4177_-1_ID=13_7;partial=00;start_type=ATG;rbs_motif=None;rbs_spacer=None;gc_cont=0-655
------------------------------------------------------------
------------------------------------------------------------
------------------------------------------------------------
------------------------------------------------------------
------------------------------------------------------------
------------------------------------------------------------
------------------------------------------------------------
----------------------------------------------------------T-
-----F---R-V--R-Q-SIL-AVKTV--I----------------GREL----------
--------EVAM-----------------AM-----------------------------
AKR-ALY-----------------------------------------------------
---------------------------------------------T-------D-----K
---G----------K----NVSAIVVP--------L-----G----LT------------
--------G--YVFVE-T-AN-P-D------DVYVLM-----------------R--GIK
--W-A------KN-----V---------V---------P---------GE---------T
SI-DE-LKPLL-
>QMSS01000011-1_10_9760_10278_-1_ID=11_10;partial=00;start_type=ATG;rbs_motif=4Base/6BMM;rbs_spacer=13-15bp;gc_cont=0-393
------------------------------------------------------------
------------------------------------------------------------
------------------------------------------------------------
------------------------------------------------------------
------------------------------------------------------------
------------------------------------------------------------
------------------------------------------------------------
---------------------------------------QPS-S----------N--ES-
-----T---E-E--L-S-KIF-TIKTQ--V----------------GKEQ----------
--------NTAD-----------------LI-----------------------------
NSR-A-------------------------------------------------------
---------------------------------------------T-------K-----S
---K----------I----EIPAILVT--------P-----E----LR------------
--------G--YIFVE-G-FD-E-E------RIKNMI-----------------K--TVS
--Y-V------RS-----M---------L---------N---------GD---------I
PI-EQ-IEHFLT
>QMST01000001-1_19_18069_18548_1_ID=1_19;partial=00;start_type=ATG;rbs_motif=GGAG/GAGG;rbs_spacer=5-10bp;gc_cont=0-377
------------------------------------------------------------
------------------------------------------------------------
------------------------------------------------------------
------------------------------------------------------------
------------------------------------------------------------
------------------------------------------------------------
------------------------------------------------------------
------------------------------------------------------------
-----E---E-N--K-P-HIF-TIKTQ--I----------------GKEE----------
--------IVAN-----------------LL-----------------------------
EKR-A-------------------------------------------------------
---------------------------------------------K-------K-----A
---K----------A----DILSILVA--------P-----E----LR------------
--------G--YLFVE-T-YD-K-Q------QLKNMI-----------------K--TIS
--Y-V------RG-----M---------L---------D---------GE---------T
NI-QE-IEHFLT
>QMTG01000129-1_5_2196_3134_1_ID=129_5;partial=00;start_type=ATG;rbs_motif=GGA/GAG/AGG;rbs_spacer=11-12bp;gc_cont=0-461
------------------------------------------------------------
------------------------------------------------------------
------------------------------------------------------------
------------------------------------------------------------
------------------------------------------------------------
------------------------------------------------------------
------------------------------------------------------------
----------------------------------------NS-L----------T--LR-
-----V---V-A--K-Q-SVF-AVKTT--I----------------GQER----------
--------EVAE-----------------VI-----------------------------
ASR-A-------------------------------------------------------
---------------------------------------------K-------A-----R
---N----------A----GVFSILCP--------A-----N----LR------------
--------G--YVLVE-A-MN-V-D------RLREIV-----------------R--GIR
--R-A------KG-----V---------V---------E---------GE---------T
SI-AE-IEHYLT
>QMQO01000022-1_20_17571_18044_1_ID=22_20;partial=00;start_type=ATG;rbs_motif=GGxGG;rbs_spacer=5-10bp;gc_cont=0-384
------------------------------------------------------------
------------------------------------------------------------
------------------------------------------------------------
------------------------------------------------------------
------------------------------------------------------------
------------------------------------------------------------
------------------------------------------------------------
------------------------------------------------------------
-----------T--E-P-QIY-AVRTT--A----------------NRED----------
--------QVMD-----------------FM-----------------------------
SSN-I-------------------------------------------------------
---------------------------------------------V-------K-----K
---K----------L----KVYAIVRP--------H-----G----MR------------
--------G--YIFVE-A-ET-R-S------DAEQAA-----------------F--NIP
--Y-A------RG-----L---------L---------P---------NV---------V
DF-EE-ISHMLE
>QMSP01000004-1_36_39651_40121_-1_ID=4_36;partial=00;start_type=ATG;rbs_motif=GGxGG;rbs_spacer=5-10bp;gc_cont=0-427
------------------------------------------------------------
------------------------------------------------------------
------------------------------------------------------------
------------------------------------------------------------
------------------------------------------------------------
------------------------------------------------------------
------------------------------------------------------------
------------------------------------------------------------
----------------S-NIY-AVRTT--V----------------GQEK----------
--------NVAL-----------------LV-----------------------------
ASR-V-------------------------------------------------------
---------------------------------------------F-------A-----R
---K----------I----PVRSILVV--------D-----G----VR------------
--------G--FVFIE-A-PS-P-Q------FVDRAI-----------------M--GIK
--H-V------KG-----R---------V---------K---------GK---------V
NF-AD-IEKLL-
>QMSQ01000009-1_9_7261_7740_1_ID=9_9;partial=00;start_type=ATG;rbs_motif=GGAG/GAGG;rbs_spacer=5-10bp;gc_cont=0-404
------------------------------------------------------------
------------------------------------------------------------
------------------------------------------------------------
------------------------------------------------------------
------------------------------------------------------------
------------------------------------------------------------
------------------------------------------------------------
------------------------------------------------------------
-----------E--K-P-RIF-SIKTQ--I----------------GKEQ----------
--------NVAE-----------------LI-----------------------------
NSR-V-------------------------------------------------------
-------------------------------K-------------K-------S-----H
---D----------K----NILSVLVA--------P-----E----LR------------
--------G--YVFVE-G-YN-A-E------LIKKMI-----------------K--TIS
--Y-V------RG-----M---------L---------E---------GD---------I
PI-QE-IEGFLT
>QMSU01000101-1_3_2180_2629_-1_ID=128_3;partial=00;start_type=ATG;rbs_motif=None;rbs_spacer=None;gc_cont=0-482
------------------------------------------------------------
------------------------------------------------------------
------------------------------------------------------------
------------------------------------------------------------
------------------------------------------------------------
------------------------------------------------------------
------------------------------------------------------------
------------------------------------------------------------
------------------KIF-VVKTQ--V----------------GQEE----------
--------NVAN------------------L-----------------------------
FEK-A-------------------------------------------------------
---------------------------------------------N-------R-----R
---T----------G----KIHAILAP--------K-----E----LR------------
--------G--YIFVE-G-ED-I-E------TIKTVI-----------------R--HMR
--Y-A------RD-----V---------L---------D---------KE---------V
QI-EE-IENFL-
>QMUK01000016-1_11_9401_9877_1_ID=16_11;partial=00;start_type=ATG;rbs_motif=GGA/GAG/AGG;rbs_spacer=5-10bp;gc_cont=0-426
------------------------------------------------------------
------------------------------------------------------------
------------------------------------------------------------
------------------------------------------------------------
------------------------------------------------------------
------------------------------------------------------------
------------------------------------------------------------
------------------------------------------------------------
---------N-S--K-S-KIF-AIRTT--I----------------GQEK----------
--------NVIR-----------------MI-----------------------------
EAK-S-------------------------------------------------------
---------------------------------------------R-------S-----K
---Q----------L----EIYSLFSP--------D-----E----LR------------
--------G--YVLVE-A-PE-R-R------DVLEAM-----------------A--GIP
--H-A------KG-----V---------L---------E---------GE---------V
PF-SE-IEHFLE
>QMUN01000126-1_3_1039_1494_1_ID=126_3;partial=00;start_type=ATG;rbs_motif=None;rbs_spacer=None;gc_cont=0-386
------------------------------------------------------------
------------------------------------------------------------
------------------------------------------------------------
------------------------------------------------------------
------------------------------------------------------------
------------------------------------------------------------
------------------------------------------------------------
------------------------------------------------------------
---------E-Q--K-S-KIF-TLKVT--V----------------NQEK----------
--------NVAS-----------------ML-----------------------------
ETA-I-------------------------------------------------------
---------------------------------------------I-------H-----K
---N----------I----DIFSILAP--------E-----P----LK------------
--------G--YIFIE-A-ED-V-G------AVEEAI-----------------Q--GIH
--N-I------RG-----I---------L---------E---------GE---------V
DL-DE-IEHFLE
>QMUP01000068-1_1_33_503_-1_ID=91_1;partial=00;start_type=ATG;rbs_motif=AGG;rbs_spacer=11bp;gc_cont=0-544
------------------------------------------------------------
------------------------------------------------------------
------------------------------------------------------------
------------------------------------------------------------
------------------------------------------------------------
------------------------------------------------------------
------------------------------------------------------------
------------------------------------------------------------
---------I-Q--K-P-RFF-MVKVT--A----------------GQER----------
--------NVAR-----------------II-----------------------------
EGR-I-------------------------------------------------------
---------------------------------------------T-------S-----P
---R----------E----GIYSILVL--------P-----G----SK------------
--------G--YVFIE-A-ES-K-E------RVSLIT-----------------Q--GIR
--H-V------KA-----R---------A---------I---------MP---------V
KK-EElM-----
>QMVA01000031-1_9_6705_7142_1_ID=31_9;partial=00;start_type=ATG;rbs_motif=GGA/GAG/AGG;rbs_spacer=5-10bp;gc_cont=0-436
------------------------------------------------------------
------------------------------------------------------------
------------------------------------------------------------
------------------------------------------------------------
------------------------------------------------------------
------------------------------------------------------------
------------------------------------------------------------
------------------------------------------------------------
-------------------IY-TLRTT--V----------------GRER----------
--------TVLD-----------------SL-----------------------------
DAK-L-------------------------------------------------------
---------------------------------------------T-------N-----N
---S----------K----GIKSMLSP--------A-----E----LK------------
--------G--YIFIE-G-S--E-E------DIRKAT-----------------Q--GVP
--H-I------KG-----L---------I---------N---------KP---------I
KI-EE-LSNFF-
>QMVD01000034-1_3_1208_1645_1_ID=34_3;partial=00;start_type=GTG;rbs_motif=None;rbs_spacer=None;gc_cont=0-477
------------------------------------------------------------
------------------------------------------------------------
------------------------------------------------------------
------------------------------------------------------------
------------------------------------------------------------
------------------------------------------------------------
------------------------------------------------------------
------------------------------------------------------------
------------------MIY-AVRVT--A----------------GRER----------
--------QVIE-----------------KL-----------------------------
EAL-M-------------------------------------------------------
---------------------------------------------N-------R-----G
---N----------Y----AVYSILYP--------H-----R----VK------------
--------G--YFFVE-A-DS-L-D------EVKRLV-----------------Y--GVH
--Y-I------KG-----V---------V---------Q---------GE---------L
KL-ED-VEHFL-
>QMVG01000004-1_46_42749_43204_-1_ID=4_46;partial=00;start_type=ATG;rbs_motif=AGGAG;rbs_spacer=3-4bp;gc_cont=0-410
------------------------------------------------------------
------------------------------------------------------------
------------------------------------------------------------
------------------------------------------------------------
------------------------------------------------------------
------------------------------------------------------------
------------------------------------------------------------
------------------------------------------------------------
-------------------LF-GVRVT--I----------------GQEK----------
--------VVAE-----------------AL-----------------------------
KTK-M-------------------------------------------------------
---------------------------------------------K-------K-----E
---K----------E----DIYSISII--------D-----G----LR------------
--------G--YIIVE-A-AN-E-A------EVRKLT-----------------Y--RVP
--H-I------KG-----V---------I---------A---------GA---------I
KS-EE-LEHFFE
>QMVQ01000037-1_7_5317_5775_-1_ID=37_7;partial=00;start_type=ATG;rbs_motif=GGA/GAG/AGG;rbs_spacer=5-10bp;gc_cont=0-551
------------------------------------------------------------
------------------------------------------------------------
------------------------------------------------------------
------------------------------------------------------------
------------------------------------------------------------
------------------------------------------------------------
------------------------------------------------------------
------------------------------------------------------------
------------------SIY-AVKTT--V----------------NQEQ----------
--------AVAN-----------------LI-----------------------------
ERA-I-------------------------------------------------------
-------------------------------R-------------G-------K-----K
---D----------H----GVKAILVP--------D-----N----LK------------
--------G--YVLVE-A-EK-P-D------TIEEAI-----------------Q--HIP
--H-A------RS-----L---------V---------R---------GA---------T
SL-GE-IEHFLT
>QMVU01000076-1_6_4227_4727_1_ID=76_6;partial=00;start_type=ATG;rbs_motif=GGA/GAG/AGG;rbs_spacer=5-10bp;gc_cont=0-451
------------------------------------------------------------
------------------------------------------------------------
------------------------------------------------------------
------------------------------------------------------------
------------------------------------------------------------
------------------------------------------------------------
------------------------------------------------------------
---------------------------------------------------------RP-
-----A---Q-K--N-V-IFF-VIRAI--A----------------GQEA----------
--------KVAW-----------------LL-----------------------------
YKR-A-------------------------------------------------------
---------------------------------------------E-------S-----R
---G----------I----RVKSILAL--------P-----S----LR------------
--------G--YLFVE-A-DR-E-Y------DVRRLV-----------------R--GLQ
--K-A------KM-----M---------R---------A---------NP---------V
TI-EE-IDSMI-
>QMWA01000018-1_11_13301_13765_-1_ID=18_11;partial=00;start_type=ATG;rbs_motif=GGG;rbs_spacer=8bp;gc_cont=0-424
------------------------------------------------------------
------------------------------------------------------------
------------------------------------------------------------
------------------------------------------------------------
------------------------------------------------------------
------------------------------------------------------------
------------------------------------------------------------
------------------------------------------------------------
------------------MIF-AVRVP--I----------------GQER----------
--------KVAL-----------------VM-----------------------------
AQT-A-------------------------------------------------------
---------------------------------------------K-------L-----M
---N----------L----QIYSILYT--------S-----K----LK------------
--------G--RIFVE-A-PN-V-F------EVRKLA-----------------S--KVM
--K-I------KR-----I---------Q---------R---------GV---------V
EV-DE-IVSLIT
>QMWE01000051-1_7_3363_3836_-1_ID=51_7;partial=00;start_type=ATG;rbs_motif=GGAG/GAGG;rbs_spacer=5-10bp;gc_cont=0-542
------------------------------------------------------------
------------------------------------------------------------
------------------------------------------------------------
------------------------------------------------------------
------------------------------------------------------------
------------------------------------------------------------
------------------------------------------------------------
----------------------------------------------------------E-
-----E---V-Q--K-P-EIF-AIRTT--I----------------GQEK----------
--------NTAD-----------------MI-----------------------------
ASR-A-------------------------------------------------------
---------------------------------------------E-------T-----F
---H----------L----PIKSVLAP--------P-----G----IR------------
--------G--YVFVE-A-VG-K-S------SVEQAR-----------------M--GIK
--H-A------KG-----M---------V---------G---------GR---------I
PI-EE-IEQFL-
>QMWS01000039-1_10_4029_4505_1_ID=39_10;partial=00;start_type=GTG;rbs_motif=GGxGG;rbs_spacer=5-10bp;gc_cont=0-465
------------------------------------------------------------
------------------------------------------------------------
------------------------------------------------------------
------------------------------------------------------------
------------------------------------------------------------
------------------------------------------------------------
------------------------------------------------------------
------------------------------------------------------------
------------------KYV-VLRTT--A----------------GQEA----------
--------NVAL-----------------ML-----------------------------
ESI-A-------------------------------------------------------
---------------------------------------------K-------G-----M
---R----------V---kGLYAIVVP--------P-----E----IK------------
--------G--YIVIE-A-EG-L-H------VVHRIA-----------------R--DIK
--H-V------KG-----K---------A---------M---------GS---------L
KR-EE-VERLI-
>QMXC01000076-1_5_2470_2946_-1_ID=83_5;partial=00;start_type=ATG;rbs_motif=AGGAG;rbs_spacer=5-10bp;gc_cont=0-482
------------------------------------------------------------
------------------------------------------------------------
------------------------------------------------------------
------------------------------------------------------------
------------------------------------------------------------
------------------------------------------------------------
------------------------------------------------------------
------------------------------------------------------------
--------------S-S-MIF-AVRTT--A----------------GQEK----------
--------NVAN-----------------LI-----------------------------
AAK-A-------------------------------------------------------
---------------------------------------------E-------M-----R
---N----------I----PLAAILVP--------E-----S----LK------------
--------G--YVFVE-A-RS-P-H------FVEEAM-----------------A--GIK
--H-V------KS-----R---------V---------P---------GI---------V
DF-SE-VERYI-
>QMXD01000022-1_9_4673_5239_1_ID=22_9;partial=00;start_type=ATG;rbs_motif=AGxAGG/AGGxGG;rbs_spacer=11-12bp;gc_cont=0-374
------------------------------------------------------------
------------------------------------------------------------
------------------------------------------------------------
------------------------------------------------------------
---------------------------------------------------ETEtek---
------------------------------------------------------------
------------------------------------ekvA----EE-----E-E------
---------------------K-----------KVEV--EEE-K----------K--EE-
-----Tv-kT-E--K-G-QIY-VLKTT--A----------------GQEL----------
--------NVAN-----------------LI-----------------------------
YSR-A-------------------------------------------------------
---------------------------------------------V-------S-----A
---N----------L----PIYSILVT--------G-----N----LK------------
--------G--YVFVE-A-AG-P-H------FVDEAA-----------------A--GIK
--H-A------KQ-----R---------L---------P---------GL---------V
KI-SE-LEKFI-
>QMXQ01000030-1_6_2035_2496_1_ID=30_6;partial=00;start_type=TTG;rbs_motif=None;rbs_spacer=None;gc_cont=0-654
------------------------------------------------------------
------------------------------------------------------------
------------------------------------------------------------
------------------------------------------------------------
------------------------------------------------------------
------------------------------------------------------------
------------------------------------------------------------
------------------------------------------------------------
-----------P--K-T-ALY-AVKVT--V----------------GQER----------
--------NVAQ-----------------ML-----------------------------
ADK-A-------------------------------------------------------
---------------------------------------------K-------V-----E
---G----------I----PIAAILAP--------A-----E----LK------------
--------G--YIIVE-T-AT-P-H------SVEELI-----------------R--GMK
--H-T------RE-----R---------V---------P---------GM---------V
DP-GE-VEHYL-
>QMYF01000135-1_3_1002_1532_-1_ID=135_3;partial=00;start_type=TTG;rbs_motif=GGAG/GAGG;rbs_spacer=5-10bp;gc_cont=0-537
------------------------------------------------------------
------------------------------------------------------------
------------------------------------------------------------
------------------------------------------------------------
------------------------------------------------------------
------------------------------------------------------------
------------------------------------------------------------
---------------------------------VSTA--AEE-K----------A--EE-
-----A---K-A--E-S-QIY-VIKTT--S----------------GQEA----------
--------NVAQ-----------------LL-----------------------------
YTR-A-------------------------------------------------------
---------------------------------------------L-------A-----N
---K----------L----PIYAIMVT--------E-----E----LR------------
--------G--YVFVE-A-AG-P-H------FVDDAA-----------------S--GVK
--H-V------KQ-----R---------L---------Q---------GI---------V
SV-AD-LERYL-
>QMYG01000028-1_6_3375_3830_-1_ID=28_6;partial=00;start_type=TTG;rbs_motif=GGAGG;rbs_spacer=5-10bp;gc_cont=0-535
------------------------------------------------------------
------------------------------------------------------------
------------------------------------------------------------
------------------------------------------------------------
------------------------------------------------------------
------------------------------------------------------------
------------------------------------------------------------
------------------------------------------------------------
-------------------IY-AVRTT--A----------------GQER----------
--------NVAN-----------------LV-----------------------------
AMR-A-------------------------------------------------------
---------------------------------------------K-------A-----N
---N----------I----PIKAVLAP--------E-----T----LK------------
--------G--YIFIE-A-DG-P-H------LVDEAI-----------------M--GVK
--H-V------RS-----R---------V---------P---------GV---------L
SL-AD-IERYI-
>QMYL01000006-1_5_3617_4102_-1_ID=6_5;partial=00;start_type=ATG;rbs_motif=GGAGG;rbs_spacer=5-10bp;gc_cont=0-506
------------------------------------------------------------
------------------------------------------------------------
------------------------------------------------------------
------------------------------------------------------------
------------------------------------------------------------
------------------------------------------------------------
------------------------------------------------------------
------------------------------------------------------------
-----G---R-P--R-T-SIY-TIRTT--A----------------GQEK----------
--------NVAN-----------------LI-----------------------------
ASR-V-------------------------------------------------------
---------------------------------------------E-------V-----H
---K----------L----PVKAILVP--------E-----A----LK------------
--------G--YIFIE-A-EG-P-H------IVEDAI-----------------A--GIK
--H-V------RL-----R---------V---------Q---------GM---------V
PF-SE-IEKYI-
>QMYO01000330-1_2_297_782_1_ID=330_2;partial=00;start_type=ATG;rbs_motif=GGAG/GAGG;rbs_spacer=5-10bp;gc_cont=0-447
------------------------------------------------------------
------------------------------------------------------------
------------------------------------------------------------
------------------------------------------------------------
------------------------------------------------------------
------------------------------------------------------------
------------------------------------------------------------
------------------------------------------------------------
--------------S-S-AIF-AVRTT--A----------------GQER----------
--------NVAD-----------------FI-----------------------------
ATK-V-------------------------------------------------------
---------------------------------------------E-------T-----N
---K----------L----PIKAIFVP--------E-----M----MK------------
--------G--YVFIE-A-DG-P-H------FVDEAI-----------------A--GIK
--H-V------RS-----R---------V---------P---------GI---------V
SF-SE-IERY--
>QMZE01000019-1_3_751_1197_1_ID=19_3;partial=00;start_type=ATG;rbs_motif=GGA/GAG/AGG;rbs_spacer=5-10bp;gc_cont=0-412
------------------------------------------------------------
------------------------------------------------------------
------------------------------------------------------------
------------------------------------------------------------
------------------------------------------------------------
------------------------------------------------------------
------------------------------------------------------------
------------------------------------------------------------
------------------KFF-AVKTT--V----------------NQER----------
--------IVAN-----------------LM-----------------------------
ELA-V-------------------------------------------------------
---------------------------------------------K-------K-----Y
---N----------L----DVYSILSP--------K-----E----LR------------
--------G--YVIVE-A-KD-V-Q------NVKRAI-----------------T--GIP
--H-A------RG-----I---------L---------G---------GE---------I
PF-RE-VEHFL-
>QMZG01000043-1_7_6337_6834_1_ID=43_7;partial=00;start_type=ATG;rbs_motif=TAAT;rbs_spacer=7bp;gc_cont=0-398
------------------------------------------------------------
------------------------------------------------------------
------------------------------------------------------------
------------------------------------------------------------
------------------------------------------------------------
------------------------------------------------------------
------------------------------------------------------------
------------------------------------------------------------
-------------------IY-VVKVT--A----------------NQER----------
--------VVAE-----------------MI-----------------------------
CRE-AIAR----------------------------------------------------
-----------------------------R-N-------------Ey-----lK-----E
---S----------K----EVYSILYT--------T-----G----LK------------
--------G--YILVE-A-DN-P-G------TVEDLA-----------------R--GIS
--K-T------KG-----L---------L---------L---------KKkgdlssagtI
SI-EE-LEKT--
>QMZJ01000041-1_8_5109_5633_1_ID=41_8;partial=00;start_type=ATG;rbs_motif=None;rbs_spacer=None;gc_cont=0-472
------------------------------------------------------------
------------------------------------------------------------
------------------------------------------------------------
------------------------------------------------------------
------------------------------------------------------------
------------------------------------------------------------
------------------------------------------------------------
------------------------------------------------------------
-----------M--N-P-NIY-AVKAT--V----------------GQEH----------
--------VVAR-----------------LL-----------------------------
YQE-VVTR----------------------------------------------------
-----------------------------E-K-------------K-------Gt--meE
---G----------E----RVYSVLYT--------T-----G----LK------------
--------G--YVLVE-A-DN-P-G------TVEDLA-----------------R--NTP
--K-T------RG-----LlhkgrgalsS---------A---------GT---------I
PI-EE-LEKIL-
>QMZT01000012-1_16_14028_14480_-1_ID=12_16;partial=00;start_type=ATG;rbs_motif=GTG;rbs_spacer=8bp;gc_cont=0-404
------------------------------------------------------------
------------------------------------------------------------
------------------------------------------------------------
------------------------------------------------------------
------------------------------------------------------------
------------------------------------------------------------
------------------------------------------------------------
------------------------------------------------------------
-------------------IY-SVRTT--V----------------GREN----------
--------IVAE-----------------LI-----------------------------
NSN-A-------------------------------------------------------
---------------------------------------------K-------A-----N
---N----------L----DIKSIARP--------G-----E----LK------------
--------G--YIFIE-A-DD-V-E------IVRKAV-----------------Q--GVM
--H-V------KG-----V---------I---------N---------KP---------V
NV-EE-IKHFFE
>QMZU01000077-1_4_1732_2166_-1_ID=77_4;partial=00;start_type=ATG;rbs_motif=GGTG;rbs_spacer=7bp;gc_cont=0-480
------------------------------------------------------------
------------------------------------------------------------
------------------------------------------------------------
------------------------------------------------------------
------------------------------------------------------------
------------------------------------------------------------
------------------------------------------------------------
------------------------------------------------------------
------------------MIY-AVRTT--V----------------GREG----------
--------AVMS-----------------SI-----------------------------
EEK-V-------------------------------------------------------
---------------------------------------------K-------Q-----G
---G----------L----SIKAMVHP--------D-----N----LK------------
--------G--YILVE-G-D--E-N------DIREAI-----------------K--NIR
--H-A------KG-----L---------I---------P---------KD---------V
KI-EE-IKHFI-
>QMZV01000003-1_30_27416_27853_1_ID=3_30;partial=00;start_type=ATG;rbs_motif=TTTTA;rbs_spacer=12bp;gc_cont=0-297
------------------------------------------------------------
------------------------------------------------------------
------------------------------------------------------------
------------------------------------------------------------
------------------------------------------------------------
------------------------------------------------------------
------------------------------------------------------------
------------------------------------------------------------
-----------------------IRVI--I----------------GRER----------
--------MALD-----------------YI-----------------------------
EKE-I-------------------------------------------------------
---------------------------------------------K-------L-----K
---N----------L----DIKAILFL--------E-----D----LK------------
--------G--YIFLE-G-EM-E--------EITRAI-----------------Y--GAP
--H-V------RG-----I---------I---------K---------KP---------V
TI-EE-IKRYL-
>QMZY01000030-1_13_6655_7161_-1_ID=30_13;partial=00;start_type=ATG;rbs_motif=AGG;rbs_spacer=6bp;gc_cont=0-379
------------------------------------------------------------
------------------------------------------------------------
------------------------------------------------------------
------------------------------------------------------------
------------------------------------------------------------
------------------------------------------------------------
------------------------------------------------------------
------------------------------------------------------------
-------------------IY-TVRTT--S----------------GREE----------
--------IVID-----------------II-----------------------------
MTK-V-------------------------------------------------------
---------------------------------------------K-------N-----E
---G----------L----GIKAVFHP--------A-----E----LK------------
--------G--YIFIE-G-K--L-G------DIYKAV-----------------Q--GLL
--H-I------KG-----V---------I---------D---------KP---------V
NL-SE-IQHFLE
>QMZZ01000008-1_12_8191_8640_-1_ID=8_12;partial=00;start_type=ATG;rbs_motif=None;rbs_spacer=None;gc_cont=0-498
------------------------------------------------------------
------------------------------------------------------------
------------------------------------------------------------
------------------------------------------------------------
------------------------------------------------------------
------------------------------------------------------------
------------------------------------------------------------
------------------------------------------------------------
-------------------IY-IVRTT--V----------------GREE----------
--------IVAE-----------------LL-----------------------------
SSK-A-------------------------------------------------------
---------------------------------------------R-------A-----E
---G----------I----DIKAIVHP--------A-----E----IK------------
--------G--YIFVE-G-S--L-P------AIQKVV-----------------S--GTM
--H-V------KG-----I---------I---------N---------KP---------V
EL-DA-IRHFLE
>RFJU01000027-1_23_21194_21820_-1_ID=41_23;partial=00;start_type=ATG;rbs_motif=None;rbs_spacer=None;gc_cont=0-499
------------------------------------------------------------
------------------------------------------------------------
------------------------------------------------------------
------------------------------------------------------------
------------------------------------------------R-----------
------------------------------------------------------------
--------------------------------------------EE----aK-Er-----
-------------------vgE-----------QEAA--AKD-A----------D--IP-
-----------E--E-A-KIF-AVRTT--A----------------NRED----------
--------QVVG-----------------FI-----------------------------
ASN-A-------------------------------------------------------
---------------------------------------------E-------R-----K
---K----------L----DVYAVIRP--------H-----G----MR------------
--------G--YVFVE-A-AS-R-Q------DVEQAV-----------------F--GIP
--Y-T------KG-----V---------L---------P---------DL---------V
DY-KE-IEHML-
>RFJB01000115-1_10_7345_7887_1_ID=159_10;partial=00;start_type=ATG;rbs_motif=GGA/GAG/AGG;rbs_spacer=5-10bp;gc_cont=0-486
------------------------------------------------------------
------------------------------------------------------------
------------------------------------------------------------
------------------------------------------------------------
------------------------------------------------------------
------------------------------------------------------------
-----------------------------------------------------Q------
---------------------D-----------SSNV--SED-N----------M--DG-
-----S---E-S--K-S-YIF-ALRTT--A----------------NRED----------
--------QVMD-----------------FV-----------------------------
YSN-A-------------------------------------------------------
---------------------------------------------R-------K-----K
---K----------L----AVYSLIAP--------H-----G----MR------------
--------G--YIFVE-A-AS-R-S------DAEQAA-----------------F--NVP
--Y-A------RG-----I---------L---------P---------KT---------I
DY-SE-IEHMLE
>RFJL01000010-1_11_15589_16056_-1_ID=4_11;partial=00;start_type=ATG;rbs_motif=AGxAGG/AGGxGG;rbs_spacer=5-10bp;gc_cont=0-425
------------------------------------------------------------
------------------------------------------------------------
------------------------------------------------------------
------------------------------------------------------------
------------------------------------------------------------
------------------------------------------------------------
------------------------------------------------------------
------------------------------------------------------------
----------------T-HIY-ALRTT--A----------------NRED----------
--------QVMD-----------------FL-----------------------------
TAN-I-------------------------------------------------------
---------------------------------------------A-------K-----K
---K----------L----PVYAVIRP--------H-----G----MR------------
--------G--YIFVE-A-QD-R-E------SADQAI-----------------Y--GIP
--Y-A------RG-----L---------L---------P---------KE---------V
EY-KE-IEHMLE
>RHFA01000037-1_4_2265_2813_-1_ID=161_4;partial=01;start_type=Edge;rbs_motif=None;rbs_spacer=None;gc_cont=0-654
------------------------------------------------------------
------------------------------------------------------------
------------------------------------------------------------
------------------------------------------------------------
------------------------------------------------------------
------------------------------------------------------------
------------------------------------------------------------
---------------------------------ADET--PAP-A----------P--AY-
-----G---E-T--D-S-HLF-AIKTT--G----------------GQEK----------
--------VVMN-----------------ML-----------------------------
EAK-T-------------------------------------------------------
---------------------------------------------R-------L-----G
---K----------L----GIQSVLLV--------D-----N----LK------------
--------G--YVVIE-A-SD-P-N------LAYGAI-----------------D--GVR
--H-I------RG-----Q---------L---------R---------GE---------L
AF-GD-IEGYL-
>QNYQ01000043-1_17_14422_14925_-1_ID=20_17;partial=00;start_type=ATG;rbs_motif=GGA/GAG/AGG;rbs_spacer=5-10bp;gc_cont=0-532
------------------------------------------------------------
------------------------------------------------------------
------------------------------------------------------------
------------------------------------------------------------
------------------------------------------------------------
------------------------------------------------------------
------------------------------------------------------------
---------------------------------------AET-G----------R--VG-
-----G---R-K--Q-A-RLY-AVKTV--A----------------GREL----------
--------DVAL-----------------LI-----------------------------
AQR-A-------------------------------------------------------
---------------------------------------------D-------D-----E
---E----------L----PIYSVVVP--------P-----R----IK------------
--------G--YVIVE-S-PA-A-Y------HVANAI-----------------Q--GIR
--Y-A------KG-----V---------V---------P---------GV---------L
DY-KD-VERLLK
>RPGO01000035-1_50_46174_46650_-1_ID=16_50;partial=00;start_type=ATG;rbs_motif=GGAGG;rbs_spacer=5-10bp;gc_cont=0-421
------------------------------------------------------------
------------------------------------------------------------
------------------------------------------------------------
------------------------------------------------------------
------------------------------------------------------------
------------------------------------------------------------
------------------------------------------------------------
------------------------------------------------------------
-----------E--N-A-AVY-IVKTT--V----------------NQER----------
--------SVAG-----------------LL-----------------------------
AQV-A-------------------------------------------------------
---------------------------------------------K-------K-----D
---R----------F----DIRAILVP--------D-----E----LK------------
--------G--YVLVE-A-AV-P-E------EVDQAV-----------------Q--RVP
--H-A------RV-----V---------I---------K---------GE---------S
SF-AE-VEHFLS
>PSPT01000021-1_18_11726_12643_-1_ID=2_18;partial=00;start_type=ATG;rbs_motif=AGGAG;rbs_spacer=5-10bp;gc_cont=0-432
------------------------------------------------------------
------------------------------------------------------------
------------------------------------------------------------
------------------------------------------------------------
------------------------------------------------------------
------------------------------------------------------------
------------------------------------------------------------
------------------------------------------------------------
-----G---S-V--S-S-FLF-IVKTA--I----------------GSEQ----------
--------RVAE-----------------EM-----------------------------
QAR-LGGS----------------------------------------------------
-----------------------------G-S------------lS-------T-----I
---Q----------N----EVFSVLHP--------T-----G----MR------------
--------G--YVFVE-S-SA-Q-H------HVEKLI-----------------G-----
------------------------------------------------------------
------------
>PSPX01000012-1_8_5223_6095_1_ID=42_8;partial=00;start_type=ATG;rbs_motif=GGAG/GAGG;rbs_spacer=5-10bp;gc_cont=0-588
------------------------------------------------------------
------------------------------------------------------------
------------------------------------------------------------
------------------------------------------------------------
------------------------------------------------------------
------------------------------------------------------------
------------------------------------------------------------
---------------------R-----------EYST--PQL-R----------E--MY-
-----G---D-V--A-S-YLY-ILKTS--I----------------GQEQ----------
--------NVAR-----------------EV-----------------------------
QAR-LSGT----------------------------------------------------
-----------------------------G-S------------lE-------D-----I
---Q----------D----EIFGVLSP--------H-----F----MR------------
--------G--YIFVE-A-SA-L-H------HVEKLIgrv----------gvstT-----
------------------------------------------------------------
------------
>RXIG01000001-1_185_170121_170585_-1_ID=15_185;partial=00;start_type=ATG;rbs_motif=GGA/GAG/AGG;rbs_spacer=5-10bp;gc_cont=0-475
------------------------------------------------------------
------------------------------------------------------------
------------------------------------------------------------
------------------------------------------------------------
------------------------------------------------------------
------------------------------------------------------------
------------------------------------------------------------
------------------------------------------------------------
-----------K--D-Y-PLF-ILKTT--M----------------NQER----------
--------NVAT-----------------LL-----------------------------
EEK-V-------------------------------------------------------
---------------------------------------------R-------N-----K
---D----------I----AVSAILAP--------E-----T----LK------------
--------G--YIFIE-A-ID-E-G------AVQEAI-----------------E--GIR
--H-V------RG-----I---------L---------P---------GH---------V
PF-EE-VENFFE
>SCSR01000047-1_3_626_1063_-1_ID=82_3;partial=00;start_type=ATG;rbs_motif=None;rbs_spacer=None;gc_cont=0-477
------------------------------------------------------------
------------------------------------------------------------
------------------------------------------------------------
------------------------------------------------------------
------------------------------------------------------------
------------------------------------------------------------
------------------------------------------------------------
------------------------------------------------------------
-------------------IY-TIKTV--V----------------GREN----------
--------IVMD-----------------NI-----------------------------
AAR-A-------------------------------------------------------
---------------------------------------------S-------T-----E
---S----------I----HIQSMMHP--------E-----E----IK------------
--------G--YVFIE-G-DI---Q------QIEAAT-----------------Q--SIP
--H-I------RG-----L---------I---------K---------SP---------V
EF-KQ-IQRFL-
>QNUZ01000019-1_19_14837_15283_-1_ID=101_19;partial=00;start_type=ATG;rbs_motif=AGGTG;rbs_spacer=7bp;gc_cont=0-430
------------------------------------------------------------
------------------------------------------------------------
------------------------------------------------------------
------------------------------------------------------------
------------------------------------------------------------
------------------------------------------------------------
------------------------------------------------------------
------------------------------------------------------------
------------------KFI-AVKTT--A----------------NQER----------
--------IVAN-----------------MI-----------------------------
ELA-V-------------------------------------------------------
---------------------------------------------R-------K-----R
---N----------L----RIYSVLAP--------K-----E----LK------------
--------G--YVILE-V-EG-I-E------DAIMAT-----------------R--GLQ
--H-V------RG-----I---------V---------K---------KE---------L
NL-PD-IQHFLT
>QNVH01000030-1_7_7760_8308_-1_ID=32_7;partial=00;start_type=ATG;rbs_motif=AGGAGG;rbs_spacer=5-10bp;gc_cont=0-528
------------------------------------------------------------
------------------------------------------------------------
------------------------------------------------------------
------------------------------------------------------------
------------------------------------------------------------
------------------------------------------------------------
------------------------------------------------------------
------------------------------------------------------------
--------------P-S-RIF-AIRTT--A----------------GQEK----------
--------NVAL-----------------LI-----------------------------
ERR-C-------------------------------------------------------
---------------------------------------------I-------A-----K
---N----------I----PVKAIISP--------P-----D----VS------------
--------G--YVFIE-A-SG-P-N------IVNLAI-----------------E--EIK
--H-V------KG-----W---------V---------A---------GK---------V
EF-ED-IMRFI-
>QNVI01000014-1_13_5969_6487_1_ID=6_13;partial=00;start_type=ATG;rbs_motif=GGxGG;rbs_spacer=5-10bp;gc_cont=0-301
------------------------------------------------------------
------------------------------------------------------------
------------------------------------------------------------
------------------------------------------------------------
------------------------------------------------------------
------------------------------------------------------------
------------------------------------------------------------
------------------------------------------------------------
----------------T-RIF-AVRTT--A----------------GQEK----------
--------NAAL-----------------LI-----------------------------
ERR-C-------------------------------------------------------
---------------------------------------------I-------S-----K
---K----------I----AVKAIMSP--------P-----D----VS------------
--------S--YIFIE-A-DG-P-N------IVSLAI-----------------E--NIK
--H-V------KG-----W---------V---------S---------GK---------V
EL-ED-IMKFL-
>SOKQ01000021-1_43_38744_39223_1_ID=13_43;partial=00;start_type=ATG;rbs_motif=GGA/GAG/AGG;rbs_spacer=5-10bp;gc_cont=0-527
------------------------------------------------------------
------------------------------------------------------------
------------------------------------------------------------
------------------------------------------------------------
------------------------------------------------------------
------------------------------------------------------------
------------------------------------------------------------
----------------------------------------------------------E-
-----K---I-Q--K-S-AIF-AIRST--I----------------GQEK----------
--------NTAD-----------------MI-----------------------------
VTR-A-------------------------------------------------------
---------------------------------------------K-------N-----F
---N----------L----PIKTVLSP--------P-----G----IR------------
--------G--YVFVE-A-TG-K-S------VVEQVR-----------------G--GIK
--H-A------KG-----V---------I---------P---------GE---------I
PM-SE-IERFL-
>SOJZ01000004-1_95_91784_92254_-1_ID=40_95;partial=00;start_type=ATG;rbs_motif=GGA/GAG/AGG;rbs_spacer=5-10bp;gc_cont=0-446
------------------------------------------------------------
------------------------------------------------------------
------------------------------------------------------------
------------------------------------------------------------
------------------------------------------------------------
------------------------------------------------------------
------------------------------------------------------------
------------------------------------------------------------
--------------S-S-MIF-AVRTT--A----------------GQEK----------
--------NVAK-----------------LI-----------------------------
ATR-V-------------------------------------------------------
---------------------------------------------K-------T-----G
---E----------L----PIKAVLVP--------E-----I----LK------------
--------G--YVFVE-A-DG-P-H------FVDKVI-----------------A--GIK
--H-V------RS-----R---------V---------P---------GT---------V
GF-SE-VERY--
>SOJC01000093-1_4_2219_2695_1_ID=11_4;partial=00;start_type=ATG;rbs_motif=GGAG/GAGG;rbs_spacer=5-10bp;gc_cont=0-415
------------------------------------------------------------
------------------------------------------------------------
------------------------------------------------------------
------------------------------------------------------------
------------------------------------------------------------
------------------------------------------------------------
------------------------------------------------------------
------------------------------------------------------------
----------------T-SVF-AIRTT--A----------------GQER----------
--------NVAN-----------------LI-----------------------------
TIR-V-------------------------------------------------------
---------------------------------------------R-------A-----A
---K----------L----PIKTILVP--------E-----M----LK------------
--------G--YIFVE-A-EG-P-H------FVEDAI-----------------A--GIK
--H-V------RS-----R---------V---------P---------GI---------V
NF-SE-VERYI-
>SOJA01000163-1_26_21637_22122_-1_ID=28_26;partial=00;start_type=ATG;rbs_motif=GGA/GAG/AGG;rbs_spacer=5-10bp;gc_cont=0-405
------------------------------------------------------------
------------------------------------------------------------
------------------------------------------------------------
------------------------------------------------------------
------------------------------------------------------------
------------------------------------------------------------
------------------------------------------------------------
------------------------------------------------------------
-----------P--A-T-KIF-AVRTT--T----------------GQER----------
--------NVGK-----------------LV-----------------------------
AAK-T-------------------------------------------------------
---------------------------------------------E-------M-----K
---K----------I----PIKAILVP--------E-----T----LR------------
--------G--YVFIE-A-DS-P-H------FVEEAI-----------------A--SIK
--H-V------RS-----R---------V---------P---------GI---------V
SF-SE-VERYL-
>SDNN01000082-1_5_3071_3829_-1_ID=68_5;partial=00;start_type=ATG;rbs_motif=None;rbs_spacer=None;gc_cont=0-403
------------------------------------------------------------
------------------------------------------------------------
------------------------------------------------------------
------------------------------------------------------------
------------------------------------------------------------
------------------------------------------------------------
---------------------------------------------------QgE------
---------------------D-----------IEDV--IDS-D----------L--TE-
-----D---L-E--DiT-TLF-AVRTT--I----------------NQES----------
--------NILK-----------------QI-----------------------------
FYR-F-------------------------------------------------------
-----------------------------R-I-------------L-------D-----T
---I----------P----DIKAMLVS--------P-----L----LP------------
--------G--YIFIE-A-AQ-K-R------DVQVAI-----------------Q--GIP
--H-I------KG-----R---------I---------V---------GQ---------I
RL-EE-IKHVL-
>SDNO01000012-1_16_8682_9335_1_ID=143_16;partial=00;start_type=TTG;rbs_motif=GGAGG;rbs_spacer=5-10bp;gc_cont=0-489
------------------------------------------------------------
------------------------------------------------------------
------------------------------------------------------------
------------------------------------------------------------
------------------------------------------------------------
------------------------------------------------------------
------------------------------------------------------------
------------------------------------------------------------
--------------K-S-SIY-AIRTT--I----------------GQEK----------
--------SVTD-----------------LIttavtgegdvwecpfcgepfstrkdtlkh
MKK-CEEK----------------------------------------------------
-----------------------------K-G-------------K-------G-----E
---Pklvs--enqlL---gRVKAVLVP--------E-----T----LR------------
--------G--YVFLE-T-EE-F-R------DVEIAI-----------------S--GVP
--H-V------RG-----R---------V---------H---------GK---------V
TF-DE-IDKFL-
>SDNP01000014-1_13_8099_8764_1_ID=34_13;partial=00;start_type=TTG;rbs_motif=GGA/GAG/AGG;rbs_spacer=5-10bp;gc_cont=0-450
------------------------------------------------------------
------------------------------------------------------------
------------------------------------------------------------
------------------------------------------------------------
------------------------------------------------------------
------------------------------------------------------------
------------------------------------------------------------
------------------------------------------------------------
-----------Q--K-T-SIY-AVRTT--I----------------GQEK----------
--------GVTD-----------------LI-----------------------------
TTA-VIGEtdvwgcpfcseefpske-----------------------------------
------------atrihmqscdkakgsdkE------------------------------
---Pklis--qnqlL---gRVKAILVP--------E-----T----LR------------
--------G--YVFLE-T-LE-F-R------DVEIAI-----------------S--GVP
--H-V------RG-----R---------V---------S---------GK---------V
TF-EE-IDKFL-
>SDNV01000122-1_9_6730_7497_1_ID=123_9;partial=00;start_type=ATG;rbs_motif=GGAG/GAGG;rbs_spacer=5-10bp;gc_cont=0-374
------------------------------------------------------------
------------------------------------------------------------
------------------------------------------------------------
------------------------------------------------------------
--------------------------------------------------EESN------
------------------------------------------------------------
---------------------------------------------------E-Es-----
--------------------vN-----------VEET--IHS-E----------I--IE-
-----D---I-E--DlT-TLF-AVRTT--I----------------NQES----------
--------NILK-----------------QI-----------------------------
FYR-F-------------------------------------------------------
-----------------------------R-I-------------L-------D-----V
---V----------P----DIKAMLVS--------P-----M----LP------------
--------G--YIFIE-A-SQ-K-R------DVQIAI-----------------Q--GIP
--H-I------KG-----R---------I---------V---------GQ---------I
KL-SE-IKHVL-
>SDNX01000134-1_7_3916_4701_-1_ID=125_7;partial=00;start_type=GTG;rbs_motif=GGAG/GAGG;rbs_spacer=5-10bp;gc_cont=0-392
------------------------------------------------------------
------------------------------------------------------------
------------------------------------------------------------
------------------------------------------------------------
------------------------------------------------------------
------------------------------------------------------------
------------------------------------------------------------
------------------------------------------------------P--QS-
-----A---Q-A--Q-T-TIF-AVRTT--I----------------GRER----------
--------TVQD-----------------LV-----------------------------
YSR-L-------------------------------------------------------
-------------------------------R-------------T-------V-----H
---P----------V---pDLKAILTA--------D----kK----FR------------
--------G--YVFIE-A-IH-Q-R------DVILIT-----------------N--GVP
--H-V------RG-----K---------V---------V---------GS---------I
PL-DE-IGHII-
>SFKZ01000002-1_139_107726_108217_-1_ID=133_139;partial=00;start_type=ATG;rbs_motif=GGA/GAG/AGG;rbs_spacer=5-10bp;gc_cont=0-343
------------------------------------------------------------
------------------------------------------------------------
------------------------------------------------------------
------------------------------------------------------------
------------------------------------------------------------
------------------------------------------------------------
------------------------------------------------------------
------------------------------------------------------------
-----------D--K-N-SIF-ALKTS--A----------------GQER----------
--------NVAR-----------------LL-----------------------------
AMK-A-------------------------------------------------------
---------------------------------------------D-------K-----P
---G----------V----DIKSIVVP--------E-----S----LK------------
--------G--YIIVE-S-AT-N-L------DMKNPD-----------------M--KVR
--H-L------RG-----I---------V-------------------------------
------------
>SUPS01000100-1_4_2498_2989_1_ID=264_4;partial=00;start_type=ATG;rbs_motif=GGA/GAG/AGG;rbs_spacer=5-10bp;gc_cont=0-382
------------------------------------------------------------
------------------------------------------------------------
------------------------------------------------------------
------------------------------------------------------------
------------------------------------------------------------
------------------------------------------------------------
------------------------------------------------------------
----------------------------------------------------------G-
-----G---P-R--G-S-SLF-AIRTT--I----------------GQEK----------
--------GVAQ-----------------LI-----------------------------
AKR-V-------------------------------------------------------
---------------------------------------------E-------A-----M
---N----------L---kSFKAILVP--------E-----Q----LK------------
--------G--YVFIE-A-VE-G-E------EVQQAC-----------------M--GVP
--H-I------RG-----K---------P---------I---------GK---------I
NI-SD-IEHFL-
>SUPR01000075-1_12_12325_12927_1_ID=157_12;partial=00;start_type=TTG;rbs_motif=None;rbs_spacer=None;gc_cont=0-325
------------------------------------------------------------
------------------------------------------------------------
------------------------------------------------------------
------------------------------------------------------------
------------------------------------------------------------
------------------------------------------------------------
------------------------------------------------------------
------------------------------------------------------------
-----K---E-Q--G-S-SIY-AIRTT--I----------------GQEK----------
--------LVAN-----------------AI-----------------------------
QLR-V-------------------------------------------------------
---------------------------------------------K-------N-----D
---N----------L----KIKALLVP--------Q-----V----LK------------
--------G--YLFVE-A-LE-A-A------VVTQAI-----------------R--GIK
--H-V------RG----yN---------V---------V---------GK---------V
DI-SE-IEHFL-
>SBBR01000055-1_8_5876_6316_-1_ID=6_8;partial=00;start_type=ATG;rbs_motif=GTG;rbs_spacer=7bp;gc_cont=0-537
------------------------------------------------------------
------------------------------------------------------------
------------------------------------------------------------
------------------------------------------------------------
------------------------------------------------------------
------------------------------------------------------------
------------------------------------------------------------
------------------------------------------------------------
------------------MIF-TVRTT--V----------------GQES----------
--------LVVD-----------------IL-----------------------------
ANK-I-------------------------------------------------------
---------------------------------------------R-------K-----E
---D----------L----SIYSMTAI--------P-----G----IK------------
--------G--YILIE-G-DN-E-V------TIRRGI-----------------T--NAS
--H-V------KGk---gI---------V---------G---------GA---------V
KI-SD-LDRLL-
>SBBD01000062-1_6_4674_5108_-1_ID=141_6;partial=00;start_type=ATG;rbs_motif=GGAG/GAGG;rbs_spacer=5-10bp;gc_cont=0-559
------------------------------------------------------------
------------------------------------------------------------
------------------------------------------------------------
------------------------------------------------------------
------------------------------------------------------------
------------------------------------------------------------
------------------------------------------------------------
------------------------------------------------------------
------------------MLF-AFRVT--A----------------GQEN----------
--------IVAD-----------------LL-----------------------------
HEK-A-------------------------------------------------------
---------------------------------------------K-------K-----T
---K----------I----PVQSIVVS--------P-----Y----LK------------
--------G--YLIAE-A-DN-E-V------EAKRLI-----------------T--NVP
--H-V------KG-----I---------L---------Q---------NP---------M
RI-ED-LKDMLE
>VBMN01000065-1_3_1112_2038_1_ID=41_3;partial=00;start_type=ATG;rbs_motif=GGA/GAG/AGG;rbs_spacer=5-10bp;gc_cont=0-612
------------------------------------------------------------
------------------------------------------------------------
------------------------------------------------------------
------------------------------------------------------------
------------------------------------------------------------
------------------------------------------------------------
------------------------------------------------------------
------------------------------------------------------T--LS-
-----F---S-A--R-Q-AIL-AVKSS--I----------------GHER----------
--------AVAD-----------------AI-----------------------------
YAR-A-------------------------------------------------------
---------------------------------------------R-------A-----K
---D----------V----GVFSILVP--------A-----N----FR------------
--------G--YVYVE-S-MN-P-D------RLEEIV-----------------R--GLR
--R-A------RG-----V---------V---------K---------GEge----stgI
SF-NE-IEAYLT
>VBBA01000178-1_5_2473_2976_1_ID=133_5;partial=00;start_type=TTG;rbs_motif=None;rbs_spacer=None;gc_cont=0-536
------------------------------------------------------------
------------------------------------------------------------
------------------------------------------------------------
------------------------------------------------------------
------------------------------------------------------------
------------------------------------------------------------
------------------------------------------------------------
------------------------------------------------------------
-----T---Q-Q--K-T-AIY-AVRTT--S----------------GQER----------
--------TVVD-----------------LM-----------------------------
AGK-A-------------------------------------------------------
---------------------------------------------K-------P-----K
---K----------L----PISAILAP--------E-----V----IK------------
--------G--YVFVE-A-AG-P-H------FVDEAI-----------------A--GTR
--H-A------RA-----R---------T---------R---------GV---------V
ST-SA-IERFI-
>SMYP01000053-1_5_3237_3722_-1_ID=33_5;partial=00;start_type=ATG;rbs_motif=GGAG/GAGG;rbs_spacer=5-10bp;gc_cont=0-426
------------------------------------------------------------
------------------------------------------------------------
------------------------------------------------------------
------------------------------------------------------------
------------------------------------------------------------
------------------------------------------------------------
------------------------------------------------------------
------------------------------------------------------------
----------------A-KIF-VVKTT--T----------------GQER----------
--------NVAR-----------------LV-----------------------------
AAR-V-------------------------------------------------------
---------------------------------------------E-------M-----N
---N----------I----PVKAILVP--------E-----L----LK------------
--------G--YVFIE-A-EG-P-H------YVEEAI-----------------T--GVR
--H-V------RS-----R---------I---------P---------GL---------V
SF-SE-IERY--
>SKIS01000054-1_6_3320_3817_1_ID=37_6;partial=00;start_type=ATG;rbs_motif=GGA/GAG/AGG;rbs_spacer=5-10bp;gc_cont=0-359
------------------------------------------------------------
------------------------------------------------------------
------------------------------------------------------------
------------------------------------------------------------
------------------------------------------------------------
------------------------------------------------------------
------------------------------------------------------------
----------------------------------------DN-E----------Q--ES-
-----Q---D-I--N-T-SIY-ALRVT--A----------------NRED----------
--------QVMS-----------------FL-----------------------------
ASN-V-------------------------------------------------------
---------------------------------------------L-------R-----K
---K----------M----AVHSVIRP--------H-----D----MR------------
--------G--YIFVE-G-DS-K-S------DVEQAA-----------------H--GVP
--Y-A------RG-----V---------L---------G---------DA---------I
PY-KE-IEHMLE
>SKIA01000037-1_13_6454_6945_-1_ID=64_13;partial=00;start_type=ATG;rbs_motif=None;rbs_spacer=None;gc_cont=0-453
------------------------------------------------------------
------------------------------------------------------------
------------------------------------------------------------
------------------------------------------------------------
------------------------------------------------------------
------------------------------------------------------------
------------------------------------------------------------
----------------------------------------------------------Q-
-----T---T-S--T-S-SIF-ALRTT--A----------------NRED----------
--------QVVT-----------------FV-----------------------------
ASN-A-------------------------------------------------------
---------------------------------------------E-------K-----K
---G----------L----EVFSVIRP--------H-----G----MR------------
--------G--YVFVE-A-AS-R-S------DAEQAA-----------------Y--GVP
--Y-A------KG-----L---------L---------P---------NE---------V
EY-KE-IEHMLE
>SKHI01000005-1_3_734_1210_1_ID=25_3;partial=00;start_type=ATG;rbs_motif=None;rbs_spacer=None;gc_cont=0-396
------------------------------------------------------------
------------------------------------------------------------
------------------------------------------------------------
------------------------------------------------------------
------------------------------------------------------------
------------------------------------------------------------
------------------------------------------------------------
------------------------------------------------------------
--------------H-G-HIF-ALRTT--A----------------NRED----------
--------QVVA-----------------FL-----------------------------
SSN-I-------------------------------------------------------
---------------------------------------------K-------N-----K
---N----------L----AVYSIVRP--------H-----G----MR------------
--------G--YIFVE-A-RD-K-Q------EAEQAA-----------------Y--GVP
--Y-A------KG-----V---------L---------P---------NI---------V
QY-SE-IEHMLE
>SKHC01000051-1_5_2403_2966_1_ID=64_5;partial=00;start_type=ATG;rbs_motif=GGA/GAG/AGG;rbs_spacer=5-10bp;gc_cont=0-360
------------------------------------------------------------
------------------------------------------------------------
------------------------------------------------------------
------------------------------------------------------------
------------------------------------------------KNKPSQ------
------------------------------------------------------------
---------------------------------------EE--lDK----iK-E------
--------------------lD-----------QEPV--KEE-K----------E--SS-
-----N---E-I--T-T-KLF-GLRTT--A----------------NRED----------
--------QVMS-----------------FL-----------------------------
SSN-A-------------------------------------------------------
---------------------------------------------Q-------R-----K
---K----------V----DVFSVIRP--------H-----G----MR------------
--------G--YIFVE-A-AS-K-T------DVEQAA-----------------Y--GIP
--Y-S------RG-----V---------L---------P---------SE---------I
SY-KE-IEHMLE
>SKGP01000026-1_4_2134_2613_1_ID=85_4;partial=00;start_type=ATG;rbs_motif=TAA;rbs_spacer=15bp;gc_cont=0-296
------------------------------------------------------------
------------------------------------------------------------
------------------------------------------------------------
------------------------------------------------------------
------------------------------------------------------------
------------------------------------------------------------
------------------------------------------------------------
------------------------------------------------------------
------------------EFY-IVRTV--P----------------GKED----------
--------KFVE-----------------SA-----------------------------
YNM-I-------------------------------------------------------
-------------------------------S-------------K-------K-----E
---D----------H----GIYAIFRP--------E-----S----VK------------
--------G--YIFVE-A-ES-L-T------KVVDAF-----------------R--TVP
--N-S------KG-----V---------I---------K---------KE---------I
AF-EE-LSKYF-
>SKGA01000014-1_15_9720_10193_1_ID=34_15;partial=00;start_type=ATG;rbs_motif=GGA/GAG/AGG;rbs_spacer=5-10bp;gc_cont=0-365
------------------------------------------------------------
------------------------------------------------------------
------------------------------------------------------------
------------------------------------------------------------
------------------------------------------------------------
------------------------------------------------------------
------------------------------------------------------------
------------------------------------------------------------
-----D---I-Q--E-A-QIY-ALRTT--A----------------NRED----------
--------QVVS-----------------FI-----------------------------
STN-V-------------------------------------------------------
---------------------------------------------K-------Q-----K
---N----------L----EVYAVVRP--------H-----G----MR------------
--------G--YVFVE-A-AS-K-S------DAEQAA-----------------Y--GIH
--Y-A------RG-----I---------L---------P---------KP---------I
EY-SE-IDHMI-
>SKVC01000005-1_9_5356_6270_-1_ID=25_9;partial=00;start_type=ATG;rbs_motif=GGAG/GAGG;rbs_spacer=5-10bp;gc_cont=0-428
------------------------------------------------------------
------------------------------------------------------------
------------------------------------------------------------
------------------------------------------------------------
------------------------------------------------------------
------------------------------------------------------------
-----------------------------------------------------Ivda---
------------------tsvK-----------DRFI--SDS-V----------T--LM-
-----A---I-A--R-P-TVI-AVKTQ--I----------------GQEK----------
--------TVAE-----------------YI-----------------------------
SSL-A-------------------------------------------------------
---------------------------------------------K-------R-----Q
---K----------L----HIYSILSP--------K-----P----VR------------
--------G--YIFLE-V-MS-P-G------LVEEAV-----------------S--GMR
--K-A------KG-----V---------V---------A---------GE---------S
SI-DE-IEHFLT
>SLLU01000024-1_3_372_1283_1_ID=25_3;partial=00;start_type=ATG;rbs_motif=GGAG/GAGG;rbs_spacer=5-10bp;gc_cont=0-518
------------------------------------------------------------
------------------------------------------------------------
------------------------------------------------------------
------------------------------------------------------------
-------E-R---GAS---------E--tL-----KIE---VQApegaRYGEKMe-----
------------------------------------------------------------
-------------------------------------viV----D--------At-----
-------------------skK-----------DFFL--TDS-I----------N--LM-
-----T---I-A--R-P-TVI-AVKTQ--I----------------GQER----------
--------TVGD-----------------HL-----------------------------
AGL-A-------------------------------------------------------
---------------------------------------------K-------N-----K
---K----------L----GIFSILSP--------K-----P----VR------------
--------G--YIFME-V-MS-P-Q------IIEDAI-----------------G--GIR
--K-A------KG-----V---------V---------E---------GE---------T
NI-NE-IEHFL-
>QYPM01000007-1_2_439_894_-1_ID=37_2;partial=00;start_type=ATG;rbs_motif=AGGA;rbs_spacer=5-10bp;gc_cont=0-368
------------------------------------------------------------
------------------------------------------------------------
------------------------------------------------------------
------------------------------------------------------------
------------------------------------------------------------
------------------------------------------------------------
------------------------------------------------------------
------------------------------------------------------------
---------E-T--K-S-HFF-AVRTT--G----------------GQEK----------
--------VVMG-----------------LL-----------------------------
ENR-I-------------------------------------------------------
---------------------------------------------K-------L-----K
---K----------L----NIQSVLLL--------E-----N----LK------------
--------G--YVVVE-A-ID-A-N------AAFDAL-----------------Q--GIR
--H-I------RG-----Q---------L---------R---------GE---------L
TF-KD-IEGYL-
>SHMX01000002-1_144_127112_127789_1_ID=2_144;partial=00;start_type=TTG;rbs_motif=AGGAGG;rbs_spacer=5-10bp;gc_cont=0-440
------------------------------------------------------------
------------------------------------------------------------
------------------------------------------------------------
------------------------------------------------------------
------------------------------------------------------------
------------------------------------------------------------
------------------------------------------------------------
------------------------------------------------------------
--------------K-T-SIY-AVRTT--I----------------GQEK----------
--------GVTD-----------------LI-----------------------------
TTA-VVGEtdvwecphckehfstk------------------------------------
-------------kdtlthmkkckegkggE------------------------------
---Pklvs--qnqlL---gRVKAILVP--------E-----T----LR------------
--------G--YVFIE-T-QE-F-R------DVEIAI-----------------S--GVP
--H-V------RG-----R---------V---------G---------GK---------V
TL-KE-IDTFL-
>VMDM01000010-1_11_8091_8585_1_ID=1_11;partial=00;start_type=ATG;rbs_motif=GGA/GAG/AGG;rbs_spacer=5-10bp;gc_cont=0-356
------------------------------------------------------------
------------------------------------------------------------
------------------------------------------------------------
------------------------------------------------------------
------------------------------------------------------------
------------------------------------------------------------
------------------------------------------------------------
------------------------------------------------------------
-----Q---T-T--D-S-HLY-AVKTT--G----------------GQEK----------
--------VVMR-----------------YL-----------------------------
EAK-V-------------------------------------------------------
---------------------------------------------N-------A-----N
---Q----------L----NVQSVLWI--------S-----D----LK------------
--------G--YVIIE-A-VN-P-N------DAFLAIqrpldn-----tsglggG--KLR
--G-V------RD-----M---------V---------R---------GE---------L
EF-KD-IEGYL-
>VYIJ01000028-1_10_8251_9117_-1_ID=20_10;partial=00;start_type=ATG;rbs_motif=GGTG;rbs_spacer=6bp;gc_cont=0-497
------------------------------------------------------------
------------------------------------------------------------
------------------------------------------------------------
------------------------------------------------------------
------------------------------------------------------------
------------------------------------------------------------
------------------------------------------------------------
------------------------------------------------------------
---------V-L--K-P-VIV-ALKTT--V----------------GSEI----------
--------QVAV-----------------DL-----------------------------
NNR-AEKD----------------------------------------------------
-----------------------------R-Edrs-------gdgK-------K-----L
---P----------S----EVYAIMAP--------Y-----E----IK------------
--------G--YIFVE-T-MH-P-D------RISYLA-----------------R--DIR
--G-Y------KG-----M---------V---------S---------GK---------I
DL-EE-IAHYLT
>CP045477-1_624_614664_615101_-1_ID=1_624;partial=00;start_type=ATG;rbs_motif=None;rbs_spacer=None;gc_cont=0-279
------------------------------------------------------------
------------------------------------------------------------
------------------------------------------------------------
------------------------------------------------------------
------------------------------------------------------------
------------------------------------------------------------
------------------------------------------------------------
------------------------------------------------------------
------------------MIF-TIRTT--V----------------GQEK----------
--------VIMD-----------------LL-----------------------------
ANK-A-------------------------------------------------------
---------------------------------------------R-------Q-----D
---E----------L----EVYSVVEM--------A-----D----LK------------
--------G--YLLVE-A-DS-K-K------TVEILV-----------------H--NVP
--H-I------KGg---kI---------V---------E---------GN---------I
NI-SE-IAGVLE
>WJOV01000029-1_2_384_857_-1_ID=152_2;partial=00;start_type=ATG;rbs_motif=GGA/GAG/AGG;rbs_spacer=5-10bp;gc_cont=0-443
------------------------------------------------------------
------------------------------------------------------------
------------------------------------------------------------
------------------------------------------------------------
------------------------------------------------------------
------------------------------------------------------------
------------------------------------------------------------
------------------------------------------------------------
------------------TIY-VIKTT--V----------------NQEL----------
--------AVAN-----------------LM-----------------------------
EGA-I--R----------------------------------------------------
-----------------------------E-K-------------G-------K-----S
---E----------H----GIKAILVP--------D-----E----LK------------
--------G--YVLIE-A-SF-S-D------AIEQII-----------------Q--NVP
--H-A------RG-----L---------V---------K---------GD---------T
NL-EE-VEHFLT
>SICW01000011-1_19_13838_14317_1_ID=29_19;partial=00;start_type=ATG;rbs_motif=AGGA/GGAG/GAGG;rbs_spacer=11-12bp;gc_cont=0-350
------------------------------------------------------------
------------------------------------------------------------
------------------------------------------------------------
------------------------------------------------------------
------------------------------------------------------------
------------------------------------------------------------
------------------------------------------------------------
------------------------------------------------------------
----------------T-QIF-VLRTT--A----------------NRED----------
--------QVID-----------------FI-----------------------------
GSN-A-------------------------------------------------------
---------------------------------------------Q-------K-----K
---K----------L----EVYAIIRA--------H-----G----MR------------
--------G--YIFIE-A-KD-R-Q------AAEESF-----------------T--GIP
--Y-A------KG-----L---------L---------P---------KP---------V
EY-KE-IEGMLE
>WRNL01000037-1_7_4623_5456_-1_ID=37_7;partial=00;start_type=ATG;rbs_motif=None;rbs_spacer=None;gc_cont=0-629
------------------------------------------------------------
------------------------------------------------------------
------------------------------------------------------------
------------------------------------------------------------
------------------------------------------------------------
------------------------------------------------------------
------------------------------------------------------------
-------------------------------------------F----------R--YG-
-----A---V-A--R-Q-SIM-VLKTQ--M----------------DQEK----------
--------SVVD-----------------SL-----------------------------
MSK-A-------------------------------------------------------
---------------------------------------------Q-------L-----G
---E----------K----DIYAIFSP--------P-----G----LR------------
--------G--YVFVE-G-MN-T-D------RLREKT-----------------R--DIK
--K-A------RS-----F---------V---------G---------GE---------T
DI-EE-ISHYL-
>WRNK01000075-1_5_4083_4562_1_ID=75_5;partial=00;start_type=ATG;rbs_motif=GGA/GAG/AGG;rbs_spacer=5-10bp;gc_cont=0-454
------------------------------------------------------------
------------------------------------------------------------
------------------------------------------------------------
------------------------------------------------------------
------------------------------------------------------------
------------------------------------------------------------
------------------------------------------------------------
------------------------------------------------------------
---------N-G--D-S-KIF-VVKTT--V----------------SQEK----------
--------SVAK-----------------SM-----------------------------
ALV-A-------------------------------------------------------
---------------------------------------------K-------K-----E
---R----------L----DVRSVLAP--------E-----E----LR------------
--------G--YVFVE-A-PS-T-G------VIATLI-----------------Q--AIP
--H-A------KM-----L---------L---------K---------SP---------A
EF-GE-IEHFLK
>WRNI01000032-1_3_684_1502_-1_ID=32_3;partial=00;start_type=ATG;rbs_motif=GGAGG;rbs_spacer=5-10bp;gc_cont=0-576
------------------------------------------------------------
------------------------------------------------------------
------------------------------------------------------------
------------------------------------------------------------
------------------------------------------------------------
------------------------------------------------------------
------------------------------------------------------------
-----------------------------------TV----S-E----------T--FR-
-----A---S-A--K-Q-SVM-ILKTQ--I----------------DQEK----------
--------SVVD-----------------SL-----------------------------
LSK-A-------------------------------------------------------
---------------------------------------------G-------I-----G
---E----------K----DIFAILSP--------G-----N----LR------------
--------G--YVFVE-G-MN-T-E------RLREKT-----------------R--DIR
--K-A------RS-----F---------V---------D---------GE---------T
SL-AE-IDHYLT
>WRER01000014-1_7_3144_3614_-1_ID=14_7;partial=00;start_type=ATG;rbs_motif=None;rbs_spacer=None;gc_cont=0-437
------------------------------------------------------------
------------------------------------------------------------
------------------------------------------------------------
------------------------------------------------------------
------------------------------------------------------------
------------------------------------------------------------
------------------------------------------------------------
------------------------------------------------------------
--------------K-T-SVY-AVKTT--N----------------RQER----------
--------AVAD-----------------NI-----------------------------
YAA-V-------------------------------------------------------
-----------------------------K-D-------------D-------I-----D
---D----------I----AITSVIVP--------D-----E----LK------------
--------G--YILVE-T-YE-PlA------RVEELM-----------------E--RVP
--S-A------RI-----V---------L---------K---------GA---------M
SL-DE-VGHYLT
>VXON01000176-1_10_4852_5304_1_ID=120_10;partial=00;start_type=ATG;rbs_motif=None;rbs_spacer=None;gc_cont=0-523
------------------------------------------------------------
------------------------------------------------------------
------------------------------------------------------------
------------------------------------------------------------
------------------------------------------------------------
------------------------------------------------------------
------------------------------------------------------------
------------------------------------------------------------
-----S---E-S--T-S-HLY-AIKTS--M----------------GQEK----------
--------KVMN-----------------LL-----------------------------
EAK-L-------------------------------------------------------
---------------------------------------------R-------A-----G
---G----------Q----NIQAVLAV--------E-----D----LR------------
--------G--YVVIE-A-LD-S-S------DVYHAV-----------------D--GVR
--H-V------RQ-----Q---------L---------R---------GE---------L
EF-SE-IEGYL-
>WUQV01000149-1_15_9893_10489_-1_ID=149_15;partial=00;start_type=ATG;rbs_motif=None;rbs_spacer=None;gc_cont=0-489
------------------------------------------------------------
------------------------------------------------------------
------------------------------------------------------------
------------------------------------------------------------
------------------------------------------------------------
------------------------------------------------------------
------------------------------------------------------------
------------------------------------------------------------
--------------P-P-SIF-SVRTT--V----------------GQER----------
--------NVAS-----------------LI-----------------------------
ESR-V-------------------------------------------------------
-------------------------------E-------------S-------D-----E
---E----------Lr--rEIKAILVP--------E-----P----LS------------
--------G--YLCVE-A-TG-P-Q------FVDMAT-----------------K--GIK
--H-L------KQ-----T---------P---------P---------VK---------V
SL-SE-VERY--
>WUQU01000064-1_9_5862_6338_-1_ID=64_9;partial=00;start_type=GTG;rbs_motif=GGAG/GAGG;rbs_spacer=5-10bp;gc_cont=0-444
------------------------------------------------------------
------------------------------------------------------------
------------------------------------------------------------
------------------------------------------------------------
------------------------------------------------------------
------------------------------------------------------------
------------------------------------------------------------
------------------------------------------------------------
---------K-R--S-T-KVF-AVSIT--T----------------GQER----------
--------NVAK-----------------LV-----------------------------
AAR-V-------------------------------------------------------
---------------------------------------------G-------M-----N
---K----------I----PVKAILVP--------D-----T----LK------------
--------G--YIFIE-A-EG-P-H------FVDQAI-----------------A--GVK
--H-V------KS-----R---------V---------S---------DF---------V
NF-SE-IEKYI-
>WYER01000025-1_82_81968_82408_-1_ID=4_82;partial=00;start_type=ATG;rbs_motif=GGA/GAG/AGG;rbs_spacer=5-10bp;gc_cont=0-351
------------------------------------------------------------
------------------------------------------------------------
------------------------------------------------------------
------------------------------------------------------------
------------------------------------------------------------
------------------------------------------------------------
------------------------------------------------------------
------------------------------------------------------------
--------------S-P-KFY-AVKVV--G----------------GQEA----------
--------GIAV-----------------LL-----------------------------
LSR-A-------------------------------------------------------
---------------------------------------------K-------M-----N
---N----------L----PIYSIIHS--------E-----N----MK------------
--------G--YLIIE-A-DN-Q-A------AVSKLI-----------------S--DVK
--N-V------KS-----I---------V---------P---------GV---------L
SI-ND-IAPL--
>JAACCR010000023-1_8_4092_5045_-1_ID=61_8;partial=00;start_type=ATG;rbs_motif=None;rbs_spacer=None;gc_cont=0-443
------------------------------------------------------------
------------------------------------------------------------
------------------------------------------------------------
------------------------------------------------------------
------------------------------------------------------------
------------------------------------------------------------
------------------------------------------------------------
------------------------------------------------------------
----------------S-FLF-IVKTA--I----------------GAEK----------
--------RVAD-----------------EM-----------------------------
YAR-LHGS----------------------------------------------------
-----------------------------G-S------------lT-------T-----L
---Q----------N----DIMSILHP--------P-----A----MR------------
--------G--YVFVE-S-SA-L-H------HVEKLIgrsggrdp-karrglnqT--PLK
--N-A------KT-----V---------L-------------------------------
------------
>DQYM01000056-1_4_1938_2387_-1_ID=81_4;partial=00;start_type=TTG;rbs_motif=GGxGG;rbs_spacer=5-10bp;gc_cont=0-527
------------------------------------------------------------
------------------------------------------------------------
------------------------------------------------------------
------------------------------------------------------------
------------------------------------------------------------
------------------------------------------------------------
------------------------------------------------------------
------------------------------------------------------------
-------------------IY-AVRTT--A----------------GQEK----------
--------NVAK-----------------LI-----------------------------
ALN-A-------------------------------------------------------
---------------------------------------------R-------A-----Y
---N----------I----PIKAVIAP--------E-----S----LK------------
--------G--YVFVE-A-DG-P-H------IVDKAI-----------------A--GVR
--H-V------RS-----R---------V---------P---------GM---------I
DL-KD-LERFL-
>DRAE01000104-1_16_8568_9044_1_ID=29_16;partial=00;start_type=ATG;rbs_motif=None;rbs_spacer=None;gc_cont=0-407
------------------------------------------------------------
------------------------------------------------------------
------------------------------------------------------------
------------------------------------------------------------
------------------------------------------------------------
------------------------------------------------------------
------------------------------------------------------------
---------------------------------------------------------HE-
-----K---K-T--K-T-NII-TFRIV--S----------------GRER----------
--------SLAL-----------------IL-----------------------------
ESH-L-------------------------------------------------------
---------------------------------------------S-------S-----R
---P----------H----KIKAIVLP--------E-----I----IK------------
--------G--YMFVE-T-ED-T-G------EAEFLL-----------------S--GVK
--D-I------KG-----R---------V---------P---------GR---------V
D-----------
>DRBY01000095-1_5_3687_4229_-1_ID=1_5;partial=00;start_type=ATG;rbs_motif=None;rbs_spacer=None;gc_cont=0-554
------------------------------------------------------------
------------------------------------------------------------
------------------------------------------------------------
------------------------------------------------------------
------------------------------------------------------------
------------------------------------------------------------
------------------------------------------------------------
------------------------------------------------------------
----------------A-FFF-TVKVP--A----------------GQEA----------
--------GIIK-----------------LL-----------------------------
AKK-A-------------------------------------------------------
---------------------------------------------E-------Y-----T
---G----------L----GVKSILFV--------P-----R----LR------------
--------G--YLFLE-A-DR-E-F------DVRKLV-----------------R--GIS
--R-A------KL-----L---------P---------G---------SP---------V
PM-SE-IDALL-
>DQXH01000077-1_7_7589_8050_-1_ID=20_7;partial=00;start_type=ATG;rbs_motif=AGGTG;rbs_spacer=5bp;gc_cont=0-392
------------------------------------------------------------
------------------------------------------------------------
------------------------------------------------------------
------------------------------------------------------------
------------------------------------------------------------
------------------------------------------------------------
------------------------------------------------------------
------------------------------------------------------------
--------------K-P-KFF-LVKVT--G----------------GQEE----------
--------SIAK-----------------IA-----------------------------
EVR-V-------------------------------------------------------
-----------------------------R-N-------------S-------N-----G
---A----------I----KVKSILIP--------P-----G----SK------------
--------G--MLIVE-A-DS-Y-S------DVLNAF-----------------E--GIK
--Y-F------KR-----I---------L---------P---------GI---------V
DV-KE-IEQLL-
>DSAX01000006-1_12_11074_11997_1_ID=8_12;partial=00;start_type=TTG;rbs_motif=None;rbs_spacer=None;gc_cont=0-594
------------------------------------------------------------
------------------------------------------------------------
------------------------------------------------------------
------------------------------------------------------------
------------------------------------------------------------
------------------------------------------------------------
------------------------------------------------------------
---------------------D-----------DPAA--TDS-V----------T--LQ-
-----A---T-A--R-Q-SIM-ALKTS--I----------------GHEK----------
--------AVAD-----------------SL-----------------------------
SSR-A-------------------------------------------------------
---------------------------------------------K-------P-----K
---N----------I----GLFAILSP--------A-----T----LR------------
--------G--YVLIE-A-MN-T-D------ALSDLV-----------------K--GVR
--K-T------RG-----I---------V---------K---------GE---------T
SL-DE-INHFLT
>DSMT01000010-1_17_12561_13031_-1_ID=8_17;partial=00;start_type=TTG;rbs_motif=GGTG;rbs_spacer=7bp;gc_cont=0-514
------------------------------------------------------------
------------------------------------------------------------
------------------------------------------------------------
------------------------------------------------------------
------------------------------------------------------------
------------------------------------------------------------
------------------------------------------------------------
------------------------------------------------------------
-----------A--K-V-KFY-ALKVT--A----------------GQEY----------
--------NVVV-----------------LL-----------------------------
SNR-A-------------------------------------------------------
---------------------------------------------K-------T-----G
---N----------Y----KVDSLIVI--------P-----G----LK------------
--------G--MVFVE-S-NA-A-Y------EVKRLA-----------------T--GIK
--H-V------RG-----F---------V---------R---------GA---------V
DV-KE-MESLLK
>DSLW01000080-1_4_1297_1773_1_ID=90_4;partial=00;start_type=GTG;rbs_motif=TAA;rbs_spacer=10bp;gc_cont=0-338
------------------------------------------------------------
------------------------------------------------------------
------------------------------------------------------------
------------------------------------------------------------
------------------------------------------------------------
------------------------------------------------------------
------------------------------------------------------------
------------------------------------------------------------
----------------E-MIF-AIRTI--V----------------GREE----------
--------AVLD-----------------SL-----------------------------
YNR-A-------------------------------------------------------
---------------------------------------------V-------K-----N
---N----------I----PIKALMHP--------Q-----E----IK------------
--------G--YVFVE-G-EL-E--------NVKELV-----------------K--GVV
--N-V------RG-----L---------I---------T---------TP---------V
NV-SE-LEKFLK
>DSLA01000084-1_7_2643_3089_-1_ID=27_7;partial=00;start_type=ATG;rbs_motif=None;rbs_spacer=None;gc_cont=0-436
------------------------------------------------------------
------------------------------------------------------------
------------------------------------------------------------
------------------------------------------------------------
------------------------------------------------------------
------------------------------------------------------------
------------------------------------------------------------
------------------------------------------------------------
------------------KYI-AVKTT--A----------------NQER----------
--------VVAN-----------------LV-----------------------------
ELA-I-------------------------------------------------------
---------------------------------------------K-------K-----H
---G----------L----KIYSILAP--------K-----E----LK------------
--------G--YIIIE-A-EN-V-E------DAVRAI-----------------R--GIP
--H-V------RG-----V---------V---------K---------KD---------I
SF-ED-IKHYLT
>DSCO01000021-1_20_20041_20514_1_ID=36_20;partial=00;start_type=ATG;rbs_motif=GGA/GAG/AGG;rbs_spacer=11-12bp;gc_cont=0-605
------------------------------------------------------------
------------------------------------------------------------
------------------------------------------------------------
------------------------------------------------------------
------------------------------------------------------------
------------------------------------------------------------
------------------------------------------------------------
------------------------------------------------------------
------------------TIV-AVKTT--V----------------NQEQ----------
--------AVAS-----------------LI-----------------------------
EGA-I-------------------------------------------------------
---------------------------------------------K-------E-----K
---P----------La-ehGLKAILVP--------D-----E----LR------------
--------G--YVLIE-A-EY-P-E------MVEQIV-----------------Q--SIP
--H-A------RG-----L---------V---------K---------GE---------M
SL-EE-IEHFLT
>DSCG01000006-1_16_10511_10951_-1_ID=10_16;partial=00;start_type=ATG;rbs_motif=AGG;rbs_spacer=10bp;gc_cont=0-526
------------------------------------------------------------
------------------------------------------------------------
------------------------------------------------------------
------------------------------------------------------------
------------------------------------------------------------
------------------------------------------------------------
------------------------------------------------------------
------------------------------------------------------------
------------------MIY-AVRTT--L----------------GREA----------
--------SVVE-----------------NI-----------------------------
ARA-T-------------------------------------------------------
---------------------------------------------R-------K-----F
---S----------Y----AVYSAFVP--------K-----D----VK------------
--------G--YVFVE-A-QS-L-D------DVRSAV-----------------A--GIH
--N-A------RG-----V---------V---------D---------TP---------V
EM-KD-VETAI-
>DSCA01000059-1_3_2124_2582_-1_ID=92_3;partial=00;start_type=ATG;rbs_motif=None;rbs_spacer=None;gc_cont=0-556
------------------------------------------------------------
------------------------------------------------------------
------------------------------------------------------------
------------------------------------------------------------
------------------------------------------------------------
------------------------------------------------------------
------------------------------------------------------------
------------------------------------------------------------
-----------Q--D-S-KIF-VVKTQ--V----------------GQEE----------
--------NVAN-----------------ML-----------------------------
YKM-V-------------------------------------------------------
---------------------------------------------K-------K-----E
---G----------A----DVLSILAP--------R-----E----LR------------
--------G--YIFVE-G-FD-V-D------AIKKMI-----------------R--HMK
--Y-A------RD-----T---------L---------E---------DT---------V
PF-EE-IEHFL-
>DSEU01000025-1_21_12774_13295_1_ID=73_21;partial=00;start_type=ATG;rbs_motif=GGA/GAG/AGG;rbs_spacer=5-10bp;gc_cont=0-402
------------------------------------------------------------
------------------------------------------------------------
------------------------------------------------------------
------------------------------------------------------------
------------------------------------------------------------
------------------------------------------------------------
------------------------------------------------------------
---------------------E-----------ERQS--RKE-G----------N--EE-
-----A---L-K--Q-A-NFF-AVRTT--A----------------GQEL----------
--------NVLL-----------------ML-----------------------------
EVR-V-------------------------------------------------------
---------------------------------------------R-------T-----A
---N----------L----PIHSIFSL--------P-----D----LK------------
--------G--YIVVE-A-SG-L-H------VVYEAI-----------------R--GLK
--H-I------KG-----K---------A---------S---------GT---------I
KW-GD-IESLLK
>DSCR01000307-1_15_9093_9572_1_ID=164_15;partial=00;start_type=ATG;rbs_motif=AGGT;rbs_spacer=8bp;gc_cont=0-398
------------------------------------------------------------
------------------------------------------------------------
------------------------------------------------------------
------------------------------------------------------------
------------------------------------------------------------
------------------------------------------------------------
------------------------------------------------------------
------------------------------------------------------------
---------K-S--E-L-SVY-AVKTT--S----------------GREL----------
--------DVAL-----------------II-----------------------------
ERR-ILES----------------------------------------------------
-----------------------------L-N-------------K-------G-----R
---G----------L----NIKSILVA--------P-----G----VK------------
--------G--YVFVE-T-SN-P-N------ELYSFI-----------------T--GIK
--Y-A------SQ---------------R---------V---------MR---------I
PI-SD-LVGLL-
>DSTX01000002-1_46_40553_41098_1_ID=1_46;partial=00;start_type=GTG;rbs_motif=GGxGG;rbs_spacer=5-10bp;gc_cont=0-520
------------------------------------------------------------
------------------------------------------------------------
------------------------------------------------------------
------------------------------------------------------------
------------------------------------------------------------
------------------------------------------------------------
------------------------------------------------------------
---------------------------------------------------------MP-
-----S---T-P--N-S-RIF-AVRTT--A----------------GQEQ----------
--------NVAL-----------------LI-----------------------------
ERR-C-------------------------------------------------------
---------------------------------------------S-------S-----K
---K----------I----PIKAVVSP--------Q-----D----VR------------
--------G--YVFIE-A-SG-P-N------IVNIAI-----------------E--DVK
--H-I------KG-----W---------V---------P---------GK---------V
NF-DD-IVKFI-
>DSSN01000044-1_13_12976_13449_-1_ID=47_13;partial=00;start_type=TTG;rbs_motif=None;rbs_spacer=None;gc_cont=0-418
------------------------------------------------------------
------------------------------------------------------------
------------------------------------------------------------
------------------------------------------------------------
------------------------------------------------------------
------------------------------------------------------------
------------------------------------------------------------
------------------------------------------------------------
-----T---E-Q--I-S-KFF-AIRTT--G----------------GQEH----------
--------VVAK-----------------LL-----------------------------
ENR-I-------------------------------------------------------
---------------------------------------------A-------L-----K
---K----------L----AIRSILVL--------D-----N----LK------------
--------G--YIVIE-A-GD-P-N------VVYEAL-----------------S--GVR
--H-V------RG-----Q---------L---------R---------DE---------L
QF-KD-IEGFL-
>DSQZ01000032-1_17_12296_12742_-1_ID=8_17;partial=00;start_type=ATG;rbs_motif=TTA;rbs_spacer=4bp;gc_cont=0-304
------------------------------------------------------------
------------------------------------------------------------
------------------------------------------------------------
------------------------------------------------------------
------------------------------------------------------------
------------------------------------------------------------
------------------------------------------------------------
------------------------------------------------------------
-------------------FY-AVRVI--S----------------GKEE----------
--------IAAE-----------------LL-----------------------------
AAE-A-------------------------------------------------------
---------------------------------------------N-------K-----Q
---M----------L----EIYSVIVL--------P-----G----LK------------
--------G--YIIVE-A-KN-P-L------EVQRAI-----------------F--GLR
--Y-V------RS-----V---------I---------Q---------EE---------V
NP-EE-IFKH--
>DSQK01000006-1_137_96866_97387_1_ID=1_137;partial=00;start_type=ATG;rbs_motif=AGGA/GGAG/GAGG;rbs_spacer=11-12bp;gc_cont=0-596
------------------------------------------------------------
------------------------------------------------------------
------------------------------------------------------------
------------------------------------------------------------
------------------------------------------------------------
------------------------------------------------------------
------------------------------------------------------------
------------------------------------------------------------
----------------T-HIF-AVRTT--A----------------NRED----------
--------QVMD-----------------FL-----------------------------
SSN-I-------------------------------------------------------
---------------------------------------------S-------K-----K
---K----------I----NVYSIIRP--------H-----G----MR------------
--------G--YIFIE-A-AD-R-Q------SADQAI-----------------F--GVP
--Y-A------RG-----I---------L---------P---------KE---------V
EY-KE-IEHMLE
>DTQO01000178-1_32_28888_29349_1_ID=16_32;partial=00;start_type=ATG;rbs_motif=None;rbs_spacer=None;gc_cont=0-483
------------------------------------------------------------
------------------------------------------------------------
------------------------------------------------------------
------------------------------------------------------------
------------------------------------------------------------
------------------------------------------------------------
------------------------------------------------------------
------------------------------------------------------------
-----------T--Q-S-KIY-LIRTT--A----------------GQEK----------
--------NVIE-----------------SI-----------------------------
YAR-A-------------------------------------------------------
---------------------------------------------T-------A-----E
---K----------I----EILSVFAP--------G-----T----VK------------
--------G--YVFIE-A-LS-A-H------AVDEAI-----------------S--GLR
--H-A------RA-----R---------V---------Q---------GV---------V
PF-QD-VDQYF-
>DTMI01000008-1_23_14897_15337_1_ID=4_23;partial=00;start_type=ATG;rbs_motif=None;rbs_spacer=None;gc_cont=0-320
------------------------------------------------------------
------------------------------------------------------------
------------------------------------------------------------
------------------------------------------------------------
------------------------------------------------------------
------------------------------------------------------------
------------------------------------------------------------
------------------------------------------------------------
-------------------IY-TVKTI--I----------------GREN----------
--------IVME-----------------VI-----------------------------
AAK-A-------------------------------------------------------
---------------------------------------------K-------Q-----N
---N----------L----NIKALVHP--------E-----E----IK------------
--------G--YIFVE-G-DL-E--------DINKAI-----------------K--DIP
--A-V------RG-----V---------L---------K---------KP---------V
SI-EE-IKKFL-
>DTKX01000086-1_10_9373_10074_1_ID=45_10;partial=00;start_type=ATG;rbs_motif=GGAGG;rbs_spacer=5-10bp;gc_cont=0-406
-------------KD--V-------------------E--K---E--N------------
-----------------Kisen------------------snvanDA--------T----
----------------------------KEKEH-------V-----SKE-----Ettp--
------------------------------------------------------------
----sifD-------E---------S---F-----IKE---QEK----KAEEKTeis---
------------------------------------------------------------
-----------------------------------gaepK-------------Ges----
------------------rpeE-----------APKI--E---K----------K--EE-
-----V---I-E--E-P-KIF-AVKTS--I----------------GHER----------
--------IVAE-----------------SI-----------------------------
RNK-A-------------------------------------------------------
---------------------------------------------E-------K-----K
---K----------A----EVYAILCP--------A-----T----IR------------
--------G--YVFVE-S-NN-Y-D------ALSELV-----------------K--GLP
--K-V------RG-----V---------V---------K---------GE---------A
PI-KE-IEPFLT
>DTJS01000092-1_5_3189_3650_1_ID=53_5;partial=00;start_type=ATG;rbs_motif=GGA/GAG/AGG;rbs_spacer=5-10bp;gc_cont=0-325
------------------------------------------------------------
------------------------------------------------------------
------------------------------------------------------------
------------------------------------------------------------
------------------------------------------------------------
------------------------------------------------------------
------------------------------------------------------------
------------------------------------------------------------
-------------------LF-AVRTT--T----------------GRES----------
--------QVID-----------------KI-----------------------------
VAR-V-------------------------------------------------------
---------------------------------------------K-------N-----T
---G----------A----PVYAILKP--------K-----D----IK------------
--------G--YFFIE-A-EN-Q-D------ELNKVI-----------------Y--GIQ
--Y-V------KG---------------I---------I---------GA---------V
KA-EE-IEHFL-
>DTJL01000043-1_54_49948_50421_1_ID=6_54;partial=00;start_type=TTG;rbs_motif=None;rbs_spacer=None;gc_cont=0-542
------------------------------------------------------------
------------------------------------------------------------
------------------------------------------------------------
------------------------------------------------------------
------------------------------------------------------------
------------------------------------------------------------
------------------------------------------------------------
------------------------------------------------------------
----------------S-RIF-VVKVT--G----------------GQER----------
--------NVCS-----------------LV-----------------------------
ANR-V-------------------------------------------------------
---------------------------------------------E-------A-----R
---K----------T----PIFSLIYS--------E-----K----MK------------
--------G--YLLIE-A-VS-A-Q------AVSDAV-----------------S--GVK
--H-V------RS-----Y---------V---------P---------GV---------M
TM-AD-ISG---
>DTIM01000007-1_86_68212_68742_1_ID=2_86;partial=00;start_type=ATG;rbs_motif=None;rbs_spacer=None;gc_cont=0-296
------------------------------------------------------------
------------------------------------------------------------
------------------------------------------------------------
------------------------------------------------------------
------------------------------------------------------------
------------------------------------------------------------
------------------------------------------------------------
------------------------------------------------------------
------------------MIF-VIKVK--T----------------SKED----------
--------RALE-----------------LI-----------------------------
SSR-A-------------------------------------------------------
---------------------------------------------K-------K-----R
---N----------L----QVYSLARP--------H-----G----LK------------
--------G--YIFLE-A-EN-R-E------TAEEAA-----------------Y--NIP
--Y-V------KG-----I---------I---------G---------KT---------T
TY-KE-IKNII-
>DTPK01000045-1_13_7740_8180_-1_ID=8_13;partial=00;start_type=TTG;rbs_motif=GGxGG;rbs_spacer=5-10bp;gc_cont=0-333
------------------------------------------------------------
------------------------------------------------------------
------------------------------------------------------------
------------------------------------------------------------
------------------------------------------------------------
------------------------------------------------------------
------------------------------------------------------------
------------------------------------------------------------
-------------------IY-SIKTV--V----------------GREN----------
--------VVME-----------------AV-----------------------------
AAK-A-------------------------------------------------------
---------------------------------------------K-------T-----E
---N----------L----NIQSLFHP--------E-----E----IK------------
--------G--YVFVE-G-DI---K------DIERAI-----------------Q--MVP
--H-V------RG-----L---------I---------K---------RP---------V
EF-KE-VQRFL-
>DTHN01000046-1_2_553_1431_1_ID=62_2;partial=00;start_type=ATG;rbs_motif=GGA/GAG/AGG;rbs_spacer=5-10bp;gc_cont=0-471
------------------------------------------------------------
------------------------------------------------------------
------------------------------------------------------------
------------------------------------------------------------
------------------------------------------------------------
------------------------------------------------------------
------------------------------------------------------------
------------------------------------------------------------
--------------T-P-VIV-AVKTT--V----------------GNEI----------
--------PVSI-----------------DL-----------------------------
ANK-S-DVdl--------------------------------------------------
---------------------------geR-----------------------K------
---Qin-----pdaL---sEVFSIMAP--------H-----E----VR------------
--------G--YVFVE-T-MH-P-D------RLAVIA-----------------K--GIR
--G-F------KG-----I---------V---------E---------GD---------I
KI-GE-IEHYLT
>DTHM01000007-1_3_1011_1898_-1_ID=17_3;partial=00;start_type=TTG;rbs_motif=AGGAG;rbs_spacer=5-10bp;gc_cont=0-471
------------------------------------------------------------
------------------------------------------------------------
------------------------------------------------------------
------------------------------------------------------------
------------------------------------------------RYNDRVtin---
------------------------------------------------------------
------------------------------------meaFA---E--------D------
---------------------S-----------PNDV--ARI-K-------------FK-
-----A---S-A--R-Q-SIL-ALKTS--I----------------GHEK----------
--------NVAD-----------------SV-----------------------------
ASK-A-------------------------------------------------------
---------------------------------------------K-------T-----G
---K----------A----GIFAVLAP--------A-----T----LR------------
--------G--YVLIE-G-MN-T-D------SVREAV-----------------R--GIR
--R-A------HG-----L---------V---------E---------GE---------T
NF-SE-IDHFLT
>DTGM01000049-1_4_1392_1847_-1_ID=24_4;partial=00;start_type=ATG;rbs_motif=None;rbs_spacer=None;gc_cont=0-507
------------------------------------------------------------
------------------------------------------------------------
------------------------------------------------------------
------------------------------------------------------------
------------------------------------------------------------
------------------------------------------------------------
------------------------------------------------------------
------------------------------------------------------------
-----T---E-A--K-Y-KIF-GIRTT--V----------------GQER----------
--------NVVR-----------------MI-----------------------------
TNR-L-------------------------------------------------------
---------------------------------------------D-------E-----N
---S----------E----DIASVFIL--------P-----S----IR------------
--------G--YVFVE-A-KD-K-D------RVVMLI-----------------Q--GIM
--H-I------KS-----K---------P---------I---------VA---------V
QL-ED-LER---
>DTGL01000034-1_4_1478_1927_-1_ID=29_4;partial=00;start_type=ATG;rbs_motif=None;rbs_spacer=None;gc_cont=0-471
------------------------------------------------------------
------------------------------------------------------------
------------------------------------------------------------
------------------------------------------------------------
------------------------------------------------------------
------------------------------------------------------------
------------------------------------------------------------
------------------------------------------------------------
----------------R-MIF-TVRVT--A----------------GQES----------
--------LVAD-----------------ML-----------------------------
KKK-L-------------------------------------------------------
---------------------------------------------D-------V-----E
---N----------P----GVSSIVVV--------P-----D----FK------------
--------G--YILIE-G-ET-E-E------AVKRAV-----------------I--DVP
--H-I------KTr---gI---------V---------V---------GE---------V
KI-DE-LSSLLE
>DTGH01000023-1_4_1630_2070_-1_ID=7_4;partial=00;start_type=TTG;rbs_motif=AGGTG;rbs_spacer=5bp;gc_cont=0-410
------------------------------------------------------------
------------------------------------------------------------
------------------------------------------------------------
------------------------------------------------------------
------------------------------------------------------------
------------------------------------------------------------
------------------------------------------------------------
------------------------------------------------------------
-------------------IF-VYRVT--A----------------GQEK----------
--------VVAD-----------------IL-----------------------------
RNK-I-------------------------------------------------------
---------------------------------------------K-------K-----E
---N----------L----PLYSIALL--------E-----D----MR------------
--------G--YLIVE-A-ED-E-V------IARQAA-----------------M--KIP
--H-I------KG-----V---------L---------S---------KE---------M
KI-EE-ITPLI-
>DTFQ01000003-1_32_22505_22945_-1_ID=4_32;partial=00;start_type=ATG;rbs_motif=GGA/GAG/AGG;rbs_spacer=5-10bp;gc_cont=0-338
------------------------------------------------------------
------------------------------------------------------------
------------------------------------------------------------
------------------------------------------------------------
------------------------------------------------------------
------------------------------------------------------------
------------------------------------------------------------
------------------------------------------------------------
-------------------IY-TVKTV--V----------------GREK----------
--------IVLD-----------------SI-----------------------------
AGK-A-------------------------------------------------------
---------------------------------------------K-------M-----G
---G----------L----NIKALMHP--------E-----E----IK------------
--------G--YIFVE-G-D--L-R------DIEKAA-----------------Q--AIP
--H-V------RG-----I---------I---------K---------KP---------I
EI-KE-LQNFL-
>DTOX01000045-1_62_41610_42059_1_ID=27_62;partial=00;start_type=GTG;rbs_motif=GGxGG;rbs_spacer=5-10bp;gc_cont=0-358
------------------------------------------------------------
------------------------------------------------------------
------------------------------------------------------------
------------------------------------------------------------
------------------------------------------------------------
------------------------------------------------------------
------------------------------------------------------------
------------------------------------------------------------
--------------A-S-KFF-ILRTT--A----------------RQEL----------
--------NAAL-----------------LI-----------------------------
EAR-T-------------------------------------------------------
---------------------------------------------K-------N-----V
---S----------D----GLYSIVIP--------P-----D----IK------------
--------G--YIILE-V-KG-L-H------LIYNLI-----------------K--DIK
--H-V------KG-----R---------A---------T---------GS---------I
SI-EE-LEKL--
>DTGB01000128-1_12_11279_11761_-1_ID=1_12;partial=00;start_type=TTG;rbs_motif=AGGAG;rbs_spacer=5-10bp;gc_cont=0-325
------------------------------------------------------------
------------------------------------------------------------
------------------------------------------------------------
------------------------------------------------------------
------------------------------------------------------------
------------------------------------------------------------
------------------------------------------------------------
------------------------------------------------------------
-----------K--K-M-KVY-AIKTT--T----------------GQEE----------
--------TVAN-----------------FI-----------------------------
ASK-A-------------------------------------------------------
---------------------------------------------L-------A-----K
---N----------F----PIASILAA--------E-----A----MK------------
--------G--YIFVE-A-SA-P-H------IVDEVA-----------------S--GVK
--H-A------KG-----R---------V---------R---------GD---------I
PL-TE-LDKFL-
>DTMW01000048-1_26_22786_23709_1_ID=16_26;partial=00;start_type=TTG;rbs_motif=None;rbs_spacer=None;gc_cont=0-574
------------------------------------------------------------
------------------------------------------------------------
------------------------------------------------------------
------------------------------------------------------------
------------------------------------------------------------
------------------------------------------------------------
------------------------------------------------------------
---------------------D-----------DPGV--SDS-F----------T--IQ-
-----V---T-A--R-Q-SIM-AVKTS--I----------------GHEK----------
--------AVAD-----------------AI-----------------------------
ASR-A-------------------------------------------------------
---------------------------------------------K-------A-----K
---N----------V----GIFSILAP--------A-----T----LR------------
--------G--YVLIE-A-MN-T-D------ALKDLV-----------------K--GVR
--K-T------RG-----I---------V---------K---------GE---------T
SL-SE-IDHFLT
>DTMT01000170-1_5_2273_2746_-1_ID=53_5;partial=00;start_type=ATG;rbs_motif=GGA/GAG/AGG;rbs_spacer=5-10bp;gc_cont=0-481
------------------------------------------------------------
------------------------------------------------------------
------------------------------------------------------------
------------------------------------------------------------
------------------------------------------------------------
------------------------------------------------------------
------------------------------------------------------------
------------------------------------------------------------
------------------MIF-AVRTT--S----------------GQER----------
--------AVAE-----------------VL-----------------------------
TSK-A-------------------------------------------------------
---------------------------------------------A-------L-----K
---K----------L----PIFSVMFT--------E-----A----IK------------
--------G--YVFVE-A-PG-P-H------TVDEAM-----------------A--GIK
--H-A------RT-----K---------T---------K---------GA---------I
PL-SS-IERFI-
>DTPI01000015-1_12_7866_8315_1_ID=22_12;partial=00;start_type=ATG;rbs_motif=GGxGG;rbs_spacer=5-10bp;gc_cont=0-411
------------------------------------------------------------
------------------------------------------------------------
------------------------------------------------------------
------------------------------------------------------------
------------------------------------------------------------
------------------------------------------------------------
------------------------------------------------------------
------------------------------------------------------------
----------------S-KFF-AVKTT--A----------------NQER----------
--------IVAN-----------------LM-----------------------------
AAS-V-------------------------------------------------------
---------------------------------------------K-------K-----R
---N----------A----NVYSILAP--------K-----E----LK------------
--------G--YVIVE-A-ES-N-E------DLVKAI-----------------R--GIP
--H-V------KG-----L---------V---------K---------GE---------L
KF-SE-IEHFLK
>DTOY01000176-1_11_15450_15929_-1_ID=15_11;partial=00;start_type=ATG;rbs_motif=GGAGG;rbs_spacer=5-10bp;gc_cont=0-525
------------------------------------------------------------
------------------------------------------------------------
------------------------------------------------------------
------------------------------------------------------------
------------------------------------------------------------
------------------------------------------------------------
------------------------------------------------------------
------------------------------------------------------------
------------------MIY-AVRTT--S----------------GQER----------
--------TVAD-----------------ML-----------------------------
ASK-V-------------------------------------------------------
---------------------------------------------G-------V-----K
---N----------L----PISAIFVP--------E-----V----IK------------
--------G--YIFVE-A-SG-P-H------IVDEAI-----------------S--GLR
--H-A------RG-----R---------T---------H---------GT---------V
PM-ES-LEKFL-
>DTPA01000094-1_27_26724_27542_-1_ID=9_27;partial=00;start_type=ATG;rbs_motif=None;rbs_spacer=None;gc_cont=0-437
-------------------------------------E------E--EGD-----V----
-----------------Dis----------------------lniKEK-K---EEIew--
--------------------------fvMENQK-------K----gR-------Qvai--
------------------------------------------------------------
----spvT-P---DSL---------K---I-----HYK---IKP----KESQEYplai--
------------------------------------------------------------
----------------------------------etpkgG-------------Eigd---
-----------------sasvV-----------IHSG--DRT-G----------E--LF-
-----T---V-K-iR-Q-TII-VIKTT--I----------------GQEI----------
--------KIAR-----------------DI-----------------------------
GLK-A-------------------------------------------------------
-------------------------------K-------------M-------E-----K
---Q----------D----YIYSILVP--------S-----D----VK------------
--------G--YVFIE-T-LY-P-D------RTMALL-----------------R--TIR
--G-A------RN-----M---------I---------E---------GE---------V
EL-KE-IENYL-
>DTNT01000086-1_3_2104_2556_-1_ID=55_3;partial=00;start_type=GTG;rbs_motif=GGA/GAG/AGG;rbs_spacer=5-10bp;gc_cont=0-402
------------------------------------------------------------
------------------------------------------------------------
------------------------------------------------------------
------------------------------------------------------------
------------------------------------------------------------
------------------------------------------------------------
------------------------------------------------------------
------------------------------------------------------------
-------------------IY-TVRVT--T----------------GQEK----------
--------IVAQ-----------------ML-----------------------------
EKK-A-------------------------------------------------------
---------------------------------------------K-------V-----E
---K----------L----NVYSIACI--------E-----N----IK------------
--------G--YIFIE-V-FD-K-N------VLAKLL-----------------Q--KVK
--H-V------KG-----F---------L---------P---------EP---------V
KI-EE-IEKLLT
>DTNM01000091-1_23_13151_13606_1_ID=11_23;partial=00;start_type=ATG;rbs_motif=GGA/GAG/AGG;rbs_spacer=5-10bp;gc_cont=0-423
------------------------------------------------------------
------------------------------------------------------------
------------------------------------------------------------
------------------------------------------------------------
------------------------------------------------------------
------------------------------------------------------------
------------------------------------------------------------
------------------------------------------------------------
-------------------IY-TIRVT--S----------------GQEK----------
--------IVAQ-----------------ML-----------------------------
AKK-A-------------------------------------------------------
---------------------------------------------R-------A-----E
---K----------L----DVYSVTHI--------E-----N----IK------------
--------G--YVFVE-V-PD-K-N------VLAKLV-----------------Q--KVK
--H-V------KG-----F---------L---------K---------TP---------V
KI-EE-VQKLI-
>DTMX01000003-1_153_125302_125793_-1_ID=2_153;partial=00;start_type=GTG;rbs_motif=GGA/GAG/AGG;rbs_spacer=5-10bp;gc_cont=0-421
------------------------------------------------------------
------------------------------------------------------------
------------------------------------------------------------
------------------------------------------------------------
------------------------------------------------------------
------------------------------------------------------------
------------------------------------------------------------
------------------------------------------------------------
----------------S-KLF-AIKTT--G----------------GQEK----------
--------IVAR-----------------LI-----------------------------
HNK-V-------------------------------------------------------
---------------------------------------------F-------T-----R
---K----------L----PISSILVL--------D-----E----MK------------
--------G--YVFLE-A-SN-A-Q------VISEVV-----------------S--GLK
--H-V------KG-----F---------V---------P---------GM---------V
QY-QD-IEKFL-
>DTES01000021-1_17_12495_12983_-1_ID=11_17;partial=00;start_type=TTG;rbs_motif=None;rbs_spacer=None;gc_cont=0-579
------------------------------------------------------------
------------------------------------------------------------
------------------------------------------------------------
------------------------------------------------------------
------------------------------------------------------------
------------------------------------------------------------
------------------------------------------------------------
------------------------------------------------------------
---------K-K--K-P-FLF-ALKTT--V----------------GQEV----------
--------PTAA-----------------LI-----------------------------
MTR-V-------------------------------------------------------
---------------------------------------------R-------K-----L
---K----------L----PVSAVLVP--------P-----G----LR------------
--------G--YVFVE-A-LG-E-TeaegrtVAEKAK-----------------G--GIK
--H-S------RE-----L---------L---------R---------TP---------L
PL-SE-IENFLT
>DTEF01000009-1_5_4056_4541_-1_ID=31_5;partial=00;start_type=TTG;rbs_motif=GGAG/GAGG;rbs_spacer=5-10bp;gc_cont=0-498
------------------------------------------------------------
------------------------------------------------------------
------------------------------------------------------------
------------------------------------------------------------
------------------------------------------------------------
------------------------------------------------------------
------------------------------------------------------------
------------------------------------------------------------
------------------NIF-AIRTT--I----------------GQEK----------
--------AVAE-----------------II-----------------------------
ERR-V-------------------------------------------------------
-------------------------------K-------------G-------S-----K
---D----------I----DIRAILVP--------E-----T----LN------------
--------G--YVFIE-A-GS-L-K------DVLTAA-----------------S--GIP
--H-V------RG-----Q---------V---------S---------GK---------V
KL-ED-IEHFIT
>DTEE01000006-1_6_3895_4371_-1_ID=20_6;partial=00;start_type=ATG;rbs_motif=None;rbs_spacer=None;gc_cont=0-474
------------------------------------------------------------
------------------------------------------------------------
------------------------------------------------------------
------------------------------------------------------------
------------------------------------------------------------
------------------------------------------------------------
------------------------------------------------------------
------------------------------------------------------------
--------------E-P-KFF-LVRTS--V----------------GQEM----------
--------TSAL-----------------LI-----------------------------
KNR-C-------------------------------------------------------
---------------------------------------------E-------T-----E
---K----------L----PVHSVIVL--------P-----D----LR------------
--------G--YIYIE-A-DS-P-F------PVEEAI-----------------R--DIK
--Y-V------KR-----R---------V---------Q---------GN---------L
SV-NE-FKKYF-
>DTDM01000230-1_4_2453_2905_-1_ID=218_4;partial=00;start_type=ATG;rbs_motif=AGG;rbs_spacer=7bp;gc_cont=0-333
------------------------------------------------------------
------------------------------------------------------------
------------------------------------------------------------
------------------------------------------------------------
------------------------------------------------------------
------------------------------------------------------------
------------------------------------------------------------
------------------------------------------------------------
------------------SVY-AVRCT--S----------------GQEK----------
--------NIAI-----------------LL-----------------------------
EQR-V-------------------------------------------------------
---------------------------------------------R-------T-----E
---N----------I----PLKSIVVP--------I-----N----IR------------
--------G--FFFIE-A-DG-P-H------IVERAI-----------------L--GLK
--H-V------KG-----L---------I---------P---------GK---------T
EI-SS-IEHL--
>DTGI01000017-1_78_73319_73780_-1_ID=2_78;partial=00;start_type=ATG;rbs_motif=None;rbs_spacer=None;gc_cont=0-444
------------------------------------------------------------
------------------------------------------------------------
------------------------------------------------------------
------------------------------------------------------------
------------------------------------------------------------
------------------------------------------------------------
------------------------------------------------------------
------------------------------------------------------------
------------------MIF-ILRVT--A----------------GQEK----------
--------VVAQ-----------------ML-----------------------------
VAK-V-------------------------------------------------------
---------------------------------------------K-------S-----K
---K----------L----NVYSIFYP--------E-----N----VR------------
--------G--YIFVE-A-ED-E-N------TALKLA-----------------T--KTK
--H-V------KG-----V---------L---------K---------TP---------I
GL-QE-VERMLK
>DTFW01000028-1_7_6025_6987_-1_ID=30_7;partial=00;start_type=ATG;rbs_motif=GGA/GAG/AGG;rbs_spacer=3-4bp;gc_cont=0-425
------------------------------------------------------------
------------------------------------------------------------
------------------------------------------------------------
------------------------------------------------------------
------------------------------------AP---VGV----RYGDSVdv----
------------------------------------------------------------
------------------------------------vvnL-------------Ss-----
--------------------kN-----------DPLV--TES-K----------T--LS-
-----T---T-A--K-Q-VLL-VVKTQ--I----------------GHER----------
--------EVAD-----------------AL-----------------------------
LLK-SGM-----------------------------------------------------
---------------------------------------------S-------K-----Y
---T----------G----AIFAILAP--------P-----Q----LR------------
--------G--YLIVE-G-MS-I-N------TLKEML-----------------K--GVP
--K-A------RG----iI---------E---------E---------GE---------T
TI-EE-ISRFLT
>DTFY01000004-1_63_64489_64956_1_ID=6_63;partial=00;start_type=TTG;rbs_motif=None;rbs_spacer=None;gc_cont=0-449
------------------------------------------------------------
------------------------------------------------------------
------------------------------------------------------------
------------------------------------------------------------
------------------------------------------------------------
------------------------------------------------------------
------------------------------------------------------------
------------------------------------------------------------
-----S---T-E--K-Y-KLF-AIKTT--V----------------GQER----------
--------NVAR-----------------IL-----------------------------
ESR-I-------------------------------------------------------
---------------------------------------------R-------G-----E
---N----------A----EVASILTL--------P-----D----VK------------
--------G--YIFVE-A-KN-K-E------VINTLI-----------------Q--GIR
--H-I------KS-----R---------P---------V---------IP---------I
DI-KE-VSNH--
>DTFH01000033-1_15_10880_11320_-1_ID=1_15;partial=00;start_type=TTG;rbs_motif=AAT;rbs_spacer=14bp;gc_cont=0-372
------------------------------------------------------------
------------------------------------------------------------
------------------------------------------------------------
------------------------------------------------------------
------------------------------------------------------------
------------------------------------------------------------
------------------------------------------------------------
------------------------------------------------------------
-------------------IY-TIKTV--V----------------GRES----------
--------IVAE-----------------LV-----------------------------
AAK-T-------------------------------------------------------
---------------------------------------------K-------S-----L
---G----------L----NIGAIVHP--------E-----E----IK------------
--------G--YVFVE-G-VI-E--------DIEKSI-----------------Q--GIP
--H-V------RG-----I---------I---------K---------TP---------V
SV-EE-IKKFLT
>DTCP01000035-1_53_45506_45973_-1_ID=6_53;partial=00;start_type=TTG;rbs_motif=GGA/GAG/AGG;rbs_spacer=11-12bp;gc_cont=0-412
------------------------------------------------------------
------------------------------------------------------------
------------------------------------------------------------
------------------------------------------------------------
------------------------------------------------------------
------------------------------------------------------------
------------------------------------------------------------
------------------------------------------------------------
-----------A--E-A-RFF-TISTS--V----------------GQEL----------
--------NVAK-----------------IM-----------------------------
AGR-I-------------------------------------------------------
---------------------------------------------E-------A-----N
---N----------I----PIKAILVP--------E-----N----LR------------
--------G--YIIIE-A-EG-P-Y------LIDRAS-----------------A--NIK
--H-V------KS-----R---------V---------S---------GI---------L
SF-SE-VEKY--
>DTBJ01000016-1_118_101872_102303_1_ID=1_118;partial=00;start_type=ATG;rbs_motif=GGA/GAG/AGG;rbs_spacer=5-10bp;gc_cont=0-340
------------------------------------------------------------
------------------------------------------------------------
------------------------------------------------------------
------------------------------------------------------------
------------------------------------------------------------
------------------------------------------------------------
------------------------------------------------------------
------------------------------------------------------------
----------------------------------------------GREL----------
--------DVAL-----------------II-----------------------------
ENR-LRDQ----------------------------------------------------
-----------------------------V-S-------------K-------G-----L
---E----------T----SVSAIILP--------P-----N----IR------------
--------G--YVFLE-S-NS-L-T------SVFQAI-----------------S--DIK
--Y-V------KT-----S---------Q---------P---------MI---------V
SY-ED-IERLV-
>DTAJ01000025-1_35_28517_28987_1_ID=9_35;partial=00;start_type=ATG;rbs_motif=None;rbs_spacer=None;gc_cont=0-461
------------------------------------------------------------
------------------------------------------------------------
------------------------------------------------------------
------------------------------------------------------------
------------------------------------------------------------
------------------------------------------------------------
------------------------------------------------------------
------------------------------------------------------------
----------------L-SIF-AVKTT--A----------------GREL----------
--------DVAF-----------------IV-----------------------------
ERR-VLEK----------------------------------------------------
-----------------------------L-S-------------K-------G-----E
---E----------P----GVSSILVA--------P-----G----VR------------
--------G--FVFVE-T-TK-P-T------ELYKLI-----------------S--NIK
--Y-A------SS-----S---------R---------L---------LK---------V
SL-AD-ILTML-
>DTAF01000124-1_7_6950_7429_-1_ID=7_7;partial=00;start_type=TTG;rbs_motif=GGAG/GAGG;rbs_spacer=5-10bp;gc_cont=0-410
------------------------------------------------------------
------------------------------------------------------------
------------------------------------------------------------
------------------------------------------------------------
------------------------------------------------------------
------------------------------------------------------------
------------------------------------------------------------
----------------------------------------------------------Q-
-----G---S-K--Q-R-KYV-ILRTT--A----------------GQEL----------
--------NVAL-----------------ML-----------------------------
ESL-I-------------------------------------------------------
-------------------------------R-------------N-------T-----E
---T----------R----GIYSIIIP--------P-----K----VK------------
--------G--YIIIE-T-EG-H-H------IVHKIA-----------------K--DIK
--H-V------KG-----Q---------A---------M---------GS---------L
TE-EE-VERLI-
>DSZW01000136-1_11_8064_8573_1_ID=14_11;partial=00;start_type=ATG;rbs_motif=AGGAGG;rbs_spacer=5-10bp;gc_cont=0-359
------------------------------------------------------------
------------------------------------------------------------
------------------------------------------------------------
------------------------------------------------------------
------------------------------------------------------------
------------------------------------------------------------
------------------------------------------------------------
------------------------------------------------------------
---------S-Q--T-T-RFF-AVKVT--V----------------GQER----------
--------NVAR-----------------IL-----------------------------
EGR-VLKYvlen------------------------------------------------
-------------------------dkvvN-I-------------E-------K-----T
---F----------E----GVHSIIIL--------P-----N----IR------------
--------G--YIFVE-A-DN-K-E------RVSLLV-----------------Q--GIR
--H-V------KA-----R---------P---------P---------LP---------V
KF-EE-ISQHL-
>DSZQ01000065-1_47_30752_31213_-1_ID=8_47;partial=00;start_type=GTG;rbs_motif=GGxGG;rbs_spacer=5-10bp;gc_cont=0-476
------------------------------------------------------------
------------------------------------------------------------
------------------------------------------------------------
------------------------------------------------------------
------------------------------------------------------------
------------------------------------------------------------
------------------------------------------------------------
------------------------------------------------------------
-----------E--Q-A-RMF-AVSTT--V----------------GQEW----------
--------NVAK-----------------II-----------------------------
MGR-V-------------------------------------------------------
---------------------------------------------E-------A-----N
---N----------I----PVKAILIP--------E-----N----LK------------
--------G--YIFIE-A-DG-P-H------WVERAT-----------------A--GIK
--H-V------KS-----R---------V---------P---------GV---------L
PF-SE-VEKYI-
>DTCF01000145-1_39_33673_34140_-1_ID=2_39;partial=00;start_type=GTG;rbs_motif=GGxGG;rbs_spacer=5-10bp;gc_cont=0-455
------------------------------------------------------------
------------------------------------------------------------
------------------------------------------------------------
------------------------------------------------------------
------------------------------------------------------------
------------------------------------------------------------
------------------------------------------------------------
------------------------------------------------------------
----------------H-PIW-LVRTT--V----------------GQER----------
--------NVLL-----------------IA-----------------------------
EDK-V-------------------------------------------------------
---------------------------------------------V-------R-----Q
---G----------I----PVKSMLLL--------D-----S----LK------------
--------G--YVLIE-A-DA-P-H------FVEAVF-----------------S--GIK
--H-V------RG-----A---------S---------F---------RK---------T
DL-KE-IERFL-
>RDOG01000016-1_36_63400_64032_1_ID=7_36;partial=00;start_type=ATG;rbs_motif=None;rbs_spacer=None;gc_cont=0-335
------------------------------------------------------------
------------------------------------------------------------
------------------------------------------------------------
------------------------------------------------------------
------------------------------------------------------------
------------------------------------------------------------
------------------------------------------------------------
------------------------------------------------------------
----------------I-SIY-AVKTI--I----------------GQEK----------
--------ALVT-----------------FV-----------------------------
EKD-E-------------------------------------------------------
------------------------------------------------------------
-------------------DIISILVP--------E-----S----LK------------
--------G--YVFVE-A-EE-Q-Q------IVNQSI-----------------S--VVP
--Q-L------HA-----R---------V---------I---------GK---------V
SN-DE-IEHFL-
>DTBS01000008-1_34_33128_33592_-1_ID=3_34;partial=00;start_type=ATG;rbs_motif=None;rbs_spacer=None;gc_cont=0-378
------------------------------------------------------------
------------------------------------------------------------
------------------------------------------------------------
------------------------------------------------------------
------------------------------------------------------------
------------------------------------------------------------
------------------------------------------------------------
------------------------------------------------------------
----------------A-KLF-AIRVV--A----------------GKEK----------
--------YIME-----------------KL-----------------------------
STI-G-------------------------------------------------------
---------------------------------------------K-------K-----Q
---G----------L----QIYSILMH--------P-----K----MR------------
--------G--YVIVE-A-EN-K-Q------QVLQAI-----------------F--GMG
--Y-V------KG-----I---------T---------S---------GE---------I
EY-KE-MENLL-
>DTBP01000018-1_6_5641_6099_-1_ID=10_6;partial=00;start_type=GTG;rbs_motif=None;rbs_spacer=None;gc_cont=0-355
------------------------------------------------------------
------------------------------------------------------------
------------------------------------------------------------
------------------------------------------------------------
------------------------------------------------------------
------------------------------------------------------------
------------------------------------------------------------
------------------------------------------------------------
-----------K--T-L-RYY-AIRTT--S----------------GKEL----------
--------DAAL-----------------II-----------------------------
ENK-VLN-----------------------------------------------------
-----------------------------------------------------S-----R
---D----------I----DVASIIIP--------P-----D----FR------------
--------G--YIFIE-S-PN-L-S------YVYKAI-----------------A--DVK
--Y-V------KS-----T---------Q---------P---------IQ---------S
NY-EE-LERIV-
>DSZF01000082-1_4_2117_2560_-1_ID=27_4;partial=00;start_type=TTG;rbs_motif=GGA/GAG/AGG;rbs_spacer=5-10bp;gc_cont=0-351
------------------------------------------------------------
------------------------------------------------------------
------------------------------------------------------------
------------------------------------------------------------
------------------------------------------------------------
------------------------------------------------------------
------------------------------------------------------------
------------------------------------------------------------
-------------------YY-TVRTT--A----------------GQES----------
--------NVAL-----------------LI-----------------------------
ETR-A-------------------------------------------------------
---------------------------------------------I-------S-----S
---D----------I----GVLSIIAP--------R-----N----IS------------
--------G--FIFIE-V-TD-A-T------KIEKAI-----------------S--GIK
--H-V------KG-----W---------V---------P---------GI---------I
DI-SE-IEKFL-
>DSZG01000132-1_7_5774_6271_1_ID=31_7;partial=00;start_type=GTG;rbs_motif=None;rbs_spacer=None;gc_cont=0-532
------------------------------------------------------------
------------------------------------------------------------
------------------------------------------------------------
------------------------------------------------------------
------------------------------------------------------------
------------------------------------------------------------
------------------------------------------------------------
---------------------------------------------------------KE-
-----E---V-Q--R-S-SIY-AIRVT--V----------------GQEK----------
--------NTAD-----------------VI-----------------------------
IAH-A-------------------------------------------------------
---------------------------------------------K-------K-----Q
---N----------L----PILAVMAP--------A-----N----LS------------
--------G--YLFVE-A-YG-R-S------SVEKAR-----------------A--GVK
--H-A------RG-----M---------V---------S---------GE---------L
SI-EE-LEQYL-
>DSZE01000042-1_5_1943_2404_-1_ID=41_5;partial=00;start_type=ATG;rbs_motif=GGxGG;rbs_spacer=5-10bp;gc_cont=0-483
------------------------------------------------------------
------------------------------------------------------------
------------------------------------------------------------
------------------------------------------------------------
------------------------------------------------------------
------------------------------------------------------------
------------------------------------------------------------
------------------------------------------------------------
--------------R-V-RIY-AVKTT--I----------------GQER----------
--------ATAD-----------------MI-----------------------------
YAR-A-------------------------------------------------------
---------------------------------------------R-------S-----K
---G----------I---kEFISVVVP--------H-----G----LR------------
--------G--YVFVE-V-EG-D-H------TVVEKL-----------------R-sGIK
--H-A------KS-----V---------V---------R---------KE---------V
AL-RE-IEPFI-
>DSZA01000053-1_7_4493_4993_1_ID=13_7;partial=00;start_type=ATG;rbs_motif=GGT;rbs_spacer=5bp;gc_cont=0-417
------------------------------------------------------------
------------------------------------------------------------
------------------------------------------------------------
------------------------------------------------------------
------------------------------------------------------------
------------------------------------------------------------
------------------------------------------------------------
------------------------------------------------------------
--------------K-T-RIY-AVKVT--V----------------GQEE----------
--------NVAE-----------------ML-----------------------------
SNK-V-EA----------------------------------------------------
-----------------------------L-G-------------L-------P-----Y
---S----------K----GIKAIVYS--------P-----D----LK------------
--------G--YILVE-A-TD-P-V------LIDEVI-----------------Q--GVK
--H-A------RG-----R---------V---------K---------SK----------
------------
>DSVV01000048-1_34_24059_24556_-1_ID=5_34;partial=00;start_type=ATG;rbs_motif=AGxAGG/AGGxGG;rbs_spacer=5-10bp;gc_cont=0-456
------------------------------------------------------------
------------------------------------------------------------
------------------------------------------------------------
------------------------------------------------------------
------------------------------------------------------------
------------------------------------------------------------
------------------------------------------------------------
------------------------------------------------------------
-----------E--K-P-CIF-ALRTT--A----------------NRED----------
--------QVMD-----------------FI-----------------------------
QSN-T-------------------------------------------------------
---------------------------------------------V-------K-----K
---G----------L----GVLSLIRP--------H-----G----MR------------
--------G--YIFIE-A-TK-R-S------EAEQAA-----------------F--NVP
--Y-A------RG-----L---------L---------D---------KE---------V
EY-KE-IEHMLE
>DTLR01000253-1_2_718_1590_1_ID=21_2;partial=00;start_type=ATG;rbs_motif=None;rbs_spacer=None;gc_cont=0-474
------------------------------------------------------------
------------------------------------------------------------
------------------------------------------------------------
------------------------------------------------------------
------------------------------------------------------------
------------------------------------------------------------
------------------------------------------------------------
-----------------------------------SV--AQS---------------MQ-
-----V---T-L--I-P-VIV-AVKTT--V----------------GNEI----------
--------QVAR-----------------DL-----------------------------
AKK-S-ER----------------------------------------------------
-----------------------------D-K-------------E--------------
---Eraat-yssatN----EILAIMAP--------K-----E----VK------------
--------G--YIFVE-T-MH-P-D------RIPYLG-----------------K--DVR
--G-Y------KG-----E---------V---------K---------GE---------I
SI-EE-IEHYLE
>DTKF01000041-1_3_768_1232_1_ID=119_3;partial=00;start_type=TTG;rbs_motif=GGT;rbs_spacer=6bp;gc_cont=0-561
------------------------------------------------------------
------------------------------------------------------------
------------------------------------------------------------
------------------------------------------------------------
------------------------------------------------------------
------------------------------------------------------------
------------------------------------------------------------
------------------------------------------------------------
--------------R-P-RMY-AVKTT--I----------------GQER----------
--------ATAD-----------------ML-----------------------------
HAR-A-------------------------------------------------------
---------------------------------------------K-------S-----K
---G----------I---kELISIVVP--------H-----G----LK------------
--------G--YIFVEvA-GD-Q-T------VVERLR-----------------S--GIK
--H-A------KG-----V---------V---------E---------RE---------V
NL-KE-IEPFIT
>DRUK01000074-1_7_4437_4934_1_ID=55_7;partial=00;start_type=ATG;rbs_motif=GGA/GAG/AGG;rbs_spacer=5-10bp;gc_cont=0-440
------------------------------------------------------------
------------------------------------------------------------
------------------------------------------------------------
------------------------------------------------------------
------------------------------------------------------------
------------------------------------------------------------
------------------------------------------------------------
------------------------------------------------------------
----------------T-KIF-AIKTT--T----------------GQEK----------
--------NVAR-----------------LV-----------------------------
AAK-V-------------------------------------------------------
---------------------------------------------E-------M-----S
---K----------V----PIKAILVP--------E-----T----LR------------
--------G--YVFIE-A-EG-P-H------FVEEAI-----------------V--GIK
--H-V------RS-----R---------I---------P---------GI---------V
TF-SE-IERYI-
>DRUP01000005-1_51_48306_48749_1_ID=3_51;partial=00;start_type=TTG;rbs_motif=None;rbs_spacer=None;gc_cont=0-484
------------------------------------------------------------
------------------------------------------------------------
------------------------------------------------------------
------------------------------------------------------------
------------------------------------------------------------
------------------------------------------------------------
------------------------------------------------------------
------------------------------------------------------------
-------------------FF-LVRTS--A----------------GRET----------
--------NVAD-----------------MV-----------------------------
YAR-A-------------------------------------------------------
---------------------------------------------L-------V-----S
---D----------S----EIYSIIAP--------D-----K----LK------------
--------G--YIFIE-A-DS-Y-A------PVEEVT-----------------Q--GLR
--Y-V------KS-----V---------V---------H---------GV---------I
PL-DE-ILP---
>DRZN01000042-1_4_2270_2713_-1_ID=18_4;partial=00;start_type=ATG;rbs_motif=GGA/GAG/AGG;rbs_spacer=5-10bp;gc_cont=0-354
------------------------------------------------------------
------------------------------------------------------------
------------------------------------------------------------
------------------------------------------------------------
------------------------------------------------------------
------------------------------------------------------------
------------------------------------------------------------
------------------------------------------------------------
-------------------YY-TIRTT--A----------------GQEN----------
--------NVAL-----------------LI-----------------------------
EAR-A-------------------------------------------------------
---------------------------------------------K-------A-----A
---N----------M----GVLSIIVP--------K-----D----IN------------
--------G--FLFIE-I-TH-A-T------KIIDTI-----------------S--GIR
--H-V------KG-----W---------I---------P---------GV---------V
NI-EE-IEKFL-
>DRZH01000049-1_21_15872_16321_1_ID=2_21;partial=00;start_type=ATG;rbs_motif=None;rbs_spacer=None;gc_cont=0-478
------------------------------------------------------------
------------------------------------------------------------
------------------------------------------------------------
------------------------------------------------------------
------------------------------------------------------------
------------------------------------------------------------
------------------------------------------------------------
------------------------------------------------------------
-------------------IL-AIRTT--S----------------GREK----------
--------VVVS-----------------SI-----------------------------
LAR-V-------------------------------------------------------
---------------------------------------------R-------T-----K
---H----------I----PLKAIVQS--------D-----Q----LR------------
--------G--YIFIE-A-DD-S-D------AIEQAI-----------------R--GIP
--H-I------RG-----I---------V---------A---------KE---------I
TI-ND-IERFI-
>DRYX01000205-1_3_693_1160_-1_ID=152_3;partial=00;start_type=TTG;rbs_motif=None;rbs_spacer=None;gc_cont=0-496
------------------------------------------------------------
------------------------------------------------------------
------------------------------------------------------------
------------------------------------------------------------
------------------------------------------------------------
------------------------------------------------------------
------------------------------------------------------------
------------------------------------------------------------
--------------V-T-QFA-VLRTI--S----------------GREM----------
--------SVAL-----------------VL-----------------------------
ELR-A-------------------------------------------------------
---------------------------------------------A-------G------
---E----------S----GVYSILVP--------P-----D----VK------------
--------G--YIIVE-A-EG-I-H------AVQKIA-----------------R--GVK
--H-V------RG-----R---------V---------T---------GS---------I
TF-EE-VERLV-
>DRXD01000042-1_22_20349_20810_-1_ID=8_22;partial=00;start_type=TTG;rbs_motif=GGTG;rbs_spacer=7bp;gc_cont=0-524
------------------------------------------------------------
------------------------------------------------------------
------------------------------------------------------------
------------------------------------------------------------
------------------------------------------------------------
------------------------------------------------------------
------------------------------------------------------------
------------------------------------------------------------
-----Q---E-K--K-Y-QIF-AIRTT--V----------------GQEK----------
--------NVAR-----------------LL-----------------------------
MNR-I-------------------------------------------------------
---------------------------------------------D-------E-----S
---S----------D----EISSIFIL--------P-----M----IK------------
--------G--YVFVE-G-VD-K-D------KVALVT-----------------Q--GVM
--H-V------KS-----K---------P---------V---------TA---------V
TI-DE-LKD---
>DRYR01000041-1_3_957_1436_-1_ID=54_3;partial=00;start_type=GTG;rbs_motif=GGGTG;rbs_spacer=5bp;gc_cont=0-435
------------------------------------------------------------
------------------------------------------------------------
------------------------------------------------------------
------------------------------------------------------------
------------------------------------------------------------
------------------------------------------------------------
------------------------------------------------------------
------------------------------------------------------------
-----E---E-S--K-P-SIF-AIRTA--S----------------GREL----------
--------DVAF-----------------IV-----------------------------
ERR-VLEK----------------------------------------------------
-----------------------------L-G-------------K-------G-----E
---E----------L----GVISILVA--------P-----G----VR------------
--------G--FVFIE-T-FK-P-T------GLHNLV-----------------S--NIK
--Y-A------SS-----A---------K---------L---------LK---------V
SL-HD-ILEML-
>DRYK01000009-1_6_5555_6028_-1_ID=59_6;partial=00;start_type=ATG;rbs_motif=GGT;rbs_spacer=5bp;gc_cont=0-456
------------------------------------------------------------
------------------------------------------------------------
------------------------------------------------------------
------------------------------------------------------------
------------------------------------------------------------
------------------------------------------------------------
------------------------------------------------------------
------------------------------------------------------------
-----S---N-E--E-P-KIY-AVRTT--V----------------GREL----------
--------DVAV-----------------IL-----------------------------
ERR-IREL----------------------------------------------------
-----------------------------A-E-------------K-------G-----E
---D----------V----GIASLIIP--------P-----G----VR------------
--------G--YVFIE-S-SR-P-A------GIYRVI-----------------S--EVK
--H-L------KS-----G---------S---------L---------IL---------V
SR-EE-LERLI-
>DRZL01000059-1_8_5124_5591_1_ID=5_8;partial=00;start_type=GTG;rbs_motif=3Base/5BMM;rbs_spacer=13-15bp;gc_cont=0-402
------------------------------------------------------------
------------------------------------------------------------
------------------------------------------------------------
------------------------------------------------------------
------------------------------------------------------------
------------------------------------------------------------
------------------------------------------------------------
------------------------------------------------------------
-----S---E-E--S-A-RIF-TVSVT--V----------------GQEK----------
--------NVAK-----------------II-----------------------------
MGR-V-------------------------------------------------------
---------------------------------------------E-------V-----N
---N----------I----PVKAILIP--------E-----N----LK------------
--------G--YIFIE-A-DG-P-H------FVEHAV-----------------A--NIK
--H-V------KS-----R---------V---------Q---------GS---------M
PL-SD-IEKY--
>DRYH01000075-1_1_3_455_-1_ID=56_1;partial=10;start_type=ATG;rbs_motif=None;rbs_spacer=None;gc_cont=0-446
------------------------------------------------------------
------------------------------------------------------------
------------------------------------------------------------
------------------------------------------------------------
------------------------------------------------------------
------------------------------------------------------------
------------------------------------------------------------
------------------------------------------------------------
-----S-----T--K-T-EIV-AIRTT--G----------------GREL----------
--------DVAM-----------------II-----------------------------
ERR-VEER----------------------------------------------------
-----------------------------L-K-------------R-------G-----E
---D----------P----GVKSILVI--------P-----G----VK------------
--------N--FVFIE-T-TK-P-S------TIPTLI-----------------S--GVK
--Y-V------KG-----G---------K---------Y---------SK---------I
PL-NE-VYEL--
>JAABQR010000046-1_11_7373_8290_1_ID=36_11;partial=00;start_type=TTG;rbs_motif=GGAG/GAGG;rbs_spacer=5-10bp;gc_cont=0-624
------------------------------------------------------------
------------------------------------------------------------
------------------------------------------------------------
------------------------------------------------------------
------------------------------------------------------------
------------------------------------------------------------
------------------------------------------------------------
---------------------D-----------DPSV--NDT-L----------T--LQ-
-----A---T-A--R-Q-SIM-AIKTS--I----------------GHEK----------
--------TVAD-----------------SV-----------------------------
ASR-A-------------------------------------------------------
---------------------------------------------K-------P-----K
---P----------I----GVFAILSP--------A-----T----IR------------
--------G--YVFVE-A-MN-T-D------ALRDVV-----------------K--GVR
--R-T------RG-----M---------V---------K---------GE---------T
TF-AE-IEHFLT
>WTHC01000014-1_36_26349_26801_1_ID=26_36;partial=00;start_type=ATG;rbs_motif=TAAAAA;rbs_spacer=14bp;gc_cont=0-325
------------------------------------------------------------
------------------------------------------------------------
------------------------------------------------------------
------------------------------------------------------------
------------------------------------------------------------
------------------------------------------------------------
------------------------------------------------------------
------------------------------------------------------------
-----------S--D-A-KLY-ALRTT--G----------------GQEK----------
--------IIVK-----------------LL-----------------------------
ENK-I-------------------------------------------------------
---------------------------------------------S-------K-----K
---N----------I----DIKSVLLV--------E-----N----LK------------
--------G--YIVIE-A-QD-A-S------SVFEAI-----------------Q--GIR
--N-I------RG-----Q---------L---------R---------GE---------I
SF-KD-IEKYL-
>JAAOZO010000176-1_11_6968_7417_-1_ID=168_11;partial=00;start_type=ATG;rbs_motif=GGA/GAG/AGG;rbs_spacer=5-10bp;gc_cont=0-396
------------------------------------------------------------
------------------------------------------------------------
------------------------------------------------------------
------------------------------------------------------------
------------------------------------------------------------
------------------------------------------------------------
------------------------------------------------------------
------------------------------------------------------------
-------------------FF-IVKVT--P----------------GRER----------
--------AAAE-----------------VI-----------------------------
MYK-T-------------------------------------------------------
---------------------------------------------L-------A-----E
---N----------F----EIFSVIVP--------E-----D----LK------------
--------G--FIYVE-A-KT-A-Y------QVDLVS-----------------Q--DVK
--D-V------RG-----R---------L---------Q---------GI---------V
KD-EE-ISKYFT
>JAAOZP010000009-1_38_40345_40821_-1_ID=19_38;partial=00;start_type=ATG;rbs_motif=None;rbs_spacer=None;gc_cont=0-472
------------------------------------------------------------
------------------------------------------------------------
------------------------------------------------------------
------------------------------------------------------------
------------------------------------------------------------
------------------------------------------------------------
------------------------------------------------------------
------------------------------------------------------------
---------T-A--E-P-KFF-LVRTS--I----------------GQEM----------
--------SSAL-----------------MI-----------------------------
KNR-C-------------------------------------------------------
---------------------------------------------E-------A-----E
---G----------L----PIHSVIVL--------P-----G----LK------------
--------G--YIYIE-A-DS-P-F------PVEEAI-----------------R--DIK
--H-V------KR-----R---------V---------Q---------GS---------L
SI-ND-LRKYF-
>WVZE01000036-1_51_42487_42900_1_ID=44_51;partial=00;start_type=ATG;rbs_motif=None;rbs_spacer=None;gc_cont=0-486
------------------------------------------------------------
------------------------------------------------------------
------------------------------------------------------------
------------------------------------------------------------
------------------------------------------------------------
------------------------------------------------------------
------------------------------------------------------------
------------------------------------------------------------
------------------------------------------------------------
------------------------------------------------------------
----V-------------------------------------------------------
---------------------------------------------K-------A-----K
---N----------L----DVKSIVHP--------S-----E----LK------------
--------G--YVFIE-G-R--L-G------EVHKAV-----------------Q--GVM
--H-I------KG-----V---------I---------D---------KP---------V
EL-PE-IQHFFE
>WVXN01000039-1_4_2087_2539_1_ID=55_4;partial=00;start_type=ATG;rbs_motif=None;rbs_spacer=None;gc_cont=0-298
------------------------------------------------------------
------------------------------------------------------------
------------------------------------------------------------
------------------------------------------------------------
------------------------------------------------------------
------------------------------------------------------------
------------------------------------------------------------
------------------------------------------------------------
-------------------IR-TIRTT--V----------------GREN----------
--------AVIE-----------------TL-----------------------------
INK-I-------------------------------------------------------
---------------------------------------------K-------N-----N
---K----------L----DIKCVFHP--------G-----E----LK------------
--------G--YIFIE-G-DT-E--------AINQTI-----------------K--GVP
--H-V------KG-----I---------I---------K---------KQ---------V
KI-ND-IKKFLE
>VEPN01000017-1_17_13307_13783_1_ID=28_17;partial=00;start_type=ATG;rbs_motif=GGA/GAG/AGG;rbs_spacer=5-10bp;gc_cont=0-453
------------------------------------------------------------
------------------------------------------------------------
------------------------------------------------------------
------------------------------------------------------------
------------------------------------------------------------
------------------------------------------------------------
------------------------------------------------------------
------------------------------------------------------------
---------A-E--D-A-AIY-VVKTT--A----------------NQER----------
--------AVAN-----------------LI-----------------------------
EKV-A-------------------------------------------------------
---------------------------------------------K-------K-----E
---H----------L----DIRAVLAP--------D-----E----LK------------
--------G--YILVE-A-AG-P-E------IVEQVI-----------------Q--TLP
--H-A------RT-----L---------V---------K---------GK---------S
SF-SE-IEHFLT
>JAAXQB010000164-1_13_13870_14340_-1_ID=90_13;partial=00;start_type=ATG;rbs_motif=None;rbs_spacer=None;gc_cont=0-335
------------------------------------------------------------
------------------------------------------------------------
------------------------------------------------------------
------------------------------------------------------------
------------------------------------------------------------
------------------------------------------------------------
------------------------------------------------------------
---------------------------------------------------------MQ-
-----T---E-E--Q-S-SIF-VVKTT--V----------------NKEK----------
--------KVAT-----------------TL-----------------------------
ENV-I-------------------------------------------------------
---------------------------------------------R-------K-----D
---N----------L----DIRAILSP--------D-----E----LK------------
--------G--YVLVE-A-VN-S-G------EVEDAI-----------------Q--SVP
--H-A------RS-----I---------I---------K---------GN---------S
NM-AE-IVHFLT
>JAAZBP010000170-1_47_37277_37771_1_ID=136_47;partial=00;start_type=ATG;rbs_motif=None;rbs_spacer=None;gc_cont=0-400
------------------------------------------------------------
------------------------------------------------------------
------------------------------------------------------------
------------------------------------------------------------
------------------------------------------------------------
------------------------------------------------------------
------------------------------------------------------------
------------------------------------------------------------
---------L-S--R-I-KIF-AVKTT--T----------------GQER----------
--------NVAR-----------------LL-----------------------------
ASK-I-------------------------------------------------------
---------------------------------------------E-------I-----S
---H----------I----PIKALLVP--------D-----T----LK------------
--------G--YVFIE-A-DG-P-H------LVEEAI-----------------S--GVR
--H-V------RS-----R---------I---------P---------GL---------I
GF-NE-IERYI-
>JAAYZC010000002-1_45_37533_38363_-1_ID=3_45;partial=00;start_type=ATG;rbs_motif=GGAG/GAGG;rbs_spacer=5-10bp;gc_cont=0-597
------------------------------------------------------------
------------------------------------------------------------
------------------------------------------------------------
------------------------------------------------------------
------------------------------------------------------------
------------------------------------------------------------
------------------------------------------------------------
----------------------------------PAG--NAS-V----------N--FN-
-----A---V-A--K-Q-SIM-VLKTQ--I----------------DQEK----------
--------SVAD-----------------SL-----------------------------
LAK-S-------------------------------------------------------
---------------------------------------------N-------T-----G
---E----------K----DLYAILSP--------A-----N----LR------------
--------G--YLFVE-G-MN-T-D------RLREKT-----------------R--DIR
--K-A------RS-----F---------V---------D---------GE---------T
SI-DE-IDHYLT
>JAAYST010000059-1_3_2158_2634_1_ID=4_3;partial=00;start_type=ATG;rbs_motif=None;rbs_spacer=None;gc_cont=0-392
------------------------------------------------------------
------------------------------------------------------------
------------------------------------------------------------
------------------------------------------------------------
------------------------------------------------------------
------------------------------------------------------------
------------------------------------------------------------
------------------------------------------------------------
-----------Y--N-S-KIY-VVKTT--A----------------NKEK----------
--------SVIR-----------------SM-----------------------------
EMV-S-------------------------------------------------------
---------------------------------------------K-------K-----E
---N----------L----EVRSLLAP--------E-----D----LK------------
--------G--YVFVE-T-PS-P-E------VLDTLL-----------------M--AIP
--H-A------RQ-----V---------L---------T---------KH---------I
YL-PD-VETFLK
>JAAYNL010000003-1_62_58676_59485_-1_ID=21_62;partial=00;start_type=ATG;rbs_motif=AGGT;rbs_spacer=6bp;gc_cont=0-617
------------------------------------------------------------
------------------------------------------------------------
------------------------------------------------------------
------------------------------------------------------------
------------------------------------------------------------
------------------------------------------------------------
------------------------------------------------------------
-----------------------------------GA--SDS-M----------T--FN-
-----A---R-A--T-Q-SIM-ILKTQ--I----------------GQER----------
--------SVID-----------------SL-----------------------------
LSK-S-------------------------------------------------------
---------------------------------------------D-------E-----G
---E----------K----DIYAMLSP--------N-----N----LR------------
--------G--YVFVE-G-MN-T-E------RMREKT-----------------R--DIR
--K-A------RS-----F---------I---------D---------GE---------T
SI-EE-ISPYLT
>JAAYCY010000068-1_50_63047_63532_1_ID=60_50;partial=00;start_type=ATG;rbs_motif=None;rbs_spacer=None;gc_cont=0-496
------------------------------------------------------------
------------------------------------------------------------
------------------------------------------------------------
------------------------------------------------------------
------------------------------------------------------------
------------------------------------------------------------
------------------------------------------------------------
------------------------------------------------------------
----------------T-RIY-AVKTT--N----------------RSER----------
--------SVAD-----------------NI-----------------------------
DKA-V-------------------------------------------------------
-----------------------------R-E-------------V-------D-----N
---D----------I----RVMSVIVP--------D-----E----LK------------
--------G--YVLVE-T-NE-PlA------RIQELI-----------------E--RVP
--S-A------RT-----V---------L---------A---------GA---------T
TL-EE-VGHYL-
>DUDF01000193-1_19_22343_23260_-1_ID=193_19;partial=00;start_type=ATG;rbs_motif=GGAGG;rbs_spacer=5-10bp;gc_cont=0-438
------------------------------------------------------------
------------------------------------------------------------
------------------------------------------------------------
------------------------------------------------------------
------------------------------------------------------------
------------------------------------------------------------
-----------------------------------------------------Gis----
------------------aiqT-----------RPTV--SQL-G----------D--MY-
-----G---D-V--S-S-FLY-MLKTT--I----------------GQEQ----------
--------KIAN-----------------EI-----------------------------
HAR-ISGT----------------------------------------------------
-----------------------------G-S------------lK-------D-----V
---Q----------D----EVFAVIHP--------R-----L----MR------------
--------G--YIFVE-A-SA-K-H------HVEKLIgra----------ggvtT--PMR
--G-C------SK-----V---------L---------P---------GE---------A
PL-SV-VSNY--
>QCWB01000031-1_5_3709_4296_-1_ID=67_5;partial=00;start_type=ATG;rbs_motif=None;rbs_spacer=None;gc_cont=0-515
------------------------------------------------------------
------------------------------------------------------------
------------------------------------------------------------
------------------------------------------------------------
------------------------------------------------------------
------------------------------------------------------------
------------------------------------------------------------
-----------------------------------AV--A--------------D--QP-
---------A-S--D-S-KFF-AIRTT--G----------------GQER----------
--------VVAD-----------------ML-----------------------------
YTK-V-------------------------------------------------------
---------------------------------------------M-------A-----K
---K----------M----GIRSVLVL--------D-----S----FK------------
--------G--YIIVE-A-QD-S-N------IAYEAL-----------------A--GIR
--H-V------RG-----Q---------I---------R---------GD---------L
PF-KD-IEGYL-
>QCWD01000034-1_6_3766_4422_1_ID=63_6;partial=00;start_type=ATG;rbs_motif=ATA;rbs_spacer=3bp;gc_cont=0-315
------------------------------------------------------------
-----------------Df-------------------------hDEI-----EE-----
-------------------------------IH-------I-----EEN----ET-----
------------------------------------------------------------
-------D-S---SPL---------Q---L-----DTK---LQS----KESLDS------
------------------------------------------------------------
---------------------------------------N----QQ-----NiD------
--------------------nK-----------TIQN--ENA-K----------L--SP-
-----Q---E-S--D-S-KFF-AVRIN--G----------------GQEN----------
--------IIAN-----------------II-----------------------------
QNK-I-------------------------------------------------------
---------------------------------------------K-------A-----K
---Q----------I----NVRSILLL--------D-----S----FK------------
--------G--YLIVE-A-PD-S-N------LAYEAL-----------------A--GIR
--H-I------RG-----Q---------I---------R---------GD---------L
PF-KD-IERYL-
>WTCA01000051-1_8_4354_4788_-1_ID=100_8;partial=00;start_type=ATG;rbs_motif=GGA/GAG/AGG;rbs_spacer=5-10bp;gc_cont=0-421
------------------------------------------------------------
------------------------------------------------------------
------------------------------------------------------------
------------------------------------------------------------
------------------------------------------------------------
------------------------------------------------------------
------------------------------------------------------------
------------------------------------------------------------
------------------MIF-TVRTT--V----------------GREK----------
--------TAID-----------------SI-----------------------------
NVK-V-------------------------------------------------------
---------------------------------------------G-------G-----T
---S----------G----PIKAVMSP--------A-----E----LK------------
--------G--YIFVE-G-DD-E-E------SIVEEL-----------------R--SVP
--H-V------KG-----L---------I---------R---------KP---------V
DI-EQ-LESFFT
>JAADFX010000106-1_30_18904_19374_-1_ID=106_30;partial=00;start_type=ATG;rbs_motif=None;rbs_spacer=None;gc_cont=0-552
------------------------------------------------------------
------------------------------------------------------------
------------------------------------------------------------
------------------------------------------------------------
------------------------------------------------------------
------------------------------------------------------------
------------------------------------------------------------
------------------------------------------------------------
--------------D-S-KIY-AVRTT--I----------------GQER----------
--------NVAD-----------------MM-----------------------------
SAR-I-------------------------------------------------------
---------------------------------------------E-------K-----E
---G----------F----EVYAVLVP--------H-----D----IR------------
--------G--YILVE-A-KD-R-T------EIEKAL-----------------R--GVA
--H-N------KG-----I---------V---------P---------GE---------I
PI-ED-IERFFE
>JAADFO010000003-1_20_19772_20479_-1_ID=3_20;partial=00;start_type=ATG;rbs_motif=GGAG/GAGG;rbs_spacer=5-10bp;gc_cont=0-524
------------------------------------------------------------
-----------------Dl-------------------------pDEH-E---D------
------------------------------------------------------------
------------------------------------------------------------
-------------------------E---M-----LAE---FNK----GETGSSsgihik
vrsr--------------------------------------------------------
-----------------------------lpkdaehaprV-------------Ee-----
--------------------tP-----------EEEK--KPE-K----------E--VR-
-----A---K-M--D-T-KLF-GLRTT--A----------------NRED----------
--------QVMD-----------------FV-----------------------------
SSN-A-------------------------------------------------------
---------------------------------------------A-------K-----R
---K----------L----KVLSVIRP--------H-----G----MR------------
--------G--YIFLE-A-TT-K-S------DAEQAA-----------------F--NVP
--Y-A------RG-----I---------L---------P---------KE---------I
AY-EE-IEHML-
>JAADFI010000049-1_7_4238_4681_1_ID=49_7;partial=00;start_type=TTG;rbs_motif=None;rbs_spacer=None;gc_cont=0-435
------------------------------------------------------------
------------------------------------------------------------
------------------------------------------------------------
------------------------------------------------------------
------------------------------------------------------------
------------------------------------------------------------
------------------------------------------------------------
------------------------------------------------------------
-------------------IY-TVRTT--V----------------GREA----------
--------TVIK-----------------TL-----------------------------
TNR-V-------------------------------------------------------
---------------------------------------------K-------A-----S
---G----------L----GIKAIFHP--------A-----E----LK------------
--------G--YVFIE-G-E--L-P------EVEKLV-----------------S--GVP
--H-V------RR-----L---------M---------R---------TA---------V
DI-SE-LKKFLE
>JAADEY010000004-1_12_11078_11554_-1_ID=30_12;partial=00;start_type=GTG;rbs_motif=GGGTG;rbs_spacer=7bp;gc_cont=0-581
------------------------------------------------------------
------------------------------------------------------------
------------------------------------------------------------
------------------------------------------------------------
------------------------------------------------------------
------------------------------------------------------------
------------------------------------------------------------
------------------------------------------------------------
-----P---P-R--Q-M-KLY-AVRTV--A----------------GREL----------
--------DVAL-----------------IA-----------------------------
EMR-A-------------------------------------------------------
---------------------------------------------K-------T-----E
---N----------V----PIASITIL--------P-----D----IR------------
--------G--YIIVE-A-PA-A-H------HVATVI-----------------H--GIR
--Y-A------KG-----I---------V---------P---------GI---------L
KT-EE-VEKLLK
>JAADEL010000014-1_14_7093_7560_1_ID=8_14;partial=00;start_type=ATG;rbs_motif=GGTG;rbs_spacer=8bp;gc_cont=0-457
------------------------------------------------------------
------------------------------------------------------------
------------------------------------------------------------
------------------------------------------------------------
------------------------------------------------------------
------------------------------------------------------------
------------------------------------------------------------
------------------------------------------------------------
------------------------------------------------------------
------------------------------------------------------------
------EA----------------------------------------------------
-----------------------------N-I-------------K-------R-----K
---G----------I---kTIKAIYVD--------S-----R----IT------------
--------G--YMFIE-G-DD-V-D------DIKAAL-----------------S--GVR
--G-V------NL-----N---------P-------------------------------
------------
>JAADEF010000024-1_9_6986_7423_1_ID=1_9;partial=00;start_type=ATG;rbs_motif=GGA/GAG/AGG;rbs_spacer=5-10bp;gc_cont=0-324
------------------------------------------------------------
------------------------------------------------------------
------------------------------------------------------------
------------------------------------------------------------
------------------------------------------------------------
------------------------------------------------------------
------------------------------------------------------------
------------------------------------------------------------
-------------------VY-AVRCV--G----------------KREK----------
--------YLID-----------------AI-----------------------------
ENN-V-------------------------------------------------------
---------------------------------------------K-------S-----K
---G----------L----EVKAVLYI--------P-----E----IK------------
--------G--YIFVE-A-PN-E-E------VVREAI-----------------M--GNP
--Y-S------RG-----I---------I---------S---------KP---------I
NP-DE-LKHFFE
>JAADDS010000027-1_7_6512_6994_1_ID=20_7;partial=00;start_type=ATG;rbs_motif=None;rbs_spacer=None;gc_cont=0-377
------------------------------------------------------------
------------------------------------------------------------
------------------------------------------------------------
------------------------------------------------------------
------------------------------------------------------------
------------------------------------------------------------
------------------------------------------------------------
------------------------------------------------------------
-------------------IF-AVRTM--V----------------GQEK----------
--------NIAG-----------------LM-----------------------------
ASR-A-------------------------------------------------------
---------------------------------------------E-------K-----E
---Q----------L----DVHSILAS--------E-----S----LK------------
--------G--YVLVE-A-ET-K-G------DVEELI-----------------K--GMP
--R-I------RG-----I---------V---------P---------GT---------I
SI-EE-IEPLLT
>JAADDK010000024-1_36_44548_45393_-1_ID=70_36;partial=00;start_type=ATG;rbs_motif=GGAG/GAGG;rbs_spacer=5-10bp;gc_cont=0-416
------------------------------------------------------------
------------------------------------------------------------
------------------------------------------------------------
------------------------------------------------------------
------------------------------------------------------------
------------------------------------------------------------
------------------------------------------------------------
-----------------------------------DV--GWE-K----------T--VK-
-----I---D-V--D-S-AIV-AIKTQ--I----------------GQEI----------
--------KVAR-----------------EL-----------------------------
GLK-A-------------------------------------------------------
---------------------------------------------K-------M-----K
---G----------W---kDIFAVMAP--------Y-----N----LR------------
--------G--YVLVE-T-SR-P-D------VVLSVI-----------------K--GIR
--G-A------KG-----V---------V---------K---------GE---------M
NI-DD-VKGYLT
>JAADDH010000035-1_6_3722_4207_1_ID=6_6;partial=00;start_type=ATG;rbs_motif=None;rbs_spacer=None;gc_cont=0-558
------------------------------------------------------------
------------------------------------------------------------
------------------------------------------------------------
------------------------------------------------------------
------------------------------------------------------------
------------------------------------------------------------
------------------------------------------------------------
------------------------------------------------------------
-----E---R-Q--E-T-KIW-GVRTT--V----------------GQED----------
--------MVAT-----------------LL-----------------------------
AER-SKRR----------------------------------------------------
-----------------------------M-A-------------E-------G------
---E----------Q----GLLSIIVP--------P-----Q----VR------------
--------G--YVLVE-A-ID-E-V------TVRRVI-----------------N--GVP
--H-V------KG----lI---------G---------R---------GA---------M
DV-SE-VEPMLE
>JAADDE010000008-1_17_10096_10533_-1_ID=7_17;partial=00;start_type=GTG;rbs_motif=GGGTG;rbs_spacer=6bp;gc_cont=0-589
------------------------------------------------------------
------------------------------------------------------------
------------------------------------------------------------
------------------------------------------------------------
------------------------------------------------------------
------------------------------------------------------------
------------------------------------------------------------
------------------------------------------------------------
-------------------FF-PVRTV--S----------------GKEL----------
--------EVAL-----------------LV-----------------------------
EER-A-------------------------------------------------------
---------------------------------------------K-------A-----L
---N----------L----DVRSVIVP--------P-----R----IK------------
--------G--FIIVE-S-PA-H-Y------VVAEAV-----------------R--GIK
--Y-V------RG-----G---------P---------G---------KK---------M
KL-EE-VLKL--
>JAADDC010000007-1_8_5500_5961_-1_ID=10_8;partial=00;start_type=ATG;rbs_motif=GGTG;rbs_spacer=5bp;gc_cont=0-593
------------------------------------------------------------
------------------------------------------------------------
------------------------------------------------------------
------------------------------------------------------------
------------------------------------------------------------
------------------------------------------------------------
------------------------------------------------------------
------------------------------------------------------------
------------------MIW-GVRTT--A----------------GQEM----------
--------FVAE-----------------LL-----------------------------
AEK-A-------------------------------------------------------
-------------------------------K-------------K-------L-----E
---G----------G----KILSVIVP--------P-----SqkgvIK------------
--------G--YILVE-A-TD-E-L------TLRRLV-----------------R--GTP
--H-A------KG-----V---------V---------P---------GA---------I
PV-EE-IEPLL-
>JABMPT010000008-1_85_69304_69954_-1_ID=8_85;partial=00;start_type=ATG;rbs_motif=GGA/GAG/AGG;rbs_spacer=5-10bp;gc_cont=0-409
------------------------------------------------------------
------------------------------------------------------------
----------------------------------------K------ED----TSpktp-
------------------------------------------------------------
---vikgA-M---TKE---------E---V-----EEH---MEE----EKKALE------
------------------------------------------------------------
---------------------------------------E-----E--------------
---------------------------------KQE---EPK-E----------E--KS-
-----E---G-P--K-T-DIF-AVRTT--A----------------NRED----------
--------QVMD-----------------FI-----------------------------
SSN-A-------------------------------------------------------
---------------------------------------------E-------R-----K
---K----------L----DVYSIIRP--------H-----G----MR------------
--------G--YIFIE-A-GD-R-Q------SAEQAA-----------------Y--GIP
--Y-A------RG-----L---------L---------P---------NV---------V
DY-HE-IEHMLE
>JABMQF010000116-1_15_9779_10402_1_ID=114_15;partial=00;start_type=ATG;rbs_motif=GGAG/GAGG;rbs_spacer=5-10bp;gc_cont=0-420
------------------------------------------------------------
------------------------------------------------------------
------------------------------------------------------------
------------------------------------------------------------
------------------------------------------------------------
------------------------------------------------------------
-----------------------------------------------------Es-----
--------------------vP-----------KKEV--KSA-A----------DtgSA-
-----K---E-T--D-S-MIF-ALRTT--A----------------NRED----------
--------QVMD-----------------FM-----------------------------
TSN-V-------------------------------------------------------
---------------------------------------------T-------K-----K
---G----------L----AVYSIIRP--------H-----G----MR------------
--------G--YIFLE-A-ES-R-L------EAEKAA-----------------Q--GIP
--Y-A------RG-----I---------L---------P---------KE---------I
DY-AE-MEHMI-
>JABSRD010000001-1_707_591512_592078_-1_ID=1_707;partial=00;start_type=ATG;rbs_motif=None;rbs_spacer=None;gc_cont=0-339
------------------------------------------------------------
------------------------------------------------------------
------------------------------------------------------------
------------------------------------------------------------
--------------------------------------------------QSTEe-----
------------------------------------------------------------
--------------------------------------vQS---TE-----EvQ------
---------------------S-----------TEEV--QST-E----------E--VP-
-----Sy-dE-M--K-S-HLF-AIRTT--G----------------GQEK----------
--------VVMR-----------------LL-----------------------------
EAK-A-------------------------------------------------------
---------------------------------------------N-------A-----N
---Q----------I----NIQSVFWV--------S-----D----LK------------
--------G--YVVVE-A-VN-P-S------DAYMAV-----------------E--GIR
--H-I------RG-----Q---------L---------R---------GE---------L
EF-KD-IEGYL-
>JABSQY010000087-1_6_4080_4616_1_ID=160_6;partial=00;start_type=ATG;rbs_motif=None;rbs_spacer=None;gc_cont=0-333
------------------------------------------------------------
------------------------------------------------------------
------------------------------------------------------------
------------------------------------------------------------
------------------------------------------------------------
------------------------------------------------------------
------------------------------------------------------------
------------------------------------------------------------
---------A-P--E-H-EFY-VVRAA--L----------------GKED----------
--------KFLD-----------------SV-----------------------------
WKM-L-------------------------------------------------------
-------------------------------E-------------K-------K-----E
---N----------H----GIYAIFRP--------E-----T----VK------------
--------G--YVFAE-A-EN-L-T------KLVDSL-----------------R--GIP
--N-F------KG-----A---------I---------K---------EP---------I
QF-DE-ISKYF-
>DUKR01000109-1_16_12800_13312_1_ID=35_16;partial=00;start_type=ATG;rbs_motif=AGGAG;rbs_spacer=5-10bp;gc_cont=0-487
------------------------------------------------------------
------------------------------------------------------------
------------------------------------------------------------
------------------------------------------------------------
------------------------------------------------------------
------------------------------------------------------------
------------------------------------------------------------
------------------------------------------------------A--QQ-
-----A---Q-E--E-N-KIF-AVRTT--A----------------NRED----------
--------QVMD-----------------FL-----------------------------
TSN-A-------------------------------------------------------
---------------------------------------------K-------K-----K
---G----------I----SIYSVIRA--------H-----G----MR------------
--------G--YIFVE-A-AT-Q-A------DAEQSA-----------------Y--NVP
--Y-A------RG-----I---------L---------P---------KS---------I
DY-KE-IEHMLE
>DUKS01000041-1_3_917_1408_-1_ID=1_3;partial=00;start_type=ATG;rbs_motif=None;rbs_spacer=None;gc_cont=0-455
------------------------------------------------------------
------------------------------------------------------------
------------------------------------------------------------
------------------------------------------------------------
------------------------------------------------------------
------------------------------------------------------------
------------------------------------------------------------
------------------------------------------------------------
---------E-E--K-P-HLF-ALKTT--A----------------NRED----------
--------QVVD-----------------FI-----------------------------
QAH-V-------------------------------------------------------
---------------------------------------------K-------K-----R
---G----------L----EVYALMRP--------H-----K----MR------------
--------G--YIFIE-A-KD-R-S------AAMEAS-----------------Y--GVP
--Y-A------KG-----L---------L---------D---------KE---------V
RY-EE-IEPMLE
>DUKH01000039-1_11_11358_11819_-1_ID=71_11;partial=00;start_type=ATG;rbs_motif=GGxGG;rbs_spacer=3-4bp;gc_cont=0-517
------------------------------------------------------------
------------------------------------------------------------
------------------------------------------------------------
------------------------------------------------------------
------------------------------------------------------------
------------------------------------------------------------
------------------------------------------------------------
------------------------------------------------------------
--------------E-S-QIF-VIKTT--A----------------NQER----------
--------SVAT-----------------AL-----------------------------
ARV-A-------------------------------------------------------
---------------------------------------------K-------K-----E
---R----------S----DIRAILAP--------D-----E----LK------------
--------G--YVLVE-A-PK-S-G------IVELAI-----------------Q--TIP
--H-A------RA-----L---------V---------R---------GS---------S
TI-AE-IEHFLK
>DUKC01000097-1_8_7132_7746_1_ID=17_8;partial=00;start_type=ATG;rbs_motif=None;rbs_spacer=None;gc_cont=0-468
------------------------------------------------------------
------------------------------------------------------------
------------------------------------------------------------
------------------------------------------------------------
------------------------------------------------------------
------------------------------------------------------------
-----------------------------------------------------E------
---------------------K-----------KEEL-eEEE-L----------L--NP-
-----F---E-K--R-Q-RVF-AVKTQ--A----------------GKEK----------
--------IAAN-----------------LL-----------------------------
REK-A-------------------------------------------------------
---------------------------------------------K-------K-----S
---N----------A----EILSILVP--------Q-----E----LH------------
--------G--YIFVE-A-YY-E-D------TVKDLI-----------------N--LIS
--Y-A------RS-----V---------V---------P---------GV---------I
PF-KE-VEHFLT
>DUKA01000213-1_9_3406_3912_1_ID=34_9;partial=00;start_type=ATG;rbs_motif=None;rbs_spacer=None;gc_cont=0-566
------------------------------------------------------------
------------------------------------------------------------
------------------------------------------------------------
------------------------------------------------------------
------------------------------------------------------------
------------------------------------------------------------
------------------------------------------------------------
-------------------------------------------A----------D--VP-
-----D---K-P--M-T-QLY-AVKVT--N----------------GQER----------
--------TVAE-----------------ML-----------------------------
ADK-A-------------------------------------------------------
---------------------------------------------K-------I-----E
---H----------I----PVLAILAP--------S-----E----LK------------
--------G--YIIVE-S-VN-P-H------MVDELI-----------------R--GVR
--Y-A------RE-----R---------I---------Q---------GM---------V
SP-QE-VEHYLE
>DUIS01000050-1_4_1708_2154_-1_ID=18_4;partial=00;start_type=TTG;rbs_motif=GTG;rbs_spacer=8bp;gc_cont=0-501
------------------------------------------------------------
------------------------------------------------------------
------------------------------------------------------------
------------------------------------------------------------
------------------------------------------------------------
------------------------------------------------------------
------------------------------------------------------------
------------------------------------------------------------
-------------------YF-VVKVT--S----------------GQER----------
--------IAVN-----------------VL-----------------------------
QNK-I-------------------------------------------------------
---------------------------------------------A-------K-----S
---D----------L----PIYSVIVV--------E-----G----MR------------
--------G--YIIME-A-ED-E-V------SARQFV-----------------T--KGR
--S-I------RG-----V---------L---------P---------KE---------L
SE-DE-VKKLI-
>DUIB01000032-1_5_2390_2860_1_ID=34_5;partial=00;start_type=ATG;rbs_motif=None;rbs_spacer=None;gc_cont=0-363
------------------------------------------------------------
------------------------------------------------------------
------------------------------------------------------------
------------------------------------------------------------
------------------------------------------------------------
------------------------------------------------------------
------------------------------------------------------------
------------------------------------------------------------
-----------E--E-N-KIY-CLRTT--A----------------NRED----------
--------QVMD-----------------FV-----------------------------
VSN-A-------------------------------------------------------
---------------------------------------------Q-------R-----K
---N----------I----NIYAVIKP--------H-----G----LR------------
--------G--YIFIE-A-PN-K-T------EAEHAV-----------------F--GIP
--Y-A------RG-----L---------L---------S---------HD---------V
AY-TE-IEHMLE
>DUHN01000023-1_23_19144_19650_-1_ID=33_23;partial=00;start_type=ATG;rbs_motif=None;rbs_spacer=None;gc_cont=0-594
------------------------------------------------------------
------------------------------------------------------------
------------------------------------------------------------
------------------------------------------------------------
------------------------------------------------------------
------------------------------------------------------------
------------------------------------------------------------
------------------------------------------------------------
---------G-E--A-F-TIF-ALRTT--A----------------NRED----------
--------QVMD-----------------FV-----------------------------
VSN-A-------------------------------------------------------
---------------------------------------------K-------K-----K
---G----------I----EIYSVVRP--------H-----G----MR------------
--------G--YIFVE-A-AT-R-A------DAEQAA-----------------F--NIP
--Y-S------RG-----I---------L---------P---------KQ---------V
EY-RE-IEHMLE
>DUGW01000164-1_3_1657_2250_-1_ID=160_3;partial=00;start_type=ATG;rbs_motif=GGAG/GAGG;rbs_spacer=5-10bp;gc_cont=0-488
------------------------------------------------------------
------------------------------------------------------------
------------------------------------------------------------
------------------------------------------------------------
------------------------------------QE---ITE----KPKEEK------
[truncated: 1,170,327 more chars]
