# Supplementary material for: Evolution of promoter-proximal pausing enabled a new layer of transcription control
Source: bioRxiv. 2024 Oct 12:2023.02.19.529146. Preprint. [Version 2] doi: 10.1101/2023.02.19.529146 (PMC11482795; doi:10.1101/2023.02.19.529146)
Supplement: Supplement 1 [file media-1.zip › Other Supplemental Materials/Spt5/Spt5accessoryNELFqueriesalleval10_taxatrimmed_80_aligntrimmed.fasta]

>EP00002_Diphylleia_rotans_P005890_TRINITY_DN1510_c0_g1_i2.p1_TRINITY_DN1510_c0_g1_TRINITY_DN1510_c0_g1_i2.p1_ORF_type_complete_len_1063_score_231.57_TRINITY_DN1510_c0_g1_i2_423-3611/98-310
SI--------------F-------FD----D---N--------A----------------EE---S----D-
----D------------ND--------------------------------------------E--------
-EIAY-------ETSRGSKGKKKKGRTGRFEDSHI---------------------E---------------
---------------------------------------------------------------EDDEE----
E------------EEI---------------------------------------------------ASEAY
DTGLS----LEPSYQS-----------KKKSMG--------D------------------------------
------------------------------------------------------------------------
------------------------------------------------WTD---Q-------------SAA-
---------D--------YV------------------------------SDL-------KK----------
----------------------R----------------M--------------------------------
-------------------------------------K----S-----R-----Q-----------------
------------------------------------------------------------------------
------------------------------------------------------------------------
-------------------SREEER-----------------------------------------------
------------------------------------------------------------------------
-------------------------------------------------E----------------F-----
----------------------ANPS------LVRL---------HQS-E---------------H------
FP------------T---------A-R-D---K-KLFM-----------------VKIK-------------
---A---------------YGS------------------EET--------------------------RLI
L-----------------YL-----------------MQL----------A----------YA---------
------------------Q-------------SL------G---------------A-----S---------
--------------------GV-TS------------ITS-N------G------T-DS-------------
------------------GYI-------YIEADRLD-----------------------------SVTQLI-
------R-----------------KADNV-----------N---N------L---F---------K------
--------P----------------LV-------------------------LD------------------
-L------------------EEMPSVFE
>EP00003_Mantamonas_plastica_P024910_TRINITY_DN4761_c0_g2_i3.p1_TRINITY_DN4761_c0_g2_TRINITY_DN4761_c0_g2_i3.p1_ORF_type_3prime_partial_len_1062_score_380.22_TRINITY_DN4761_c0_g2_i3_363-3545/111-292
S-----R---------F-------ID----D---A--------A----------------DV---D----D-
----D-------------E--------------------------------------------A--------
-D----------E-----------------DDG-----------------------D--------E------
EF-----------------GYGEAL--------------------------------------AADDE----
-------------DFG------D--------------------------------------------QGVDT
H-------------R-------------QLL-----------------------------------------
------------------------------------------------------------------------
-------------------QDD----------------------------E---L-------------DAE-
---------E---------I--------------A---------------AQF-------RE----------
----------------------R----------------E--------------------------------
-------------------------------------R----M-----R-----N----QAEAMS-------
------------------------------------------------------------------------
------------------------------------YD----------------------------------
------------------------------------------------------------------------
------------------------------------------------------------------------
-------------------------------------------------S----------------------
---------D-------------R-A-------F-----------RKE-K---------------N------
LP------------K---------T-T-D---P-NLWM-----------------IKCK-------------
---N----------------GK------------------EK---------------------------LLC
A-----------------SL-----------------LQK----------A----------LN-K-------
----------------E-I-------------E-------G---------------T-----P---------
--------------L-----RI-SS------------ALC-L------D------H-MK-------------
------------------GYF-------YVEAHRES-----------------------------HVKSAI-
------E-----------------FLQGA-----------Y---R----------T---------R------
--------I----------------TM-------------------------VP------------------
-L------------------LEMPDVVK
>EP00004_Rigifila_ramosa_P011925_TRINITY_DN2558_c0_g2_i2.p1_TRINITY_DN2558_c0_g2_TRINITY_DN2558_c0_g2_i2.p1_ORF_type_complete_len_942_score_225.33_TRINITY_DN2558_c0_g2_i2_98-2923/1-153
------------------------------------------------------------------------
------------------------------------------------------------------------
------------------------------------------------------------------------
------------------------------------------------------------------------
------------------------------------------------------------------------
-M------------QN-----------ARAR--------R-----------------M--------------
--------------------------------------------L---------------------------
--------------------------------------------------DA--Q-------------NED-
---------S---------F--------------P---------------DQL-------AR----------
----------------------R----------------Y--------------------------------
-------------------------------------A----Q---GGE-----D----DDADA--------
------------------------------------------------------------------------
------------------------------------EDA---------------------------------
---------------------DD-------------------------------SAEAD-------------
------------------------DP----------------------------------------------
-------------------------------------------------A----------------------
---------S-------------R-E-------L-----------RMQ-G---------------L------
LP------------R---------V-S-D---P-KLWL-----------------VNCR-------------
---E----------------GK------------------ER---------------------------DVV
M-----------------QI-----------------MHV----------A----------AG-H-------
----------------L-A-------------Q-------G---------------T-----P---------
--------------L-----LI-RS------------AVS-Q------D------H-LK-------------
------------------SRI-------YIEADKLS-----------------------------HVMEAL-
------K-----------------FVHGV-----------D---R------K---N---------K------
--------P----------------RA-------------------------IP------------------
-L------------------TEMRQAMT
>EP00004_Rigifila_ramosa_P011927_TRINITY_DN2558_c0_g2_i4.p1_TRINITY_DN2558_c0_g2_TRINITY_DN2558_c0_g2_i4.p1_ORF_type_5prime_partial_len_285_score_87.60_TRINITY_DN2558_c0_g2_i4_279-1133/122-284
S-----K---------F-------ID----D---I--------A----------------DV---G----D-
----G-------------E--------------------------------------------E--------
-D----------E-----------------EED-----------------------E---------------
-------------------GAEEGF----------------------------------------EEP---P
E------------EEV---------------------------------------------------TARRA
M-------------QN-----------ARAR--------R-----------------M--------------
--------------------------------------------L---------------------------
--------------------------------------------------DA--Q-------------NED-
---------S---------F--------------P---------------DQL-------AR----------
----------------------R----------------Y--------------------------------
-------------------------------------A----Q---GGE-----D----DDADA--------
------------------------------------------------------------------------
------------------------------------EDA---------------------------------
---------------------DD-------------------------------SAEAD-------------
------------------------------------------------------------------------
-------------------------------------------------D----------------------
-------PAS-------------R-E-------L-----------RMQ-G---------------L------
LP------------R---------V-S-D---P-KLWL-----------------VNCR-------------
---E----------------GK------------------ER---------------------------DVV
M-----------------QI-----------------MHV----------A----------AG-H-------
----------------L-A-------------Q-------G---------------T-----P---------
--------------L-----LI-RS------------AVS-Q------D------H-LK-------------
------------------SRI-------YIEADKL-------------------------------------
------------------------------------------------------------------------
----------------------------------------------------VP------------------
----------------------------
>EP00005_Dracoamoeba_jomungandri_P014182_CAMPEP_0174262578_NCGR_PEP_ID_MMETSP0439-20130205_13735_1_TAXON_ID_0_ORGANISM_"Stereomyxa_ramosa_Strain_Chinc5"_LENGTH_1040_DNA_ID_CAMNT_0015347349_DNA_START_1_DNA_END_3124_DNA_ORIENTATION_/58-246
L-----P---------F-------LQ----L---E--------A----------------EV---D----H-
----D-------------E--------------------------------------------E--------
-E----------D-----------------EEE---------------------YSDM-------E------
D--------------------------------------LI-----------------------ANDE----
E------------MAE-------V---------MQK-Q-----------YDDR-----------------RA
A-------------R-------------TAN--------F-D------------------------------
------------------------------------------------------------------------
------------------------------------------------------RF------------ETD-
---------D----IAA--M--------------A---------------AEL-------EE----------
----------------------R----------------Y--------------------------------
-------------------------------------R----G-----Y-----D----KNVE---------
------------------------------------------------------------------------
------------------------------------------------------------------------
---------------------FD---------------------------------D-N-------------
------------------------------------------------------------------------
------------------------------------------------EE----------------------
---------R-------------T-D-------I-----------TQQ-G---------------N------
LP------------T---------V-G-D---A-KLWL-----------------VRCK-------------
---P----------------GK------------------ER---------------------------EAV
C-----------------CL-----------------MQK----------Y----------FN-LK------
----------------E-Q-------------D-------G---------------P-----Q---------
--------------V-----QI-KS------------AIC-C------D------D-MK-------------
------------------GFI-------YIEAHKDV-----------------------------HVTQAI-
------S-----------------GLRIL-----------N---G----------W---------K------
--------M----------------KL-------------------------VP------------------
-I------------------KEMTSVLR
>EP00006_Acanthamoeba_castellanii_P011047_ELR20630_pep_supercontig_Acastellanii.strNEFF_v1_scf7180000084594_301388_304942_1_gene_ACA1_053640_transcript_ELR20630_gene_biotype_protein_coding_transcript_biotype_protein_coding_description_Transcription_elonga/68-265
A-----G---------D-------VS----R---F--------F----------------EL---E----A-
----K-------------D--------------------------------------------T--------
-D----------E-----------------EGS-----------------------E--------E------
E-------------------EEVE----------------E------------------LFA---DEA----
A------------EAE--A--------------LAT-A-----------TRER-----------------ER
T-------------R-------------RAM--------V-A------------------------------
-----------------------------------------------E------------------------
--------------------------------------------------A---L-------------GGE-
---------DGEEDVRA--K--------------A---------------REL-------EE----------
----------------------R----------------Y--------------------------------
-------------------------------------R----Y-----Y-----G----RAEY---------
------------------------------------------------------------------------
------------------------------------------------------------------------
----------------------G---------------------------------G-G-------------
--EG--------------------GA----------------------------------------------
------------------------------------------------EE----------------------
---------R-------------G-E-------I-----------AQQ-S---------------F------
LP------------S---------V-R-D---P-KLWL-----------------IKCK-------------
---K----------------GK------------------ER---------------------------ETV
V-----------------CL-----------------MQK----------Y----------FD-V-------
----------------D-G-------------T-------D---------------R-----Q---------
--------------L-----LI-KS------------ASC-A------D------N-LK-------------
------------------GYI-------YVEAEKEI-----------------------------HVKQAI-
------T-----------------GLRNL-----------I---A----------W---------D------
--------L----------------KL-------------------------VP------------------
-L------------------KEMTAIFT
>EP00008_Paramoeba_atlantica_P011686_CAMPEP_0201482972_NCGR_PEP_ID_MMETSP0151_2-20130828_7208_1_ASSEMBLY_ACC_CAM_ASM_000257_TAXON_ID_200890_ORGANISM_"Paramoeba_atlantica_Strain_621_1__CCAP_1560_9"_LENGTH_1029_DNA_ID_CAMNT_0047865905_DNA_START_118_DNA_END_/72-263
R-----Y---------F-------ID----Q---D--------A----------------EV---D----D-
----D-------------E--------------------------------------------E--------
-D----------E-----------------EDEFY---------------------E--------E------
-----------------------------------------------------------------DEA----
S------------EAR------K--------------------------------------------AEQSI
Y-------------RQ------------KLF----------E------------------------------
------------------------------------------------------------------------
-------------------G------------------------------DNRPR-------------HRE-
---------S---------L--------------G---------------DMI-------EK----------
----------------------R----------------Y--------------------------------
-------------------------------------A----K-----G-----S----DAEDE--------
------------------------------------------------------------------------
------------------------------------------------------------------------
---------------------DE-------------------------------DEDEED------------
-FGEM-------------------------------------------------------------------
------------------------------------------------DE----------------------
---------SRY-----------E-Q-------L-----------DQQ-S---------------R------
MP------------D---------VKR-D---P-PLWM-----------------VRCK-------------
---P----------------GK------------------ER---------------------------DIV
V-----------------QL-----------------MDK----------F----------LK-R-------
----------------K-N-------------T-------A---------------K-----P---------
--------------L-----EI-IS------------AVA-C------D------H-LK-------------
------------------GYI-------YIEATKQA-----------------------------HVREAT-
------L-----------------ACRGD----------LF---S----------F---------G------
--------F----------------LL-------------------------VP------------------
-N------------------HEMKDVLR
>EP00009_Paramoeba_aestuarina_P003567_CAMPEP_0201508860_NCGR_PEP_ID_MMETSP0161_2-20130828_2076_1_ASSEMBLY_ACC_CAM_ASM_000251_TAXON_ID_180227_ORGANISM_"Neoparamoeba_aestuarina_Strain_SoJaBio_B1-5_56_2"_LENGTH_541_DNA_ID_CAMNT_0047903633_DNA_START_1_DNA_END/1-83
------------------------------------------------------------------------
------------------------------------------------------------------------
------------------------------------------------------------------------
------------------------------------------------------------------------
------------------------------------------------------------------------
------------------------------------------------------------------------
------------------------------------------------------------------------
------------------------------------------------------------------------
------------------------------------------------------------------------
------------------------------------------------------------------------
------------------------------------------------------------------------
------------------------------------------------------------------------
------------------------------------------------------------------------
------------------------------------------------------------------------
------------------------------------------------------------------------
------------------------------------------------------------------------
------------------------------------------------------------------------
----------------------------------PLFA-----------------IPIK-------------
---R----------------GE------------------GN---------------------------NIV
Q-----------------QL-----------------TMK----------V----------VR-APQA----
------------------------------------------------------------------------
--------------M-----GI-LS------------ILV-P------D------V-AS-------------
------------------SHI-------YVEALSKR-----------------------------HLLHAI-
------E-----------------GMTDM-----------Y---R----------S---------N------
--------L----------------TS-------------------------VP------------------
-I------------------VERRKVLA
>EP00009_Paramoeba_aestuarina_P004519_CAMPEP_0201519282_NCGR_PEP_ID_MMETSP0161_2-20130828_9874_1_ASSEMBLY_ACC_CAM_ASM_000251_TAXON_ID_180227_ORGANISM_"Neoparamoeba_aestuarina_Strain_SoJaBio_B1-5_56_2"_LENGTH_532_DNA_ID_CAMNT_0047917265_DNA_START_1_DNA_END/1-113
------------------------------------------------------------------------
------------------------------------------------------------------------
------------------------------------------------------------------------
------------------------------------------------------------------------
------------------------------------------------------------------------
------------------------------------------------------------------------
------------------------------------------------------------------------
------------------------------------------------------------------------
------------------------------------------------------------------------
------------------------------------------------------------------------
------------------------------------------------------------------------
------------------------------------------------------------------------
------------------------------------------------------------------------
-----------------------------------------------------XALEGS-------------
------------------------------------------------------------------------
-------------------------------------------------Q----------------------
---------E-------------E-A-------LSLT--------DQA-S---------------R------
QP------------T---------P-R-D---P-PLWL-----------------VRCK-------------
---P----------------GK------------------EK---------------------------DVV
F-----------------QL-----------------MRI----------F----------LK-R-------
----------------E-K-------------T-------A---------------K-----P---------
--------------L-----HI-IS------------AIA-C------D------H-LK-------------
------------------GYI-------YIEATKQA-----------------------------FVREAT-
------N-----------------HFRGI----------LF---G----------Y---------D------
--------L----------------KL-------------------------VP------------------
-N------------------DERVDVLR
>EP00010_Vexillifera_abyssalis_P006290_CAMPEP_0201545512_NCGR_PEP_ID_MMETSP0173_2-20130828_2008_1_ASSEMBLY_ACC_CAM_ASM_000268_TAXON_ID_218659_ORGANISM_"Vexillifera_sp._Strain_DIVA3_564_2"_LENGTH_1185_DNA_ID_CAMNT_0047953927_DNA_START_7_DNA_END_3564_DNA_OR/123-310
A-----R---------F-------ID----D---I--------A----------------DV---S----E-
----E-------------D--------------------------------------------D--------
-DG--------LD-----------------DDD---------------------ALD--------DL-----
D----------------------------------V-----------------------------DAI----
D------------DAR------M----------GRQ--------------------------------DVAE
Y-------------R-------------RSI--------F-E------------------------------
----------------------------------------------REVG----------------------
--------------------------------------------------D---LG------------AQER
---------D---------A--------------L---------------ARF-------EE----------
----------------------R----------------S--------------------------------
-------------------------------------R----Q-----S-----S----SISYG--------
------------------------------------------------------------------------
------------------------------------AD----------------------------------
------------------------------------------------------------------------
------------------------------------------------------------------------
------------------------------------------------IG----------------------
---------V-------------H-E-------V-----------SEH-E---------------L------
LP------------D---------I-T-S---P-KLWM-----------------VKCK-------------
---E----------------GK------------------ER---------------------------SVV
V-----------------QL-----------------MHR----------Q----------LT-K-------
----------------S-V-------------S-------S---------------K-----A---------
--------------P-----PI-FS------------AVA-P------T------G-LN-------------
------------------GFI-------YVEANKQS-----------------------------HVRDAL-
------K-----------------GLEAT-----------V---N------V---Y---------K------
--------I----------------KL-------------------------VP------------------
-I------------------SEMTSCLR
>EP00011_Vannellida_sp_DIVA3-517-6-12_P012504_CAMPEP_0114614056_NCGR_PEP_ID_MMETSP0168-20121206_5452_1_TAXON_ID_95228_ORGANISM_"Vannella_sp._Strain_DIVA3_517_6_12"_NCGR_SAMPLE_ID_MMETSP0168_ASSEMBLY_ACC_CAM_ASM_000044_LENGTH_1283_DNA_ID_CAMNT_0001825083_D/65-249
S-----M---------F-------FM----D---E--------A----------------E-----------
------------------E--------------------------------------------D--------
-D----------Y-----------------EED-----------------------E--------E------
E-------------------AEAG---------------FS------------------DLE---DD-----
-----------------AP--------------VEQ-T-----------RRERM----------------AA
M-------------R-------------RPL--------Q-D------------------------------
-----------------------------------------------F------------------------
--------------------------------------------------E---K-------------EAE-
---------E----LEA--E--------------A---------------KRY-------EQ----------
----------------------R----------------F--------------------------------
-------------------------------------E----A-----S-----Q----RRPTKH-------
------------------------------------------------------------------------
------------------------------------------------------------------------
------------------------------------------------------------------------
------------------------TS----------------------------------------------
------------------------------------------------VP----------------------
---------K-------------T-F-------V-----------AQR-Q---------------F------
LP------------T---------V-H-D---P-KLWM-----------------VRCK-------------
---P----------------GV------------------ER---------------------------KAV
V-----------------SL-----------------LQR----------C----------YA-K-------
----------------E-A-------------V-------G---------------E-----P---------
--------------L-----QI-KS------------VLC-L------D------H-LK-------------
------------------GYL-------YIEANKQA-----------------------------HVRAAI-
------E-----------------GSRLV-----------F---P----------F---------G------
--------V----------------KL-------------------------VP------------------
-V------------------KEMVDVLK
>EP00012_Vannella_robusta_P011041_CAMPEP_0206193230_NCGR_PEP_ID_MMETSP0166-20121206_6440_1_ASSEMBLY_ACC_CAM_ASM_000260_TAXON_ID_95228_ORGANISM_"Vannella_robusta_Strain_DIVA3_518_3_11_1_6"_LENGTH_970_DNA_ID_CAMNT_0053609897_DNA_START_1_DNA_END_2911_DNA_ORI/59-231
S-----M---------F-------FD----R---E--------V----------------EE---S----D-
----E-------------S--------------------------------------------EG-------
------------E-----------------XGA--------------------------------EY-----
----------------------------------------------------------------SSRK----
E-------------QP--------------------------------------------------------
--------------RD-------VLP-VRKN--------------------------F--------------
------------------------------------------------------------------------
-------------------------------------------------AD----------------ISDE-
---------Q---------L------------------------------QQT-------GR----------
----------------------R----------------F--------------------------------
-------------------------------------E----SL----D-----------------------
------------------------------------------------------------------------
------------------------------------YS----------------------------------
---------------------DE---------------------------------EED-------------
------------------------------------------------------------------------
-------------------------------------------------A----------------------
---------A-------------A-D-------Y-----------FRR-A----------------------
KP------------T---------P-N-D---P-RIFK-----------------VACK-------------
--KP----------------GE------------------ER---------------------------RVV
G-----------------AI-----------------MEK----------F----------HD-R-------
----------------Y-M-------------A-------G---------------K-----P---------
--------------L-----AA-CS------------AFC-L------D------H-VK-------------
------------------GYV-------FVEAKHSS-----------------------------DVKQAI-
------E-----------------GILSV-----------S---M-R----TPVGT---------K------
--------T----------------EA-------------------------IR------------------
-L------------------QDMISMLR
>EP00013_Stygamoeba_regulata_P001552_CAMPEP_0177634116_NCGR_PEP_ID_MMETSP0447-20121125_3199_1_TAXON_ID_0_ORGANISM_"Stygamoeba_regulata_Strain_BSH-02190019"_LENGTH_1069_DNA_ID_CAMNT_0019135821_DNA_START_2162_DNA_END_5372_DNA_ORIENTATION_/123-310
N-----P---------F-------ID----D---E--------A----------------EV---D----E-
----D-------------D--------------------------------------------E--------
-E----------D-----------------EDE-----------------------E--------D------
D--------------------LGG---------------MM------------------QAN---DEL----
S------------ESE------------------QA-S-----------SLPAS----------------RV
Y-------------R-------------PSF--------L-E------------------------------
-----------------------------------------------D------------------------
--------------------------------------------------D---N-------------LTE-
---------D---------Q--------------I---------------KAM-------HE----------
----------------------R----------------W--------------------------------
-------------------------------------R----H-----Y-----G----EADD---------
------------------------------------------------------------------------
-------------------------------------D----------------------------------
---------------------VY---------------------------------D-D-------------
------------------------------------------------------------------------
------------------------------------------------RA----------------------
---------R-------------D-Q-------I-----------NQQ-Q---------------Y------
LP------------T---------V-H-D---P-KLWL-----------------VKCK-------------
---V----------------GK------------------ER---------------------------DCA
W-----------------RL-----------------LQK----------Y----------LD-H-------
----------------K-A-------------K-------G---------------V-----D---------
--------------L-----QI-RS------------VVA-V------D------S-LK-------------
------------------GFV-------YVEAQNEA-----------------------------TVKNVI-
------R-----------------GISIL-----------Q---S----------W---------D------
--------V----------------RL-------------------------VP------------------
-I------------------KEMPDVLK
>EP00013_Stygamoeba_regulata_P004557_CAMPEP_0177642196_NCGR_PEP_ID_MMETSP0447-20121125_7458_1_TAXON_ID_0_ORGANISM_"Stygamoeba_regulata_Strain_BSH-02190019"_LENGTH_1338_DNA_ID_CAMNT_0019144339_DNA_START_310_DNA_END_4326_DNA_ORIENTATION_/131-321
A-----R---------F-------FV----D---E--------A----------------DE---G----S-
----S-------------G--------------------------------------------E--------
-D----------D-----------------V-------------------------E--------E------
E-------------------EVDE---------------NM-------------------------------
----------------------A----------RAA--------------------------------TRRE
Q-------------R-------------RKA--------G--------------------------------
---------------------------------------------LNLA-----------------------
--------------------------------------------------E---L-------------DDE-
---------E----VAK--L--------------A---------------ETY-------ER----------
----------------------R----------------Y--------------------------------
-------------------------------------A----R-----DE--VMD----DDDL---------
-----------------------------------------------------------------DE-----
------------------------------------LS----------------------------------
---------------------DD---------------------------------DGE-------------
--GG---------------------A----------------------------------------------
------------------------------------------------DG----------------------
---------E-------------S-E-------I-----------RQQ-S---------------L------
LP------------S---------V-Q-D---P-KLWL-----------------VKCQ-------------
---T----------------GH------------------ER---------------------------EYV
C-----------------RL-----------------MQK----------Y----------VS-TY------
----------------H-E-------------Q-------G---------------Q-----R---------
--------------L-----LI-KS------------ALA-C------D------A-LK-------------
------------------GFF-------YVEAVKEA-----------------------------HVAKAL-
------E-----------------GMHGV-----------Q---W----------W---------S------
--------V----------------KL-------------------------VP------------------
-L------------------KEMVGVLR
>EP00014_Entamoeba_dispar_P000485_EDR21974.1_suppressor_of_ty_putative_Entamoeba_dispar_SAW760/25-199
N-----K---------Y-------ID----A---E--------A----------------EE---D----N-
----E-------------D--------------------------------------------E--------
-S----------E-----------------EYQ---------------------------------------
---------------------------------------------------------------MTEKER--L
S-----------IEES--------------------------------------------------------
--------------KRLYGS-------KNLA--------RED---------------FA-------------
------------------------------------------------------------------------
--------------------------------------------------Q---KLR-----------NPE-
---------K---------L--------------A---------------EEA-------RQ----------
----------------------R-------------------------------------------------
------------------------------------------------------D-----------------
------------------------------------------------------------------------
-----------------------------------------E------------------------------
---------------------EQRL-----------------------------------------------
------------------------------------------------------------------------
------------------------------------------------AE----------------------
-------MRR-------------N-E-------MEY---------ISS------------------------
LP------------ER------DPD-K-D--YP--IFA-----------------IRCK-------------
---Q----------------GY------------------EK---------------------------DIC
M-----------------RI-----------------MKI----------W----------IN---------
------------------Q-------------K-------D---------------R-----I---------
--------------M-----HL-FS------------VFV-P------K------E-KT-------------
------------------GIV-------YIEAMTER-----------------------------KFADAC-
------D-----------------GVRDL-----------Y---I----------N---------T------
--------I----------------HA-------------------------LN------------------
-D------------------KQIEELL-
>EP00016_Entamoeba_nuttalli_P000899_XP_008855509.1_transcription_initiation_factor_SPT5_putative_Entamoeba_nuttalli_P19/25-199
N-----K---------Y-------ID----A---E--------A----------------EE---D----N-
----E-------------D--------------------------------------------E--------
-S----------E-----------------EYQ---------------------------------------
---------------------------------------------------------------MTEKER--L
S-----------IEES--------------------------------------------------------
--------------KRLYGS-------KNLA--------RED---------------FA-------------
------------------------------------------------------------------------
--------------------------------------------------Q---KLR-----------NPE-
---------K---------L--------------A---------------EEA-------RQ----------
----------------------R-------------------------------------------------
------------------------------------------------------D-----------------
------------------------------------------------------------------------
-----------------------------------------E------------------------------
---------------------EQRL-----------------------------------------------
------------------------------------------------------------------------
------------------------------------------------AE----------------------
-------MRR-------------N-E-------MEY---------ISS------------------------
LP------------ER------DPD-K-D--YP--IFA-----------------IRCK-------------
---Q----------------GY------------------EK---------------------------DIC
M-----------------RI-----------------MKI----------W----------IN---------
------------------Q-------------K-------D---------------R-----T---------
--------------M-----HL-FS------------VFV-P------K------E-KT-------------
------------------GIV-------YIEAMTER-----------------------------KFADAC-
------D-----------------GVRDL-----------Y---I----------N---------T------
--------I----------------HA-------------------------LN------------------
-D------------------KQIEELL-
>EP00017_Entamoeba_invadens_P010951_XP_004261096.1_transcription_elongation_factor_SPT5_putative_Entamoeba_invadens_IP1/26-197
N-----A---------F-------IE----D---E--------A----------------IE---D----D-
----E-------------D--------------------------------------------E--------
-S----------E-----------------EMQ---------------------------------------
---------------------------------------------------------------MTEQQR--K
A-----------EEEA--------------------------------------------------------
--------------RQRYNQ-------PNRA--------RVQ---------------FL-------------
------------------------------------------------------------------------
--------------------------------------------------E---KIS-----------DPK-
---------K---------Y--------------A---------------EMV-------EQ----------
----------------------R-------------------------------------------------
------------------------------------------------------D-----------------
------------------------------------------------------------------------
-----------------------------------------V------------------------------
---------------------EEN------------------------------------------------
------------------------------------------------------------------------
------------------------------------------------EE----------------------
-------VEP-------------Q-E-------VE-----------EN------------------------
LP------------ER------DYD-K-S--FP--VFA-----------------VKCR-------------
---P----------------GY------------------ET---------------------------DIA
M-----------------RV-----------------MKL----------W----------IT---------
------------------N-------------K-------D---------------R-----P---------
--------------M-----HM-FS------------VFV-P------V------E-KK-------------
------------------GVL-------YVEALDKP-----------------------------KFVDAC-
------E-----------------GVRDI-----------Y---V----------N---------T------
--------C----------------TQ-------------------------LT------------------
-D------------------EQIKELL-
>EP00020_Sapocribrum_chincoteaguense_P012234_CAMPEP_0170735590_NCGR_PEP_ID_MMETSP0437-20130122_3175_1_TAXON_ID_0_ORGANISM_"Sexangularia_sp."_LENGTH_993_DNA_ID_CAMNT_0011073921_DNA_START_59_DNA_END_3036_DNA_ORIENTATION_/105-302
R-----S---------F-------LD----D---M--------A----------------AI---G----D-
----E-------------D--------------------------------------------E--------
-E----------D-----------------EEY-----------------------D--------D------
EG------------------------------------GFL------------------------DDD----
G-----------VEAG----RVDW--------AAAE--------------------------------AEAL
Q-------------R-------------RASM-------R-D----AE--------RI--------------
--------------------------------------------L---------------------------
------------------ETAE----------------------------D---E-------------DVA-
---------R---------I--------------A---------------REI-------EE----------
----------------------R----------------H--------------------------------
-------------------------------------A----D-----Y-----G-----------------
------------------------------------------------------------------------
------------------------------------VD----------------------------------
---------------------EE-------------------------------DWDVA-------------
------------------------------------------------------------------------
-------------------------------------------------D----------------------
-------AGA-------------V-E-------V-----------DAR-A---------------R------
LP------------V---------A-T-D---P-HLYM-----------------FCVK-------------
---V----------------GK------------------ER---------------------------EVV
L-----------------SI-----------------ARK----------A----------AD-Q-------
----------------R-A-------------R-------G---------------E-----R---------
--------------P-----SV-MS------------VVS-L------D------H-MK-------------
------------------GYI-------WVEARSDK-----------------------------DALNAV-
------G-----------------RMRFV-----------E---R------T---W---------K------
--------R----------------KM-------------------------VP------------------
-L------------------DEMTSVVA
>EP00021_Heterostelium_album_P001057_XP_020427693.1_transcription_initiation_factor_Spt5_Heterostelium_album_PN500/681-680
------------------------------------------------------------------------
------------------------------------------------------------------------
------------------------------------------------------------------------
------------------------------------------------------------------------
------------------------------------------------------------------------
------------------------------------------------------------------------
------------------------------------------------------------------------
------------------------------------------------------------------------
------------------------------------------------------------------------
------------------------------------------------------------------------
------------------------------------------------------------------------
------------------------------------------------------------------------
------------------------------------------------------------------------
------------------------------------------------------------------------
------------------------------------------------------------------------
------------------------------------------------------------------------
------------------------------------------------------------------------
------------------------------------------------------------------------
------------------------------------------------------------------------
------------------------------------------------------------------------
------------------------------------------------------------------------
------------------------------------------------------------------------
------------------------------------------------------------------------
------------------------------------------------------------------------
------------------------------------------------------------------------
----------------------------
>EP00022_Cavenderia_fasciculata_P004214_XP_004356009.1_transcription_initiation_factor_Spt5_Cavenderia_fasciculata/78-253
S-----D---------Y-------FE----D---E--------A----------------DE---A----D-
----E-------------D--------------------------------------------E--------
-E----------E-----------------EEG-----------------------E--------E------
G-------------------YEAM---------------LE------------------Q------------
-----------------GR--------------QRH-E-----------QRRR-----------------EA
E-------------D-------------FDK--------R-R------------------------------
-----------------------------------------------D------------------------
--------------------------------------------------N---R-------------TQA-
---------E----IEA--E--------------L---------------EQK-------AN----------
----------------------R----------------Y--------------------------------
------------------------------------------------------E----EEADGY-------
------------------------------------------------------------------------
-------------------------------------V----------------------------------
---------------------ED---------------------------------E-E-------------
--Y---------------------------------------------------------------------
------------------------------------------------------------------------
---------------------------------------------MGD-A---------------G------
LP--------------------------N---Q-SYWR-----------------IKCR-------------
---P----------------GE------------------EK---------------------------QFA
A-----------------SI-----------------MQK----------F----------FA-T-------
----------------Q-G-------------T-------P---------------D-----K---------
--------------I-----LI-KS------------VLA-P------P------H-IQ-------------
------------------GQI-------YIEAEREM-----------------------------HVKHAI-
------R-----------------GMPQI-----------I---Y----------S---------G------
--------M----------------MM-------------------------IP------------------
-L------------------KDMIEILN
>EP00023_Dictyostelium_discoideum_P003609_XP_637122.1_transcription_initiation_factor_Spt5_Dictyostelium_discoideum_AX4/42-215
N-----D---------F-------FE----E---E--------A----------------EA---D----D-
----A-------------E--------------------------------------------D--------
-D----------Y-----------------EED-----------------------E--------G------
E-------------------AEDG---------------FE------------------Q------------
--------------LS-S----------------EQ-M-----------KKDR-----------------EA
Y-------------S---------------S--------L-R------------------------------
------------------------------------------------------------------------
--------------------------------------------------E---R-------------DN--
---------G----LSN--I--------------L---------------QKV-------QK----------
----------------------Y----------------A--------------------------------
------------------------------------------------------D----NEDYGY-------
------------------------------------------------------------------------
-------------------------------------D----------------------------------
---------------------DD---------------------------------E---------------
--G---------------------------------------------------------------------
------------------------------------------------DY----------------------
---------D-------------E-D----------------------------------------------
LP--------------------------K---Q-SYWR-----------------LKCR-------------
---V----------------GE------------------EK---------------------------LFV
A-----------------SM-----------------MQK----------M----------LN-NR------
----------------N-S-----------NNP-------N---------------D-----H---------
--------------V-----LI-KS------------VMA-P------H------H-LS-------------
------------------GYV-------YVEAEREV-----------------------------HVRQAI-
------K-----------------GMTSL-----------V---S----------F---------T------
--------P----------------VI-------------------------TP------------------
-L------------------KDIIEVIS
>EP00024_Dictyostelium_purpureum_P004408_XP_003287260.1_hypothetical_protein_DICPUDRAFT_47274_Dictyostelium_purpureum/47-221
D-----N---------I-------FE----D---E--------A----------------EI---D----E-
----D-------------D--------------------------------------------D--------
-E----------E-----------------DED-----------------------D--------E------
D-------------------ADDD---------------FE------------------E------------
-------------HYG-S----------------NQ-K-----------EKDQ-----------------RA
Y-------------N---------------A--------L-R------------------------------
------------------------------------------------------------------------
--------------------------------------------------S---N-------------NNY-
---------N----YDE--V--------------L---------------SKF-------EQ----------
----------------------K----------------Y--------------------------------
------------------------------------------------------A----NQDSDH-------
------------------------------------------------------------------------
-------------------------------------E----------------------------------
---------------------EY---------------------------------E---------------
--E---------------------------------------------------------------------
------------------------------------------------YE----------------------
---------E-------------E-D----------------------------------------------
IP--------------------------K---Q-SYWR-----------------LKCR-------------
---L----------------GE------------------EK---------------------------MFV
A-----------------SM-----------------MQK----------M----------LN-NQ------
----------------R-G------------PP-------A---------------D-----R---------
--------------I-----LV-KS------------MMA-P------Q------H-LP-------------
------------------GHV-------YVEAEREV-----------------------------HVRNAI-
------K-----------------GVTSL-----------V---S----------F---------T------
--------P----------------IL-------------------------TP------------------
-L------------------KDIIEILS
>EP00025_Tieghemostelium_lacteum_P004468_KYQ92608.1_transcription_initiation_factor_Spt5_Tieghemostelium_lacteum/53-224
S-----S---------L-------IE----D---E--------A----------------EA---G----S-
----E-------------D--------------------------------------------D--------
-E----------Y-----------------DED-----------------------D--------L------
I-------------------AEKD---------------FV------------------E-P---REN----
E---------------------------------DK-E-----------YSR------------------GE
H-------------L---------------N--------F-HT-----------------------------
----------------------------------------------NL------------------------
--------------------------------------------------Q---K-------------TDE-
---------E----IEE--Y--------------I---------------KQR-------AE----------
----------------------I----------------Y--------------------------------
-------------------------------------M----------------------------------
------------------------------------------------------------------------
------------------------------------------------------------------------
---------------------RD---------------------------------D-E-------------
--E---------------------------------------------------------------------
------------------------------------------------DF----------------------
---------D-------------D-N----------------------------------------------
LP--------------------------K---Q-SYWR-----------------LKCR-------------
---T----------------GE------------------ER---------------------------HFI
A-----------------QM-----------------MQK----------M----------L----------
--------------------------NTQNYPL-------E---------------E-----R---------
--------------V-----LI-KS------------IMA-P------Q------H-LP-------------
------------------GHI-------YVEAERET-----------------------------HVKQAI-
------K-----------------GMTAL-----------L---S----------F---------T------
--------P----------------ML-------------------------IP------------------
-L------------------KDIIEIIS
>EP00026_Physarum_polycephalum_P001585_Phypoly_transcript_01587.p1_GENE.Phypoly_transcript_01587_Phypoly_transcript_01587.p1_ORF_type_5prime_partial_len_1067_score_284.57_Phypoly_transcript_01587_86-3286/54-250
S-----Y---------Y-------LD----D---I--------A----------------EV---D----D-
----E-------------E--------------------------------------------D--------
-E----------E-----------------EEG----------------------GE--------DIG----
---------------------------------------LI-----------------------AGEE----
E------------DLG------D----------DRG-N-----------AAAR-----------------QA
H-------------H-------------RMM--------M-DS-----------------------------
--------------------------------------------TRGR------------------------
--------------------------------------------------S---T-G---------LGRLE-
---------D---------I--------------A---------------KKY-------EE----------
----------------------R----------------G--------------------------------
-------------------------------------D----D-----Y-----D----DDIV---------
-----------------------------------------------------------------DD-----
------------------------------------EY----------------------------------
---------------------ED---------------------------------DFE-------------
------------------------------------------------------------------------
------------------------------------------------GD----------------------
---------D-------------A-A-------I-----------AQQ-S---------------L------
LP------------S---------V-R-D---P-KLWM-----------------MTCK-------------
---V----------------GK------------------ER---------------------------EIA
L-----------------TI-----------------MQK----------F----------ID-K-------
----------------E-N-------------A-------P---------------D-----R---------
--------------L-----LV-KS------------VVC-P------D------H-LK-------------
------------------GHI-------YVEADKES-----------------------------HVRDAV-
------K-----------------GVREL-----------F---S----------W---------K------
--------I----------------KL-------------------------VP------------------
-I------------------KEMTDVLS
>EP00027_Filamoeba_sp_ATCC50430_P006224_CAMPEP_0168556932_NCGR_PEP_ID_MMETSP0413-20121227_9149_1_TAXON_ID_136452_ORGANISM_"Filamoeba_nolandi_Strain_NC-AS-23-1"_LENGTH_997_DNA_ID_CAMNT_0008587917_DNA_START_1_DNA_END_2993_DNA_ORIENTATION_/24-203
-------------------------------------------D----------------EL---E------
------------------------------------------------------------------------
-D----------E-----------------EEE-----------------------E--------E------
X-------------------EDVE----------------E------------------EFR---AER----
A------------MAE--K--------------QQR-M-----------ITEQ-----------------YN
K-------------R-------------RSQ--------S-F------------------------------
-----------------------------------------------L------------------------
--------------------------------------------------A---R-------------PEE-
---------E---------I--------------E---------------KHF-------KD----------
----------------------R----------------Y--------------------------------
-------------------------------------K----D-----Y------------TV---------
-----------------------------------------------------------------GE-----
------------------------------------ED----------------------------------
---------------------FE---------------------------------D-M-------------
--G---------------------------------------------------------------------
------------------------------------------------TE----------------------
---------R-------------S-Q-------I-----------HQQ-S---------------L------
YP------------S---------V-R-D---P-KLWM-----------------VKCK-------------
---P----------------GR------------------EK---------------------------SIV
T-----------------TL-----------------MQK----------F----------IE-K-------
----------------Q-N------------DE-------E---------------D-----K---------
--------------L-----LI-KS------------VVS-P------X------H-LK-------------
------------------GYI-------YIEAEKET-----------------------------HVSNAI-
------K-----------------GMSSL-----------Q---Y----------W---------S------
--------L----------------KL-------------------------VP------------------
-I------------------KEMVDVMT
>EP00028_Trichosphaerium_sp_Am-I-7-wt_P003295_CAMPEP_0168523596_NCGR_PEP_ID_MMETSP0405-20121227_10080_1_TAXON_ID_498012_ORGANISM_"Trichosphaerium_sp_Strain_Am-I-7_wt"_LENGTH_659_DNA_ID_CAMNT_0008545505_DNA_START_1_DNA_END_1980_DNA_ORIENTATION_/660-659
------------------------------------------------------------------------
------------------------------------------------------------------------
------------------------------------------------------------------------
------------------------------------------------------------------------
------------------------------------------------------------------------
------------------------------------------------------------------------
------------------------------------------------------------------------
------------------------------------------------------------------------
------------------------------------------------------------------------
------------------------------------------------------------------------
------------------------------------------------------------------------
------------------------------------------------------------------------
------------------------------------------------------------------------
------------------------------------------------------------------------
------------------------------------------------------------------------
------------------------------------------------------------------------
------------------------------------------------------------------------
------------------------------------------------------------------------
------------------------------------------------------------------------
------------------------------------------------------------------------
------------------------------------------------------------------------
------------------------------------------------------------------------
------------------------------------------------------------------------
------------------------------------------------------------------------
------------------------------------------------------------------------
----------------------------
>EP00029_Vermamoeba_vermiformis_P011703_TRINITY_DN6510_c0_g1_i1.p1_TRINITY_DN6510_c0_g1_TRINITY_DN6510_c0_g1_i1.p1_ORF_type_complete_len_1027_score_412.30_TRINITY_DN6510_c0_g1_i1_36-3116/47-230
R-----D---------F-------LD----V---E--------A----------------EE---D----D-
----D-------------E--------------------------------------------E--------
-D----------E-----------------DIG----------------------GE--------E------
D-------------------FEYG---------------GE------------------DLG---ADE----
-----------------LP--------------PRQ-E-----------NSAR-----------------EQ
Y-------------R-------------RLF--------R-G------------------------------
------------------------------------------------------------------------
--------------------------------------------------D---Q-------------SAE-
---------E---------I--------------A---------------KEM-------EA----------
----------------------R----------------Y--------------------------------
-------------------------------------R----N-----Y-----A----NE-----------
------------------------------------------------------------------------
------------------------------------------------------------------------
---------------------GE---------------------------------E-T-------------
------------------------------------------------------------------------
------------------------------------------------ES----------------------
---------G-------------A-E-------G-----------FQQ-A---------------L------
LP------------T---------F-K-D---P-KMWA-----------------VRCK-------------
---P----------------GF------------------ER---------------------------FTV
T-----------------CL-----------------MQK----------M----------LN-L-------
----------------Q-N-------------T-------A---------------E-----R---------
--------------L-----QI-YS------------VTA-P------D------H-LK-------------
------------------GYL-------YIEADRDT-----------------------------FVKEAI-
------K-----------------GMVHI-----------I---P----------W---------N------
--------M----------------KL-------------------------VP------------------
-M------------------GDMPDVLK
>EP00031_Thecamonas_trahens_P008469_XP_013761039.1_transcription_elongation_factor_SPT5_Thecamonas_trahens_ATCC_50062/5-191
S-----N---------F-------ID----D---I--------A----------------VD---D----D-
----G-------------D--------------------------------------------D--------
-E----------E-----------------DDE-----------------------E--------D------
D-------------------GSDA-------G---------------------------DVL---DDE----
T------------LIE---------------------D------------------------------DGAQ
A-------------R-------------RLD--------L-E------------------------------
------------------------------------------------------------------------
------------------------------------------------------R-------------ETA-
---------E------------------------A---------------AAI-------RE----------
----------------------K----------------T--------------------------------
-------------------------------------Q----R-----------------------------
------------------------------------------------------------------------
------------------------------------FE----------------------------------
---------------------EM-----------------------------GAEYENA-------------
--GRP--GIV--------------ME----------------------------------------------
-------------------------------------------------D----------------------
---------V-------------S-E-------L-----------DRQ-S---------------L------
LP------------T---------H-A-D---P-KLWM-----------------VKCK-------------
---T----------------GM------------------ER---------------------------KLV
L-----------------AL-----------------MYK----------F----------AD-K-------
----------------Q-S-------------R-------G---------------K-----R---------
--------------M-----GI-TS------------VIC-R------D------N-LR-------------
------------------GYF-------FVEARRED-----------------------------TVKAAI-
------S-----------------GLRGV-----------R---Q----------S---------S------
--------V----------------TI-------------------------LP------------------
-L------------------KEMVDTLE
>EP00033_Pygsuia_biforma_P003148_GCRY01003455.1.p1_GENE.GCRY01003455.1_GCRY01003455.1.p1_ORF_type_complete_len_727_score_165.02_GCRY01003455.1_479-2659/33-217
N-----A---------F-------LD----L---E--------A----------------EV---D----E-
----E-------------E--------------------------------------------E--------
-G----------D-----------------EVDYA---------------------E--------DL-----
---------------------EEAA--------------------------------------LADQL----
AA-----------EEA---------------------------------------------------TRGNK
Q-------------RNA----------FRLA-------AR-D------------------------------
------------------------------------------------------------------------
------------------DLER----------------------------D---E-------------DLA-
---------E---------L--------------A---------------RGI-------EE----------
----------------------R----------------N--------------------------------
-------------------------------------R----R-----------------------------
------------------------------------------------------------------------
------------------------------------YIA---------------------------------
-------------------GGDD-------------------------------------------------
------------------------------------------------------------------------
------------------------------------------------------------------------
--------VY-------------G-S-------V-----------SQQ-A---------------L------
LP------------S---------V-S-D---P-KLWL-----------------CRCK-------------
---I----------------GA------------------ER---------------------------ELA
V-----------------SL-----------------LNR----------Y----------IH-T-------
----------------I-N-------------S-------E---------------H-----P---------
--------------L-----LV-KS------------VIA-R------D------S-LK-------------
------------------GFI-------YIEAEKDA-----------------------------HLKNLS-
------F-----------------QVQSL-----------Y---A----------Q---------R------
-------------------------TL-------------------------VP------------------
-I------------------KEMVPVLS
>EP00161_Ancyromonas_sigmoides_P007792_TRINITY_DN1964_c0_g6_i1.p2_TRINITY_DN1964_c0_g6_TRINITY_DN1964_c0_g6_i1.p2_ORF_type_internal_len_772_score_387.22_TRINITY_DN1964_c0_g6_i1_1-2313/52-314
S-----V---------F-------IA----D---A--------A----------------DVGGEDSE--D-
----DGE-----------D--------------------------------------------EFAGLGGGK
ADKA---F----E-----------------EEERR--QALRRAKA-----GKLLGDDD-------DF-----
DR------------------MREEL--------------LL----------------------KKDRGV---
KA-----------EGA-----DD----------AGSGS----------------------------------
--------------R------------ARGD-----G-GDDD------------------------------
------------------------------------------------------------------------
------------------DDDD----------------------------DD----------------DADD
RID---SHRE---------LDNRIED------ERA---------------RRLVDA-NM-ER-------W--
----------------------RDQ--------------Y--------------------------------
-------------------------------------K----G-----QG--GGA-----------------
----------------------------------------------------------------RGR-----
------------------------------------ADG---------------------------------
---------------------DD----------L----------------------DLG-------------
-AG---------------------------------------------------------------------
------------------------------------------------LP----------------------
---------G-------------D-T-------A-----------HQQ-A---------------N------
VP------------T---------V-H-D---P-ALFR-----------------VKVL-------------
---P----------------GR------------------ER---------------------------KLA
M-----------------QL-----------------MRK----------F----------LD-R-------
----------------Q-N-------------T-------A---------------N-----R---------
--------------L-----LI-HS------------AVA-V------P------H-FA-------------
------------------GYL-------IVEALKKD-----------------------------HVAHAL-
------Q-----------------GLQEI-----------F---H----------S---------T------
--------I----------------SK-------------------------IP------------------
-L------------------EEMVGVMN
>EP00162_Nutomonas_longa_P007850_comp18078_c0_seq1_m.31651_comp18078_c0_seq1_g.31651_ORF_comp18078_c0_seq1_g.31651_comp18078_c0_seq1_m.31651_type_internal_len_393_comp18078_c0_seq1_3-1178/26-214
R-----E---------F-------ID----D---V--------A----------------GV---E----D-
----D-------------D--------------------------------------------D-------I
SE----------D-----------------EED-----------------------N--------EF-----
---------------------------------------LM------------------------DEK----
EE----------MEAL-----IE----------STR-------------------------------DDENI
H-------------RN------------KVN--------P-----------------L--------------
--------------------------------------------LMED------------------------
-------------------------------------------------AD---K-------------WAE-
---------D---------I--------------V---------------QKN-------LS----------
----------------------R----------------W--------------------------------
-------------------------------------K----K-----A-----------------------
------------------------------------------------------------------------
------------------------------------Y---------------------------G-------
-------------------AVDE-------------------------------RT----------------
------------------------------------------------------------------------
------------------------------------------------------------------------
---------A-------------D-V-------A-----------HEQ-T---------------L------
LP------------S---------V-H-D---P-QLFQ-----------------VKCR-------------
---P----------------GK------------------ER---------------------------KVV
L-----------------AL-----------------MRK----------F----------ID-R-------
----------------Q-G-------------T-------D---------------G-----E---------
--------------L-----MI-KS------------VQC-A------P------H-YK-------------
------------------GYI-------VVEATRQD-----------------------------HVRHAL-
------E-----------------NMQFV-----------F---Y-G----P---R---------S------
--------V----------------RR-------------------------VP------------------
-L------------------NEMVDVMT
>EP00162_Nutomonas_longa_P021527_comp4525_c0_seq1_m.3183_comp4525_c0_seq1_g.3183_ORF_comp4525_c0_seq1_g.3183_comp4525_c0_seq1_m.3183_type_5prime_partial_len_645_comp4525_c0_seq1_3-1937/645-644
------------------------------------------------------------------------
------------------------------------------------------------------------
------------------------------------------------------------------------
------------------------------------------------------------------------
------------------------------------------------------------------------
------------------------------------------------------------------------
------------------------------------------------------------------------
------------------------------------------------------------------------
------------------------------------------------------------------------
------------------------------------------------------------------------
------------------------------------------------------------------------
------------------------------------------------------------------------
------------------------------------------------------------------------
------------------------------------------------------------------------
------------------------------------------------------------------------
------------------------------------------------------------------------
------------------------------------------------------------------------
------------------------------------------------------------------------
------------------------------------------------------------------------
------------------------------------------------------------------------
------------------------------------------------------------------------
------------------------------------------------------------------------
------------------------------------------------------------------------
------------------------------------------------------------------------
------------------------------------------------------------------------
----------------------------
>EP00163_Fabomonas_tropica_P000178_TRINITY_DN10121_c0_g2_i1.p1_TRINITY_DN10121_c0_g2_TRINITY_DN10121_c0_g2_i1.p1_ORF_type_5prime_partial_len_840_score_248.12_TRINITY_DN10121_c0_g2_i1_165-2684/1-27
------------------------------------------------------------------------
------------------------------------------------------------------------
------------------------------------------------------------------------
------------------------------------------------------------------------
------------------------------------------------------------------------
------------------------------------------------------------------------
------------------------------------------------------------------------
------------------------------------------------------------------------
------------------------------------------------------------------------
------------------------------------------------------------------------
------------------------------------------------------------------------
------------------------------------------------------------------------
------------------------------------------------------------------------
------------------------------------------------------------------------
------------------------------------------------------------------------
------------------------------------------------------------------------
------------------------------------------------------------------------
------------------------------------------------------------------------
------------------------------------------------------------------------
------------------------------------------------------------------------
------------------------------------------------------------------------
------------------------------------------------------------------------
--------------------------------------------------------------------EAI-
------Y-----------------GLRGL-----------Y---A----------M---------K------
--------R----------------RM-------------------------VN------------------
-I------------------NDMTTVLH
>EP00163_Fabomonas_tropica_P026902_TRINITY_DN5075_c0_g1_i2.p1_TRINITY_DN5075_c0_g1_TRINITY_DN5075_c0_g1_i2.p1_ORF_type_3prime_partial_len_229_score_81.53_TRINITY_DN5075_c0_g1_i2_150-833/57-228
N-----P---------F-------ID----D---M--------A----------------DV---E----D-
----D-------------E--------------------------------------------E--------
-D----------E-----------------EDE-----------------------E--------EGL----
------------------AELQKD---------------FLE---------------------KNDGT----
A------------EAG--------------------------------------------------PAESRP
R---NL--------R-------------RFE--------D-D------------------------------
------------------------------------------------------------------------
--------------------------------------------------DV--P-------------DEE-
---------E---------I--------------N---------------EYF-------RQ----------
----------------------K---------------GY--------------------------------
-------------------------------------S----R--PVNR-----------------------
----------------------------------------------------------------GTA-----
------------------------------------LTN---------------------------------
---------------------DE-------------------------------------------------
-LA---------------------------------------------------------------------
-------------------------------------------------A----------------------
---------Q-------------N-K-------V-----------TQE-S---------------L------
LP------------S---------N-R-D---P-RLWC-----------------VNCK-------------
---V----------------GE------------------ER---------------------------RLC
I-----------------SL-----------------MNK----------Y----------FA-L-------
----------------L-G-------------T-------P---------------N-----A---------
--------------L-----QI-KS------------VVH-N------E------H-NR-------------
------------------GYI-------HVEADVEG-----------------------------HVTEAI-
------Y-----------------GL----------------------------------------------
------------------------------------------------------------------------
----------------------------
>EP00165_Cyanidioschyzon_merolae_P000736_XP_005535499.1_similar_to_transcription_initiation_protein_SPT5_Cyanidioschyzon_merolae_strain_10D/412-646
A-----Q---------F-------LE----L---E--------A----------------EV---D----E-
----G-------------D--------------------------------------------E--------
-E----------E-----------------EED-----------------------D--------D------
---------------------IQD---------------LV-----------------------ADED----
E------------ESA------D----------EEELA-----------------------------AEERE
AIA-----------R-------------REQ------RRRAE----AA------------------------
--------------------------------------------L---------------------------
-------------------LQR----------------------------A---Q-------------TAE-
---------E---------L--------------E---------------KFV-------QE----------
----------------------R----------------Y--------------------------------
-------------------------------------G----G-----L-----D----DEDEESDL-----
--------------------------------------------I-------------------TRAF----
------------------------------------LEGAA-----------------------G-------
-------------------AADGSTAR------------------------RRHGAASD-------------
------------------------------------------------------------------------
------------------------------------------------LDVLP-------------------
----VPAAMARG--------KPPT-D-------I-----------EQQ-S---------------L------
LP------------T---------V-H-D---P-RLFL-----------------VKCR-------------
---T----------------GK------------------EK---------------------------EMT
I-----------------CL-----------------LQK----------C----------VD-R-------
----------------A-N-------------Q-------G---------------Q-----P---------
--------------L-----AI-TG------------IVA-P------D------H-LR-------------
------------------GCL-------YIEAPREN-----------------------------DVRDAI-
------K-----------------GLHHL-----------Y---Q----------T---------K------
--------I----------------TL-------------------------VP------------------
-L------------------KEMVEVVS
>EP00167_Galdieria_sulphuraria_P002871_XP_005705107.1_RNA_polymerase_II_transcription_elongation_factor_SPT5_Galdieria_sulphuraria/79-279
S-----R---------F-------IE----L---E--------A----------------EV---D----E-
----E-------------D--------------------------------------------D--------
-D----------E-----------------EAE-----------------------EG-------D------
E--------------------IERE--------------LI-----------------------DDEE----
A------------EEV------E----------DTMAS------------------------------VQQR
K----------------------ALL-DRMR-----------------------------------------
------------------------------------------------------------------------
--------------------------------------------------S---E-------------NPE-
---------E---------L--------------R---------------RFV-------RE----------
----------------------R----------------Y--------------------------------
-------------------------------------G----E-----V-----D----D------------
------------------------------------------------------------------------
------------------------------------DD----------------------------------
---------------------EEEE---------------------------EEEEEEE-------------
------------------------------------------------------------------------
------------------------------------------------VQGLQ-------------------
----REYIKD-------------K-G-------I-----------EQQ-G---------------L------
LP------------T---------V-Q-D---P-KLFL-----------------VKCR-------------
---I----------------GR------------------EK---------------------------EAV
I-----------------CL-----------------LQK----------Y----------YE-Y-------
----------------N-Q-------------K-------K---------------T-----P---------
--------------L-----DF-FS------------AVA-P------E------H-LR-------------
------------------GYV-------YVEAYTAD-----------------------------SVKEAI-
------D-----------------GLRIL-----------F---P----------S---------T------
--------L----------------KL-------------------------IP------------------
-I------------------EEMVDVLS
>EP00168_Porphyra_purpurea_P003507_TRINITY_DN1410_c0_g1_i3.p1_TRINITY_DN1410_c0_g1_TRINITY_DN1410_c0_g1_i3.p1_ORF_type_internal_len_1275_score_445.16_TRINITY_DN1410_c0_g1_i3_2-3823/155-345
T-----I---------F-------VD----D---Q--------A----------------DV---S----T-
----D-------------D--------------------------------------------E--------
-G----------D-----------------DSD-----------------------EG-------D------
---------------------VGDL--------------IA----------------------ADDEE----
A------------EST-----------------SAAAA------------------------------AARL
H-A-----------RGG----------GRFR--------S-D------------------------------
--------------------------------------------L---------------------------
-------P------------------------------------------D-----------------ESA-
---------E---------L--------------Q---------------RLV-------DT----------
----------------------R----------------Y--------------------------------
-------------------------------------G----H-----A-----A----QMN----------
------------------------------------------------------------------------
------------------------------------FD----------------------------------
---------------------DDGA-----------------------------------------------
------------------------------------------------------------------------
------------------------------------------------MA----------------------
---------E-------------G-A-------V-----------GQA-S---------------L------
QP------------T---------I-R-D---P-KLYR-----------------VSCL-------------
---A----------------GR------------------EK---------------------------EGV
I-----------------CL-----------------MQK----------H----------FS-M-------
----------------A-A-------------K-------G---------------T-----P---------
--------------L-----AI-SG------------AIA-P------E------H-LK-------------
------------------ASI-------YVEARRAD-----------------------------AVRTAV-
------A-----------------GLRVL-----------S---A----------Y---------N------
--------M----------------AA-------------------------VP------------------
-L------------------DEMVAVMA
>EP00171_Calliarthron_tuberculosum_P018463_IDg18463t1/35-220
N-----R---------F-------LD----I---E--------A----------------EE---D----D-
----A-------------E--------------------------------------------D--------
-E----------E-----------------EDD--------------------------------D------
---------------------VAD---------------LI----------------------AEDDP----
-------------EVD----------------------------------------------------QERQ
A----A--------RV-----------EQLR--------R-R------------------------------
------------------------------------------------------------------------
------------------QALD----------------------------N---E-------------DPE-
---------E---------F--------------L---------------RHI-------QQ----------
----------------------R----------------F--------------------------------
-------------------------------------G----D-----D-----D----D------------
------------------------------------------------------------------------
-------------------------------------D----------------------------------
---------------------DDAE-----------------------------------------------
-QAA--------------------------------------------------------------------
------------------------------------------------PD----------------------
---------T-------------S-G-------I-----------DQQ-S---------------L------
LP------------T---------I-R-D---P-RLYI-----------------VRLR-------------
--KP----------------GH------------------ER---------------------------KAI
F-----------------TL-----------------LQK----------Y----------FD-M-------
----------------K-R-------------R-------G---------------I-----D---------
--------------I-----GI-VS------------AVA-P------E------N-LK-------------
------------------GIV-------YVEATNAT-----------------------------SVNLAI-
------S-----------------GLDLF-----------N---S----------YV--------G------
--------V----------------KA-------------------------LP------------------
-L------------------EDMTDVLK
>EP00172_Hildenbrandia_rubra_P000676_Plantae.Rhodophyta-Hildenbrandia_rubra.ctg13704.p1_GENE.Plantae.Rhodophyta-Hildenbrandia_rubra.ctg13704_Plantae.Rhodophyta-Hildenbrandia_rubra.ctg13704.p1_ORF_type_internal_len_229_score_62.17_Plantae.Rhodophyta-Hilden/49-228
T-----T---------L-------LD----I---E--------A----------------EE---D----E-
----M-------------E--------------------------------------------E--------
-E----------D-----------------DEE-----------------------A--------E------
EL-------------------REFT--------------TA-----------------------HEGEE-DA
G------------ESA------A----------RAAMR------------------------------LER-
-----------------------------MK--------R-N------------------------------
----------------------------------------------EV------------------------
--------------------LR----------------------------G---D-------------DHR-
---------E---------L--------------E---------------RYV-------KE----------
----------------------R----------------Y--------------------------------
-------------------------------------G----G-----E-----D----E------------
------------------------------------------------------------------------
------------------------------------VY----------------------------------
---------------------RGEE-----------------------------A-----------------
------------------------------------------------------------------------
-------------------------------------------------E----------------------
---------E-------------G-V-------I-----------DQN-S---------------L------
AP------------T---------V-R-D---P-RLFM-----------------VRCK-------------
---R---------------PGH------------------ER---------------------------RAV
I-----------------SL-----------------LQK----------H----------FD-Y-------
----------------A-R-------------Q-------N---------------I-----D---------
--------------L-----GI-YS------------AVC-P------D------H-LK-------------
------------------GMI-------YVEALNAD-----------------------------TVKAAL-
------M-----------------GLELF-----------N---T----------Y---------KA-----
--------P----------------MP-------------------------I-------------------
----------------------------
>EP00176_Chondrus_crispus_P002737_XP_005712569.1_unnamed_protein_product_Chondrus_crispus/1-144
------------------------------------------------------------------------
------------------------------------------------------------------------
------------------------------------------------------------------------
------------------------------------------------------------------------
------------------------------------------------------------------------
-----------------------------ME--------R-E------------------------------
------------------------------------------------------------------------
------------------RALR----------------------------N---E-------------DPG-
---------E---------M--------------E---------------RYV-------RE----------
----------------------R----------------F--------------------------------
-------------------------------------G----D-----D-----N----DQ-----------
------------------------------------------------------------------------
------------------------------------YD----------------------------------
---------------------DEDD-----------------------------------------------
-TGA--------------------------------------------------------------------
------------------------------------------------PD----------------------
---------T-------------S-G-------I-----------DQQ-S---------------L------
LP------------T---------I-K-D---P-RLYI-----------------VRCK-------------
--RP----------------GH------------------ER---------------------------KAI
L-----------------QL-----------------LQK----------S----------FN-L-------
----------------Q-R-------------K-------G---------------M-----A---------
--------------L-----GI-FS------------AVA-P------E------H-LK-------------
------------------GRI-------YIEAYSSA-----------------------------QVEYAV-
------S-----------------GLDLF-----------S---T----------YE--------G------
--------V----------------KA-------------------------LN------------------
-L------------------DEMTEVLK
>EP00177_Eucheuma_denticulatum_P001499_GFKZ01002685.1.p1_GENE.GFKZ01002685.1_GFKZ01002685.1.p1_ORF_type_complete_len_1126_score_187.61_GFKZ01002685.1_798-4175/42-231
N-----A---------L-------ID----L---E--------A----------------EE---D----D-
----A-------------E--------------------------------------------D--------
-D----------E-----------------EDE-----------------------D---------------
-------------------GPMGN---------------LI----------------------ADDDE----
-------------DVE-----ID---------------------------------------------RARE
Q----M--------RA-----------QRFE--------R-E------------------------------
------------------------------------------------------------------------
------------------RVLR----------------------------N---E-------------NPE-
---------E---------T--------------E---------------RYY-------RE----------
----------------------R----------------F--------------------------------
-------------------------------------G----D-----D-----N-----------------
------------------------------------------------------------------------
------------------------------------YA----------------------------------
---------------------EDDE-----------------------------------------------
-ADA--------------------------------------------------------------------
------------------------------------------------PE----------------------
---------T-------------T-G-------I-----------DQQ-S---------------L------
LP------------T---------I-R-D---P-RLWI-----------------VRCK-------------
--KP----------------GH------------------ER---------------------------RAV
L-----------------SL-----------------LQK----------S----------FN-L-------
----------------R-R-------------K-------G---------------I-----D---------
--------------I-----GI-FS------------AIA-P------E------H-LK-------------
------------------GRI-------YIEAFSAA-----------------------------QVEFAI-
------N-----------------GLELF-----------T---A----------YE--------G------
--------I----------------KA-------------------------LR------------------
-L------------------DEMTDVLR
>EP00179_Madagascaria_erythrocladioides_P001791_CAMPEP_0198326464_NCGR_PEP_ID_MMETSP1450-20131203_13987_1_TAXON_ID_753684_ORGANISM_"Madagascaria_erythrocladiodes_Strain_CCMP3234"_NCGR_SAMPLE_ID_MMETSP1450_ASSEMBLY_ACC_CAM_ASM_001115_LENGTH_262_DNA_ID_CAMN/24-222
SQ--AVR--------YF-------ID----D---V--------A----------------ED---D----D-
----D-------------E--------------------------------------------E--------
-D----------D-----------------DDEIL---------------------E--------DV-----
--------------------AASE---------------YLSA--------------------AADAE----
-------------QRA--------------------------------------------------------
--------------RE------------RRS--------RME------------------------------
-------------------------------------------VMRQQV-----------------------
--------------------------------------------------DPTGK-------------DEE-
---------E---------M--------------M---------------EML-------KR----------
----------------------RAAL-------------Y--------------------------------
------------------------------------------D-----E-----A-----------------
------------------------------------------------------------------------
------------------------------------------------------------------------
---------------------EAQR-----------------------------EAERE-------------
------------------------------------------------------------------------
-------------------------------------------------E----------------------
-----ARVAA-------------A-A--P----------------RHQ-P---------------K------
LP------------T---------V-S-D---A-KLWA-----------------VKVK-------------
---P----------------GK------------------ER---------------------------EVG
H-----------------SV-----------------MAK----------L----------AA-L-------
----------------A-H-------------T-------R---------------E-----A---------
--------------P-----DV-LS------------VVA-M------E------H-LR-------------
------------------GVV-------YVEAHRES-----------------------------AVEALV-
------R-----------------GVRDV-----------F---F----------W---------K------
--------R----------------SM-------------------------VH------------------
-V------------------GEMVDVLR
>EP00179_Madagascaria_erythrocladioides_P004113_CAMPEP_0198316920_NCGR_PEP_ID_MMETSP1450-20131203_6621_1_TAXON_ID_753684_ORGANISM_"Madagascaria_erythrocladiodes_Strain_CCMP3234"_NCGR_SAMPLE_ID_MMETSP1450_ASSEMBLY_ACC_CAM_ASM_001115_LENGTH_760_DNA_ID_CAMNT/2-18
S-----------------------------------------------------------------------
------------------------------------------------------------------------
------------------------------------------------------------------------
------------------------------------------------------------------------
------------------------------------------------------------------------
------------------------------------------------------------------------
------------------------------------------------------------------------
------------------------------------------------------------------------
------------------------------------------------------------------------
------------------------------------------------------------------------
------------------------------------------------------------------------
------------------------------------------------------------------------
------------------------------------------------------------------------
------------------------------------------------------------------------
------------------------------------------------------------------------
------------------------------------------------------------------------
---------------------------------V-----------QHQ------------------------
--------------S-----------R-E-------------------------------------------
----------------------------------------QR------------------------------
------------------------------------------------------------------------
----------------------------------------G-------------------------------
-----------------------KT-----------------------------------------------
-----------------------------------T------------------------------------
----------------------------------------F-------------------------------
-------------------------EL---------------------------------------------
----------------------------
>EP00179_Madagascaria_erythrocladioides_P013893_CAMPEP_0198370318_NCGR_PEP_ID_MMETSP1450-20131203_156652_1_TAXON_ID_753684_ORGANISM_"Madagascaria_erythrocladiodes_Strain_CCMP3234"_NCGR_SAMPLE_ID_MMETSP1450_ASSEMBLY_ACC_CAM_ASM_001115_LENGTH_1205_DNA_ID_CA/45-255
S-----N---------F-------VD----E---E--------A----------------EV---D----A-
----D-------------E--------------------------------------------D--------
-E----------E-----------------DGD-----------------------D--------D------
--------------------GVRD---------------ML----------------------VEDDD----
-------------EAD-----VD----------KAAAE------------------------------AERA
H-----------ATR------------VRLR-------DQ--------------------------------
--------------------------------------------L---------------------------
--------------------------------------------------D-----------------RPE-
---------D---------IERFVXX---XXXXXE---------------RFV-------RE----------
----------------------R---------------GW--------------------------------
------------------------------------------D-----R-----D----EDELDEE------
------------------------------------------------------------------------
------------------------------------LD----------------------------------
---------------------DD----------------------------VGEDGDRE-------------
-AG---------------------------------------------------------------------
------------------------------------------------------------------------
---------M-------------G-D-------L-----------VQK-S---------------F------
LP------------T---------S-R-D---P-RLFL-----------------VHCK-------------
---E----------------RE------------------EH---------------------------KVV
I-----------------SL-----------------LNK----------C----------IV-M-------
----------------A-Q-------------R-------G---------------T-----P---------
--------------L-----SI-SA------------AVA-V------E------G-MK-------------
------------------GKF-------YVEAFNLE-----------------------------QVKTAI-
------A-----------------GLHLI-----------L---A------S---R---------K------
--------I----------------EV-------------------------VP------------------
-L------------------NEMTQVLH
>EP00180_Rhodochaete_pulchella_P001023_Plantae.Rhodophyta-Rhodochaete_pulchella.ctg18411.p1_GENE.Plantae.Rhodophyta-Rhodochaete_pulchella.ctg18411_Plantae.Rhodophyta-Rhodochaete_pulchella.ctg18411.p1_ORF_type_internal_len_708_score_173.42_Plantae.Rhodophy/49-245
Q-----N---------F-------LD----L---E--------A----------------EV---D----A-
----E-------------D--------------------------------------------D--------
-E----------D-----------------EGD-----------------------D--------E------
--------------------DIRG---------------MI----------------------ADDDE----
-------------DVD-----FD----------KTRAQ------------------------------AERA
H-----------AQRE-----------LRRE--------R--------------------------------
--------------------------------------------M---------------------------
--------------------------------------------------D-----------------RPE-
---------D---------I--------------E---------------RIL-------KE----------
----------------------R---------------GW--------------------------------
------------------------------------------D-----R-----E----DDGGDADDD----
------------------------------------------------------------------------
------------------------------------YD----------------------------------
---------------------DT-------------------------------EADGG-------------
--G---------------------------------------------------------------------
------------------------------------------------------------------------
---------V-------------N-D-------L-----------AQK-S---------------F------
LP------------T---------N-R-D---P-KLFM-----------------VRCK-------------
---E----------------RY------------------EH---------------------------KAA
I-----------------SL-----------------LQK----------H----------VE-M-------
----------------E-R-------------R-------G---------------M-----P---------
--------------L-----SI-TS------------AVA-P------E------G-LR-------------
------------------GRL-------YVEAFSAE-----------------------------AVKTAV-
------A-----------------GLHLI-----------S---A----------Y---------K------
--------V----------------DL-------------------------VP------------------
-T------------------NEMTQVLH
>EP00180_Rhodochaete_pulchella_P004690_Plantae.Rhodophyta-Rhodochaete_pulchella.ctg92957.p1_GENE.Plantae.Rhodophyta-Rhodochaete_pulchella.ctg92957_Plantae.Rhodophyta-Rhodochaete_pulchella.ctg92957.p1_ORF_type_internal_len_136_score_4.35_Plantae.Rhodophyta/136-135
------------------------------------------------------------------------
------------------------------------------------------------------------
------------------------------------------------------------------------
------------------------------------------------------------------------
------------------------------------------------------------------------
------------------------------------------------------------------------
------------------------------------------------------------------------
------------------------------------------------------------------------
------------------------------------------------------------------------
------------------------------------------------------------------------
------------------------------------------------------------------------
------------------------------------------------------------------------
------------------------------------------------------------------------
------------------------------------------------------------------------
------------------------------------------------------------------------
------------------------------------------------------------------------
------------------------------------------------------------------------
------------------------------------------------------------------------
------------------------------------------------------------------------
------------------------------------------------------------------------
------------------------------------------------------------------------
------------------------------------------------------------------------
------------------------------------------------------------------------
------------------------------------------------------------------------
------------------------------------------------------------------------
----------------------------
>EP00181_Compsopogon_caeruleus_P003773_CAMPEP_0184690374_NCGR_PEP_ID_MMETSP0312-20130426_31193_1_TAXON_ID_31354_ORGANISM_"Compsopogon_coeruleus_Strain_SAG_36.94"_LENGTH_1134_DNA_ID_CAMNT_0027147859_DNA_START_1_DNA_END_3405_DNA_ORIENTATION_-/112-324
R-----G---------L-------ID----E---E--------A----------------DE---D----G-
----D-------------D--------------------------------------------E--------
-D----------D----------------IEDD-----------------------D--------D------
--------------------GAAD---------------FV-----------------------EEDN----
-------------EAV--------------------------------------------------LAQARK
E----------AALRND----------LRRQ--------R--------------------------------
------------------------------------------------------------------------
--------------------------------------------------E---R-------------DND-
---------D---------V--------------E---------------DII-------KE----------
----------------------R---------------GW--------------------------------
------------------------------------------D-----E-----E----DRE----------
------------------------------------------------------------------------
------------------------------------WDN---------------------------------
---------------------DD--------------------------------ADED-------------
------------------------------------------------------------------------
------------------------------------------------PE-----------R----------
---------M-------------G-S-------L-----------EQQ-S---------------F------
LP------------T---------N-K-D---P-KIFL-----------------VRCK-------------
---E----------------RH------------------EH---------------------------RAV
I-----------------SL-----------------LQK----------H----------FE-M-------
----------------E-K-------------R-------G---------------X-----XXXXXXXXXX
XXXXXLRDGKTGYAV-----AI-TA------------VIA-P------V------G-LK-------------
------------------GII-------YVEAFAIE-----------------------------AVRIAI-
------H-----------------GLHLI-----------Q---Q----------Y---------K------
--------V----------------DM-------------------------VP------------------
-L------------------EEAPNVLH
>EP00182_Erythrolobus_australicus_P004882_CAMPEP_0185841798_NCGR_PEP_ID_MMETSP1353-20130828_18081_1_TAXON_ID_1077150_ORGANISM_"Erythrolobus_australicus_Strain_CCMP3124"_LENGTH_1085_DNA_ID_CAMNT_0028541287_DNA_START_1_DNA_END_3257_DNA_ORIENTATION_-/1-175
----------------------------------------------------------------------X-
----D-------------E--------------------------------------------D--------
-D----------D-----------------N-E-----------------------D---------------
--------------------EVEG---------------II----------------------PDD-D----
EV-----------EVN----------------------------------------------------AAEE
H-----------AMR------------ARAR--------R-D------------------------------
--------------------------------------------L---------------------------
------------------QRSS----------------------------D---M-------------DQE-
---------E---------L--------------E---------------RIV-------K-----------
----------------------R----------------F--------------------------------
-------------------------------------E----H-----A-----D----DSGS---------
------------------------------------------------------------------------
------------------------------------------------------------------------
---------------------DD-------------------------------DRDGE-------------
-AG---------------------------------------------------------------------
------------------------------------------------------------------------
-----------------------G-A-------A-----------PAQ-G---------------P------
LP------------G---------K-D-D---P-KLFM-----------------VRCK-------------
---P----------------GH------------------ER---------------------------EAV
I-----------------CL-----------------LQK----------H----------FN-M-------
----------------Q-K-------------R-------G---------------M-----P---------
--------------L-----SI-TS------------AVA-P------E------H-LK-------------
------------------GYI-------YVEAHKAE-----------------------------SVKLAA-
------N-----------------GLQLL-----------T---A----------W---------K------
--------T----------------QM-------------------------IE------------------
-S------------------KEMVEVLR
>EP00183_Erythrolobus_madagascarensis_P005309_CAMPEP_0185857130_NCGR_PEP_ID_MMETSP1354-20130828_29350_1_TAXON_ID_708628_ORGANISM_"Erythrolobus_madagascarensis_Strain_CCMP3276"_LENGTH_1117_DNA_ID_CAMNT_0028559395_DNA_START_1_DNA_END_3352_DNA_ORIENTATION_-/8-197
S-----N---------L-------LD----L---E--------A----------------EE---S----G-
----D-------------E--------------------------------------------D--------
-D----------E-----------------NEE-----------------------D---------------
--------------------GLDG---------------MI----------------------QDDED----
PE-----------EFS----------------------------------------------------AARE
G-----------AAR------------ARAR--------R-D------------------------------
--------------------------------------------M---------------------------
------------------VRDR----------------------------D---V-------------DPD-
---------E---------L--------------E---------------RRL-------KE----------
----------------------R----------------Y--------------------------------
-------------------------------------A----H-----L-----D----DSGS---------
------------------------------------------------------------------------
------------------------------------------------------------------------
---------------------DD-------------------------------ERDFD-------------
-AG---------------------------------------------------------------------
-------------------------------------------------D----------------------
-----------------------G-D-------A-----------MGQ-G---------------P------
LP------------G---------E-G-D---P-KLFM-----------------VRCK-------------
---P----------------GH------------------ER---------------------------EAV
I-----------------CL-----------------LQK----------H----------FN-M-------
----------------M-K-------------K-------N---------------M-----P---------
--------------L-----NI-TS------------AVA-P------E------H-LK-------------
------------------GYI-------YVEAKKAE-----------------------------SVKVAV-
------G-----------------GLQLL-----------S---S----------W---------K------
--------T----------------QM-------------------------VE------------------
-N------------------KEMVEVMR
>EP00184_Porphyridium_aerugineum_P001764_CAMPEP_0184697878_NCGR_PEP_ID_MMETSP0313-20130426_4672_1_TAXON_ID_2792_ORGANISM_"Porphyridium_aerugineum_Strain_SAG_1380-2"_LENGTH_1143_DNA_ID_CAMNT_0027156719_DNA_START_76_DNA_END_3502_DNA_ORIENTATION_-/102-289
S-----S---------L-------LE----L---E--------A----------------EV---D----E-
----D-------------D--------------------------------------------D--------
-D----------E-----------------AEG-----------------------D--------DFG----
D--------------------------------------LI----------------------APDNE----
A------------ELV------E----------ARQAA------------------------------AQRD
L----A--------R------------QRLK----------D------------------------------
------------------------------------------------------------------------
--------------------------------------------------E---RGV-----------VAD-
---------Q---------L------------------------------ERM-------AE----------
----------------------R----------------Y--------------------------------
-------------------------------------S----R-----F-----D----E------------
------------------------------------------------------------------------
------------------------------------YD----------------------------------
---------------------ED-------------------------------DADED-------------
------------------------------------------------------------------------
------------------------------------------------LD----------------------
---------I-------------D-Y-------V-----------AGE-G---------------P------
EP------------T---------E-N-D---P-KLFM-----------------VRCK-------------
---N----------------GH------------------ER---------------------------EAV
I-----------------CL-----------------LQK----------A----------HE-M-------
----------------E-R-------------R-------G---------------M-----P---------
--------------L-----GI-SC------------VVA-P------D------H-LK-------------
------------------GCV-------YVESNRQD-----------------------------DVKTAC-
------Q-----------------GLQIL-----------T---A----------W---------N------
--------P----------------VL-------------------------VP------------------
-I------------------AEMKHVLA
>EP00185_Porphyridium_purpureum_P008269_POR2021..scf295_1/101-289
T-----S---------L-------LD----L---E--------A----------------EV---E----D-
----D-------------D--------------------------------------------E--------
-D----------E-----------------DEE-----------------------E---------------
--------------------GLGGM--------------IE-----------------------EDEG---V
D-----------FEAA-----SE--------------------------------------------HVARA
Q---------------------------RMR--------R-E------------------------------
--------------------------------------------L---------------------------
-------------------ANEV-------------------------------G-------------DPE-
---------E---------L--------------E---------------RAL-------KE----------
----------------------R----------------Y--------------------------------
-------------------------------------D----R-----F-----D----Q------------
------------------------------------------------------------------------
------------------------------------ME----------------------------------
---------------------DE----------W--------------------SLDED-------------
------------------------------------------------------------------------
-------------------------------------------------E----------------------
-----------------------A---------IP----------FQE-G---------------P------
EP------------T---------P-D-D---P-KLYK-----------------VPCK-------------
---P----------------GR------------------ER---------------------------EAV
I-----------------CL-----------------LQK----------H----------FN-M-------
----------------I-K-------------R-------N---------------M-----P---------
--------------L-----TI-TS------------AVA-P------E------H-LK-------------
------------------GFI-------YVEAAKKD-----------------------------AVEIAC-
------K-----------------GMQLL-----------S---A----------YE-------NQ------
--------I----------------KV-------------------------VP------------------
-L------------------GEMKDVLA
>EP00187_Rhodella_violacea_P007624_CAMPEP_0174909840_NCGR_PEP_ID_MMETSP0167-20121228_70326_1_TAXON_ID_38298_ORGANISM_"Rhodella_maculata_Strain_CCMP736"_LENGTH_185_DNA_ID_CAMNT_0016153947_DNA_START_1_DNA_END_554_DNA_ORIENTATION_/1-91
------------------------------------------------------------------------
------------------------------------------------------------------------
------------------------------------------------------------------------
------------------------------------------------------------------------
------------------------------------------------------------------------
------------------------------------------------------------------------
------------------------------------------------------------------------
------------------------------------------------------------------------
------------------------------------------------------------------------
------------------------------------------------------------------------
------------------------------------------------------------------------
------------------------------------------------------------------------
------------------------------------------------------------------------
------------------------------------------------------------------------
------------------------------------------------------------------------
------------------------------------------------------------------------
------------------------------------------------------------------------
--------------S---------V-T-D---P-KLFI-----------------VKCR-------------
---T----------------GK------------------ER---------------------------EAA
I-----------------CL-----------------LQK----------S----------FA-F-------
----------------L-N-------------R-------G---------------T-----P---------
--------------L-----AI-TA------------VVA-P------K------H-LR-------------
------------------GCV-------YVEAFQPE-----------------------------AVQTAC-
------A-----------------GLHIL--------------------------YA-------GK------
--------I----------------ER-------------------------VP------------------
-L------------------DDMPDIMR
>EP00187_Rhodella_violacea_P012788_CAMPEP_0184710334_NCGR_PEP_ID_MMETSP0314-20130426_1181_1_TAXON_ID_38298_ORGANISM_"Rhodella_maculata_Strain_CCMP_736"_LENGTH_625_DNA_ID_CAMNT_0027172157_DNA_START_1_DNA_END_1872_DNA_ORIENTATION_/12-144
DV--------------FT------LG----D-LLE-------TA----------------------------
------------------------------------------------------------------------
------------------------------------------------------------------------
------------------------------------------------------------------------
A-----------------------------------------------------------------------
------------PPRS------------RFH--------R--------------------------------
--------------------------------------------L---------------------------
------------------------------------------------------K-----------------
------------------------------------------------------------------------
----------------------R----------------Y--------------------------------
------------------------------------------------------------------------
------------------------------------------------------------------------
------------------------------------------------------------------------
------------------------------------------------------------------------
----------------------------------------P-------------------------------
-------------------------------------------------D----------------------
---------------------------------VA----------TSS-AI--------------L------
----------------------------D-----ALLA-----------------SRAA-------------
---T------------------------------------TR---------------------------SAA
I-----------------AL-----------------GQD----------L----------LE---------
----------------A-----------------------G-------------------------------
-------------IL----VHV-HD----------EDDFA-G------A------T-VP-------------
------------------FFR-------YASRRRVAGAG--------------------------GIVHGME
DRAPSGR----------------LGFRGL----------SR---S-G------------------S------
--------I---------D------GV-------------------------VRR-----------------
R-------------------KEAAAAAS
>EP00189_Rhodosorus_marinus_P000689_CAMPEP_0113961796_NCGR_PEP_ID_MMETSP0011_2-20120614_5531_1_TAXON_ID_101924_ORGANISM_"Rhodosorus_marinus"_LENGTH_1031_DNA_ID_CAMNT_0000973523_DNA_START_75_DNA_END_3170_DNA_ORIENTATION__assembly_acc_CAM_ASM_000156/29-218
R-----M---------F-------VD----D---E--------A----------------EE---D----D-
----E-------------E--------------------------------------------E--------
-D----------D-----------------DED-----------------------D---------------
-------------------GDLHD---------------LI-----------------------DDEE----
V------------EAE-----------------AAQDE------------------------------VDKS
A-------------RQ-----------QRMR--------QGD------------------------------
-------------------------------------------LL---------------------------
--------------------------------------------------Q---R-------------DAE-
---------D---------I--------------Q---------------EYV-------ER----------
----------------------R----------------Y--------------------------------
-------------------------------------G----G-----Q-----R----EVR----------
------------------------------------------------------------------------
------------------------------------------------------------------------
---------------------EL-------------------------------GSDDE-------------
------------------------------------------------------------------------
------------------------------------------------LQ----------------------
---------T-------------T-G-------I-----------EQE-S---------------L------
QP------------T---------A-Q-D---A-KLFY-----------------VKCR-------------
---I----------------GR------------------ER---------------------------EAV
I-----------------RL-----------------LQK----------H----------SN-F-------
----------------L-K-------------K-------G---------------Q-----N---------
--------------I-----GI-TA------------AVA-P------A------H-IK-------------
------------------GAI-------YVEAYKAE-----------------------------SVKNAI-
------R-----------------GLNVM-----------I---E----------K---------D------
--------M----------------QL-------------------------VP------------------
-L------------------NEMTEAMH
>EP00190_Bangiopsis_sp_CCMP1999_P001896_CAMPEP_0198737568_NCGR_PEP_ID_MMETSP1475-20131203_67933_1_TAXON_ID_ORGANISM_"Unidentified_sp._Strain_CCMP1999"_NCGR_SAMPLE_ID_MMETSP1475_ASSEMBLY_ACC_CAM_ASM_001111_LENGTH_1014_DNA_ID_CAMNT_0044501435_DNA_START_1_DN/6-215
K-----I---------F-------FD----E---E--------A----------------EE---D----D-
----E-------------E--------------------------------------------E--------
-E----------E-----------------DDEG----------------------D---------------
--------------------ELND---------------LI-----------------------NDEE----
E------------EAE-----------------AARDE------------------------------GAQQ
N----I--------E------------SRRR--------RHE------------------------------
-------------------------------------------AL---------------------------
------------------------------------------------FNK---Q-------------DAE-
---------D---------I--------------E---------------RYV-------ER----------
----------------------R----------------Y--------------------------------
-------------------------------------G----T-----G-----R----EDV----------
------------------------------------------------------------------------
------------------------------------------------------------------------
---------------------ED-------------------------------GSDDE-------------
------------------------------------------------------------------------
------------------------------------------------PQ----------------------
---------T-------------I-G-------I-----------EQQ-S---------------L------
QP------------T---------V-R-D---P-KLFA-----------------VKCK-------------
---I----------------NHEREAVXPPXXXXXXKINYER---------------------------EAV
I-----------------RL-----------------LQK----------H----------SN-L-------
----------------L-K-------------R-------D---------------Q-----I---------
--------------L-----GI-TS------------AVA-P------S------H-IK-------------
------------------GSI-------YVESFKAE-----------------------------MVKFAI-
------R-----------------GIDVL-----------S---E----------K---------G------
--------M----------------QL-------------------------VP------------------
-L------------------QEMVDVLN
>EP00191_Tetraselmis_sp_GSL018_P010235_CAMPEP_0177600750_NCGR_PEP_ID_MMETSP0419_2-20121207_13846_1_TAXON_ID_582737_ORGANISM_"Tetraselmis_sp._Strain_GSL018"_LENGTH_809_DNA_ID_CAMNT_0019093877_DNA_START_195_DNA_END_2619_DNA_ORIENTATION_-/56-241
S-----I---------Y-------FD----E---Q--------A----------------AV---D----D-
----E-------------E--------------------------------------------E--------
-E----------E-----------------E-------------------------N--------D------
E-------------------DHDD---------------LI------------------D-----DDF----
D------------EAV-----ED----------AGK-A-------------------------------QEM
H-------------A----------S-IRRN--------R-E------------------------------
---------------------------------------------AET------------------------
--------------------------------------------------E---Q-------------TAE-
---------E---------L--------------E---------------RMV-------QE----------
----------------------R----------------Y--------------------------------
-------------------------------------G----R-----Q-----------------------
------------------------------------------------------------------H-----
------------------------------------ER----------------------------------
---------------------EM---------------------------------D-E-------------
--G---------------------------------------------------------------------
-------------------------------------------------D----------------------
---------T-------------T-A-------I-----------GQQ-S---------------L------
LP------------T---------I-H-D---T-RLWM-----------------MXCR-------------
---S----------------GM------------------ER---------------------------EIC
V-----------------CM-----------------MQK----------C----------FN-M-------
----------------A-D-------------R-------G---------------E-----P---------
--------------L-----SI-KS------------VFY-Q------E------H-LK-------------
------------------GYI-------YIEADKES-----------------------------HVKDNM-
------K-----------------GMRGI----------LF---S----------K---------G------
--------V----------------KL-------------------------VP------------------
-I------------------TEMVDTVT
>EP00192_Tetraselmis_astigmatica_P001268_CAMPEP_0117667520_NCGR_PEP_ID_MMETSP0804-20121206_11019_1_TAXON_ID_1074897_ORGANISM_"Tetraselmis_astigmatica_Strain_CCMP880"_LENGTH_1845_DNA_ID_CAMNT_0005475269_DNA_START_1_DNA_END_5538_DNA_ORIENTATION_/737-922
R-----I---------F-------FD----E---Q--------A----------------VD---D----D-
----D-------------E--------------------------------------------D--------
-E----------L-----------------D-------------------------P--------E------
E-------------------DGDD---------------II------------------D-----DDE----
F------------EHD-----ED----------AGK-L-------------------------------HEM
H-------------A----------S-MRRN--------R-E------------------------------
---------------------------------------------VET------------------------
--------------------------------------------------E---Q-------------TAE-
---------E---------L--------------E---------------RFV-------KE----------
----------------------R----------------Y--------------------------------
-------------------------------------G----R-----R-----------------------
------------------------------------------------------------------N-----
------------------------------------ER----------------------------------
---------------------EM---------------------------------E-D-------------
--G---------------------------------------------------------------------
-------------------------------------------------D----------------------
---------T-------------T-A-------I-----------GQQ-S---------------L------
LP------------T---------I-R-D---T-KLWM-----------------MHCR-------------
---V----------------GM------------------ER---------------------------EIT
I-----------------RM-----------------MQK----------C----------FN-L-------
----------------A-D-------------R-------G---------------T-----P---------
--------------L-----SI-KS------------IFF-Q------D------H-LK-------------
------------------GYI-------YVEADKES-----------------------------HVKDGM-
------N-----------------GMQGI----------LF---S----------K---------G------
--------I----------------KL-------------------------VP------------------
-I------------------GEMVDAVT
>EP00193_Tetraselmis_chui_P021549_CAMPEP_0177784162_NCGR_PEP_ID_MMETSP0491_2-20121128_19527_1_TAXON_ID_63592_ORGANISM_"Tetraselmis_chuii_Strain_PLY429"_LENGTH_246_DNA_ID_CAMNT_0019304857_DNA_START_1_DNA_END_735_DNA_ORIENTATION_-/1-19
------------------------------------------------------------------------
------------------------------------------------------------------------
------------------------------------------------------------------------
------------------------------------------------------------------------
------------------------------------------------------------------------
------------------------------------------------------------------------
------------------------------------------------------------------------
------------------------------------------------------------------------
------------------------------------------------------------------------
------------------------------------------------------------------------
------------------------------------------------------------------------
------------------------------------------------------------------------
------------------------------------------------------------------------
------------------------------------------------------------------------
------------------------------------------------------------------------
------------------------------------------------------------------------
----------------------------------------------XR-A---------------V------
RP------------S---------R-S-S---L-ALTI-----------------MHWR-------------
------------------------------------------------------------------------
------------------------------------------------------------------------
------------------------------------------------------------------------
------------------------------------------------------------------------
------------------------------------------------------------------------
------------------------------------------------------------------------
------------------------------------------------------------------------
----------------------------
>EP00195_Chlamydomonas_chlamydogama_P010409_CAMPEP_0202896304_NCGR_PEP_ID_MMETSP1392-20130828_5332_1_ASSEMBLY_ACC_CAM_ASM_000868_TAXON_ID_225041_ORGANISM_"Chlamydomonas_chlamydogama_Strain_SAG_11-48b"_LENGTH_1179_DNA_ID_CAMNT_0049581615_DNA_START_113_DNA_/74-259
S-----M---------F-------ID----D---I--------A----------------DV---D----D-
----D-------------E--------------------------------------------E--------
-E----------E-----------------DID--------------------------------D------
--------------------EAED---------------LI------------------D-----DRD----
V------------DIP------D----------AAG-------------------------------PSQAN
Y-------------R-------------LLN--------R--------------------------------
------------------------------------------------------------------------
-------------------DRE----------------------------E---K-------------TEE-
---------E---------L--------------A---------------RYI-------EE----------
----------------------R----------------Y--------------------------------
-------------------------------------K----S-----Y-----D----ERGMG--------
------------------------------------------------------------------------
------------------------------------------------------------------------
---------------------DE-------------------------------------------------
--AA--------------------------------------------------------------------
------------------------------------------------AD----------------------
---------A-------------G-V-------V-----------GQQ-G---------------L------
LP------------T---------I-N-D---P-KLWI-----------------VHCR-------------
---P----------------GR------------------ER---------------------------EAA
V-----------------QL-----------------LQK----------Y----------YT-L-------
----------------H-E-------------R-------G---------------T-----P---------
--------------L-----LI-KS------------AIA-L------D------H-LK-------------
------------------GFI-------YVEAEKEA-----------------------------HVRDAI-
------R-----------------GLRTM-----------F---S------S---K---------G------
--------V----------------GL-------------------------VP------------------
-L------------------NEMVDAIT
>EP00197_Chlamydomonas_leiostraca_P013611_CAMPEP_0202861366_NCGR_PEP_ID_MMETSP1391-20130828_2791_1_ASSEMBLY_ACC_CAM_ASM_000867_TAXON_ID_1034604_ORGANISM_"Chlamydomonas_leiostraca_Strain_SAG_11-49"_LENGTH_1230_DNA_ID_CAMNT_0049540747_DNA_START_1_DNA_END_36/76-269
S-----V---------F-------ID----D---I--------A----------------DV---D----D-
----D-------------E--------------------------------------------E--------
-DA---------D-----------------EDD--------------------------------E------
--------------------EAED---------------LI------------------D-----DRD----
M------------DIP------E----------QDGRAM---------------------------AQDAAK
F-------------R-------------ALD--------R--------------------------------
------------------------------------------------------------------------
-------------------GRE----------------------------E---K-------------SAE-
---------E---------I--------------A---------------RYI-------EE----------
----------------------R----------------Y--------------------------------
-------------------------------------Q----K-----M-----E----EGGYG--------
------------------------------------------------------------------------
------------------------------------YE----------------------------------
---------------------DA-------------------------------------------------
--AAL-------------------------------------------------------------------
------------------------------------------------QQ----------------------
---------T-------------G-A-------V-----------GQQ-A---------------L------
LP------------T---------V-N-D---P-KLWI-----------------LNCR-------------
---P----------------GH------------------ER---------------------------EAA
V-----------------QL-----------------LQK----------H----------YA-M-------
----------------K-R-------------S-------G---------------T-----P---------
--------------V-----LI-KS------------VVA-L------D------H-LK-------------
------------------GFI-------YVEAEKEA-----------------------------HVRDAI-
------R-----------------GLRTV-----------F---V------S---K---------G------
--------V----------------KL-------------------------VP------------------
-L------------------NEMVDAIT
>EP00199_Chlamydomonas_sp_CCMP681_P003103_CAMPEP_0119113952_NCGR_PEP_ID_MMETSP1180-20130426_45705_1_TAXON_ID_3052_ORGANISM_"Chlamydomonas_cf_sp_Strain_CCMP681"_NCGR_SAMPLE_ID_MMETSP1180_ASSEMBLY_ACC_CAM_ASM_000741_LENGTH_179_DNA_ID_CAMNT_0007102269_DNA_ST/46-179
A-----D---------F-------FE----E---D--------V----------------EV---D----D-
----D-------------E--------------------------------------------D--------
-E----------D-----------------EEG-----------------------D--------E------
EEG-----------------FEGD---------------LI------------------D-----DRG----
M------------EIP------E-----------HATR-----------QNMA---------------DQAR
F-------------R-------------QI------------------------------------------
----------------------------------------------NR------------------------
-------------------ERE----------------------------E---K-------------SAE-
---------E---------L--------------A---------------RML-------EE----------
----------------------R----------------Y--------------------------------
-------------------------------------Q----S-----M-----A----QG-----------
------------------------------------------------------------------------
------------------------------------YD----------------------------------
---------------------DT---------------------------------AAM-------------
--G---------------------------------------------------------------------
-------------------------------------------------Q----------------------
---------G-------------G-V-------V-----------GQQ-A---------------M------
QP------------T---------M-N-D---P-KLWM-----------------IVCR-------------
---L----------------GH------------------ER---------------------------EVA
V-----------------QL-----------------LQK----------H----------YT-L-------
----------------X-------------------------------------------------------
------------------------------------------------------------------------
------------------------------------------------------------------------
------------------------------------------------------------------------
------------------------------------------------------------------------
----------------------------
>EP00200_Dunaliella_tertiolecta_P006755_CAMPEP_0202338848_NCGR_PEP_ID_MMETSP1126-20121109_961_1_ASSEMBLY_ACC_CAM_ASM_000457_TAXON_ID_3047_ORGANISM_"Dunaliella_tertiolecta_Strain_CCMP1320"_LENGTH_1207_DNA_ID_CAMNT_0048929311_DNA_START_148_DNA_END_3771_DNA_/70-262
N-----V---------F-------ID----D---I--------A----------------DV---D----D-
----D-------------E--------------------------------------------E--------
-E----------E-----------------EED-----------------------E--------E------
E--------------------AGD---------------LI------------------D-----DQD----
A------------VAE------Q----------AGRSA-----------------------------ADHAQ
F-------------R-------------QLN--------R--------------------------------
------------------------------------------------------------------------
-------------------QQE----------------------------E---K-------------SAE-
---------E---------I--------------A---------------RHI-------EE----------
----------------------R----------------Y--------------------------------
-------------------------------------K----A-----M-----E----EGGPG--------
------------------------------------------------------------------------
------------------------------------YE----------------------------------
---------------------DE---------------------------------DML-------------
-TG---------------------------------------------------------------------
-------------------------------------------------A----------------------
---------T-------------G-A-------V-----------GQQ-A---------------M------
LP------------T---------V-N-D---P-KLWM-----------------VRAR-------------
---A----------------GH------------------ER---------------------------EAC
I-----------------QL-----------------LQK----------S----------YN-L-------
----------------Q-R-------------K-------G---------------T-----P---------
--------------I-----LI-KS------------AFA-L------D------H-LK-------------
------------------EYV-------YIEAEKEA-----------------------------HVRDAI-
------R-----------------GLRTV-----------F---V------S---K---------G------
--------V----------------RL-------------------------VP------------------
-L------------------AEMVHAVT
>EP00200_Dunaliella_tertiolecta_P013092_CAMPEP_0202395278_NCGR_PEP_ID_MMETSP1127-20130417_93883_1_ASSEMBLY_ACC_CAM_ASM_000462_TAXON_ID_3047_ORGANISM_"Dunaliella_tertiolecta_Strain_CCMP1320"_LENGTH_1228_DNA_ID_CAMNT_0048997963_DNA_START_191_DNA_END_3878_DN/70-262
N-----V---------F-------ID----D---I--------A----------------DV---D----D-
----D-------------E--------------------------------------------E--------
-E----------E-----------------EED-----------------------E--------E------
E--------------------AGD---------------LI------------------D-----DQD----
A------------VAE------Q----------AGRSA-----------------------------ADHAQ
F-------------R-------------QLN--------R--------------------------------
------------------------------------------------------------------------
-------------------QQE----------------------------E---K-------------SAE-
---------E---------I--------------A---------------RHI-------EE----------
----------------------R----------------Y--------------------------------
-------------------------------------K----A-----M-----E----EGGPG--------
------------------------------------------------------------------------
------------------------------------YE----------------------------------
---------------------DE---------------------------------DML-------------
-TG---------------------------------------------------------------------
-------------------------------------------------A----------------------
---------T-------------G-A-------V-----------GQQ-A---------------M------
LP------------T---------V-N-D---P-KLWM-----------------VRAR-------------
---A----------------GH------------------ER---------------------------EAC
I-----------------QL-----------------LQK----------S----------YN-L-------
----------------Q-R-------------K-------G---------------T-----P---------
--------------I-----LI-KS------------AFA-L------D------H-LK-------------
------------------EYV-------YIEAEKEA-----------------------------HVRDAI-
------R-----------------GLRTV-----------F---V------S---K---------G------
--------V----------------RL-------------------------VP------------------
-L------------------AEMVHAVT
>EP00201_Polytomella_parva_P009085_CAMPEP_0175062618_NCGR_PEP_ID_MMETSP0052_2-20121109_14270_1_TAXON_ID_51329_ORGANISM_"Polytomella_parva_Strain_SAG_63-3"_NCGR_SAMPLE_ID_MMETSP0052_2_ASSEMBLY_ACC_CAM_ASM_000194_LENGTH_467_DNA_ID_CAMNT_0016328663_DNA_START/78-273
S-----I---------F-------ID----D---E--------V----------------DV---T----S-
----D-------------E--------------------------------------------E--------
-D----------E-----------------ETE--------------------------------E------
--------------------DVED---------------LI------------------D-----DDA----
AN----------VEAS---------------------------------------------------LPVSK
Y-------------N-------------RLH--------R-E----QD------------------------
------------------------------------------------------------------------
------------------LSSG----------------------------E---E-------------NYK-
---------D---------F--------------Y---------------RHL-------VK----------
----------------------R----------------Y--------------------------------
-------------------------------------T----R-----S-----H----DMDSAGVD-----
------------------------------------------------------------------------
------------------------------------YS----------------------------------
---------------------DI--------------------------------SDLL-------------
-SG---------------------------------------------------------------------
-------------------------------------------------A----------------------
---------R-------------D-A-------V-----------TQQ-G---------------L------
LP------------T---------S-N-D---P-KLFL-----------------VYVR-------------
---P----------------GC------------------ER---------------------------ELV
V-----------------QL-----------------LQK----------S----------YI-L-------
----------------A-S-------------R-------D---------------E-----P---------
--------------A-----KL-FS------------ACA-L------D------N-VK-------------
------------------GFI-------YVEAAKES-----------------------------HVRDAV-
------S-----------------GLRNV-----------F---F------S---K---------E------
--------I----------------KV-------------------------VP------------------
-V------------------NEMADVLT
>EP00202_Volvox_carteri_P009794_XP_002955400.1_hypothetical_protein_VOLCADRAFT_106802_Volvox_carteri_f._nagariensis/78-260
S-----V---------F-------ID----D---I--------A----------------DV---D----D-
----E-------------D--------------------------------------------E--------
-E----------E-----------------EVE--------------------------------E------
--------------------DAED---------------LI------------------D-----DRD----
V------------EIP------D----------AAA--------------------------------APLN
Y-------------R-------------RIT--------R--------------------------------
------------------------------------------------------------------------
-------------------EED----------------------------N---A-------------REE-
---------D---------I--------------L---------------RRI-------EE----------
----------------------R----------------Y--------------------------------
-------------------------------------R----D-----Y-----A-----------------
------------------------------------------------------------------------
------------------------------------GE----------------------------------
---------------------DI--------------------------------PDTA-------------
------------------------------------------------------------------------
-------------------------------------------------E----------------------
---------T-------------G-V-------V-----------GQQ-G---------------L------
LP------------T---------P-N-D---P-KLWL-----------------VTCK-------------
---A----------------GH------------------ER---------------------------EAV
V-----------------QL-----------------LQK----------S----------YT-M-------
----------------A-E-------------R-------G---------------A-----P---------
--------------L-----RI-LS------------AVA-L------D------H-LP-------------
------------------GFI-------YVEAAKES-----------------------------HVMDAI-
------R-----------------GLRTV-----------Y---V------G---K---------G------
--------A----------------KL-------------------------VP------------------
-L------------------NEMVDAVT
>EP00203_Chlorella_variabilis_P000270_XP_005842816.1_hypothetical_protein_CHLNCDRAFT_142577_Chlorella_variabilis/84-206
S-----A---------F-------ID----D---I--------AGKLPLLSRGCSSRQAREV---D----D-
----D-------------E--------------------------------------------D--------
-E----------D-----------------DM------------------------E--------A------
S-------------------GC--------------------------------------------------
------------------------------------------------------------------------
------------------------------------------------------------------------
------------------------------------------------------------------------
------------------------------------------------------------------------
---------------------------------------------------AA-------AR----------
----------------------R----------------W--------------------------------
-------------------------------------A----G-----A-----------------------
---------------------------------------------------------------RFLS-----
------------------------------------AP----------------------------------
---------------------RC---------------------------------D-D-------------
--G---------------------------------------------------------------------
------------------------------------------------TS----------------------
---------T-------------A---------V-----------GQQ-A---------------L------
MP------------T---------P-T-D---P-KLWV-----------------VRCG-------------
---E----------------GQ------------------ER---------------------------EAV
T-----------------SL-----------------LQK----------C----------YD-L-------
----------------A-R-------------K-------G---------------S-----P---------
--------------L-----LI-KA------------VFC-Q------D------H-LK-------------
------------------A-----------------------------------------------------
------------------------------------------------------------------------
------------------------------------------------------------------------
----------------------------
>EP00205_Picochlorum_sp_RCC944_P004835_CAMPEP_0182613026_NCGR_PEP_ID_MMETSP1330-20130603_23035_1_TAXON_ID_464278_ORGANISM_"Picochlorum_sp._Strain_RCC944"_LENGTH_945_DNA_ID_CAMNT_0024832673_DNA_START_1_DNA_END_2835_DNA_ORIENTATION_-/27-220
S-----A---------F-------ID----D---I--------A----------------DV---E----D-
----D-------------D--------------------------------------------D--------
-E----------D-----------------DE------------------------D--------E------
E-------------------GLDD---------------LI------------------D-----DDG----
Q------------ADE------A------------D--------------------------------MAEV
R-------------R----------A-MR----------E--------------------------------
---------------------------------------------VQA------------------------
------------------NREE----------------------------E---I-------------DPE-
---------A---------L--------------Q---------------KFI-------ED----------
----------------------R----------------Y--------------------------------
-------------------------------------T----K-----E-----------------------
---------------------------------------------------------------RSAA-----
------------------------------------YR----------------------------------
---------------------E----------------------------------EYD-------------
--H---------------------------------------------------------------------
------------------------------------------------FD----------------------
---------G-------------A-TGA--RTEV-----------MRQ-A---------------L------
MP------------K---------A-T-D---P-KLWV-----------------IRCA-------------
---D----------------GA------------------ER---------------------------DIV
V-----------------RL-----------------TQK----------C----------YD-Y-------
----------------A-S-------------K-------G---------------R-----P---------
--------------L-----LV-KS------------VFC-K------D------G-LK-------------
------------------GFI-------YVEARSEA-----------------------------HVLKAL-
------Q-----------------GLRSV-----------Y---F------S---K---------K------
--------P----------------KQ-------------------------VP------------------
-M------------------EEMITAIT
>EP00206_Coccomyxa_subellipsoidea_P002987_XP_005645536.1_transcription_elongation_factor_Spt5_Coccomyxa_subellipsoidea_C-169/82-272
S-----R---------F-------VD----D---I--------A----------------AV---D----E-
----D-------------E--------------------------------------------D--------
-D----------E-----------------EDD-----------------------Q--------D------
E-------------------GDDQ---------------FL-----------------------LDEG----
E------------ELP------E----------VED--------------------------------VGRR
Y-------------DD------------RAA--------T--------------------------------
---------------------------------------------IRR------------------------
-------------------QDE----------------------------E---L-------------DAE-
---------Q---------L--------------E---------------AYV-------QQ----------
----------------------R----------------F--------------------------------
-------------------------------------G----N-----Q-----------------------
----------------------------------------------------------------RDV-----
------------------------------------AQ----------------------------------
---------------------DF--------------------------------GD---------------
-------------------------N----------------------------------------------
------------------------------------------------LE----------------------
---------T-------------G-A-------V-----------QQQ-A---------------L------
LP------------T---------H-A-D---P-KLWT-----------------VETR-------------
---G----------------GS------------------AR---------------------------EAC
I-----------------KL-----------------MQK----------A----------IN-K-------
----------------T-E-------------A-------G---------------E-----P---------
--------------L-----LI-RS------------VFY-Q------E------H-LK-------------
------------------GYI-------YVEAHKES-----------------------------HVKEAI-
------R-----------------GLTCL-----------L---Y------G---K---------G------
--------A----------------TL-------------------------VP------------------
-M------------------KEMVDAIT
>EP00207_Helicosporidium_sp_ATCC50920_P002248_KDD73411.1_hypothetical_protein_H632_c2203p0_partial_Helicosporidium_sp._ATCC_50920/78-265
S-----R---------F-------ID----D---I--------A----------------EV---D----E-
----D-------------E--------------------------------------------E--------
-D----------D-----------------DYE--------------------------------E------
D-------------------GVDD---------------LI-----------------------ANEA----
E------------DVA------A----------EED-------------------------------FIARR
R-------------R-------------DAD-----------------------------------------
---------------------------------------------LAA------------------------
------------------ARDQ----------------------------E---V-------------NPE-
---------A---------L--------------A---------------QWI-------SE----------
----------------------K----------------Y--------------------------------
-------------------------------------A----G-----Q-----S-----------------
------------------------------------------------------------------------
-----------------------------------YFA----------------------------------
---------------------EG---------------------------------DVE-------------
------------------------------------------------------------------------
-------------------------------------------------E----------------------
---------G-------------G-A-------V-----------AQQ-A---------------L------
LP------------T---------P-T-D---P-KLWV-----------------VRCA-------------
---E----------------GA------------------ER---------------------------ETV
V-----------------CL-----------------MQK----------S----------YD-L-------
----------------A-A-------------K-------N---------------A-----P---------
--------------L-----LI-KS------------ALC-H------D------H-LK-------------
------------------GYF-------YVEALRES-----------------------------HVTEAL-
------T-----------------GLRAV-----------F---H------S---K---------K------
--------P----------------RM-------------------------VP------------------
-L------------------GEMTAALA
>EP00208_Stichococcus_sp_RCC1054_P005413_CAMPEP_0206144384_NCGR_PEP_ID_MMETSP1473-20131121_23931_1_ASSEMBLY_ACC_CAM_ASM_001109_TAXON_ID_1461547_ORGANISM_"Stichococcus_sp_Strain_RCC1054"_LENGTH_1129_DNA_ID_CAMNT_0053540197_DNA_START_77_DNA_END_3465_DNA_ORI/110-303
S-----R---------Y-------ID----D---M--------A----------------AE---D----R-
----D-------------A--------------------------------------------E--------
-D----------E-----------------EED-----------------------E---------------
--------------------GEDDF-ED-----------II----------------------AADTE----
A------------DTT---------------------------------------------------RGHNI
H-------------RIE----------ERRR--------QQE------------------------------
------------------------------------------------------------------------
--------------------------------------------------E---M-------------TEE-
---------E---------L--------------E---------------EFV-------RN----------
----------------------K----------------Y--------------------------------
-------------------------------------E----R-----T-----A-----------------
------------------------------------------------------------------------
------------------------------------YT----------------------------------
-------------------ARDG---------------------------------DED-------------
------------------------------------------------------------------------
-------------------------------------------------D----------------------
-------KNV-------------G-I-------V-----------GQQ-G---------------L------
LP------------T---------A-Q-D---A-RLWA-----------------VQCR-------------
---G----------------GF------------------ER---------------------------EAV
V-----------------CI-----------------MTK----------A----------AE-Y-------
----------------A-A-------------R-------N---------------ERLGMAA---------
--------------L-----GI-KA------------VFC-Q------D------H-LP-------------
------------------GYI-------WVEAHKAD-----------------------------YVKDAL-
------R-----------------GFNFI-----------F---H----------S---------KP-----
--------P----------------RL-------------------------VA------------------
-L------------------GEMVDTIT
>EP00210_Caulerpa_lentillifera_P002505_g2402.t1/67-247
T-----R---------F-------ID----D---Q--------V----------------AV---D----D-
----D-------------D--------------------------------------------D--------
-E----------K-----------------DDELS---------------------D---------------
--------------------ADEDF--------------------------------------EPEHE---L
A------------EPH---------------------------------------------------PKPMQ
Y-------------Q-------------RYEAS------R-D------------------------------
-------------------------------------------NL---------------------------
------------------------------------------------IIE-----------------DEE-
---------R---------L--------------E---------------EMI-------KQ----------
----------------------R----------------Y--------------------------------
-------------------------------------A----Q-----V-----E-----------------
------------------------------------------------------------------------
------------------------------------YTQ---------------------------------
------------------------------------------------------------------------
------------------------------------------------------------------------
-------------------------------------------------E----------------------
---------A-------------T-K-------A-----------NEQ-S---------------L------
LP------------N---------Q-L-D---P-KLWM-----------------VQCR-------------
---P----------------GS------------------EK---------------------------QLC
L-----------------QL-----------------MNK----------Y----------IT-Y-------
----------------R-E-------------R-------D---------------T-----P---------
--------------L-----DI-KS------------AIS-L------D------H-LK-------------
------------------GFF-------YVEAKREI-----------------------------FVRDAI-
------Q-----------------GLNQV-----------S---H----------S---------KG-----
--------I----------------KL-------------------------VP------------------
-L------------------EEMVDAIR
>EP00211_Chloroparvula_japonica_P000805_CAMPEP_0119123558_NCGR_PEP_ID_MMETSP1310-20130426_3465_1_TAXON_ID_464262_ORGANISM_"Genus_nov._species_nov._Strain_RCC2339"_LENGTH_1022_DNA_ID_CAMNT_0007113401_DNA_START_1_DNA_END_3068_DNA_ORIENTATION_/1-146
------------------------------------------------------------------------
------------------------------------------------------------------------
------------------------------------------------------------------------
------------------------------------------------------------------------
--------------XR------V----------RAV-M--------------N----------------ESM
------------------------------------------------------------------------
------------------------------------------------------------------------
--------------------------------------------------L---E-------------KDE-
---------D---------L--------------E---------------RFV-------KE----------
----------------------R----------------Y--------------------------------
-------------------------------------T----G-----R-----A----AR-----------
----------------------------------------------------------------YRE-----
------------------------------------AE----------------------------------
---------------------EM---------------------------------DIQ-------------
------------------------------------------------------------------------
-------------------------------------------------E----------------------
---------A-------------T-V-------V-----------EKG-A---------------L------
LP------------S---------V-R-D---P-KLWM-----------------IKVA-------------
---T----------------GK------------------ER---------------------------ETT
V-----------------SL-----------------LQK----------A----------YN-F-------
----------------A-Q-------------K-------G---------------R-----P---------
--------------L-----KI-KS------------VFC-Q------D------H-LK-------------
------------------GWI-------YVEAFSAS-----------------------------HATNAV-
------E-----------------GMRNV-----------Y---M-S----K-------------G------
--------A----------------TL-------------------------VP------------------
-L------------------KEMAHAAT
>EP00211_Chloroparvula_japonica_P005232_CAMPEP_0119129972_NCGR_PEP_ID_MMETSP1310-20130426_7499_1_TAXON_ID_464262_ORGANISM_"Genus_nov._species_nov._Strain_RCC2339"_LENGTH_946_DNA_ID_CAMNT_0007120435_DNA_START_107_DNA_END_2947_DNA_ORIENTATION_/57-244
S-----M---------F-------FE----D---E--------A----------------AV---G----D-
----E-------------S--------------------------------------------E--------
-DY---------E-----------------EDS-----------------------DG-------DL-----
---------------------------------------------------------------PSDEE----
Q------------QAL------S----------AAR--------------------------------ELAT
H-------------R-------------RTF--------R-D------------------------------
------------------------------------------------------------------------
--------------------MD----------------------------D---D-------------DVS-
---------K---------L--------------A---------------KEI-------EE----------
----------------------R----------------H--------------------------------
-------------------------------------K----A-----GV----------------------
------------------------------------------------------------------------
------------------------------------YG----------------------------------
-------------------ALAA-------------------------------GGDTS-------------
--AN--------------------------------------------------------------------
-------------------------------------------------R----------------------
---------E-------------Q-L-------T-----------SQR-S---------------R------
MP------------D---------VRR-D---P-PMWL-----------------VKCR-------------
---P----------------GK------------------ER---------------------------EVL
V-----------------GL-----------------MSR----------Y----------YS-R-------
----------------R-R-------------T-------N---------------Q-----P---------
--------------V-----QI-YS------------AVA-P------D------H-LK-------------
------------------GYI-------YIEAAKEQ-----------------------------HVRKAC-
------L-----------------LFRGT----------LF---S----------Y---------G------
--------L----------------KL-------------------------VP------------------
-V------------------TEKKDILR
>EP00212_Chloropicon_laureae_P002172_CAMPEP_0197488254_NCGR_PEP_ID_MMETSP1311-20131121_3224_1_TAXON_ID_464262_ORGANISM_"Genus_nov._species_nov._Strain_RCC856"_LENGTH_432_DNA_ID_CAMNT_0043032231_DNA_START_1_DNA_END_1292_DNA_ORIENTATION_-/433-432
------------------------------------------------------------------------
------------------------------------------------------------------------
------------------------------------------------------------------------
------------------------------------------------------------------------
------------------------------------------------------------------------
------------------------------------------------------------------------
------------------------------------------------------------------------
------------------------------------------------------------------------
------------------------------------------------------------------------
------------------------------------------------------------------------
------------------------------------------------------------------------
------------------------------------------------------------------------
------------------------------------------------------------------------
------------------------------------------------------------------------
------------------------------------------------------------------------
------------------------------------------------------------------------
------------------------------------------------------------------------
------------------------------------------------------------------------
------------------------------------------------------------------------
------------------------------------------------------------------------
------------------------------------------------------------------------
------------------------------------------------------------------------
------------------------------------------------------------------------
------------------------------------------------------------------------
------------------------------------------------------------------------
----------------------------
>EP00213_Chloropicon_mariensis_P004528_CAMPEP_0197470364_NCGR_PEP_ID_MMETSP1309-20131121_1051_1_TAXON_ID_464262_ORGANISM_"Genus_nov._species_nov._Strain_RCC998"_LENGTH_1048_DNA_ID_CAMNT_0043007159_DNA_START_1_DNA_END_3140_DNA_ORIENTATION_-/55-285
S-----I---------F-------FD----E---E--------A----------------EE---D----S-
----S-------------E--------------------------------------------E--------
-E----------D-----------------DDDLQGGQGSSKKKSKFIDDMAAIGDED---EEDLDF-----
--------------------DMDDP--------------FL-----------------------INEQ----
S------------EIE------A----------LKETN------------------------------MSKV
Y-------------R-------------QVD--------K-N------------------------------
------------------------------------------------------------------------
-------------------------------------------------ADP-FA-------------VDD-
---------D---------L--------------E---------------AFV-------KE----------
----------------------R----------------Y--------------------------------
-------------------------------------M----N-----R-----Q----EEAED--------
----------------------------------------------------------------LDR-----
------------------------------------YP----------------------------------
---------------------ETEA-----------------------------------------------
------------------------------------------------------------------------
------------------------------------------------LE----------------------
---------A-------------T-E-------V-----------EQQ-A---------------L------
LP------------SR--------T-R-D---P-FLWL-----------------VKVR-------------
---R----------------GQ------------------EK---------------------------DVM
V-----------------RI-----------------MRK----------A----------IY-F-------
----------------E-QQ-------RRKNGK-------G---------------------P---------
-------------VL-----QI-CS------------VMH-H------A------N-LK-------------
------------------GYI-------YVEAKKDI-----------------------------HVKKAV-
------E-----------------GLQDV-----------Y---H------S---K---------E------
--------A----------------VV-------------------------VP------------------
-H------------------KEMPNAIN
>EP00215_Chloropicon_roscoffensis_P007405_CAMPEP_0197510558_NCGR_PEP_ID_MMETSP1312-20131121_53398_1_TAXON_ID_464262_ORGANISM_"Genus_nov._species_nov._Strain_RCC2335"_LENGTH_993_DNA_ID_CAMNT_0043058513_DNA_START_1_DNA_END_2981_DNA_ORIENTATION_/80-280
S-----K---------F-------ID----D---M--------A----------------AI---G----E-
----D-------------D--------------------------------------------E--------
-DL---------E----------------------------------------------------DF-----
--------------------DMEDP--------------FL-----------------------MDEQ----
A------------EVD------A----------VKATN------------------------------MSKM
Y-------------R-------------QMD--------T-R------------------------------
------------------------------------------------------------------------
--------------------------------------------------DK-FQ-------------TDA-
---------D---------L--------------E---------------KFV-------QE----------
----------------------R----------------Y--------------------------------
-------------------------------------M----R-----R-----E----EEYQD--------
------------------------------------------------------------------------
------------------------------------YD----------------------------------
---------------------ED------------------------------AEPQRE-------------
-TG---------------------------------------------------------------------
-------------------------------------------------Q----------------------
---------A-------------E-G-------A-----------DQR-A---------------L------
QP------------T---------L-E-D---P-KLWM-----------------IKVR-------------
---R----------------GM------------------EQ---------------------------EIA
V-----------------KI-----------------MQK----------A----------IH-FEKARRAN
----------------G-G-------------V-------G---------------Q-----S---------
--------------L-----FI-CG------------VIH-H------S------N-LK-------------
------------------GYI-------YIEAKKAS-----------------------------HAKQAI-
------K-----------------GLNGV-----------Y---H------S---Q---------E------
--------E----------------QL-------------------------IS------------------
-L------------------REMPNAMT
>EP00216_Chloropicon_sp_CCMP2111_P000966_CAMPEP_0198246092_NCGR_PEP_ID_MMETSP1446-20131203_44646_1_TAXON_ID_1461542_ORGANISM_"Unidentified_sp_Strain_CCMP2111"_NCGR_SAMPLE_ID_MMETSP1446_ASSEMBLY_ACC_CAM_ASM_001112_LENGTH_168_DNA_ID_CAMNT_0043930371_DNA_STA/54-168
S-----R---------F-------ID----D---M--------A----------------AI---G----D-
----E-------------E--------------------------------------------D--------
-D----------D---------------------------------------------------LDF-----
--------------------DLDDP--------------FL-----------------------MDEQ----
------------MEAE------K----------EAAAP-----------------------------VDASK
Y-------------R-------------ELD--------R-Q------------------------------
------------------------------------------------------------------------
--------------------------------------------------K--FE-------------TDE-
---------D---------L--------------E---------------KFV-------RE----------
----------------------R----------------Y--------------------------------
-------------------------------------M----Q-----R-----A----QVED---------
------------------------------------------------------------------------
------------------------------------FE----------------------------------
------------------PTYDE-------------------------------------------------
------------------------------------------------------------------------
-------------------------------------------------E----------------------
---------A-------------T-E-------V-----------EQQ-S---------------L------
LP------------T---------S-R-D---P-SLWL-----------------VRVR-------------
---N----------------GK------------------EKX-----------------------------
------------------------------------------------------------------------
------------------------------------------------------------------------
------------------------------------------------------------------------
------------------------------------------------------------------------
------------------------------------------------------------------------
------------------------------------------------------------------------
----------------------------
>EP00216_Chloropicon_sp_CCMP2111_P005565_CAMPEP_0198247104_NCGR_PEP_ID_MMETSP1446-20131203_46309_1_TAXON_ID_1461542_ORGANISM_"Unidentified_sp_Strain_CCMP2111"_NCGR_SAMPLE_ID_MMETSP1446_ASSEMBLY_ACC_CAM_ASM_001112_LENGTH_737_DNA_ID_CAMNT_0043931429_DNA_STA/738-737
------------------------------------------------------------------------
------------------------------------------------------------------------
------------------------------------------------------------------------
------------------------------------------------------------------------
------------------------------------------------------------------------
------------------------------------------------------------------------
------------------------------------------------------------------------
------------------------------------------------------------------------
------------------------------------------------------------------------
------------------------------------------------------------------------
------------------------------------------------------------------------
------------------------------------------------------------------------
------------------------------------------------------------------------
------------------------------------------------------------------------
------------------------------------------------------------------------
------------------------------------------------------------------------
------------------------------------------------------------------------
------------------------------------------------------------------------
------------------------------------------------------------------------
------------------------------------------------------------------------
------------------------------------------------------------------------
------------------------------------------------------------------------
------------------------------------------------------------------------
------------------------------------------------------------------------
------------------------------------------------------------------------
----------------------------
>EP00217_Crustomastix_stigmatica_P000767_CAMPEP_0183820822_NCGR_PEP_ID_MMETSP0803_2-20130417_64838_1_TAXON_ID_195967_ORGANISM_"Crustomastix_stigmata_Strain_CCMP3273"_LENGTH_1039_DNA_ID_CAMNT_0026065719_DNA_START_1_DNA_END_3115_DNA_ORIENTATION_/53-238
S-----A---------Y-------ID----E---E--------A----------------ED---A----D-
----G-------------D--------------------------------------------EG-------
-E----------D-----------------EDE-----------------------DA-------DG-----
---------------------------------------LI------------------------DDD----
AD-----------EVA------Q--------------------------------------------VEADM
K----A--------RAA----------IRQK--------Q-R------------------------------
------------------------------------------------------------------------
-------------------VED----------------------------E---M-------------DVE-
---------E---------I--------------A---------------RGI-------EE----------
----------------------R----------------A--------------------------------
-------------------------------------R----A-----R-----A----RRAEIE-------
------------------------------------------------------------------------
------------------------------------------------------------------------
---------------------DD-------------------------------------------------
------------------------------------------------------------------------
-------------------------------------------------D----------------------
---------D-------------G-E-------V-----------AQH-A---------------R------
LP------------S---------V-A-D---P-KLWV-----------------VTVN-------------
---K----------------GR------------------EK---------------------------EVA
V-----------------CL-----------------MQK----------C----------FT-L-------
----------------A-D-------------Q-------K---------------T-----P---------
--------------L-----QI-FS------------VVC-Q------D------Y-LI-------------
------------------GKV-------YVEAMKED-----------------------------HVRKAL-
------S-----------------GIRNV-----------H---Y----------S---------KP-----
--------I----------------TL-------------------------VP------------------
-L------------------GEMVPAVT
>EP00223_Ostreococcus_mediterraneus_P004194_CAMPEP_0174588262_NCGR_PEP_ID_MMETSP0929-20130131_34482_1_TAXON_ID_548131_ORGANISM_"Ostreococcus_mediterraneus_Strain_clade-D-RCC2572"_NCGR_SAMPLE_ID_MMETSP0929_ASSEMBLY_ACC_CAM_ASM_000573_LENGTH_1428_DNA_ID_CAM/126-312
S-----E---------F-------ID----D---M--------A----------------DV---N----D-
----E-------------D--------------------------------------------D--------
-D----------E-----------------E-------------------------D--------E------
G-------------------DEED---------------DL------------------D-----DAE----
R------------ETI------Q----------REM-D-------------------------------SRL
H-------------A-------------RME--------N--------------------------------
---------------------------------------------QGQ------------------------
-------------------FER----------------------------M---E-------------NEE-
---------E---------L--------------E---------------AMI-------KE----------
----------------------R----------------Y--------------------------------
-------------------------------------A----Q-----P-----------------------
------------------------------------------------------------------R-----
------------------------------------YA----------------------------------
---------------------DS---------------------------------GRA-------------
--Q---------------------------------------------------------------------
-------------------------------------------------L----------------------
---------D-------------D-N-------V-----------DQQ-A---------------L------
HP------------T---------V-R-D---P-KLWL-----------------VTVK-------------
---L----------------GK------------------ER---------------------------ETV
V-----------------CL-----------------MQK----------M----------IN-L-------
----------------R-K-------------Q-------GK--------------P-----P---------
--------------M-----PI-LS------------SIT-Q------D------H-LK-------------
------------------GYI-------YVEAERED-----------------------------QVRKAL-
------Q-----------------GMRHV-----------Y---H------G---K---------P------
--------V----------------RL-------------------------VP------------------
-I------------------AEMVDSIS
>EP00223_Ostreococcus_mediterraneus_P008973_CAMPEP_0179625482_NCGR_PEP_ID_MMETSP0932-20121108_3314_1_TAXON_ID_548131_ORGANISM_"Ostreococcus_mediterraneus_Strain_clade-D-RCC2596"_NCGR_SAMPLE_ID_MMETSP0932_ASSEMBLY_ACC_CAM_ASM_000582_LENGTH_1823_DNA_ID_CAMN/58-244
S-----E---------F-------ID----D---M--------A----------------DV---N----D-
----E-------------D--------------------------------------------D--------
-D----------E-----------------E-------------------------D--------E------
G-------------------DEED---------------DL------------------D-----DAE----
R------------ETI------Q----------REM-D-------------------------------SRL
H-------------A-------------RME--------N--------------------------------
---------------------------------------------QGQ------------------------
-------------------FER----------------------------M---E-------------NEE-
---------E---------L--------------E---------------AMI-------KE----------
----------------------R----------------Y--------------------------------
-------------------------------------A----Q-----P-----------------------
------------------------------------------------------------------R-----
------------------------------------YA----------------------------------
---------------------DS---------------------------------GRA-------------
--Q---------------------------------------------------------------------
-------------------------------------------------L----------------------
---------D-------------D-N-------V-----------DQQ-A---------------L------
HP------------T---------V-R-D---P-KLWL-----------------VTVK-------------
---L----------------GK------------------ER---------------------------ETV
V-----------------CL-----------------MQK----------M----------IN-L-------
----------------R-K-------------Q-------GK--------------P-----P---------
--------------M-----PI-LS------------SIT-Q------D------H-LK-------------
------------------GYI-------YVEAERED-----------------------------QVRKAL-
------Q-----------------GMRHV-----------Y---H------G---K---------P------
--------V----------------RL-------------------------VP------------------
-I------------------AEMVDSIS
>EP00224_Ostreococcus_tauri_P005519_XP_022839264.1_unnamed_product_Ostreococcus_tauri/133-319
R-----G---------F-------ID----D---E--------A----------------EA---D----D-
----S-------------E--------------------------------------------E--------
-D----------E-----------------E-------------------------D--------E------
G-------------------EEDE---------------QL------------------D-----DEE----
R------------EAL------R----------RDM-D-------------------------------TRM
H-------------A-------------RME--------N--------------------------------
---------------------------------------------QGA------------------------
-------------------FER----------------------------M---D-------------NEE-
---------E---------I--------------E---------------RMI-------KE----------
----------------------R----------------Y--------------------------------
-------------------------------------A----Q-----Q-----------------------
------------------------------------------------------------------R-----
------------------------------------YA----------------------------------
---------------------DA---------------------------------GRG-------------
--Q---------------------------------------------------------------------
-------------------------------------------------I----------------------
---------D-------------D-S-------V-----------DQQ-A---------------L------
HP------------T---------V-R-D---P-KLWM-----------------VTVK-------------
---L----------------GK------------------ER---------------------------ETT
V-----------------CL-----------------MQK----------M----------IN-L-------
----------------A-K-------------Q-------GK--------------P-----P---------
--------------M-----QI-FS------------AVC-Q------D------H-LK-------------
------------------GYI-------YVEAHRED-----------------------------HVRKAL-
------Q-----------------GLRHV-----------Y---H------S---K---------P------
--------I----------------RL-------------------------VP------------------
-I------------------KEMVDSIS
>EP00227_Mantoniella_beaufortii_P001288_CAMPEP_0197617774_NCGR_PEP_ID_MMETSP1326-20131121_61201_1_TAXON_ID_1155430_ORGANISM_"Genus_nov._species_nov._Strain_RCC2288"_LENGTH_862_DNA_ID_CAMNT_0043186669_DNA_START_1_DNA_END_2586_DNA_ORIENTATION_/76-263
N-----P---------Y-------ID----D---E--------V----------------EV---D----D-
----D-------------D--------------------------------------------G-------E
DD----------D-----------------E-------------------------G--------D------
G-------------------DEGE---------------EL------------------E-----GEE----
R------------EAV------E----------REA-A-------------------------------QRI
H-------------A-------------RYQ--------N--------------------------------
---------------------------------------------MEN------------------------
-------------------MQR----------------------------D---E-------------NDV-
---------E---------L--------------E---------------KRL-------KE----------
----------------------R----------------Y--------------------------------
-------------------------------------A----S-----H-----------------------
------------------------------------------------------------------Q-----
------------------------------------EH----------------------------------
-------------------------------------------------------YEGD-------------
--G---------------------------------------------------------------------
-------------------------------------------------V----------------------
---------D-------------T-E-------V-----------DQQ-A---------------L------
HP------------T---------V-R-D---P-KLWM-----------------VTVK-------------
---Q----------------GK------------------ER---------------------------ELV
V-----------------CL-----------------MQK----------A----------LN-M-------
----------------H-K-------------K-------GE--------------G-----A---------
--------------M-----AI-KS------------ATV-Q------D------H-LK-------------
------------------CYV-------YIEAERES-----------------------------DVKRAL-
------Q-----------------GMRHV-----------Y---H------S---K---------P------
--------C----------------KL-------------------------VP------------------
-I------------------KEMVDSIT
>EP00228_Micromonas_bravo_P003149_CAMPEP_0203003288_NCGR_PEP_ID_MMETSP1401-20130829_1742_1_ASSEMBLY_ACC_CAM_ASM_000894_TAXON_ID_38833_ORGANISM_"Micromonas_pusilla_Strain_CCAC1681"_LENGTH_821_DNA_ID_CAMNT_0049744857_DNA_START_1_DNA_END_2463_DNA_ORIENTATION/203-391
A-----A---------F-------ID----D---I--------A----------------EV---E----D-
----D-------------D--------------------------------------------EV------S
DD----------E-----------------G-------------------------D--------L------
D-------------------GEAE---------------EL------------------D-----DGE----
R------------EAV------E----------LEA-Q-------------------------------QRI
H-------------A-------------RYQ--------N--------------------------------
---------------------------------------------MEN------------------------
-------------------MER----------------------------L---E-------------NEE-
---------E---------L--------------E---------------KRL-------KE----------
----------------------R----------------Y--------------------------------
-------------------------------------A----A-----H-----------------------
------------------------------------------------------------------R-----
------------------------------------DK----------------------------------
-------------------------------------------------------YEGD-------------
--G---------------------------------------------------------------------
-------------------------------------------------V----------------------
---------A-------------D-A-------V-----------DQQ-A---------------L------
HP------------T---------V-R-D---P-KLWM-----------------VTVK-------------
---Q----------------GK------------------ER---------------------------ETV
V-----------------CL-----------------MQK----------A----------IN-M-------
----------------R-K-------------T-------GK--------------G-----A---------
--------------M-----AI-MS------------ASA-Q------D------H-LK-------------
------------------SYI-------YVEAERED-----------------------------HVKKAL-
------A-----------------GMRHV-----------Y---H------M---K---------P------
--------I----------------RL-------------------------VP------------------
-I------------------KEMVDSIS
>EP00229_Micromonas_commoda_P000388_XP_002499762.1_transcription_elongation-nucleosome_displacement_protein_Micromonas_commoda/140-327
S-----A---------F-------ID----D---M--------A----------------EE---E----D-
----A-------------D--------------------------------------------D--------
DD----------D-----------------D-------------------------D--------D------
E-------------------GEEE---------------DL------------------D-----EGE----
R------------EAV------E----------LEA-Q-------------------------------QRI
H-------------A-------------RYQ--------N--------------------------------
---------------------------------------------MEN------------------------
-------------------MER----------------------------M---E-------------NEE-
---------E---------L--------------E---------------KQI-------KE----------
----------------------R----------------Y--------------------------------
-------------------------------------A----A-----H-----------------------
------------------------------------------------------------------M-----
------------------------------------AR----------------------------------
------------------------------------------------------EFDGD-------------
--I---------------------------------------------------------------------
-------------------------------------------------V----------------------
---------G-------------S-V-------V-----------DQQ-A---------------L------
HP------------T---------V-R-D---P-KLWL-----------------VTVK-------------
---Q----------------GK------------------ER---------------------------ETV
V-----------------CL-----------------MQK----------A----------IN-L-------
----------------H-K-------------S-------GK--------------G-----S---------
--------------M-----AI-KS------------ACV-Q------D------H-LK-------------
------------------SYI-------YVEAERES-----------------------------DVKKAL-
------Q-----------------GMRHV-----------Y---H------S---K---------P------
--------I----------------KL-------------------------VP------------------
-I------------------TEMVDSIT
>EP00230_Micromonas_polaris_P000145_CAMPEP_0119214052_NCGR_PEP_ID_MMETSP1327-20130426_8368_1_TAXON_ID_38833_ORGANISM_"Micromonas_pusilla_Strain_RCC2306"_LENGTH_1111_DNA_ID_CAMNT_0007211721_DNA_START_175_DNA_END_3510_DNA_ORIENTATION_/127-315
N-----Q---------F-------VD----D---I--------A----------------EV---E----D-
----D-------------D--------------------------------------------EV------S
DD----------D-----------------E-------------------------G--------E------
D-------------------GEGE---------------EL------------------D-----DGE----
R------------EAV------E----------LEA-Q-------------------------------QRI
H-------------A-------------RYQ--------N--------------------------------
---------------------------------------------MEN------------------------
-------------------MER----------------------------L---E-------------NEE-
---------E---------M--------------E---------------KRL-------KE----------
----------------------R----------------Y--------------------------------
-------------------------------------A----A-----H-----------------------
------------------------------------------------------------------R-----
------------------------------------ER----------------------------------
-------------------------------------------------------YDGD-------------
--G---------------------------------------------------------------------
-------------------------------------------------V----------------------
---------A-------------D-A-------V-----------DQQ-A---------------L------
HP------------T---------V-R-D---P-KLWM-----------------VVVK-------------
---Q----------------GK------------------ER---------------------------ETV
V-----------------CL-----------------MQK----------A----------IN-M-------
----------------H-K-------------L-------GK--------------G-----A---------
--------------M-----AI-MS------------AVA-Q------D------H-LK-------------
------------------SYI-------YVEAERED-----------------------------YVKKAL-
------A-----------------GMRHV-----------Y---H------M---R---------P------
--------I----------------KL-------------------------VP------------------
-I------------------KEMVDSVT
>EP00231_Micromonas_pusilla_P007396_XP_003062151.1_transcription_elongation-nucleosome_displacement_protein_Spt5_Micromonas_pusilla_CCMP1545/179-367
N-----M---------F-------ID----D---M--------A----------------DV---E----D-
----D-------------D--------------------------------------------E-------E
ED----------D-----------------E-------------------------G--------D------
--------------------DIDE---------------DL------------------G-----EEE----
R------------EAV------M----------REA-E-------------------------------QRV
H-------------A-------------RYE--------N--------------------------------
---------------------------------------------LER------------------------
-------------------MER----------------------------M---E-------------NEE-
---------E---------L--------------E---------------AAL-------KE----------
----------------------R----------------Y--------------------------------
-------------------------------------A----A-----H-----------------------
------------------------------------------------------------------R-----
------------------------------------AA----------------------------------
---------------------AD--------------------------------YGDV-------------
--G---------------------------------------------------------------------
-------------------------------------------------I----------------------
---------G-------------T-E-------V-----------DQQ-A---------------L------
HP------------T---------V-R-D---P-KLWL-----------------VTVK-------------
---Q----------------GK------------------ER---------------------------EVV
V-----------------CL-----------------MQK----------A----------IN-L-------
----------------H-R-------------S-------GK--------------G-----A---------
--------------M-----AI-KS------------AVV-Q------D------H-LK-------------
------------------SYV-------YVEAERED-----------------------------HVKKAL-
------A-----------------GLRHV-----------Y---H------S---K---------P------
--------I----------------KL-------------------------VP------------------
-I------------------AEMVESVT
>EP00232_Nephroselmis_pyriformis_P006027_CAMPEP_0182887426_NCGR_PEP_ID_MMETSP0034_2-20130328_20819_1_TAXON_ID_156128_ORGANISM_"Nephroselmis_pyriformis_Strain_CCMP717"_LENGTH_210_DNA_ID_CAMNT_0025020791_DNA_START_1_DNA_END_628_DNA_ORIENTATION_/1-3
------------------------------------------------------------------------
------------------------------------------------------------------------
------------------------------------------------------------------------
------------------------------------------------------------------------
------------------------------------------------------------------------
------------------------------------------------------------------------
------------------------------------------------------------------------
------------------------------------------------------------------------
------------------------------------------------------------------------
----------------------K-------------------------------------------------
------------------------------------------------------------------------
------------------------------------------------------------------------
------------------------------------------------------------------------
------------------------------------------------------------------------
------------------------------------------------------------------------
------------------------------------------------------------------------
------------------------------------------------------------------------
----------------------------D-------------------------------------------
------------------------------------------------------------------------
------------------------------------------------------------------------
------------------------------------------------------------------------
--------------L---------------------------------------------------------
------------------------------------------------------------------------
------------------------------------------------------------------------
------------------------------------------------------------------------
----------------------------
>EP00232_Nephroselmis_pyriformis_P008050_CAMPEP_0182893558_NCGR_PEP_ID_MMETSP0034_2-20130328_24551_1_TAXON_ID_156128_ORGANISM_"Nephroselmis_pyriformis_Strain_CCMP717"_LENGTH_155_DNA_ID_CAMNT_0025027309_DNA_START_1_DNA_END_463_DNA_ORIENTATION_/156-155
------------------------------------------------------------------------
------------------------------------------------------------------------
------------------------------------------------------------------------
------------------------------------------------------------------------
------------------------------------------------------------------------
------------------------------------------------------------------------
------------------------------------------------------------------------
------------------------------------------------------------------------
------------------------------------------------------------------------
------------------------------------------------------------------------
------------------------------------------------------------------------
------------------------------------------------------------------------
------------------------------------------------------------------------
------------------------------------------------------------------------
------------------------------------------------------------------------
------------------------------------------------------------------------
------------------------------------------------------------------------
------------------------------------------------------------------------
------------------------------------------------------------------------
------------------------------------------------------------------------
------------------------------------------------------------------------
------------------------------------------------------------------------
------------------------------------------------------------------------
------------------------------------------------------------------------
------------------------------------------------------------------------
----------------------------
>EP00232_Nephroselmis_pyriformis_P020356_CAMPEP_0182879714_NCGR_PEP_ID_MMETSP0034_2-20130328_16144_1_TAXON_ID_156128_ORGANISM_"Nephroselmis_pyriformis_Strain_CCMP717"_LENGTH_373_DNA_ID_CAMNT_0025012671_DNA_START_1_DNA_END_1115_DNA_ORIENTATION_/36-223
A-----E---------F-------ID----D---I--------A----------------EV---E----D-
----D-------------D--------------------------------------------D--------
-D----------D-----------------D-------------------------E--------D------
D-------------------EGDD---------------LI------------------N-----DEE----
D------------EVP------D----------END--------------------------------VRQL
H-------------A-------------RVT--------N-IQ-----------------------------
---------------------------------------------RNE------------------------
-------------------ADN----------------------------Q---Q-------------TAE-
---------E---------L--------------E---------------KFI-------QE----------
----------------------R----------------Y--------------------------------
-------------------------------------A----N-----R-----------------------
-----------------------------------------------------------------QE-----
------------------------------------EV----------------------------------
---------------------DV---------------------------------D-E-------------
------------------------------------------------------------------------
------------------------------------------------WD----------------------
---------H-------------S-E-------V-----------EQQ-G---------------L------
LP------------T---------V-R-D---P-KLWM-----------------VRCR-------------
---P----------------GR------------------ER---------------------------ETV
I-----------------CL-----------------MQK----------Y----------IN-K-------
----------------A-A-------------E-------G---------------E-----P---------
--------------M-----LI-KS------------ALF-Q------D------K-LK-------------
------------------GYV-------YIEADKES-----------------------------HVMAAV-
------Q-----------------GSSTL-----------F---V------G---R---------G------
--------A----------------AL-------------------------VP------------------
-I------------------REMVDVVT
>EP00235_Prasinoderma_singulare_P000211_CAMPEP_0119170206_NCGR_PEP_ID_MMETSP1315-20130426_16536_1_TAXON_ID_676789_ORGANISM_"Prasinoderma_singularis_Strain_RCC927"_LENGTH_1132_DNA_ID_CAMNT_0007163907_DNA_START_1_DNA_END_3397_DNA_ORIENTATION_-/71-271
S-----Q---------F-------FE----L---M--------A----------------DV---A----E-
----G-------------E--------------------------------------------D--------
-D----------D-----------------DDEG----------------------E--------E------
--------------------GLAD---------------LI----------------------ASREE----
A------------EAA-----EK----------GAR--------------------------------GTAR
H-------------R-------------ALH--------N-E------------------------------
--------------------------------------------L---------------------------
---------------TG-GLGG----------------------------D---V-------------DEA-
---------R---------L--------------E---------------AYL-------KE----------
----------------------R----------------Y--------------------------------
-------------------------------------G----A-----H-----------------------
------------------------------------------------------------------------
------------------------------------LDD---------------------------------
---------------------DDDE---------------------------DFDADAG-------------
-AG---------------------------------------------------------------------
-------------------------------------------------G----------------------
---------M-------------S-E-------I-----------EQQ-G---------------L------
VP------------S---------V-K-D---P-KLWM-----------------VQCR-------------
---P----------------TH------------------ER---------------------------EAA
L-----------------QL-----------------MAK----------Y----------VA-IATG----
----------------R-A-------------A-------G---------------E-----K---------
--------------M-----LI-TS------------ALA-V------D------G-LS-------------
------------------AVI-------YVEAHKES-----------------------------HVREAC-
------M-----------------NIRNI-----------Y---T----------R---------K------
--------I----------------RM-------------------------VP------------------
-L------------------REMVTVMQ
>EP00236_Picocystis_salinarum_P001289_CAMPEP_0183823512_NCGR_PEP_ID_MMETSP0807_2-20130328_98_1_TAXON_ID_88271_ORGANISM_"Picocystis_salinarum_Strain_CCMP1897"_LENGTH_1121_DNA_ID_CAMNT_0026068415_DNA_START_1_DNA_END_3364_DNA_ORIENTATION_/91-277
S-----R---------F-------ID----D---I--------A----------------DV---G----D-
----D-------------E--------------------------------------------D--------
-E----------D-----------------E-------------------------E--------EG----W
D-------------------EQGE---------------MM------------------D-----DEG----
-------------ELP------D----------EGQ--------------------------------IRKM
H-------------A-------------RME--------S-RA-----------------------------
---------------------------------------------RQK------------------------
--------------------------------------------------E---Q-------------TDE-
---------E---------L--------------E---------------RFI-------EE----------
----------------------R----------------Y--------------------------------
-------------------------------------G----K-----G-----S----QR-----------
------------------------------------------------------------------------
------------------------------------YE----------------------------------
---------------------EF---------------------------------ELE-------------
------------------------------------------------------------------------
-----------------------------------------------EAD----------------------
---------Q-------------N-E-------V-----------EQQ-G---------------L------
LP------------T---------V-Q-D---P-KMWM-----------------VKCK-------------
---T----------------GH------------------ER---------------------------EAV
I-----------------GI-----------------MQK----------H----------AA-L-------
----------------V-R-------------E-------G---------------K-----P---------
--------------T-----SI-CA------------AVS-Q------D------K-LK-------------
------------------GYV-------YVEAVKET-----------------------------QVRDAI-
------A-----------------GLRII-----------Y--------------Q---------K------
--------I----------------KL-------------------------VP------------------
-L------------------GEMVDVLT
>EP00237_Pycnococcus_provasolii_P010497_CAMPEP_0198721756_NCGR_PEP_ID_MMETSP1471-20131121_65042_1_TAXON_ID_41880_ORGANISM_"Pycnococcus_provasolii_Strain_RCC733"_LENGTH_1196_DNA_ID_CAMNT_0044482649_DNA_START_1_DNA_END_3589_DNA_ORIENTATION_-/157-358
E-----S---------F-------LQ----V---E--------A----------------DV---D----D-
----D-------------E--------------------------------------------E--------
-E----------D-----------------DED-----------------------E--------D------
----------------------DD---------------LIAR--------------------EADEA----
-------------DAA-----------------AAD--------------------------------APRM
H-------------AA-----------LRQQ--------N-A---------------F--------------
------------------------------------------------------------------------
-------------------GDE----------------------------G---M-------------NNE-
---------E---------L--------------E---------------RFV-------RE----------
----------------------R----------------Y--------------------------------
-------------------------------------Q----R-----Q-----D-----------------
----------------------------------------------------------------VTE-----
------------------------------------YQ----------------------------------
---------------------ET-------------------------------------------------
--G---------------------------------------------------------------------
-------------------------------------------------P----------------------
---------L-------------N-A-------T-----------EQQ-G---------------L------
LP------------S---------V-N-D---P-KLWM-----------------VKCK-------------
---PGKEREVIXXXXXXXXXGK------------------ER---------------------------EVI
F-----------------QL-----------------MQK----------C----------VD-F-------
----------------A-S-------------R-------G---------------T-----P---------
--------------L-----MI-YS------------VTS-R------D------E-LK-------------
------------------GHI-------YVEAMKES-----------------------------HVRDAT-
------R-----------------GFHFI-----------Y---Q----------S---------K------
--------V----------------RL-------------------------VP------------------
-I------------------DEMVEVVT
>EP00239_Pterosperma_sp_CCMP1384_P012051_CAMPEP_0197862336_NCGR_PEP_ID_MMETSP1438-20131217_39018_1_TAXON_ID_1461541_ORGANISM_"Pterosperma_sp._Strain_CCMP1384"_LENGTH_832_DNA_ID_CAMNT_0043479871_DNA_START_1_DNA_END_2497_DNA_ORIENTATION_/1-9
------------------------------------------------------------------------
------------------------------------------------------------------------
------------------------------------------------------------------------
------------------------------------------------------------------------
------------------------------------------------------------------------
------------------------------------------------------------------------
------------------------------------------------------------------------
------------------------------------------------------------------------
------------------------------------------------------------------------
------------------------------------------------------------------------
------------------------------------------------------------------------
------------------------------------------------------------------------
------------------------------------------------------------------------
------------------------------------------------------------------------
------------------------------------------------------------------------
------------------------------------------------------------------------
------------------------------------------------------------------------
------------------------------------------------------------------------
------------------------------------------------------------------------
------------------------------------------------------------------------
------------------------------------------------------------------------
------------------------------------------------------------------------
------------------------------------------------------------------------
------------------------------------------------------------------------
------------------------------------------------------------------------
-X------------------TEMTEVMT
>EP00241_Pyramimonas_parkeae_P014690_CAMPEP_0114324262_NCGR_PEP_ID_MMETSP0059-20121206_28404_1_TAXON_ID_36894_ORGANISM_"Pyramimonas_parkeae_Strain_CCMP726"_LENGTH_1178_DNA_ID_CAMNT_0001452771_DNA_START_111_DNA_END_3647_DNA_ORIENTATION_/145-333
F-----N---------L-------VD----D---E--------A----------------DV---D----E-
----D-------------E--------------------------------------------D--------
-D----------D-----------------E-------------------------D--------D------
E-------------------DAAD---------------LI------------------N-----DEE----
E------------EAK------A----------AAI-E------------------------------NRSM
H-------------A-------------RMT--------N--------------------------------
---------------------------------------------MRE------------------------
------------------QSDS----------------------------L---Q-------------NDE-
---------D---------I--------------E---------------RFI-------QE----------
----------------------R----------------Y--------------------------------
-------------------------------------G----Q-----R-----N----AV-----------
------------------------------------------------------------------------
------------------------------------EE----------------------------------
---------------------DX-IX--------------------------------S-------------
------------------------------------------------------------------------
-------------------------------------------------E----------------------
---------G-------------T-E-------V-----------EQQ-A---------------M------
LP------------T---------V-K-D---P-KLWI-----------------VKCR-------------
---P----------------GA------------------ER---------------------------EVC
V-----------------QL-----------------MQK----------F----------LD-R-------
----------------A-A-------------A-------G---------------Q-----P---------
--------------L-----QI-KS------------ALA-Q------D------H-VK-------------
------------------GFI-------YVEAERQS-----------------------------HVDAAV-
------R-----------------GLRNI-----------F---G------F---K---------G------
--------T----------------KL-------------------------IP------------------
-I------------------GEMTEVMT
>EP00242_Pyramimonas_sp_CCMP2087_P015696_CAMPEP_0198206478_NCGR_PEP_ID_MMETSP1445-20131203_10025_1_TAXON_ID_36898_ORGANISM_"Pyramimonas_sp._Strain_CCMP2087"_LENGTH_789_DNA_ID_CAMNT_0043879191_DNA_START_189_DNA_END_2553_DNA_ORIENTATION_-/150-335
F-----N---------L-------ID----D---E--------A----------------QD---D----D-
----D-------------E--------------------------------------------E--------
-D----------D-----------------D-------------------------E--------E------
D-------------------DTAD---------------LI------------------N-----DEE----
E------------EAK------A----------AEQ-E--------------T----------------RQL
H-------------A-------------RMN--------N--------------------------------
---------------------------------------------LDQ------------------------
------------------NDDG----------------------------F---Q-------------NEE-
---------D---------I--------------E---------------RFI-------QE----------
----------------------R----------------Y--------------------------------
-------------------------------------G----Q-----R-----Y----T------------
------------------------------------------------------------------E-----
------------------------------------HD----------------------------------
---------------------E------------------------------------A-------------
------------------------------------------------------------------------
-------------------------------------------------E----------------------
---------G-------------T-E-------V-----------EQQ-A---------------M------
LP------------T---------V-K-D---P-KLWM-----------------VKCK-------------
---P----------------GS------------------ER---------------------------EVC
V-----------------QL-----------------MQK----------S----------IT-M-------
----------------A-A-------------A-------G---------------T-----P---------
--------------L-----LI-KS------------CLV-Q------D------H-LK-------------
------------------GYM-------YVEADKQS-----------------------------HVLAAC-
------K-----------------GLRNI-----------F---S-F----K-------------G------
--------A----------------NL-------------------------VP------------------
-I------------------GEMTETMT
>EP00245_Coleochaete_scutata_P016187_TRINITY_DN746_c0_g2_i1.p1_TRINITY_DN746_c0_g2_TRINITY_DN746_c0_g2_i1.p1_ORF_type_complete_len_1066_score_270.70_TRINITY_DN746_c0_g2_i1_65-3262/79-257
L-----T---------Y-------IE----D---A--------A----------------DV---A----G-
----S-------------D--------------------------------------------E--------
-E----------E-----------------E-------------------------E--------M------
G-------------------EDDD---------------FI------------------E-----HGG----
E------------ELG------G----------PEE-E------------VRT----------------ARM
H-------------H-------------K-------------------------------------------
------------------------------------------------------------------------
-----------------MLEDE----------------------------E---E-------------NDE-
---------E---------M--------------E---------------KYI-------KD----------
----------------------R----------------Y--------------------------------
-------------------------------------G----R-----Q-----------------------
------------------------------------------------------------------A-----
------------------------------------RE----------------------------------
---------------------DV---------------------------------E-E-------------
--G---------------------------------------------------------------------
-------------------------------------------------E----------------------
---------------------------------------------DQQ-A---------------L------
LP------------S---------V-K-D---P-KLWL-----------------VKCQ-------------
---L----------------GH------------------ER---------------------------EAV
V-----------------SL-----------------MQK----------F----------VN-E-------
----------------E-G-------------T-------E---------------K-----A---------
--------------L-----LI-KS------------AIA-L------D------H-LK-------------
------------------GYL-------YVESEKEA-----------------------------YVRRAC-
------Y-----------------GLRNI-----------Y---S------G-------------S------
--------I----------------KL-------------------------VP------------------
-I------------------KEMTDVLS
>EP00246_Nothoceros_aenigmaticus_P012868_TRINITY_DN4178_c0_g2_i1.p1_TRINITY_DN4178_c0_g2_TRINITY_DN4178_c0_g2_i1.p1_ORF_type_internal_len_654_score_134.48_TRINITY_DN4178_c0_g2_i1_1-1959/1-55
------------------------------------------------------------------------
------------------------------------------------------------------------
------------------------------------------------------------------------
------------------------------------------------------------------------
------------------------------------------------------------------------
------------------------------------------------------------------------
------------------------------------------------------------------------
------------------------------------------------------------------------
------------------------------------------------------------------------
------------------------------------------------------------------------
------------------------------------------------------------------------
------------------------------------------------------------------------
------------------------------------------------------------------------
------------------------------------------------------------------------
------------------------------------------------------------------------
------------------------------------------------------------------------
------------------------------------------------------------------------
------------------------------------------------------------------------
------------------------------------------------------------------------
------------------------------------------------------------------------
--------------------------------------------------------------P---------
--------------L-----LI-KS------------AIA-L------D------H-LK-------------
------------------GLF-------YVESEKEA-----------------------------YVRQAI-
------K-----------------GMRMI-----------F---Q------S-------------K------
--------V----------------TL-------------------------VP------------------
-I------------------KEMTDVLS
>EP00247_Physcomitrium_patens_P043051_XP_024399302.1_putative_transcription_elongation_factor_SPT5_homolog_1_isoform_X1_Physcomitrella_patens/87-266
S-----E---------F-------ID----D---T--------A----------------AV---A----S-
----D-------------E--------------------------------------------E--------
------------E-----------------E-------------------------E--------E------
E-------------------EEED---------------FI------------------------ERG----
-------------DIS----PGA----------EDV---------------------------------RRP
H-------------H-------------R-A--------A--------------------------------
---------------------------------------------I--------------------------
------------------RDDA----------------------------Q---E-------------DVE-
---------G---------L--------------E---------------RYI-------QQ----------
----------------------R----------------Y--------------------------------
-------------------------------------G----R-----Q-----------------------
------------------------------------------------------------------E-----
------------------------------------YE----------------------------------
---------------------TY---------------------------------D-E-------------
--A---------------------------------------------------------------------
-------------------------------------------------E----------------------
---------T-------------T-E-------V-----------EQQ-A---------------L------
LP------------S---------V-K-D---P-KLWM-----------------VKCN-------------
---L----------------GH------------------ER---------------------------EAA
I-----------------CL-----------------MQK----------Y----------ID-Q-------
----------------E-Q-------------I-------N---------------Q-----P---------
--------------L-----LI-KS------------AIA-L------D------H-LK-------------
------------------GYL-------YIESEKEA-----------------------------YVRQAC-
------R-----------------GMRMI-----------Y---S------Q-------------K------
--------V----------------TL-------------------------VP------------------
-I------------------KEMTDVLS
>EP00248_Marchantia_polymorpha_P016973_PTQ42993.1_hypothetical_protein_MARPO_0027s0102_Marchantia_polymorpha/81-262
S-----E---------F-------ID----D---T--------A----------------AV---A----S-
----D-------------D--------------------------------------------D--------
------------E-----------------E-------------------------E--------M------
E-------------------GEED---------------FI------------------H-----DEG----
P------------DLA------D----------EED-R-------------------------------GRK
H-------------H-------------R-A--------M--------------------------------
---------------------------------------------LPE------------------------
-------------------DDQ----------------------------Q---E-------------NVE-
---------D---------L--------------E---------------KFI-------QQ----------
----------------------R----------------Y--------------------------------
-------------------------------------G----R-----Q-----------------------
------------------------------------------------------------------E-----
------------------------------------YE----------------------------------
---------------------EF---------------------------------D-E-------------
--A---------------------------------------------------------------------
-------------------------------------------------E----------------------
---------T-------------T-D-------V-----------EQQ-A---------------L------
LP------------S---------V-R-D---P-KLWM-----------------VKCQ-------------
---I----------------GH------------------ER---------------------------EAS
I-----------------CL-----------------MQK----------F----------MD-M-------
----------------D-M-------------Q-------G---------------K-----P---------
--------------L-----LI-KS------------AIA-L------D------H-LK-------------
------------------GYL-------YVESEKEA-----------------------------YVRESI-
------R-----------------GMRMI-----------L---Q------R-------------E------
--------V----------------KL-------------------------VP------------------
-I------------------KEMTDVLS
>EP00249_Psilotum_nudum_P021119_c27979_g1_i1_orf_2-3067/51-234
S-----E---------F-------ID----D---R--------A----------------AV---A----S-
----D-------------E--------------------------------------------E--------
------------D-----------------E-------------------------E--------E------
E-------------------GEDD---------------FI------------------Q-----DEG----
A------------DLQ------D----------EED-A-------------------------------RHM
P-------------R-------------R-P--------F--------------------------------
---------------------------------------------LPR------------------------
-------------------DEQ---------------------------EEQ--E-------------DVE-
---------E---------M--------------E---------------KLI-------QQ----------
----------------------R----------------Y--------------------------------
------------------------------------GG----R-----Q-----------------------
------------------------------------------------------------------E-----
------------------------------------YQ----------------------------------
---------------------EY---------------------------------D-E-------------
------------------------------------------------------------------------
-------------------------------------------------E----------------------
---------T-------------T-E-------V-----------EQQ-A---------------L------
LP------------S---------V-K-D---P-KLWM-----------------VKCQ-------------
---L----------------GH------------------ER---------------------------EAA
V-----------------CL-----------------MQK----------Y----------LD-L-------
----------------Q-A-------------Q-------G---------------Q-----D---------
--------------L-----QI-KS------------AIA-L------D------H-LK-------------
------------------GYI-------YVEAEKET-----------------------------YVRQAH-
------R-----------------GLRMI-----------Y---Q------S-------------K------
--------V----------------ML-------------------------VP------------------
-I------------------KEMTDVLS
>EP00250_Pteridium_aquilinum_P002717_c12941_g2_i1_orf_3-3092/66-248
S-----E---------F-------ID----D---I--------A----------------AD---A----S-
----D-------------E--------------------------------------------E--------
------------D-----------------D-------------------------E--------E------
D-------------------VEDG---------------FI------------------E-----DGG----
T------------DLH------D----------EED-R-------------------------------QRL
H-------------R-------------R-P--------F--------------------------------
---------------------------------------------LSR------------------------
-------------------DDQ---------------------------EE---Q-------------DVE-
---------E---------M--------------E---------------KLI-------QQ----------
----------------------R----------------Y--------------------------------
------------------------------------GA----R-----Q-----------------------
------------------------------------------------------------------D-----
------------------------------------YQ----------------------------------
---------------------EY---------------------------------D-E-------------
------------------------------------------------------------------------
-------------------------------------------------E----------------------
---------T-------------T-D-------V-----------EQQ-A---------------L------
LP------------S---------V-T-D---P-KLWM-----------------VTCK-------------
---A----------------GH------------------ER---------------------------EAA
V-----------------CL-----------------MQK----------F----------LD-L-------
----------------R-S-------------Q-------G---------------Q-----D---------
--------------L-----QI-RS------------AVA-L------D------H-LK-------------
------------------GYL-------YVEADKEA-----------------------------YVKQAC-
------R-----------------GLRMI-----------Y---S------N-------------K------
--------V----------------ML-------------------------VP------------------
-I------------------KEMTDVLS
>EP00252_Welwitschia_mirabilis_P027077_TRINITY_DN9158_c0_g1_i3.p1_TRINITY_DN9158_c0_g1_TRINITY_DN9158_c0_g1_i3.p1_ORF_type_complete_len_1022_score_279.00_TRINITY_DN9158_c0_g1_i3_488-3553/72-253
A-----A---------F-------ID----D---T--------A----------------VV---A----S-
----D-------------D--------------------------------------------D--------
------------E-----------------E-------------------------E--------D------
D-------------------GEDD---------------FI------------------I-----DEG----
N------------ELP------E----------EED---------------------------------TRM
H-------------R-------------R-P--------F--------------------------------
---------------------------------------------LPR------------------------
-------------------DEQ---------------------------DE---Q-------------DVD-
---------D---------L--------------E---------------RML-------QQ----------
----------------------R----------------Y--------------------------------
-------------------------------------ST---H-----S-----------------------
------------------------------------------------------------------D-----
------------------------------------HI----------------------------------
---------------------EY---------------------------------D-E-------------
------------------------------------------------------------------------
-------------------------------------------------E----------------------
---------T-------------T-E-------V-----------EQQ-A---------------L------
LP------------S---------V-K-D---P-KLWM-----------------VKCA-------------
---I----------------GK------------------ER---------------------------EAA
V-----------------CL-----------------MQK----------F----------ID-L-------
----------------Q-S-------------Q-------G---------------T-----D---------
--------------L-----QI-RS------------AIA-L------D------H-LK-------------
------------------GYL-------YVEADREA-----------------------------HVKEAC-
------K-----------------GLRNI-----------F---S------T-------------K------
--------I----------------SL-------------------------VP------------------
-I------------------KEMTDVVS
>EP00254_Amborella_trichopoda_P010925_XP_011621562.1_putative_transcription_elongation_factor_SPT5_homolog_1_Amborella_trichopoda/73-251
S-----E---------F-------FD----D---M--------A----------------AV---A----S-
----D-------------D--------------------------------------------D--------
------------E-----------------E-------------------------E--------E------
E-------------------GEAD---------------FI------------------------DVG----
D------------ELQ------E----------EDE---------------------------------RRV
H-------------R-------------R-P--------F--------------------------------
---------------------------------------------LPR------------------------
-------------------EE-----------------------------E---Q-------------DVE-
---------D---------L--------------E---------------RLI-------QE----------
----------------------K----------------Y--------------------------------
-------------------------------------G----R-----S-----------------------
------------------------------------------------------------------D-----
------------------------------------HL----------------------------------
---------------------EY---------------------------------D-E-------------
------------------------------------------------------------------------
-------------------------------------------------E----------------------
---------T-------------T-D-------V-----------EQQ-A---------------L------
LP------------S---------V-K-D---P-KLWM-----------------IKCA-------------
---I----------------GH------------------ER---------------------------EVA
F-----------------CL-----------------MQK----------C----------ID-L-------
----------------Q-S-------------Q-------G---------------V-----E---------
--------------L-----QI-MS------------VIA-L------D------H-LK-------------
------------------NYI-------YIEAHKEA-----------------------------HVKEAC-
------K-----------------GMRHI-----------Y---S-Y----T-------------K------
--------V----------------LL-------------------------VP------------------
-I------------------KEMTDVLS
>EP00254_Amborella_trichopoda_P018976_XP_020519814.1_protein_RNA-directed_DNA_methylation_3_isoform_X1_Amborella_trichopoda/43-242
----PLR---------L-------ID----D-----------IA----------------DV---A----E-
----D-------------D--------------------------------------------E--------
-E----------E-----------------DEE-----------------------EE-------EEE----
-------------------EEEEEM---------------------------------DTDEGEEDEE----
-------------EEDN---DFK---------------------------------------------AASQ
D----------KYKKS------------CSSLP-FF--MK-E------------------------------
------------------------------------------------------------------------
--------------------------------------------------E---QL------------SDE-
---------E---------L--------------E---------------RLV-------KE----------
----------------------R----------------Y--------------------------------
------------------------------------VR---GS-----------E-----------------
------------------------------------------------------------------------
---------------------------------HVVYA----------------------------------
---------------------ED-------------------------------------------------
------------------------------------------------------------------------
-------------------------------------------------T----------------------
---------K-------------E---------F-----------DNE------------------------
KP------------S---------V-AGEI-AP-VIWR-----------------VKCM-------------
---V----------------GR------------------ER---------------------------LVA
G-----------------CL-----------------IQK----------F----------LD-L-------
----------------K-S-------------L-------G---------------T-----P---------
--------------L-----KL-KS------------AFA-L------D------H-VK-------------
------------------GFI-------YIEADKQC-----------------------------DVAEAC-
------I-----------------GLSYV-----------Y---P----------S---------K------
--------M----------------QL-------------------------VP------------------
-Q------------------NEIPYLLS
>EP00254_Amborella_trichopoda_P031171_XP_020532009.1_putative_transcription_elongation_factor_SPT5_homolog_1_Amborella_trichopoda/65-232
N-----V---------S-------M-----------------------------------------------
------------------------------------------------------------------------
------------N-----------------K-------------------------G--------R------
K-------------------RRPD---------------FI------------------------DMG----
K------------ELQ------D----------EDE-W--------------------------------RV
H-------------R-------------R-P--------F--------------------------------
---------------------------------------------LPR------------------------
-------------------EE-----------------------------E---Q-------------DVE-
---------D---------L--------------E---------------RLI-------KK----------
----------------------K----------------Y--------------------------------
-------------------------------------G----R-----S-----------------------
------------------------------------------------------------------D-----
------------------------------------HL----------------------------------
---------------------KH---------------------------------E-E-------------
------------------------------------------------------------------------
-------------------------------------------------E----------------------
---------T-------------T-Q-------V-----------VQQ-A---------------L------
LP------------S---------V-K-D---L-KLWT-----------------VKCA-------------
---N----------------GH------------------ER---------------------------EVA
F-----------------CL-----------------MEK----------C----------MD-V-------
----------------Q-S-------------Q-------G---------------I-----K---------
--------------Q-----QI-KS------------VIT-L------D------Y-LT-------------
------------------NYI-------YIEADKEA-----------------------------HVKEAC-
------K-----------------GMQHI-----------Y---S-N----T-------------K------
--------P----------------ML-------------------------VP------------------
-I------------------KEMTDVLS
>EP00255_Erythranthe_guttata_P002296_XP_012829558.1_PREDICTED_putative_transcription_elongation_factor_SPT5_homolog_1_Erythranthe_guttata/89-264
S-----G---------F-------FD----E---E--------A----------------QV---D----T-
----D-------------D--------------------------------------------E--------
------------E-----------------E-------------------------D--------E------
D-------------------GDDD---------------FI------------------------DPG----
A------------DIP------D----------EDD-R--------------------------------RI
H-------------R-------------R-P--------L--------------------------------
---------------------------------------------LSR------------------------
-------------------EDE----------------------------Q---E-------------DVE-
---------E---------I--------------E---------------RRI-------QE----------
----------------------R----------------Y--------------------------------
-------------------------------------A----K-----S-----------------------
------------------------------------------------------------------L-----
------------------------------------NV----------------------------------
---------------------EY---------------------------------D-E-------------
------------------------------------------------------------------------
-------------------------------------------------E----------------------
---------A-------------T-D-------V-----------EQQ-A---------------L------
LP------------S---------I-R-D---P-KLWM-----------------VKCA-------------
---I----------------GR------------------ER---------------------------EVA
V-----------------CL-----------------LQK----------C----------ID---------
--------------------------------K-------G---------------P-----E---------
--------------L-----QI-RS------------VVA-L------D------H-LK-------------
------------------NYI-------YIEADKEA-----------------------------HVREAI-
------K-----------------GLRNI-----------Y---P------S-------------K------
--------I----------------ML-------------------------VP------------------
-I------------------KEMTDVLS
>EP00255_Erythranthe_guttata_P002348_XP_012829610.1_PREDICTED_putative_transcription_elongation_factor_SPT5_homolog_1_isoform_X1_Erythranthe_guttata/85-261
S-----Q---------F-------FD----D---E--------A----------------LV---D----D-
----D-------------D--------------------------------------------D--------
EL----------E-----------------D-------------------------D--------E------
D-------------------REED---------------FI------------------------VD-----
-------------DIR------D----------EDD-R--------------------------------RI
H-------------R-------------R-P--------L--------------------------------
---------------------------------------------LPR------------------------
-------------------EDE---------------------------RE---E-------------DVE-
---------E---------I--------------E---------------RRI-------QE----------
----------------------R----------------Y--------------------------------
-------------------------------------S----K-----S-----------------------
------------------------------------------------------------------L-----
------------------------------------HV----------------------------------
---------------------EY---------------------------------D-E-------------
------------------------------------------------------------------------
-------------------------------------------------E----------------------
---------A-------------T-D-------V-----------EQQ-A---------------L------
LP------------S---------I-R-D---S-KLWM-----------------VKCA-------------
---I----------------GR------------------ER---------------------------EIA
V-----------------SL-----------------MQK----------C----------ID---------
--------------------------------K-------G---------------S-----E---------
--------------L-----RI-RS------------AIA-I------D------H-LK-------------
------------------NYI-------YIEADKEA-----------------------------HVKQAI-
------K-----------------GMRSI-----------Y---P------G-------------R------
--------I----------------ML-------------------------VP------------------
-I------------------KEMTDVLS
>EP00255_Erythranthe_guttata_P002349_XP_012829611.1_PREDICTED_putative_transcription_elongation_factor_SPT5_homolog_1_isoform_X2_Erythranthe_guttata/85-261
S-----Q---------F-------FD----D---E--------A----------------LV---D----D-
----D-------------D--------------------------------------------D--------
EL----------E-----------------D-------------------------D--------E------
D-------------------REED---------------FI------------------------VD-----
-------------DIR------D----------EDD-R--------------------------------RI
H-------------R-------------R-P--------L--------------------------------
---------------------------------------------LPR------------------------
-------------------EDE---------------------------RE---E-------------DVE-
---------E---------I--------------E---------------RRI-------QE----------
----------------------R----------------Y--------------------------------
-------------------------------------S----K-----S-----------------------
------------------------------------------------------------------L-----
------------------------------------HV----------------------------------
---------------------EY---------------------------------D-E-------------
------------------------------------------------------------------------
-------------------------------------------------E----------------------
---------A-------------T-D-------V-----------EQQ-A---------------L------
LP------------S---------I-R-D---S-KLWM-----------------VKCA-------------
---I----------------GR------------------ER---------------------------EIA
V-----------------SL-----------------MQK----------C----------ID---------
--------------------------------K-------G---------------S-----E---------
--------------L-----RI-RS------------AIA-I------D------H-LK-------------
------------------NYI-------YIEADKEA-----------------------------HVKQAI-
------K-----------------GMRSI-----------Y---P------G-------------R------
--------I----------------ML-------------------------VP------------------
-I------------------KEMTDVLS
>EP00255_Erythranthe_guttata_P007515_XP_012834777.1_PREDICTED_transcription_elongation_factor_spt5_Erythranthe_guttata/39-227
-----LQ---------F-------FD----D---A--------AY---------------QV---D----E-
----D-------------D--------------------------------------------D--------
-S----------S-----------------DDSL--------------------------------------
-------------------FDVDDF--------------------------------------LEDEF----
-------------RSD----------------------------------------------------LKVN
N----------EPGK-------------FPHLP-FI--PK-E------------------------------
------------------------------------------------------------------------
--------------------------------------------------E---EM------------SEE-
---------E---------L--------------E---------------KML-------EE----------
----------------------R----------------Y--------------------------------
-------------------------------------K----PG----------------------------
-----------------------------------------------------------------AG-----
---------------------------------FVTYS----------------------------------
---------------------EDGY-----------------------------------------------
------------------------------------------------------------------------
-------------------------------------------------E--------------H-------
---------K-------------K-S-------I-----------DKN-I---------------F------
VP------------S---------D-K-D---P-QIWK-----------------VKCM-------------
---V----------------GR------------------ER---------------------------HSA
F-----------------CL-----------------MQK----------Y----------VD-V-------
----------------E-C-------------L-------G---------------T-----K---------
--------------L-----QI-IS------------ACA-V------D------H-VT-------------
------------------GFI-------FIEAEKQN-----------------------------DIYEAC-
------K-----------------GLSTI-----------Y---S----------S---------R------
--------V----------------TA-------------------------VP------------------
-I------------------NEISRMLS
>EP00256_Glycine_max_P028668_XP_003555224.1_protein_RNA-directed_DNA_methylation_3_isoform_X1_Glycine_max/42-233
-----LQ---------F-------FE----D---A--------A----------------DV---E----E-
----S-------------D-----------------F--------------------------S--------
-DF---------S-----------------DDD-----------------------D---------------
--------------------SDFDF--------------------------------------SDDEL----
-------------NAA----------------------------------------------------PRRM
D----------MPDK------------GQSSLPRVV--PK-E------------------------------
------------------------------------------------------------------------
--------------------------------------------------E---ML------------DEE-
---------E---------W--------------D---------------RIL-------EE----------
----------------------R----------------Y--------------------------------
-------------------------------------K----DP----------------------------
-----------------------------------------------------------------SR-----
---------------------------------FIRFS----------------------------------
---------------------DEFG-----------------------------------------------
------------------------------------------------------------------------
-------------------------------------------------D----------------------
---------D-------------K-G-------M-----------DPS-S---------------I------
HE------------G---------V---DELTP-SIWK-----------------VKCT-------------
---V----------------GR------------------ER---------------------------LSA
L-----------------CL-----------------MQK----------F----------AD-L-------
----------------Y-S-------------L-------G---------------T-----K---------
--------------L-----KI-KS------------AFS-V------D------H-MK-------------
------------------GFV-------YIEAEKQY-----------------------------DINEAC-
------Q-----------------GIPGI-----------Y---V----------T---------R------
--------V----------------AP-------------------------VP------------------
-N------------------SEVYNLFS
>EP00257_Ricinus_communis_P023717_XP_015583775.1_protein_RNA-directed_DNA_methylation_3_Ricinus_communis/73-254
-----LR---------F-------FE----D---S--------A----------------DL---D----E-
----D-------------E--------------------------------------------E--------
-E----------S-----------------DFS---------------------------------------
-----------------------DL--------------------------------------EEEEP----
-------------DIE----------------------------------------------------LKLK
K----------EPAK-------------TPNIP-FV--PK-E------------------------------
------------------------------------------------------------------------
--------------------------------------------------E---VM------------YEE-
---------E---------F--------------D---------------KMM-------EE----------
----------------------R----------------Y--------------------------------
-------------------------------------R----DG----------------------------
-----------------------------------------------------------------ST-----
---------------------------------FVRYA----------------------------------
---------------------EDVY-----------------------------------------------
------------------------------------------------------------------------
-------------------------------------------------E--------------A-------
---------K---------------T-------V-----------ERD-S---------------I------
LT------------S---------S-R-D---P-IVWK-----------------VKCM-------------
---V----------------GR------------------ER---------------------------HSA
F-----------------CL-----------------MQK----------F----------VD-L-------
----------------K-S-------------L-------G---------------T-----K---------
--------------L-----QI-IS------------AFS-V------D------H-VK-------------
------------------GFV-------FIEADKQC-----------------------------DINEAC-
------K-----------------GLCSI-----------Y---S----------T---------R------
--------V----------------AP-------------------------IP------------------
-K------------------NEVSHVLS
>EP00258_Populus_trichocarpa_P003921_XP_002305464.2_putative_transcription_elongation_factor_SPT5_homolog_1_Populus_trichocarpa/95-273
S-----E---------F-------FD----D---I--------A----------------QV---A----S-
----D-------------D--------------------------------------------E--------
------------E-----------------D-------------------------E--------D------
D-------------------GEDD---------------FI-----------------VD-----DHG----
A------------DLP------D----------EGS-G-------------------------------RRM
H-------------R-------------R-P--------L--------------------------------
---------------------------------------------LPA------------------------
-------------------EED----------------------------Q---E-------------DVE-
---------A---------L--------------E---------------RSI-------QA----------
----------------------R----------------Y--------------------------------
-------------------------------------A----K-----S-----------------------
------------------------------------------------------------------M-----
------------------------------------HS----------------------------------
---------------------EY---------------------------------D-E-------------
------------------------------------------------------------------------
-------------------------------------------------E----------------------
---------T-------------T-E-------V-----------EQQ-A---------------L------
LP------------S---------V-R-D---P-KLWM-----------------VKCA-------------
---I----------------GR------------------ER---------------------------ETA
V-----------------CL-----------------MQK----------Y----------ID---------
--------------------------------K-------G---------------S-----E---------
--------------L-----QI-RS------------AIA-L------D------H-LK-------------
------------------NYI-------YIEADKEA-----------------------------HVREAC-
------K-----------------GLRNI-----------F---G------Q-------------K------
--------I----------------ML-------------------------VP------------------
-I------------------KEMTDVLS
>EP00258_Populus_trichocarpa_P047593_XP_024463612.1_protein_RNA-directed_DNA_methylation_3_isoform_X1_Populus_trichocarpa/39-225
-----LQ---------F-------FE----D---E--------A----------------DH---S----DY
----E-------------S--------------------------------------------D--------
-D----------S-----------------DLNF--------------------------------------
--------------------DIEDF--------------------------------------MDEEY----
-------------DVE----------------------------------------------------LKVK
N----------DPPK-------------TQNVP-IV--PK-E------------------------------
------------------------------------------------------------------------
--------------------------------------------------E---QM------------DGE-
---------E---------F--------------D---------------KMM-------EE----------
----------------------R----------------F--------------------------------
-------------------------------------K----NN----------------------------
-----------------------------------------------------------------PR-----
---------------------------------F-RFA----------------------------------
---------------------EDAD-----------------------------------------------
------------------------------------------------------------------------
-------------------------------------------------E--------------A-------
---------K-------------R-S-------M-----------ERN-Y---------------L------
EP------------S---------A-K-D---P-TIWK-----------------VKCM-------------
---V----------------GR------------------ER---------------------------HSA
F-----------------CL-----------------MQK----------F----------VD-L-------
----------------K-S-------------L-------G---------------T-----K---------
--------------L-----QI-IS------------AFS-I------D------H-VK-------------
------------------GYI-------YIEADKQI-----------------------------DIIEAC-
------K-----------------GLCSI-----------Y---S----------S---------R------
--------M----------------AP-------------------------VP------------------
-K------------------NEVSHLLS
>EP00258_Populus_trichocarpa_P051050_XP_024467069.1_LOW_QUALITY_PROTEIN_protein_RNA-directed_DNA_methylation_3_partial_Populus_trichocarpa/42-232
-----LR---------F-------FE----D---A--------A----------------DF---S----DQ
DSDRD-------------S--------------------------------------------D--------
-D----------S-----------------DLNF--------------------------------------
--------------------DIEDF--------------------------------------MDEXY----
-------------DVE----------------------------------------------------LKVK
N----------DPPI-------------SQNVP-IV--PK-E------------------------------
------------------------------------------------------------------------
--------------------------------------------------E---DM------------DER-
---------E---------F--------------D---------------KMM-------EE----------
----------------------R----------------Y--------------------------------
-------------------------------------K----NN----------------------------
-----------------------------------------------------------------PR-----
---------------------------------F-RYA----------------------------------
---------------------EDAD-----------------------------------------------
------------------------------------------------------------------------
-------------------------------------------------E--------------A-------
---------K-------------R-S-------M-----------ERN-F---------------L------
EP------------S---------A-K-D---P-TVWK-----------------VKCM-------------
---V----------------GR------------------ER---------------------------HSA
L-----------------CL-----------------MQK----------F----------VD-L-------
----------------K-S-------------L-------G---------------T-----K---------
--------------L-----QI-IS------------AFA-I------D------H-VK-------------
------------------GFL-------YIEADKQI-----------------------------DIIEAC-
------K-----------------GLCSI-----------Y---S----------S---------R------
--------V----------------AP-------------------------FP------------------
-K------------------NEVSHLIS
>EP00259_Arabidopsis_lyrata_P025392_XP_020878108.1_LOW_QUALITY_PROTEIN_protein_RNA-directed_DNA_methylation_3_Arabidopsis_lyrata_subsp._lyrata/44-232
-----LQ---------F-------FE----E---S--------A----------------EV---GYYGGS-
----S-------------D--------------------------------------------E--------
-D----------------------------DDGL--------------------------------------
--------------------------------------GFLND--------------------MEDEP----
E-----------VEES--------------------------------------------------------
----------AKPGKGEK---------GKES---FV-FPK-E------------------------------
------------------------------------------------------------------------
--------------------------------------------------E---DI------------NEE-
---------E---------F--------------D---------------RMM-------EE----------
----------------------R----------------Y--------------------------------
-------------------------------------K----PG----------------------------
-----------------------------------------------------------------SG-----
---------------------------------FLRYA----------------------------------
---------------------DD-------------------------------------------------
------------------------------------------------------------------------
-------------------------------------------------D--------------V-------
---------K-------------D-A-------I-----------EMD-A---------------L------
AP------------T---------S-K-D---P-PIWK-----------------VKCA-------------
---I----------------GR------------------ER---------------------------RSA
F-----------------CL-----------------MHK----------F----------VE-L-------
----------------K-K-------------I-------G---------------T-----K---------
--------------L-----QI-IS------------VFS-L------D------H-VK-------------
------------------GFI-------FIEADKEH-----------------------------DVLEAC-
------K-----------------SLTGI-----------Y---A----------T---------R------
--------M----------------VL-------------------------LP------------------
-K------------------AETPNLLT
>EP00260_Arabidopsis_thaliana_P027309_NP_180968.2_Transcription_elongation_factor_Spt5_Arabidopsis_thaliana/60-253
S-----A---------F-------ID----W---E--------V----------------EV---D----D-
----D-------------V--------------------------------------------E--------
DD----------D-----------------D-------------------------D--------V------
D-------------------VEDGK-QQLKFGDFSL--CFI------------------V-----SGE----
A------------DLP------N----------EDS-D----------------------------------
H-------------R-------------R-Q--------Y--------------------------------
---------------------------------------------YQRG-----------------------
------------------FHPH----------------------------E---E-------------DVD-
---------E---------L--------------E---------------KRT-------LE----------
----------------------R----------------L--------------------------------
------------------------------------ST----K-----Y-----------------------
------------------------------------------------------------------A-----
------------------------------------KD----------------------------------
---------------------DY---------------------------------ELD-------------
------------------------------------------------------------------------
-------------------------------------------------D----------------------
---------V-------------N-D-------V-----------DQQ-A---------------L------
LP------------S---------V-R-D---P-KLWL-----------------VKCA-------------
---I----------------GR------------------ER---------------------------EVA
V-----------------CL-----------------MQK----------I----------VD---------
--------------------------------R-------G---------------S-----E---------
--------------F-----KI-RS------------AIA-L------D------H-LQ-------------
------------------NYV-------YIEADMEA-----------------------------HVKEAI-
------K-----------------GMRNI-----------Y---A-N----Q-------------K------
--------I----------------LL-------------------------VP------------------
-I------------------KEMTAVLS
>EP00260_Arabidopsis_thaliana_P032254_NP_192575.3_global_transcription_factor_group_A2_Arabidopsis_thaliana/88-266
S-----I---------F-------LD----R---E--------A---------------HQV---D----D-
----E-------------D--------------------------------------------E--------
------------E-----------------E-------------------------E--------D------
E-------------------AEDD---------------FI------------------V-----DNG----
T------------DLP------D----------ERG-D--------------------------------RR
Y-------------E-------------R-R--------F--------------------------------
---------------------------------------------LPR------------------------
-------------------DEN----------------------------D---E-------------DVE-
---------D---------L--------------E---------------RRI-------QE----------
----------------------R----------------F--------------------------------
-------------------------------------S----S-----R-----------------------
------------------------------------------------------------------H-----
------------------------------------HE----------------------------------
---------------------EY---------------------------------D-E-------------
------------------------------------------------------------------------
-------------------------------------------------E----------------------
---------A-------------T-E-------V-----------EQQ-A---------------L------
LP------------S---------V-R-D---P-KLWM-----------------VKCA-------------
---I----------------GR------------------ER---------------------------EVA
V-----------------CL-----------------MQK----------F----------ID---------
--------------------------------R-------G---------------A-----D---------
--------------L-----QI-RS------------VVA-L------D------H-LK-------------
------------------NFI-------YVEADKEA-----------------------------HVKEAI-
------K-----------------GMRNI-----------Y---A------N---Q---------K------
--------I----------------LL-------------------------VP------------------
-I------------------REMTDVLS
>EP00260_Arabidopsis_thaliana_P034806_NP_196049.1_kow_domain-containing_transcription_factor_1_Arabidopsis_thaliana/44-232
-----LQ---------F-------FE----E---S--------A----------------EV---GYYGGS-
----S-------------D--------------------------------------------E--------
-D----------------------------DDGL--------------------------------------
--------------------------------------GFLND--------------------MEDEP----
E-----------VEES--------------------------------------------------------
----------SKAGKGEK---------GKSS---FV-FPK-E------------------------------
------------------------------------------------------------------------
--------------------------------------------------E---DL------------NEE-
---------E---------F--------------D---------------RIM-------EE----------
----------------------R----------------Y--------------------------------
-------------------------------------K----PG----------------------------
-----------------------------------------------------------------SG-----
---------------------------------FLRYA----------------------------------
---------------------DD-------------------------------------------------
------------------------------------------------------------------------
-------------------------------------------------D--------------I-------
---------K-------------D-A-------I-----------EMD-A---------------L------
AP------------T---------S-K-D---P-PIWK-----------------VKCA-------------
---I----------------GR------------------ER---------------------------RSV
F-----------------CL-----------------MHK----------F----------VE-L-------
----------------R-K-------------I-------G---------------T-----K---------
--------------L-----EI-IS------------VFS-V------D------H-VK-------------
------------------GFI-------FIEADKEH-----------------------------DVLEAC-
------K-----------------SLVGI-----------Y---A----------T---------R------
--------M----------------VL-------------------------LP------------------
-K------------------AETPNLLT
>EP00261_Vitis_vinifera_P025501_XP_010658348.1_PREDICTED_protein_RNA-directed_DNA_methylation_3_isoform_X3_Vitis_vinifera/36-220
-----LQ---------F-------FE----D---A--------A----------------EV---D----N-
----D-------------S-----------------------------------------------------
------------S-----------------DDSI--------------------------------------
--------------------SGDDF--------------------------------------LEDGF----
-------------NTG----------------------------------------------------LKVK
N----------EPGK-------------AHNLP-FF--PK-E------------------------------
------------------------------------------------------------------------
--------------------------------------------------E---EL------------SEE-
---------E---------L--------------E---------------KML-------EE----------
----------------------R----------------Y--------------------------------
-------------------------------------K----DG----------------------------
-----------------------------------------------------------------SK-----
---------------------------------FVTYA----------------------------------
---------------------EDDY-----------------------------------------------
------------------------------------------------------------------------
-------------------------------------------------E--------------T-------
---------K-------------R-S-------V-----------QRN-S---------------L------
IP------------S---------I-K-D---P-TIWK-----------------VKCM-------------
---V----------------GR------------------ER---------------------------LSA
F-----------------CL-----------------MQK----------Y----------VD-L-------
----------------Q-S-------------L-------G---------------T-----K---------
--------------L-----QI-IS------------AFS-V------E------H-VK-------------
------------------GFI-------YIEADKQC-----------------------------DINEAC-
------K-----------------GLCSI-----------Y---T----------S---------R------
--------V----------------AP-------------------------VP------------------
-K------------------NEVTHLLS
>EP00261_Vitis_vinifera_P038616_XP_019079859.1_PREDICTED_protein_RNA-directed_DNA_methylation_3_isoform_X1_Vitis_vinifera/36-220
-----LQ---------F-------FE----D---A--------A----------------EV---D----N-
----D-------------S-----------------------------------------------------
------------S-----------------DDSI--------------------------------------
--------------------SGDDF--------------------------------------LEDGF----
-------------NTG----------------------------------------------------LKVK
N----------EPGK-------------AHNLP-FF--PK-E------------------------------
------------------------------------------------------------------------
--------------------------------------------------E---EL------------SEE-
---------E---------L--------------E---------------KML-------EE----------
----------------------R----------------Y--------------------------------
-------------------------------------K----DG----------------------------
-----------------------------------------------------------------SK-----
---------------------------------FVTYA----------------------------------
---------------------EDDY-----------------------------------------------
------------------------------------------------------------------------
-------------------------------------------------E--------------T-------
---------K-------------R-S-------V-----------QRN-S---------------L------
IP------------S---------I-K-D---P-TIWK-----------------VKCM-------------
---V----------------GR------------------ER---------------------------LSA
F-----------------CL-----------------MQK----------Y----------VD-L-------
----------------Q-S-------------L-------G---------------T-----K---------
--------------L-----QI-IS------------AFS-V------E------H-VK-------------
------------------GFI-------YIEADKQC-----------------------------DINEAC-
------K-----------------GLCSI-----------Y---T----------S---------R------
--------V----------------AP-------------------------VP------------------
-K------------------NEVTHLLS
>EP00263_Brachypodium_distachyon_P034375_XP_024316029.1_protein_RNA-directed_DNA_methylation_3_isoform_X1_Brachypodium_distachyon/48-243
-----LQ---------F-------FD----D---Q--------A----------------GV---D----D-
----D-----------------------------------C----------------------E--------
-D----------E-----------------EEE-----------------------EE-------EEF----
D-----------------SEPEDGP----------------------------------------DHGF-FR
E-----------KKTA----SAN---------------------------------------------MMRT
E-------------R-------------SHPLP-FLAQVK-E------------------------------
------------------------------------------------------------------------
--------------------------------------------------E---EL------------SGD-
---------E---------L--------------E---------------QFV-------KD----------
----------------------R----------------Y--------------------------------
-------------------------------------S----N-----R-----------------------
------------------------------------------------------------------------
----------------------------------VKHSG---------------------------------
---------------------YGGS-----------------------------------------------
------------------------------------------------------------------------
-------------------------------------------------T----------------------
---------Q-------------EYD-------------------DDC-T---------------M------
DD------------A---------L-K-E---P-TIWR-----------------VKCM-------------
---V----------------GR------------------ER---------------------------QMA
F-----------------CF-----------------MQK----------F----------ID-L-------
----------------K-K-------------F-------G---------------T-----K---------
--------------V-----PI-IS------------AFS-L------D------H-MR-------------
------------------GYV-------FVEAEKAC-----------------------------DVTEAC-
------K-----------------GFCNV-----------Y---V----------S---------R------
--------T----------------SP-------------------------VP------------------
-A------------------AEVPSLLS
>EP00264_Hordeum_vulgare_P066204_HORVU1Hr1G075270.16_pep_chromosome_IBSC_v2_chr1H_510593817_510604845_-1_gene_HORVU1Hr1G075270_transcript_HORVU1Hr1G075270.16_gene_biotype_protein_coding_transcript_biotype_protein_coding/1-160
------------------------------------------------------------------------
------------------------------------------------------------------------
------------------------------------------------------------------------
-----------------------------------------------------------------KKGF-FT
A-----------GRTK----------------------------------------------------GARI
E-------------R-------------SHALP-FLEHVK-E------------------------------
------------------------------------------------------------------------
--------------------------------------------------E---EL------------SGD-
---------E---------L--------------E---------------QFI-------ND----------
----------------------R----------------Y--------------------------------
-------------------------------------S----N-----R-----------------------
------------------------------------------------------------------------
----------------------------------VRYAG---------------------------------
---------------------YGGS-----------------------------------------------
------------------------------------------------------------------------
-------------------------------------------------A----------------------
---------E-------------RYD-------------------DDD-S---------------T------
MD------------G---------V-K-D---P-IIWR-----------------VKCM-------------
---V----------------GR------------------ER---------------------------QMA
F-----------------CF-----------------MQK----------F----------LD-L-------
----------------Q-K-------------F-------G---------------T-----K---------
--------------V-----PI-IS------------AFS-L------D------H-VR-------------
------------------GFV-------FVEAEKAC-----------------------------DVTEAC-
------K-----------------GFCNV-----------Y---V----------N---------R------
--------T----------------SP-------------------------VP------------------
-V------------------AEVPSLLS
>EP00264_Hordeum_vulgare_P066210_HORVU1Hr1G075270.8_pep_chromosome_IBSC_v2_chr1H_510593261_510606693_-1_gene_HORVU1Hr1G075270_transcript_HORVU1Hr1G075270.8_gene_biotype_protein_coding_transcript_biotype_protein_coding/65-259
-----LQ---------F-------VD----D---A--------A----------------GV---D----D-
----G-----------------------------------Y----------------------E--------
-E----------E-----------------EEE-----------------------EE-------EEE----
EEA---------------EELQDDL----------------------------------------DDGF-FT
A-----------GRTK----------------------------------------------------GARI
E-------------R-------------SHALP-FLEHVK-E------------------------------
------------------------------------------------------------------------
--------------------------------------------------E---EL------------SGD-
---------E---------L--------------E---------------QFI-------ND----------
----------------------R----------------Y--------------------------------
-------------------------------------S----N-----R-----------------------
------------------------------------------------------------------------
----------------------------------VRYAG---------------------------------
---------------------YGGS-----------------------------------------------
------------------------------------------------------------------------
-------------------------------------------------A----------------------
---------E-------------RYD-------------------DDD-S---------------T------
MD------------G---------V-K-D---P-IIWR-----------------VKCM-------------
---V----------------GR------------------ER---------------------------QMA
F-----------------CF-----------------MQK----------F----------LD-L-------
----------------Q-K-------------F-------G---------------T-----K---------
--------------V-----PI-IS------------AFS-L------D------H-VR-------------
------------------GFV-------FVEAEKAC-----------------------------DVTEAC-
------K-----------------GFCNV-----------Y---V----------N---------R------
--------T----------------SP-------------------------VP------------------
-V------------------AEVPSLLS
>EP00264_Hordeum_vulgare_P155632_HORVU7Hr1G035280.12_pep_chromosome_IBSC_v2_chr7H_77003784_77011672_-1_gene_HORVU7Hr1G035280_transcript_HORVU7Hr1G035280.12_gene_biotype_protein_coding_transcript_biotype_protein_coding_description_Transcription_elongation_/99-275
----------------F-------FD----E---E--------A----------------QV---D----E-
----D-------------E--------------------------------------------E--------
-E----------E-----------------D-------------------------E--------G------
E-------------------GEDD---------------FI------------------N-----DAG----
A------------DIP------D----------EDA-G--------------------------------RG
S-------------R-------------SRH--------S--------------------------------
---------------------------------------------IPM------------------------
-------------------RDE----------------------------E---E-------------DID-
---------E---------I--------------E---------------RQV-------RE----------
----------------------R----------------Y--------------------------------
-------------------------------------A----R-----S-----------------------
------------------------------------------------------------------T-----
------------------------------------HI----------------------------------
---------------------EY---------------------------------G-E-------------
------------------------------------------------------------------------
-------------------------------------------------E----------------------
---------A-------------A-D-------V-----------EQQ-A---------------L------
LP------------S---------V-K-D---P-KLWM-----------------VKCA-------------
---I----------------GH------------------ER---------------------------ETA
I-----------------CL-----------------MQK----------F----------ID-R-------
--------------------------------------------------------T-----D---------
--------------L-----QI-KS------------VVA-L------D------H-LK-------------
------------------NYI-------YVEAEKEA-----------------------------HVKEAC-
------K-----------------GLRNI-----------Y---A-S----A-------------K------
--------I----------------TL-------------------------VP------------------
-I------------------KEMADVLY
>EP00265_Oryza_sativa_P024470_NP_001173159.1_Os02g0772000_Oryza_sativa_Japonica_Group/86-265
S-----I---------L-------ID----D---M--------A----------------QV---D----D-
----E-------------E--------------------------------------------E--------
-E----------E-----------------E-------------------------D--------G------
E-------------------FEDG---------------FI------------------D-----DTR----
A------------DDP------D----------QDV-G--------------------------------RS
S-------------R-------------R-H--------P--------------------------------
---------------------------------------------SSM------------------------
-------------------LDE----------------------------E---E-------------DVD-
---------A---------L--------------V---------------KLI-------HD----------
----------------------R----------------YI-------------------------------
------------------------------------IP----S-----S-----------------------
------------------------------------------------------------------H-----
------------------------------------FV----------------------------------
---------------------DD---------------------------------D-D-------------
------------------------------------------------------------------------
-------------------------------------------------G----------------------
---------V-------------T-E-------V-----------EQQ-A---------------L------
LP------------S---------V-K-D---P-KLWM-----------------VKCA-------------
---I----------------GH------------------ER---------------------------ETA
I-----------------CL-----------------MQK----------S----------ID-T-------
--------------------------------------------------------P-----D---------
--------------L-----QI-KS------------VLA-L------D------H-LK-------------
------------------NYI-------YVEAYKEA-----------------------------HVKEAC-
------K-----------------GVRNI-----------F---A-S----R-------------K------
--------V----------------TL-------------------------VP------------------
-I------------------REVADVLS
>EP00266_Sorghum_bicolor_P008789_XP_002452895.2_putative_transcription_elongation_factor_SPT5_homolog_1_Sorghum_bicolor/85-265
S-----I---------L-------ID----D---M--------A----------------QV---D----D-
----D-------------D--------------------------------------------D--------
ID----------D-----------------D-------------------------S--------S------
D-------------------VEPG---------------FI------------------DD---TDAG----
V------------EIR------H----------NDA-A--------------------------------RR
S-------------I-------------P-H--------S--------------------------------
---------------------------------------------SSM------------------------
-------------------LED----------------------------D---E-------------DMQ-
---------E---------I--------------V---------------RRL-------QN----------
----------------------R----------------Y--------------------------------
-------------------------------------K----E-----A-----------------------
------------------------------------------------------------------S-----
------------------------------------HF----------------------------------
---------------------DY---------------------------------D-E-------------
------------------------------------------------------------------------
-------------------------------------------------E----------------------
---------V-------------T-E-------V-----------EQQ-A---------------L------
LP------------S---------V-K-D---P-KLWM-----------------VKCV-------------
---I----------------GH------------------ER---------------------------ETA
V-----------------CL-----------------MQK----------F----------ID-R-------
--------------------------------------------------------S-----D---------
--------------L-----QI-KS------------VVA-L------E------H-LK-------------
------------------NFI-------YIEAEKEA-----------------------------HVKEAC-
------K-----------------GLRNI-----------I---A-S----T-------------K------
--------P----------------TL-------------------------VP------------------
-I------------------REMADVLS
>EP00267_Zea_mays_P027463_XP_008656431.1_protein_RNA-directed_DNA_methylation_3_isoform_X1_Zea_mays/57-243
-----LQ---------F-------VD----D---V--------A----------------GV---D----D-
----D-----------------------------------Y----------------------E--------
-E----------D-------------------------------------------EL-------ES-----
---------------------EDDT----------------------------------------DDGF-FT
G-----------GEHAQ---NLS---------------------------------------------HKRT
E-------------R-------------SHPLP-FL--VK-E------------------------------
------------------------------------------------------------------------
--------------------------------------------------E---EL------------SGD-
---------E---------L--------------E---------------EFI-------KN----------
----------------------R----------------Y--------------------------------
-------------------------------------S----N-----R-----------------------
------------------------------------------------------------------------
----------------------------------VKYAA---------------------------------
---------------------DRSY-----------------------------------------------
------------------------------------------------------------------------
-------------------------------------------------S----------------------
---------R-------------EDD-------------------DIF-S---------------M------
DC------------A---------L-K-E---P-TIWR-----------------VKCM-------------
---V----------------GR------------------ER---------------------------QMA
F-----------------CF-----------------MQK----------F----------VD-L-------
----------------R-K-------------I-------G---------------T-----K---------
--------------V-----PI-IT------------AFA-L------D------H-IR-------------
------------------GFV-------FVEAEKAC-----------------------------DVTEAC-
------K-----------------GFCSV-----------Y---T----------S---------R------
--------I----------------TS-------------------------VP------------------
-A------------------AEVPSLLS
>EP00267_Zea_mays_P043135_XP_020395199.1_protein_RNA-directed_DNA_methylation_3_Zea_mays/55-244
-----LQ---------F-------VD----D---V--------A----------------GV---D----D-
----D-------------N--------------------------------------------E--------
-D----------E-----------------DED-----------------------EL-------ES-----
---------------------EDDP----------------------------------------DDGF-FT
G-----------GEHAE---KLS---------------------------------------------HKRT
E-------------R-------------SHPLP-FL--VK-E------------------------------
------------------------------------------------------------------------
--------------------------------------------------E---EL------------SGD-
---------E---------L--------------E---------------EFI-------KN----------
----------------------R----------------Y--------------------------------
-------------------------------------S----N-----R-----------------------
------------------------------------------------------------------------
----------------------------------VKYAA---------------------------------
---------------------DRSY-----------------------------------------------
------------------------------------------------------------------------
-------------------------------------------------S----------------------
---------R-------------EDD-------------------DIF-P---------------M------
DC------------A---------L-K-E---P-TIWR-----------------VKCM-------------
---V----------------GR------------------ER---------------------------QMA
F-----------------CF-----------------MQK----------F----------VD-L-------
----------------R-K-------------I-------G---------------T-----K---------
--------------V-----PI-IT------------AFA-L------D------H-IR-------------
------------------GFV-------FVEAEKAG-----------------------------YVTEAC-
------K-----------------GFCSV-----------Y---T----------S---------R------
--------I----------------TS-------------------------VP------------------
-A------------------TEVPSLLS
>EP00268_Persea_americana_P049833_TRINITY_DN536_c0_g1_i1.p1_TRINITY_DN536_c0_g1_TRINITY_DN536_c0_g1_i1.p1_ORF_type_complete_len_1031_score_234.73_TRINITY_DN536_c0_g1_i1_54-3146/81-257
S-----Q---------F-------FD----L---E--------A----------------AV---D----S-
----D-------------E--------------------------------------------E--------
------------E-----------------E-------------------------E--------E------
E-------------------GEDD---------------FI------------------N-----DAG----
A------------EIP------D----------DGG-G--------------------------------RM
R-------------R-------------P-P--------L--------------------------------
---------------------------------------------LPR------------------------
-------------------EDE----------------------------Q---E-------------DVE-
---------D---------L--------------E---------------RRI-------QE----------
----------------------R----------------Y--------------------------------
-------------------------------------A----K-----S-----------------------
------------------------------------------------------------------N-----
------------------------------------IP----------------------------------
---------------------EY---------------------------------D-E-------------
------------------------------------------------------------------------
-------------------------------------------------E----------------------
---------T-------------T-E-------V-----------EQQ-A---------------L------
LP------------S---------V-K-D---P-KLWM-----------------VKCL-------------
---M----------------GR------------------ER---------------------------EAV
V-----------------CL-----------------MQK----------C----------ID---------
--------------------------------K-------G---------------S-----E---------
--------------L-----QI-RS------------AVA-L------D------H-LK-------------
------------------NYI-------YIEADKEA-----------------------------HVKEAC-
------K-----------------GLRNI-----------F---S------T-------------K------
--------V----------------IL-------------------------VP------------------
-I------------------KEMTHVLS
>EP00268_Persea_americana_P065403_TRINITY_DN872_c0_g1_i2.p1_TRINITY_DN872_c0_g1_TRINITY_DN872_c0_g1_i2.p1_ORF_type_5prime_partial_len_1671_score_464.88_TRINITY_DN872_c0_g1_i2_1-5013/74-261
-----LK---------F-------FD----D---E--------AA---------------DAG-IS----E-
----G-------------D--------------------------------------------E--------
-D----------D-----------------SEN-----------------------EL-------DQ-----
--------------------------------------DFI-----------------------DDEP----
E-----------TEGA--------------------------------------------------------
----------NKIGR-------------LHHLP-FL--LK-E------------------------------
------------------------------------------------------------------------
--------------------------------------------------E---EL------------SDD-
---------E---------L--------------E---------------KLL-------KE----------
----------------------R----------------Y--------------------------------
-------------------------------------G----RG----------------------------
-----------------------------------------------------------------SN-----
---------------------------------NVVYAD---------------------------------
---------------------ENQD-----------------------------------------------
------------------------------------------------------------------------
-------------------------------------------------S----------------------
---------K-------------D-Y-------N-----------DRV-H---------------S------
MN------------S---------A-K-D---P-TIWR-----------------VKCM-------------
---V----------------GR------------------ER---------------------------QIA
F-----------------CL-----------------MQK----------F----------VD-L-------
----------------Q-S-------------F-------G---------------T-----K---------
--------------L-----HM-IS------------AFA-L------D------H-MK-------------
------------------GHI-------YIEADREC-----------------------------DVTEAC-
------K-----------------GLCSV-----------Y---S----------S---------R------
--------L----------------VL-------------------------VP------------------
-K------------------NEVPHLLA
>EP00269_Selaginella_moellendorffii_P017966_XP_024518612.1_putative_transcription_elongation_factor_SPT5_homolog_1_Selaginella_moellendorffii/11-167
SP----------------------VEPD-ND---E-------------------------EE-------PE-
----E-------------E--------------------------------------------E--------
-E----------E-----------------EDEK----------------------E--------EQS----
-------------------ISIDN---------------FI------------------------DVS----
A-------------------------------------------------------------------VKRM
K-------------RG-----------------------Q-Q------------------------------
------------------------------------------------------------------------
--------------------------------------------------E----------------GSPE-
---------E--------------------------------------------------EQ----------
----------------------E-------------------------------------------------
-------------------------------------E----E-----------D-----------------
------------------------------------------------------------------------
------------------------------------------------------------------------
---------------------ES-------------------------------------------------
------------------------------------------------------------------------
-------------------------------------------------D----------------------
-----------------------D-E-------------------EKE------------------------
--------------D--------GR-S-K---P-RFWT-----------------VKCK-------------
---H----------------GL------------------AE---------------------------DAA
A-----------------SI-----------------FAK----------I----------ND---------
------------------S-------------E-------S---------------T-----A---------
--------------V-----LV-KC------------AIA-P------DK-----S-CE-------------
------------------GIV-------IIEAESEA-----------------------------HIRKAC-
------H-----------------GLNLL-----------L---L----------K---------K------
--------I-------------------------------------------TP------------------
-VSD----------------ETVQEILR
>EP00269_Selaginella_moellendorffii_P031863_XP_024532509.1_putative_transcription_elongation_factor_SPT5_homolog_1_isoform_X1_Selaginella_moellendorffii/75-255
S-----A---------F-------ID----D---A--------A----------------QV---A----S-
----D-------------E--------------------------------------------E--------
------------E-----------------E-------------------------E--------E------
E-------------------EEEG---------------FI------------------E-----DT-----
--------------IP------E----------EES-S--------------------------------RR
S-------------R-------------I-P--------Q--------------------------------
---------------------------------------------RPA------------------------
------------------LLDT----------------------------G---E-------------DLED
--------IE---------I--------------E---------------KML-------QQ----------
----------------------R----------------Y--------------------------------
-------------------------------------K----T-----T-----------------------
------------------------------------------------------------------S-----
------------------------------------YD----------------------------------
---------------------TY---------------------------------D-D-------------
--S---------------------------------------------------------------------
-------------------------------------------------E----------------------
---------A-------------T-V-------V-----------EQQ-A---------------L------
LP------------S---------V-K-D---P-KLYM-----------------LTCP-------------
---Q----------------GH------------------ER---------------------------EAV
V-----------------CL-----------------MQK----------Y----------LD-F-------
----------------Q-A-------------K-------N---------------E-----P---------
--------------L-----LI-KS------------AVA-I------D------H-LK-------------
------------------GFI-------YVEADKEA-----------------------------YVKQAI-
------K-----------------GLRNI-----------F---P------K-------------T------
--------I----------------HL-------------------------VP------------------
-I------------------KEMTDVLT
>EP00271_Cylindrocystis_brebissonii_P022166_TRINITY_DN8372_c1_g1_i2.p1_TRINITY_DN8372_c1_g1_TRINITY_DN8372_c1_g1_i2.p1_ORF_type_complete_len_1131_score_347.22_TRINITY_DN8372_c1_g1_i2_513-3905/81-269
M-----R---------F-------ID----D---A--------A----------------DV---D----D-
----D-------------E--------------------------------------------E--------
------------------------------E-------------------------E--------E------
E-------------------GEEG---------------WA-----------------DE-----DVG----
E------------DLP------E----------EDE-E-------------------------------EGG
H-------------R-------------R-P--------H--------------------------------
---------------------------------------------RPPL-----------------------
-----------------NLDDG---------------------------DD---R-------------EME-
---------E---------Y--------------L---------------KGI-------AD----------
----------------------R----------------Y--------------------------------
-------------------------------------G----K-----R-----S-----------------
-----------------------------------------------------------------GD-----
------------------------------------ME----------------------------------
---------------------GA---------------------------------D-E-------------
--GM--------------------------------------------------------------------
-------------------------------------------------E----------------------
---------A-------------T-D-------V-----------EQQ-A---------------L------
LP------------S---------V-R-D---P-KLWL-----------------VQCK-------------
---Y----------------GY------------------ER---------------------------EAV
I-----------------SL-----------------MQK----------F----------IT-M-------
----------------Q-N-------------T-------E---------------T-----P---------
--------------L-----HI-KS------------AVA-L------D------H-LK-------------
------------------GYI-------YVESEKEA-----------------------------YARLAC-
------R-----------------GIRLI-----------Y---S------Y-------------K------
--------T----------------KL-------------------------VD------------------
-I------------------KEMSEVLT
>EP00274_Cyanoptyche_gloeocystis_P007070_CAMPEP_0196659736_NCGR_PEP_ID_MMETSP1086-20130531_36449_1_TAXON_ID_77921_ORGANISM_"Cyanoptyche_gloeocystis_Strain_SAG4.97"_LENGTH_105_DNA_ID_CAMNT_0041993827_DNA_START_1_DNA_END_317_DNA_ORIENTATION_-/106-105
------------------------------------------------------------------------
------------------------------------------------------------------------
------------------------------------------------------------------------
------------------------------------------------------------------------
------------------------------------------------------------------------
------------------------------------------------------------------------
------------------------------------------------------------------------
------------------------------------------------------------------------
------------------------------------------------------------------------
------------------------------------------------------------------------
------------------------------------------------------------------------
------------------------------------------------------------------------
------------------------------------------------------------------------
------------------------------------------------------------------------
------------------------------------------------------------------------
------------------------------------------------------------------------
------------------------------------------------------------------------
------------------------------------------------------------------------
------------------------------------------------------------------------
------------------------------------------------------------------------
------------------------------------------------------------------------
------------------------------------------------------------------------
------------------------------------------------------------------------
------------------------------------------------------------------------
------------------------------------------------------------------------
----------------------------
>EP00276_Gloeochaete_wittrockiana_P000954_CAMPEP_0184671652_NCGR_PEP_ID_MMETSP0308-20130426_85629_1_TAXON_ID_38269_ORGANISM_"Gloeochaete_witrockiana_Strain_SAG_46.84"_LENGTH_1091_DNA_ID_CAMNT_0027118823_DNA_START_56_DNA_END_3331_DNA_ORIENTATION_-/33-232
T-----S---------F-------LD----V---E--------A----------------QE---D----S-
----D-------------A--------------------------------------------E--------
-D----------S-------------------------------------------D--------E------
E-------------------GESGL-PG-----------FI-----------------------ADDN----
T------------FPA------A----------DEG---------------SG----------------PRA
R-------------S---------------------------------------------------------
--------------------------------------------MFPD------------------------
--------------------------------------------------DR--EI------------EEE-
---------N---------L--------------E---------------ERL-------RN----------
----------------------R----------------Y--------------------------------
-------------------------------------E----G-----M-----D----SD-----------
------------------------------------------------------------------------
------------------------------------------------------------------------
---------------------EE---------------------------------A-E-------------
--A---------------------------------------------------------------------
-------------------------------------------------P----------------------
---------V-------------G-E-------I-----------GHL-E---------------N------
MP------------S---------V-R-D---P-KLWM-----------------VSCK-------------
---Q----------------GH------------------EK---------------------------EAV
V-----------------SL-----------------MQK----------F----------FE-L-------
----------------Y-G-------------T-------A---------------D-----A---------
--------------L-----QI-KS------------AIA-V------E------N-LK-------------
------------------GWV-------YIEAEKET-----------------------------MCSRLS-
------EGCEFFMXXXXXXXXXXXXXRIL-----------Y---G----------W---------K------
--------S----------------RL-------------------------VP------------------
-I------------------NEMVDVLT
>EP00276_Gloeochaete_wittrockiana_P013577_CAMPEP_0184332294_NCGR_PEP_ID_MMETSP1089-20130417_1485_1_TAXON_ID_38269_ORGANISM_"Gloeochaete_wittrockiana_Strain_SAG46.84"_NCGR_SAMPLE_ID_MMETSP1089_ASSEMBLY_ACC_CAM_ASM_000445_LENGTH_1050_DNA_ID_CAMNT_0026655591/33-215
T-----S---------F-------LD----V---E--------A----------------QE---D----S-
----D-------------A--------------------------------------------E--------
-D----------S-------------------------------------------D--------E------
E-------------------GESGL-PG-----------FI-----------------------ADDN----
T------------FPA------A----------DEG---------------SG----------------PRA
R-------------S---------------------------------------------------------
--------------------------------------------MFPD------------------------
--------------------------------------------------DR--EI------------EEE-
---------N---------L--------------E---------------ERL-------RN----------
----------------------R----------------Y--------------------------------
-------------------------------------E----G-----M-----D----SD-----------
------------------------------------------------------------------------
------------------------------------------------------------------------
---------------------EE---------------------------------A-E-------------
--A---------------------------------------------------------------------
-------------------------------------------------P----------------------
---------V-------------G-E-------I-----------GHL-E---------------N------
MP------------S---------V-R-D---P-KLWM-----------------VSCK-------------
---Q----------------GH------------------EK---------------------------EAV
V-----------------SL-----------------MQK----------F----------FE-L-------
----------------Y-G-------------T-------A---------------D-----A---------
--------------L-----QI-KS------------AIA-V------E------N-LK-------------
------------------GWV-------YIEAEKET-----------------------------HVLSSI-
------R-----------------GMRIL-----------Y---G----------W---------K------
--------S----------------RL-------------------------VP------------------
-I------------------NEMVDVLT
>EP00277_Geminigera_cryophila_P044958_CAMPEP_0173069560_NCGR_PEP_ID_MMETSP1102-20130122_8088_1_TAXON_ID_49646_ORGANISM_"Geminigera_sp._Strain_Caron_Lab_Isolate"_LENGTH_1102_DNA_ID_CAMNT_0013937649_DNA_START_1_DNA_END_3307_DNA_ORIENTATION_/94-299
KRTGGRQ---------Y-------ID----D---A--------A----------------DD---D----D-
----D-------------D--------------------------------------------E--------
-E----------S-----------------DDDEE---------------GGSKKKKK---RKKRRD-----
E-------------------D-ED-----------------------------------------DEE----
A------------ELE-----------------DDE--------------------------------AEVL
T--------KNMMAK-------------R----------A-T----HF---------L--------------
--------------------------------------------A--R------------------------
--------------------------------------------------E-----------------DIT-
---------E----------------------------------------EEI-------TE----------
----------------------R----------------Y--------------------------------
-------------------------------------R----T-----Q-----R-----------------
------------------------------------------------------------------------
----------------------------------GARD----------------------------------
---------------------DE---------------------------------DDE-------------
--GMY-------------------------------------------------------------------
------------------------------------------------KD----------------------
-----------------------D-L-------N-----------AKN-A---------------R------
LP-----------DA---------Q-K-D---P-KVWS-----------------IKVA-------------
---N----------------GT------------------EK---------------------------TVV
M-----------------QI-----------------MCK----------W----------HA-M-------
----------------A-R-------------T-------P---------------N-----P---------
--------------I-----SI-TA------------AYW-N------E------Q-AL-------------
------------------GYI-------FLEAHKEA-----------------------------YVKEAL-
------S-----------------GLRGV-----------Y---I----------S---------K------
--------L----------------SL-------------------------IP------------------
-V------------------KEMVDTVT
>EP00279_Guillardia_theta_P005886_XP_005823605.1_hypothetical_protein_GUITHDRAFT_117170_Guillardia_theta_CCMP2712/57-249
S-----Y---------Y-------VD----D---A--------A----------------DD---D----D-
----D-------------E--------------------------------------------E--------
-E----------E-----------------EDD--------------------RKKRK---KSKKSR-----
-------------------RDEDS-----------------------------------------DGE----
E------------ELS-----------------DNE--------------------------------AEKM
A--------AQM----------------RNSY-------R-R----HD---------F--------------
--------------------------------------------L---------------------------
--------------------------------------------------------------------TAD-
-------------------L-------------TQ---------------EDL-------DA----------
----------------------R----------------Y--------------------------------
-------------------------------------R----G-----A-----M-----------------
------------------------------------------------------------------------
------------------------------------HD----------------------------------
---------------------DE---------------------------------ALD-------------
--G---------------------------------------------------------------------
------------------------------------------------IT----------------------
-----------------------D-E-------N-----------VKN-A---------------R------
LP-----------DA---------T-K-D---P-KVWC-----------------IKVA-------------
---N----------------GT------------------EK---------------------------TLV
I-----------------QL-----------------MNK----------F----------VT-L-------
----------------A-K-------------E-------G---------------K-----P---------
--------------I-----HI-TC------------AYW-N------E------Q-SL-------------
------------------GYI-------YVEAYKEA-----------------------------FVKEAL-
------S-----------------GLRGV-----------Y---A----------T---------K------
--------M----------------KL-------------------------VP------------------
-V------------------KEMTDTVV
>EP00281_Chroomonas_sp_CCMP1168_P020484_CAMPEP_0206231620_NCGR_PEP_ID_MMETSP0047_2-20121206_10943_1_ASSEMBLY_ACC_CAM_ASM_000192_TAXON_ID_195065_ORGANISM_"Chroomonas_mesostigmatica_cf_Strain_CCMP1168"_LENGTH_695_DNA_ID_CAMNT_0053655229_DNA_START_1_DNA_END_/89-278
S-----K---------Y-------ID----M---E--------A----------------GE---G----D-
----S-------------D--------------------------------------------E--------
-E----------E-----------------ESG--------------------RAKKK---SREVDY-----
----------------------DD-----------------------------------------DDD----
A------------EMS-----------------EEQ--------------------------------QKRE
M--------LQATAR-------------R----------R-G----PD---------F--------------
--------------------------------------------M-HK------------------------
--------------------------------------------------D-----------------DLR-
---------E----------------------------------------EDF-------VN----------
----------------------R----------------Y--------------------------------
-------------------------------------R----M-----------------------------
------------------------------------------------------------------------
------------------------------------VD----------------------------------
---------------------DD---------------------------------DEE-------------
--GED-------------------------------------------------------------------
------------------------------------------------VD----------------------
-----------------------D-E-------N-----------RRN-A---------------R------
LP------------S---------N-K-D---P-QVWC-----------------VKVA-------------
---N----------------GQ------------------EQ---------------------------SLC
V-----------------QL-----------------LQK----------F----------VS-L-------
----------------T-Q-------------Q-------G---------------H-----P---------
--------------L-----NI-TA------------VYC-N------E------Q-AH-------------
------------------GFL-------YIEARKQA-----------------------------FVKEAL-
------S-----------------GMRGV-----------F---H----------T---------K------
--------L----------------QL-------------------------VP------------------
-I------------------KEMVDTVT
>EP00283_Hemiselmis_rufescens_P021134_CAMPEP_0173446128_NCGR_PEP_ID_MMETSP1357-20121228_35881_1_TAXON_ID_77926_ORGANISM_"Hemiselmis_rufescens_Strain_PCC563"_LENGTH_602_DNA_ID_CAMNT_0014412399_DNA_START_1_DNA_END_1805_DNA_ORIENTATION_/23-210
S-----R---------Y-------LD----M---E--------A----------------GE---E----E-
----E-------------S--------------------------------------------D--------
-D----------E-----------------EDT--------------------RRHRK---KHRDEY-----
D----------------------------------------------------------------DEE----
G------------ELD-----------------EAQ--------------------------------ANAM
Q--------REMYQR-------------K----------K-G----PD---------F--------------
--------------------------------------------L-HQ------------------------
--------------------------------------------------------------------DVD-
---------E----------------------------------------NFF-------QN----------
----------------------R----------------Y--------------------------------
-------------------------------------K----Q-----------------------------
------------------------------------------------------------------------
------------------------------------VD----------------------------------
---------------------DD---------------------------------DDD-------------
--AH--------------------------------------------------------------------
------------------------------------------------GD----------------------
-----------------------D-E-------T-----------NRN-A---------------R------
LP-----------DI---------K-K-D---P-HVWC-----------------VKVA-------------
---N----------------GQ------------------EQ---------------------------SLC
I-----------------QI-----------------LQK----------F----------VT-L-------
----------------A-Q-------------Q-------G---------------Q-----P---------
--------------L-----HV-SA------------VYC-N------G------Q-AQ-------------
------------------GFV-------YIESRKHA-----------------------------FVKEAL-
------S-----------------GMRGV-----------F---H----------S---------K------
--------M----------------QL-------------------------VP------------------
-N------------------TEMVGTVT
>EP00285_Hemiselmis_virescens_P006834_CAMPEP_0173386212_NCGR_PEP_ID_MMETSP1356-20130122_8809_1_TAXON_ID_77927_ORGANISM_"Hemiselmis_virescens_Strain_PCC157"_NCGR_SAMPLE_ID_MMETSP1356_ASSEMBLY_ACC_CAM_ASM_000847_LENGTH_346_DNA_ID_CAMNT_0014342359_DNA_START_/29-216
S-----K---------Y-------ID----M---E--------A----------------GE---D----D-
----S-------------D--------------------------------------------D--------
-E----------D-----------------EGG----------------------GKK---RRGADY-----
D----------------------------------------------------------------DDD----
G------------ELD-----------------DAQ--------------------------------AQRM
Q--------SQMIDR-------------RN---------R-G----PD---------F--------------
--------------------------------------------L-HN------------------------
--------------------------------------------------D-----------------DIG-
---------E----------------------------------------EHF-------RN----------
----------------------R----------------Y--------------------------------
-------------------------------------R----Q-----V-----------------------
------------------------------------------------------------------------
------------------------------------------------------------------------
---------------------DD---------------------------------DEE-------------
--GED-------------------------------------------------------------------
------------------------------------------------ED----------------------
-----------------------D-E-------S-----------KKN-S---------------R------
LP-----------DI---------K-K-D---P-HVWC-----------------IRVQ-------------
---N----------------GQ------------------EQ---------------------------SLC
I-----------------QI-----------------LQK----------F----------VT-L-------
----------------A-E-------------K-------G---------------I-----P---------
--------------L-----HV-SA------------VYC-N------G------Q-AQ-------------
------------------GFV-------YVESRKVA-----------------------------FVKEAL-
------S-----------------GMRGV-----------F---H----------S---------K------
--------M----------------QL-------------------------VP------------------
-N------------------NEMVGTVT
>EP00288_Rhodomonas_lens_P017696_CAMPEP_0177705174_NCGR_PEP_ID_MMETSP0484_2-20121128_8570_1_TAXON_ID_354590_ORGANISM_"Rhodomonas_lens_Strain_RHODO"_LENGTH_705_DNA_ID_CAMNT_0019216589_DNA_START_126_DNA_END_2238_DNA_ORIENTATION_/66-256
S-----R---------Y-------VD----D---M--------A----------------GD---D----D-
----S-------------D--------------------------------------------D--------
-D----------E-----------------DD-------------------EPRSKKA---KKSRDY-----
E-------------------DEYD-----------------------------------------DEE----
A------------EID-----------------DEQ--------------------------------AARL
M--------SDIDQR-------------R-N--------R-G----PA---------W--------------
--------------------------------------------L-HT------------------------
--------------------------------------------------D-----------------MSD-
---------K----------------------------------------D-F-------RL----------
----------------------R----------------Y--------------------------------
-------------------------------------K----Q-----------------------------
------------------------------------------------------------------------
------------------------------------DD----------------------------------
---------------------DE---------------------------------NA--------------
------------------------------------------------------------------------
------------------------------------------------PE----------------------
-----------------------D-E-------N-----------RRN-A---------------R------
LP-----------DA---------T-K-D---P-KVWC-----------------IKVA-------------
---N----------------GT------------------ER---------------------------QIV
L-----------------QL-----------------INK----------F----------AI-L-------
----------------A-K-------------A-------G---------------K-----P---------
--------------I-----HV-TS------------AYC-N------E------Q-AL-------------
------------------GFV-------YVEAYKEA-----------------------------YVREAL-
------S-----------------GLRNV-----------Y---M----------T---------K------
--------M----------------KL-------------------------VP------------------
-V------------------KEMVDTVT
>EP00290_Baffinella_frigidus_P051885_CAMPEP_0180384472_NCGR_PEP_ID_MMETSP0989-20121125_28552_1_TAXON_ID_697907_ORGANISM_"non_described_non_described_Strain_CCMP2293"_LENGTH_714_DNA_ID_CAMNT_0022384927_DNA_START_139_DNA_END_2280_DNA_ORIENTATION_-/83-269
S-----K---------Y-------ID----D---A--------A----------------GE---D----D-
----S-------------E--------------------------------------------E--------
-E----------D-----------------GP----------------------SNKR---RKGDGY-----
----------------------DD-----------------------------------------EDD----
A------------EMD-----------------EAT--------------------------------QDRL
M--------NENMNR-------------H----------R-R----LD---------F--------------
--------------------------------------------L---------------------------
--------------------------------------------------------------------EMD-
---------E----------------------------------------QQI-------SD----------
----------------------R----------------F--------------------------------
-------------------------------------K----A-----D-----R-----------------
------------------------------------------------------------------------
----------------------------------Y-AD----------------------------------
---------------------DE---------------------------------EED-------------
--AA--------------------------------------------------------------------
-------------------------------------------------G----------------------
-----------------------G-E-------H-----------RQM-A---------------L------
LP-----------DA---------T-K-D---P-KVWS-----------------VRVA-------------
---N----------------GS------------------ER---------------------------TIV
L-----------------QL-----------------MCK----------F----------VQ-L-------
----------------G-K-------------E-------K---------------K-----P---------
--------------I-----NI-TS------------AYC-N------E------H-AL-------------
------------------GFI-------YIEARKEA-----------------------------FVREAI-
------S-----------------GLRGV-----------Y---G----------T---------K------
--------M----------------KL-------------------------VP------------------
-V------------------GEMQATVT
>EP00291_Cryptomonas_curvata_P005157_CAMPEP_0172178780_NCGR_PEP_ID_MMETSP1050-20130122_16237_1_TAXON_ID_233186_ORGANISM_"Cryptomonas_curvata_Strain_CCAP979_52"_LENGTH_664_DNA_ID_CAMNT_0012851559_DNA_START_1_DNA_END_1991_DNA_ORIENTATION_-/57-247
N-----R---------F-------VD----D---E--------A----------------GE---D----D-
----S-------------E--------------------------------------------E--------
-D----------E-----------------GP-------------------AARKTKK---KKQRD------
----------------------DD-----------------------------------------DEE----
S------------ELD-----------------EET--------------------------------ANRY
S--------NEILAK-------------R-N--------A-G----LS---------W--------------
--------------------------------------------V--N------------------------
--------------------------------------------------D-----------------LTT-
---------E----------------------------------------DDL-------RN----------
----------------------R----------------Y--------------------------------
-------------------------------------R----Q-----------------------------
------------------------------------------------------------------------
------------------------------------YG----------------------------------
---------------------DA---------------------------------DID-------------
--QVE-------------------------------------------------------------------
------------------------------------------------ED----------------------
-----------------------G-D-------N-----------VRN-S---------------R------
LP-----------DA---------A-T-D---P-KVWC-----------------VKVA-------------
---N----------------GT------------------ER---------------------------LVV
L-----------------QL-----------------MNK----------F----------IT-L-------
----------------A-K-------------Q-------D---------------N-----P---------
--------------I-----YI-TS------------AYC-N------E------Q-VH-------------
------------------GFI-------YVEAMREA-----------------------------LVKEAL-
------S-----------------GLRGV-----------Y---Q----------S---------K------
--------M----------------KL-------------------------VP------------------
-V------------------KEMVDTVT
>EP00292_Cryptomonas_paramecium_P004354_CAMPEP_0113681414_NCGR_PEP_ID_MMETSP0038_2-20120614_11987_1_TAXON_ID_2898_ORGANISM_"Cryptomonas_paramecium"_LENGTH_646_DNA_ID_CAMNT_0000600155_DNA_START_1_DNA_END_1934_DNA_ORIENTATION_-_assembly_acc_CAM_ASM_000170/16-209
N-----R---------F-------ID----N---E--------A----------------GE---D----D-
----S-------------E--------------------------------------------E--------
-E----------E-----------------A--------------------VSRKTKK---RKPRE------
----------------------EE-----------------------------------------DDE----
N------------ELD-----------------DEE--------------------------------ANRQ
A--------QLLMSR-------------RSN--------N-F----LS---------N--------------
--------------------------------------------LIRG------------------------
--------------------------------------------------D-----------------VID-
---------E----------------------------------------DLV-------RD----------
----------------------R----------------WA-------------------------------
------------------------------------NR----Q-----------------------------
------------------------------------------------------------------------
------------------------------------ED----------------------------------
---------------------DE---------------------------------GED-------------
--QT--------------------------------------------------------------------
------------------------------------------------YD----------------------
-----------------------G-D-------N-----------VKN-A---------------R------
LP-----------DA---------A-N-D---P-KVWC-----------------IQVQ-------------
---N----------------GQ------------------ER---------------------------MLV
L-----------------QL-----------------MNK----------F----------IA-L-------
----------------A-K-------------E-------G---------------S-----P---------
--------------I-----HI-TS------------AYC-N------E------Q-VH-------------
------------------GFI-------YVEALREG-----------------------------FVKEAL-
------S-----------------GLRGV-----------Y---I----------S---------K------
--------L----------------KL-------------------------VP------------------
-V------------------KEMVDTVT
>EP00295_Goniomonas_pacifica_P030242_CAMPEP_0175936958_NCGR_PEP_ID_MMETSP0108-20121206_21879_1_TAXON_ID_195067_ORGANISM_"Goniomonas_pacifica_Strain_CCMP1869"_NCGR_SAMPLE_ID_MMETSP0108_ASSEMBLY_ACC_CAM_ASM_000204_LENGTH_644_DNA_ID_CAMNT_0017261055_DNA_STAR/1-2
------------------------------------------------------------------------
------------------------------------------------------------------------
------------------------------------------------------------------------
------------------------------------------------------------------------
------------------------------------------------------------------------
------------------------------------------------------------------------
------------------------------------------------------------------------
------------------------------------------------------------------------
------------------------------------------------------------------------
------------------------------------------------------------------------
------------------------------------------------------------------------
------------------------------------------------------------------------
------------------------------------------------------------------------
------------------------------------------------------------------------
------------------------------------------------------------------------
------------------------------------------------------------------------
------------------------------------------------------------------------
------------------------------------------------------------------------
------------------------------------------------------------------------
------------------------------------------------------------------------
------------------------------------------------------------------------
--------------------XI--------------------------------------------------
------------------------------------------------------------------------
------------------------------------------------------------------------
------------------------------------------------------------------------
----------------------------
>EP00298_Acanthocystis_sp_HF-20_P001054_c11441_g1_i1.p1_GENE.c11441_g1_i1_c11441_g1_i1.p1_ORF_type_3prime_partial_len_342_score_156.17_c11441_g1_i1_25-1023/45-291
----------------F-------VN----L---A--------A----------------D----E----G-
----G-------------E--------------------------------------------E--------
-S----------E-----------------NES-----------------------A--------EW-----
Q-----------------------------------------------------------TL-SENQK----
-------------KEI--------------------------------------------------------
--------------AAM----------LQRK--------K-N------------------------------
-----V------------------------------------------------------------------
--------------------------------------------------E---R-------------LDE-
---------N---------F--------------V---------------DKL-------AR----------
----------------------R----------------Y-E------------------------------
------------------------------------NE----E-----L-----E----EDEEDFIAVRQRP
PI----------------------------------------RLP-------------------PRKPDVIQ
RPAKVVPVAKQ-ARPIQKEKDRDEPQPI-------LAN----------------------------------
---------------------EE-------------------------------E-DIE-------------
---E-------------------MEEG------------E--------------------------------
-------------------------------------------------EEGEEMY----------------
-------EDEY------------SRPR--YRPLV-----------NQA-E---------------L------
FP------------T---------T-S-D---P-KLFI-----------------ITCE-------------
---R----------------GR------------------EK---------------------------EAC
I-----------------SI-----------------LRK----------C----------RE---------
----------------E-K-------------T-------Q---------------A-----T---------
--------------S-----NL-FS------------AVV-K------D------G-VK-------------
------------------GKI-------YIEATRAS-----------------------------FVQEVT-
------K-----------------GLDIF-----------N---H----------Y---------S------
--------I----------------KL-------------------------VS------------------
-I------------------KDMPDVMT
>EP00298_Acanthocystis_sp_HF-20_P008581_c17765_g1_i1.p1_GENE.c17765_g1_i1_c17765_g1_i1.p1_ORF_type_complete_len_716_score_346.37_c17765_g1_i1_323-2149/1-6
------------------------------------------------------------------------
------------------------------------------------------------------------
------------------------------------------------------------------------
-------------------------------------------------------------M-FQ-------
------------------------------------------------------------------------
------------------------------------------------------------------------
------------------------------------------------------------------------
------------------------------------------------------------------------
------------------------------------------------------------------------
------------------------------------------------------------------------
------------------------------------------------------------------------
------------------------------------------------------------------------
------------------------------------------------------------------------
------------------------------------------------------------------------
------------------------------------------------------------------------
------------------------------------------------------------------------
------------------------------------------------------------------------
------------------------------------------------------------------------
------------------------------------------------------------------------
------------------------------------------------------------------------
----------------R-N-------------S---------------------------------------
------------------------------------------------------------------------
------------------------------------------------------------------------
------------------------------------------------------------------------
------------------------------------------------------------------------
----------------------------
>EP00299_Pterocystis_sp_00344_P011140_c5143_g1_i1.p1_GENE.c5143_g1_i1_c5143_g1_i1.p1_ORF_type_complete_len_1018_score_246.63_c5143_g1_i1_14-3067/63-251
K-----K---------F-------ID----T---H--------A----------------EV---A----S-
----S-------------S--------------------------------------------E--------
-S----------E-----------------EEP-----------------------D--------EWAR---
---------------------------------------------------------------MSQKE----
------------------------------------------------------------------------
--------------RE------------KMN----------S------------------------------
-------------------------------------------IM---------------------------
------------------------------------------------ATK---R-----------HGLTE-
---------D--------LI------------------------------NRM-------QS----------
----------------------R----------------Y--------------------------------
-------------------------------------K----D-----V-----E----EDDKLD-------
------------------------------------------------------------------------
------------------------------------------------------------------------
---------------------DE--------------------------------GDVE-------------
--GD-------------------LEEL---------------------------------------------
------------------------------------------------SETINQQR----------------
-------RHKK------------SRE-------------------SDM-Q---------------L------
LP------------T---------A-K-D-----KLFI-----------------VQCE-------------
---A----------------GH------------------ER---------------------------EAC
I-----------------SI-----------------YRK----------C----------LR-N-------
----------------T-K-------------D-------G---------------S---------------
--------------------KI-FS------------VVA-K------D------G-LS-------------
------------------GKL-------YIEAENQS-----------------------------FVTNIC-
------R-----------------GLSII-----------K---S----------W---------S------
--------V----------------KL-------------------------VP------------------
-I------------------KDMPDVMS
>EP00301_Raphidiophrys_heterophryoidea_P008577_c13157_g3_i1.p1_GENE.c13157_g3_i1_c13157_g3_i1.p1_ORF_type_3prime_partial_len_945_score_176.25_c13157_g3_i1_102-2834/67-315
----------------E-------AE----M---T--------T----------------R----Q----Q-
----P-------------V--------------------------------------------R--------
-R----------E-----------------QPV-----------------------S--------SQ-----
QV------------------RDRDR---------------------------------APPP-ARDQD----
-------------DQD--------------------------------------------------------
--------------RAP----------VRDD--------K-N------------------------------
-----R------------------------------------------------------------------
--------------------------------------------------E---R-------------DGR-
---------D---------G--------------R---------------DSR-------DS----------
----------------------R----------------D-N------------------------------
------------------------------------RD----N-----R-----D----NRDRDKDKDRERE
RD----------------------------------------RSR-------------------DREP----
-----LPVQHQPSEPRSTYRDRIEPEPMDTIDDDDGYD----------------------------------
---------------------DE-------------------------------RYDDD-------------
--GY-------------------YDEY------------G--------------------------------
-------------------------------------------------DQGRKWH----------------
-------NNEL------------DRE-------------------NKN-P---------------E------
SR------------K---------E-T-S-----KLFA-----------------VNCK-------------
---I----------------GH------------------EL---------------------------VAC
I-----------------SL-----------------LRK----------C----------CA---------
----------------D-T-------------T-------G---------------Q-----Y---------
--------------S-----QI-YT------------VVA-K------H------G-VK-------------
------------------GKI-------YVEAERDS-----------------------------AVKNLT-
------K-----------------GITIL-----------Q---Y----------Y---------T------
--------A----------------KL-------------------------VP------------------
-T------------------NSMVSVVE
>EP00302_Diacronema_sp_CCMP2436_P045298_CAMPEP_0180061336_NCGR_PEP_ID_MMETSP0985-20121206_6535_1_TAXON_ID_483367_ORGANISM_"non_described_non_described_Strain_CCMP_2436"_LENGTH_815_DNA_ID_CAMNT_0021991447_DNA_START_74_DNA_END_2517_DNA_ORIENTATION_-/98-288
N-----R---------F-------ID----D---V--------A----------------DV---E----D-
----E-------------D--------------------------------------------D--------
-D----------E-----------------DDE-----------------------D--------G------
D-------------------DDDDE------L-------------------------------APDDD----
E------------EVF------D----------AGE--------------------------------LRMQ
N-------------E-------------ELR--------R-K------------------------------
----------------------------------------------ER------------------------
--------------------------------------------------E---E-------------EME-
---------K---------I--------------E---------------KEV-------NE----------
----------------------R----------------Y--------------------------------
-------------------------------------L----S-----G-----G----RE-KVR-------
------------------------------------------------------------------------
------------------------------------YP----------------------------------
---------------------QE---------------------------------EAT-------------
-RGG--------------------------------------------------------------------
-------------------------------------------------P----------------------
---------R-------------D-D-------I-----------RRH-A---------------E------
LP------------G---------M-S-D---P-KLFL-----------------LRCK-------------
---P----------------GH------------------EH---------------------------EIV
I-----------------FM-----------------MQK----------F----------VN-H-------
----------------R-G-------------T-------P---------------E-----A---------
--------------L-----AI-TS------------AVA-T-------------A-IR-------------
------------------GYV-------YVEAYKEA-----------------------------HVKSAL-
------Q-----------------QIRNL-----------F---F----------S---------T------
--------I----------------RL-------------------------VP------------------
-L------------------SEMTEVLR
>EP00303_Exanthemachrysis_gayraliae_P002723_CAMPEP_0206003434_NCGR_PEP_ID_MMETSP1464-20131121_3375_1_ASSEMBLY_ACC_CAM_ASM_001124_TAXON_ID_119497_ORGANISM_"Exanthemachrysis_gayraliae_Strain_RCC1523"_LENGTH_711_DNA_ID_CAMNT_0053376807_DNA_START_1_DNA_END_21/84-276
R-----Q---------F-------VD----A---E--------A----------------ED---E----DG
---DD-------------D--------------------------------------------D--------
-D----------E-----------------DDE-----------------------D--------D------
D-------------------GAGDY------A-------------------------------AEEGD----
E------------DVF------D----------DTE--------------------------------NARI
N-------------R-------------ELD--------R-Q------------------------------
----------------------------------------------RR------------------------
--------------------------------------------------L---A-------------EQA-
---------E---------I--------------E---------------EQA-------QR----------
----------------------Y----------------V--------------------------------
-------------------------------------E----R-----E-----R----RQ-RPR-------
------------------------------------------------------------------------
------------------------------------GG----------------------------------
---------------------ED-------------------------------AEEVD-------------
--R---------------------------------------------------------------------
-------------------------------------------------R----------------------
---------K-------------D-D-------V-----------GRG-A---------------L------
LP------------T---------A-A-D---P-RLFL-----------------VRCK-------------
---P----------------GK------------------ER---------------------------EVA
V-----------------FL-----------------MQK----------F----------VN-H-------
----------------A-G-------------T-------G---------------E-----A---------
--------------L-----QI-MS------------VVA-T-------------A-VR-------------
------------------GYV-------YVEARKEA-----------------------------HVRSAT-
------Q-----------------GIPNL-----------F---A----------R---------D------
--------V----------------KL-------------------------VP------------------
-N------------------EEMTRVLQ
>EP00304_Pavlova_gyrans_P006645_CAMPEP_0206042184_NCGR_PEP_ID_MMETSP1466-20131121_6397_1_ASSEMBLY_ACC_CAM_ASM_001126_TAXON_ID_44452_ORGANISM_"Pavlova_gyrans_Strain_CCMP608"_LENGTH_601_DNA_ID_CAMNT_0053416893_DNA_START_1_DNA_END_1801_DNA_ORIENTATION_-/77-266
N-----Q---------F-------ID----D---A--------A----------------ED---E----DE
----D-------------D--------------------------------------------D--------
-D----------D-----------------DDE-----------------------D--------D------
D-------------------DDEDD------Q-------------------------------GAAEP----
E------------EEF------D----------IDE--------------------------------VRRQ
N-------------Q-------------ELA--------R-R------------------------------
----------------------------------------------QR------------------------
--------------------------------------------------D---Q-------------EYE-
---------D---------L--------------E---------------KQV-------AD----------
----------------------R----------------Y--------------------------------
-------------------------------------R----D-----M-----K----ERQRVH-------
------------------------------------------------------------------------
------------------------------------------------------------------------
---------------------TD---------------------------------EAA-------------
-AG---------------------------------------------------------------------
-------------------------------------------------P----------------------
---------R-------------D-E-------I-----------RRH-A---------------D------
LP------------G---------M-Q-D---P-KLWL-----------------IRCK-------------
---P----------------GH------------------EF---------------------------EVV
I-----------------FL-----------------MQK----------F----------VN-H-------
----------------R-G-------------T-------P---------------E-----A---------
--------------L-----QI-TS------------AVA-T-------------A-IK-------------
------------------GYI-------YVEALKEA-----------------------------HVRAAT-
------A-----------------YLRNL-----------F---G----------N---------T------
--------V----------------KL-------------------------VP------------------
-L------------------AEMTDVLR
>EP00306_Pavlova_sp_CCMP459_P006360_CAMPEP_0185162170_NCGR_PEP_ID_MMETSP1139-20130426_6082_1_TAXON_ID_298111_ORGANISM_"Pavlova_sp._Strain_CCMP459"_LENGTH_667_DNA_ID_CAMNT_0027727481_DNA_START_1_DNA_END_1997_DNA_ORIENTATION_-/58-247
S-----R---------F-------ID----N---Q--------A----------------EV---E----D-
----D-------------D--------------------------------------------E--------
-E----------D-----------------DDE-----------------------D--------D------
D-------------------DDDDV------A-------------------------------IGDED----
E------------EDL------D----------IDR--------------------------------IRRE
N-------------R-------------DFE--------R-A------------------------------
----------------------------------------------RK------------------------
--------------------------------------------------E---K-------------EEE-
---------E---------I--------------E---------------RAT-------KR----------
----------------------F----------------T--------------------------------
-------------------------------------E----R-----A-----R----RQ-DMR-------
------------------------------------------------------------------------
------------------------------------EV----------------------------------
---------------------EQ---------------------------------EGP-------------
-VGA--------------------------------------------------------------------
------------------------------------------------------------------------
---------R-------------D-D-------I-----------RRH-A---------------E------
LP------------G---------M-S-D---P-KLFL-----------------VRCK-------------
---P----------------SH------------------EF---------------------------EVV
I-----------------FM-----------------MQK----------Y----------VN-H-------
----------------S-G-------------T-------P---------------E-----A---------
--------------L-----QI-TS------------CLA-T-------------A-TK-------------
------------------GYV-------YVEALKEA-----------------------------HVLQAC-
------R-----------------NMRNL-----------F---G----------M---------S------
--------V----------------KL-------------------------VP------------------
-L------------------QEMTDVLR
>EP00308_Calcidiscus_leptoporus_P024112_CAMPEP_0119359242_NCGR_PEP_ID_MMETSP1334-20130426_7177_1_TAXON_ID_127549_ORGANISM_"Calcidiscus_leptoporus_Strain_RCC1130"_LENGTH_1342_DNA_ID_CAMNT_0007373877_DNA_START_1_DNA_END_4027_DNA_ORIENTATION_/57-243
N-----A---------F-------VM----D---D--------V----------------EV---E----D-
----G-------------S--------------------------------------------D--------
-E----------G-----------------EDD-----------------------D--------E------
D--------------------EGE-----------------------------------EEP-DDADD----
G------------DEF------D----------DLE--------------------------------TERE
N-------------R-------------RFD--------A-A------------------------------
----------------------------------------------RR------------------------
--------------------------------------------------K---R-------------EHE-
---------E---------L--------------E---------------KQV-------NE----------
----------------------R----------------Y--------------------------------
-------------------------------------L----S-----G-----Q-----------------
--------------------------------------------H-------------------STR-----
------------------------------------YA----------------------------------
---------------------DD---------------------------------EAE-------------
--VT--------------------------------------------------------------------
------------------------------------------------------------------------
-----------------------S---------------------ERF-H---------------HSN----
MP------------D--------AS-R-D---T-KLWV-----------------MRCK-------------
---P----------------GA------------------EK---------------------------LLV
I-----------------SL-----------------MQK----------F----------LD-S-------
----------------S-E-------------S-------E---------------K-----P---------
--------------L-----QI-KS------------ALC-T------D--------IK-------------
------------------GYV-------YIEAMREA-----------------------------HVREAT-
------Q-----------------GLNGL-----------F--------------Y---------K------
--------I----------------HQ-------------------------VP------------------
-T------------------VEMTDVMR
>EP00310_Coccolithus_braarudii_P002113_CAMPEP_0183382068_NCGR_PEP_ID_MMETSP0164_2-20130417_126755_1_TAXON_ID_221442_ORGANISM_"Coccolithus_pelagicus_ssp_braarudi_Strain_PLY182g"_LENGTH_695_DNA_ID_CAMNT_0025559679_DNA_START_1_DNA_END_2080_DNA_ORIENTATION_/3-186
N-----I---------F-------ID----D---D--------V----------------EV---E----G-
----Q-------------S--------------------------------------------E--------
-D----------D-----------------DDD-----------------------E--------R------
D--------------------GED-----------------------------------DEL-DDADE----
G------------DDI------D----------DLD--------------------------------NERQ
N-------------R-------------RFE--------A-A------------------------------
----------------------------------------------RR------------------------
--------------------------------------------------K---K-------------ENE-
---------E---------L--------------E---------------AQV-------KE----------
----------------------R----------------Y--------------------------------
-------------------------------------Q----S-----G-----N-----------------
--------------------------------------------R-------------------HTH-----
------------------------------------YQ----------------------------------
---------------------GE---------------------------------EEE-------------
--GT--------------------------------------------------------------------
------------------------------------------------------------------------
---------------------------------------------ERF-Q---------------E------
LP------------D--------AS-R-D---P-KLWC-----------------MRCK-------------
---P----------------GA------------------EK---------------------------LLV
I-----------------QL-----------------MQK----------C----------VE-A-------
----------------G-T-------------T-------D---------------M-----P---------
--------------M-----QI-KS------------ALC-T------D--------IK-------------
------------------GYV-------YIEAFREA-----------------------------HVREAT-
------Q-----------------GLNGL-----------F--------------Y---------K------
--------I----------------NQ-------------------------VP------------------
-T------------------KEMTDVMR
>EP00314_Emiliania_huxleyi_P023086_XP_005779147.1_hypothetical_protein_EMIHUDRAFT_236647_Emiliania_huxleyi_CCMP1516/26-149
------------------------------------------------------------------------
------------------------------------------------------------------------
------------------------------------------------------------------------
-------------------------------------------------------------------G----
G------------ELA------P----------PAG--------------------------------RGAE
N-------------R-------------RLD--------A-E------------------------------
----------------------------------------------RR------------------------
--------------------------------------------------K---A-------------EEA-
---------K---------L--------------E---------------AQV-------RE----------
----------------------R----------------Y--------------------------------
-------------------------------------E----N-----R-----P-----------------
--------------------------------------------D-------------------QGA-----
------------------------------------WD----------------------------------
---------------------DD---------------------------------EDF-------------
--GE--------------------------------------------------------------------
------------------------------------------------------------------------
-------------------------D-------------------TRF-Q---------------E------
LP------------D--------AT-R-D---P-KLWL-----------------LKCK-------------
---P----------------GG------------------EK---------------------------MLI
I-----------------SL-----------------MQK----------Y----------LD-A-------
----------------A-E-------------A-------G---------------T-----P---------
--------------L-----SI-KS------------ALC-T------E--------IK-------------
------------------GYI-------YVEAFKEA-----------------------------H------
------------------------------------------------------------------------
------------------------------------------------------------------------
----------------------------
>EP00315_Gephyrocapsa_oceanica_P041253_CAMPEP_0185472804_NCGR_PEP_ID_MMETSP1366-20130426_1053_1_TAXON_ID_38817_ORGANISM_"Gephyrocapsa_oceanica_Strain_RCC1303"_LENGTH_1293_DNA_ID_CAMNT_0028079627_DNA_START_1_DNA_END_3881_DNA_ORIENTATION_-/246-429
N-----Q---------F-------IE----E---E--------A----------------EA---S----E-
----E-------------E--------------------------------------------D--------
-E----------E-----------------EEE-----------------------E--------E------
E--------------------EGDG------G-------------------------------ADGDD----
G------------DAV------D----------AKA--------------------------------VERE
N-------------R-------------RLD--------A-E------------------------------
----------------------------------------------RR------------------------
--------------------------------------------------K---A-------------EEA-
---------K---------L--------------E---------------AQV-------RE----------
----------------------R----------------Y--------------------------------
-------------------------------------E----N-----R-----P-----------------
--------------------------------------------D-------------------QGA-----
------------------------------------WD----------------------------------
---------------------DD---------------------------------EDF-------------
--GE--------------------------------------------------------------------
------------------------------------------------------------------------
-------------------------D-------------------TRF-Q---------------E------
LP------------D--------AT-R-D---P-KLWL-----------------LKCK-------------
---P----------------GG------------------EK---------------------------MLI
I-----------------SL-----------------MQK----------Y----------LD-A-------
----------------A-E-------------A-------G---------------T-----P---------
--------------L-----SI-KS------------ALC-T------E--------IK-------------
------------------GYI-------YVEAFKEA-----------------------------HVREAT-
------Q-----------------GLNGL-----------F--------------Y---------R------
--------I----------------TQ-------------------------VP------------------
-P------------------REMTDVMR
>EP00316_Scyphosphaera_apsteinii_P019874_CAMPEP_0119339508_NCGR_PEP_ID_MMETSP1333-20130426_98390_1_TAXON_ID_418940_ORGANISM_"Scyphosphaera_apsteinii_Strain_RCC1455"_LENGTH_684_DNA_ID_CAMNT_0007351033_DNA_START_1_DNA_END_2050_DNA_ORIENTATION_/31-210
H-----R---------F-------IE----E---D--------V----------------EV---E----G-
----G----------------------------------------------------------E--------
-E----------G-----------------ESE-----------------------D--------E------
E--------------------EGE-----------------------------------EEG-IEEEE----
I------------DEV------D----------EAT--------------------------------AYRE
N-------------R-------------RFE--------A-E------------------------------
----------------------------------------------RR------------------------
--------------------------------------------------K---Q-------------EEE-
---------E---------L--------------R---------------EHV-------KE----------
----------------------R----------------Y--------------------------------
-------------------------------------E----S-----G-----R-----------------
-----------------------------------------------------------------AR-----
------------------------------------YA----------------------------------
---------------------ED---------------------------------EEE-------------
--V---------------------------------------------------------------------
------------------------------------------------------------------------
---------------------------------------------RRF-Q---------------E------
LP------------D--------AA-R-D---P-KLWL-----------------LKCK-------------
---P----------------GS------------------EK---------------------------MLV
I-----------------SL-----------------MQK----------Y----------LD-S-------
----------------A-E-------------T-------E---------------K-----P---------
--------------L-----QI-KS------------ALC-T------D--------FK-------------
------------------GYI-------YVEAFKEA-----------------------------HVREAT-
------Q-----------------GLNNL-----------F--------------Y---------K------
--------I----------------HQ-------------------------VP------------------
-T------------------AEMTDVMR
>EP00320_Phaeocystis_rex_P006349_CAMPEP_0119098658_NCGR_PEP_ID_MMETSP1178-20130426_184697_1_TAXON_ID_33656_ORGANISM_"unid_sp_Strain_CCMP2000"_LENGTH_803_DNA_ID_CAMNT_0007082637_DNA_START_58_DNA_END_2463_DNA_ORIENTATION_/103-288
N-----Q---------F-------ID----E---Q--------A----------------EA---S----D-
----E-------------D--------------------------------------------D--------
-D----------E-----------------EED-----------------------D--------D------
D--------------------EVD-----------------------------------EAE-LGDDD----
A------------ENV------S----------GEM--------------------------------AERQ
A-------------R-------------RLD--------A-T------------------------------
----------------------------------------------RR------------------------
--------------------------------------------------K---E-------------EDA-
---------K---------L--------------Q---------------DHV-------KQ----------
----------------------R----------------Y--------------------------------
-------------------------------------E----S-----G-----H-----------------
--------------------------------------------I-------------------GQR-----
------------------------------------YA----------------------------------
---------------------ED---------------------------------DED-------------
--GE--------------------------------------------------------------------
------------------------------------------------------------------------
-------------------------D-------------------TRF-Q---------------D------
LP------------D--------AQ-R-D---P-KLWL-----------------LRCK-------------
---P----------------GH------------------ER---------------------------MIV
I-----------------QL-----------------MQK----------F----------LD-A-------
----------------A-H-------------T-------E---------------K-----S---------
--------------L-----QI-AS------------AVY-T------D--------IK-------------
------------------GYI-------YVESFKEA-----------------------------HVREAC-
------Q-----------------GLNNL-----------W---S----------Y---------K------
--------I----------------VQ-------------------------VP------------------
-V------------------PEMTDVLR
>EP00321_Phaeocystis_globosa_P017882_CAMPEP_0118815900_NCGR_PEP_ID_MMETSP1162-20130426_4447_1_TAXON_ID_33656_ORGANISM_"Phaeocystis_Sp_Strain_CCMP2710"_LENGTH_1143_DNA_ID_CAMNT_0006745885_DNA_START_32_DNA_END_3464_DNA_ORIENTATION_-/104-288
A-----Q---------F-------ID----R---E--------A----------------EA---S----D-
----E-------------D--------------------------------------------E--------
-D----------D-----------------EED-----------------------D--------D------
D--------------------EVD-----------------------------------NEE-LGDDD----
A------------DNV------S----------GEV--------------------------------AERQ
A-------------R-------------RLD--------A-A------------------------------
----------------------------------------------RR------------------------
--------------------------------------------------K---K-------------EEE-
---------E---------L--------------A---------------DYT-------KN----------
----------------------R----------------Y--------------------------------
-------------------------------------E----S-----G-----R-----------------
--------------------------------------------V-------------------GQR-----
------------------------------------YA----------------------------------
---------------------ED---------------------------------DED-------------
--T---------------------------------------------------------------------
------------------------------------------------------------------------
-------------------------D-------------------ARF-Q---------------D------
LP------------D--------AQ-R-D---P-KLWL-----------------LRCK-------------
---P----------------GH------------------ER---------------------------LLV
I-----------------QL-----------------MQK----------F----------LD-A-------
----------------A-H-------------T-------D---------------K-----S---------
--------------L-----QI-AS------------AMH-T------D--------IK-------------
------------------GYI-------YVESYKEA-----------------------------HVREAC-
------Q-----------------GLNNL-----------W---G----------G---------K------
--------I----------------VQ-------------------------VP------------------
-V------------------KEMTDVLR
>EP00322_Chrysochromulina_rotalis_P026627_CAMPEP_0115883332_NCGR_PEP_ID_MMETSP0287-20121206_29510_1_TAXON_ID_412157_ORGANISM_"Chrysochromulina_rotalis_Strain_UIO044"_LENGTH_1308_DNA_ID_CAMNT_0003339527_DNA_START_34_DNA_END_3954_DNA_ORIENTATION_/52-240
N-----M---------F-------ID----D---D--------V----------------EV---E----G-
----E-------------E--------------------------------------------D--------
------------E-----------------DDD-----------------------D--------E------
D--------------------EDG-----------------------------------DEY-EEDAN----
A------------EQI------S----------AKK--------------------------------AEAQ
N-------------R-------------QLD--------V-Q------------------------------
----------------------------------------------RR------------------------
--------------------------------------------------L---E-------------EDE-
---------K---------L--------------Q---------------QQV-------RE----------
----------------------R----------------Y--------------------------------
-------------------------------------E----------D-----N-----------------
----------------------------------------------------------------AHR-----
------------------------------------YTREA-------------------------------
-------------------LEDD---------------------------------DDE-------------
--AG--------------------------------------------------------------------
------------------------------------------------------------------------
-----------------------G-G-------V-----------GRF-Q---------------E------
LP------------D--------AT-R-D---P-RLWL-----------------MKCK-------------
---P----------------NQ------------------EK---------------------------MLV
I-----------------QL-----------------MQK----------F----------LD-S-------
----------------M-H-------------T-------D---------------K-----P---------
--------------L-----QI-KS------------AAC-T------D--------IK-------------
------------------GYI-------YIEAYKEI-----------------------------HVREAT-
------Q-----------------GLNHL-----------F--------------Y---------R------
--------I----------------TQ-------------------------VP------------------
-V------------------NEMTDVMR
>EP00325_Prymnesiales_sp_UTEX-LB-985_P011308_CAMPEP_0174760964_NCGR_PEP_ID_MMETSP1094-20130205_109035_1_TAXON_ID_156173_ORGANISM_"Chrysochromulina_brevifilum_Strain_UTEX_LB_985"_LENGTH_750_DNA_ID_CAMNT_0015966907_DNA_START_1_DNA_END_2247_DNA_ORIENTATION_-/75-259
N-----Q---------F-------IQ----D---E--------V----------------DV---E----D-
----D-------------E--------------------------------------------D--------
------------E-----------------EDD-----------------------D--------D------
D--------------------EVGE----------------------------------DEY-EEDDL----
A------------EKV------T----------DRE--------------------------------AETQ
N-------------R-------------QLD--------A-E------------------------------
----------------------------------------------RR------------------------
--------------------------------------------------K---E-------------EEV-
---------K---------L--------------R---------------EQV-------RE----------
----------------------R----------------Y--------------------------------
-------------------------------------E----G-----K-----E-----------------
--------------------------------------------A-------------------HVR-----
------------------------------------HA----------------------------------
---------------------ED---------------------------------DED-------------
--EA--------------------------------------------------------------------
------------------------------------------------------------------------
-------------------------D-------------------RRF-Q---------------D------
LP------------D--------AT-R-D---P-RLWV-----------------IRCK-------------
---P----------------NN------------------EK---------------------------MLV
I-----------------QL-----------------MQK----------F----------LD-S-------
----------------M-H-------------T-------D---------------K-----P---------
--------------L-----QI-KS------------AMC-T------N--------VK-------------
------------------GYI-------YVEAYKEV-----------------------------HVREAT-
------Q-----------------GLNNL-----------Y--------------Y---------R------
--------I----------------NQ-------------------------VP------------------
-I------------------NEMTDVMR
>EP00325_Prymnesiales_sp_UTEX-LB-985_P025653_CAMPEP_0174716648_NCGR_PEP_ID_MMETSP1094-20130205_24371_1_TAXON_ID_156173_ORGANISM_"Chrysochromulina_brevifilum_Strain_UTEX_LB_985"_LENGTH_318_DNA_ID_CAMNT_0015916433_DNA_START_1_DNA_END_955_DNA_ORIENTATION_-/1-9
------------------------------------------------------------------------
------------------------------------------------------------------------
------------------------------------------------------------------------
------------------------------------------------------------------------
------------------------------------------------------------------------
------------------------------------------------------------------------
------------------------------------------------------------------------
------------------------------------------------------------------------
------------------------------------------------------------------------
------------------------------------------------------------------------
------------------------------------------------------------------------
------------------------------------------------------------------X-----
------------------------------------FG----------------------------------
------------------------------------------------------------------------
------------------------------------------------------------------------
------------------------------------------------------------------------
---------------------------------G-----------NSF-S---------------S------
------------------------------------------------------------------------
------------------------------------------------------------------------
------------------------------------------------------------------------
------------------------------------------------------------------------
------------------------------------------------------------------------
------------------------------------------------------------------------
------------------------------------------------------------------------
------------------------------------------------------------------------
----------------------------
>EP00326_Haptolina_ericina_P036715_CAMPEP_0181245228_NCGR_PEP_ID_MMETSP1096-20121128_43304_1_TAXON_ID_156174_ORGANISM_"Chrysochromulina_ericina_Strain_CCMP281"_NCGR_SAMPLE_ID_MMETSP1096_ASSEMBLY_ACC_CAM_ASM_000453_LENGTH_1265_DNA_ID_CAMNT_0023341875_DNA_S/153-327
-------------------------------------------A----------------KG---A----S-
----A-------------E--------------------------------------------E--------
------------E-----------------DEE-----------------------D--------E------
D--------------------EA------------------------------------IEY-EDDEG----
A------------EDV------N----------DKQ--------------------------------AELE
N-------------R-------------RLD--------A-R------------------------------
----------------------------------------------RR------------------------
--------------------------------------------------K---E-------------EEA-
---------K---------L--------------R---------------QEV-------HD----------
----------------------R----------------Y--------------------------------
-------------------------------------E----A-----P-----G-----------------
--------------------------------------------A-------------------RQR-----
------------------------------------YA----------------------------------
---------------------DD---------------------------------EED-------------
--V---------------------------------------------------------------------
------------------------------------------------------------------------
-------------------------D-------------------RRF-Q---------------D------
LP------------D--------AT-R-D---P-RLWL-----------------MKCK-------------
---P----------------GN------------------EK---------------------------ILV
I-----------------SL-----------------MQK----------F----------LD-S-------
----------------Q-H-------------T-------D---------------K-----P---------
--------------L-----KI-SS------------ALC-T------D--------FK-------------
------------------GYI-------YIEAYKEA-----------------------------HVREAT-
------Q-----------------GLNAL-----------F--------------Y---------R------
--------I----------------SQ-------------------------VP------------------
-V------------------NEMTDVMR
>EP00327_Prymnesium_parvum_P041598_CAMPEP_0195654760_NCGR_PEP_ID_MMETSP0815-20121206_34087_1_TAXON_ID_97485_ORGANISM_"Prymnesium_parvum_Strain_Texoma1"_LENGTH_1155_DNA_ID_CAMNT_0040798983_DNA_START_1_DNA_END_3468_DNA_ORIENTATION_/100-282
R-----N---------F-------ID----D---V--------A----------------EV---E----D-
----D-------------D--------------------------------------------D--------
-D----------E-----------------DDE-----------------------D--------EG-----
E---------------------------------------------------------PDEY-EPDEE----
A------------EEI------G----------DKD--------------------------------AELE
N-------------R-------------RYD--------A-E------------------------------
----------------------------------------------RS------------------------
--------------------------------------------------Q---E-------------EYE-
---------K---------M--------------A---------------AAV-------KA----------
----------------------R----------------F--------------------------------
-------------------------------------D----G-----H-----D-----------------
--------------------------------------------A-------------------RQR-----
------------------------------------YD----------------------------------
---------------------DD---------------------------------DDY-------------
--GT--------------------------------------------------------------------
------------------------------------------------------------------------
---------------------------------------------NRF-Q---------------I------
LP------------D--------AT-K-D---P-RLWC-----------------IRCK-------------
---P----------------GH------------------EK---------------------------MLV
I-----------------QL-----------------MQK----------S----------LD-S-------
----------------Q-H-------------T-------E---------------K-----P---------
--------------L-----QI-SS------------ALC-T------D--------FK-------------
------------------GYI-------YIEAYKEA-----------------------------HVREAT-
------Q-----------------GLNNL-----------F--------------Y---------R------
--------I----------------EQ-------------------------VK------------------
-V------------------GEMTDVMR
>EP00330_Aristerostoma_sp_ATCC50986_P000346_CAMPEP_0114586990_NCGR_PEP_ID_MMETSP0125-20121206_10067_1_TAXON_ID_485358_ORGANISM_"Aristerostoma_sp._Strain_ATCC_50986"_NCGR_SAMPLE_ID_MMETSP0125_ASSEMBLY_ACC_CAM_ASM_000245_LENGTH_518_DNA_ID_CAMNT_0001782687_D/71-242
N-----Y---------F-------LE----E---E--------A----------------DE---D----D-
----E-------------D--------------------------------------------ESD-----Y
GEH---------D-----------------EYE-----------------------R--------RM-----
----------------------------------------------------------------AEVQ----
R------------QKL------Q----------KE-------------------------------------
------------MER-------------KRG--------H-G----PD---------F--------------
--------------------------------------------L---------------------------
--------------------------------------------------G---L-------------KMT-
---------K---------I--------------W---------------MNI-------SR----------
----------------------R-------------------------------------------------
------------------------------------------D-----X-----------------------
------------------------------------------------------------------------
------------------------------------------------------------------------
---------------------EY---------------------------------EDL-------------
--G---------------------------------------------------------------------
-------------------------------------------------E----------------------
---------------------------------------------DNKMS---------------N------
LP------------T---------A-S-D---P-KLFV-----------------VKCK-------------
---E----------------GF------------------EA---------------------------QAC
N-----------------DI-----------------MDN----------Y----------FK-C-------
----------------L-G-------------T-------A---------------Q-----E---------
--------------F-----QI-FS------------ASF-V------E------K-TK-------------
------------------GYI-------YIEAFVSK-----------------------------HAYYAI-
------A-----------------NIGVC-----------A--------------Q---------K------
--------V----------------TL-------------------------VD------------------
-X------------------LGQNSGVQ
>EP00331_Platyophrya_macrostoma_P003440_CAMPEP_0176421332_NCGR_PEP_ID_MMETSP0127-20121128_9107_1_TAXON_ID_938130_ORGANISM_"Platyophrya_macrostoma_Strain_WH"_LENGTH_853_DNA_ID_CAMNT_0017802035_DNA_START_1_DNA_END_2558_DNA_ORIENTATION_/126-351
N-----P---------Y-------ID----D---A--------A----------------ES---G----E-
----E-------------S--------------------------------------------E--------
-EA---------D-----------------D-----------------------ATH---------------
---------------------------------------EI----------------------PDDPE----
V------------A------------------------Y-----------------------------IKN-
Y-----------KRR-------------V-------HMFE-E------------------------------
------------------------------------------------------------------------
-------------------GEN----------------------------E---K-------------TPE-
---------E---------I--------------A---------------AEI-------VR----------
----------------------R----------------A--------------------------------
-------------------------------------E----L-----L-----R----RSTR---------
------------------------------------------------------------------------
------------------------------------TV----------------------------------
---------------------SLTRRPGSSRA---------------------PVIPQH-------------
----------------ESYEMRP-------------------------------------------------
------------------------------------------------IR----------------------
-------IPP-------------S---------AR----------LST-A---------------F------
LP------------R---------P-T-D---P-KVFAVKCKPGMPRILVTRIVTVKCK-------------
---P----------------GM------------------PR---------------------------ILV
T-----------------RI-----------------VNK----------C----------YH-YRIGKN--
---------------DE-E-------------K-------K---------------V-----D---------
--------------L-----GI-IS------------VFA-L------D------H-VK-------------
------------------EYI-------YIESYRQG-----------------------------FVENTL-
------N-----------------GLVGV-----------F---R----------Y---------N------
--------I----------------HV-------------------------VD------------------
-P------------------SELLRLVE
>EP00331_Platyophrya_macrostoma_P025411_CAMPEP_0176459322_NCGR_PEP_ID_MMETSP0127-20121128_33202_1_TAXON_ID_938130_ORGANISM_"Platyophrya_macrostoma_Strain_WH"_LENGTH_717_DNA_ID_CAMNT_0017850225_DNA_START_1_DNA_END_2154_DNA_ORIENTATION_-/52-257
N-----P---------Y-------ID----D---A--------A----------------ES---G----E-
----E-------------S--------------------------------------------E--------
-EA---------D-----------------D-----------------------ATH---------------
---------------------------------------EI----------------------PDDPE----
V------------A------------------------Y-----------------------------IKN-
Y-----------KRR-------------S-------HMFE-E------------------------------
------------------------------------------------------------------------
-------------------GED----------------------------E---K-------------TPE-
---------E---------I--------------A---------------AEI-------MR----------
----------------------R----------------A--------------------------------
-------------------------------------K----L-----L-----R----RPTR---------
------------------------------------------------------------------------
------------------------------------TI----------------------------------
---------------------SLTRRPGSS------------------------VIPQH-------------
----------------ESYEMRP-------------------------------------------------
------------------------------------------------IR----------------------
-------IPP-------------S---------AR----------LST-A---------------F------
LP------------R---------P-T-D---P-KVFA-----------------VKCK-------------
---P----------------GM------------------PR---------------------------ILV
T-----------------RI-----------------VNK----------C----------YH-YRIGKN--
---------------DE-E-------------K-------K---------------V-----D---------
--------------L-----GI-IS------------VFA-L------D------H-VK-------------
------------------EYI-------YIESYRQG-----------------------------FVENTL-
------N-----------------GLVGV-----------F---R----------Y---------N------
--------I----------------HV-------------------------VD------------------
-P------------------SELLRLVE
>EP00331_Platyophrya_macrostoma_P025686_CAMPEP_0176440968_NCGR_PEP_ID_MMETSP0127-20121128_20902_1_TAXON_ID_938130_ORGANISM_"Platyophrya_macrostoma_Strain_WH"_LENGTH_758_DNA_ID_CAMNT_0017825625_DNA_START_32_DNA_END_2308_DNA_ORIENTATION_-/60-236
R-----D---------Y-------ID----F---E--------V----------------EE---D----D-
----E-------------D--------------------------------------------DIS-----D
GEG---------D-----------------DRG-----------------------G--------EI-----
----------------------------------------------------------------SKKE----
Q------------DRL------L----------KEM------------------------------------
------------MSR-------------KER--------N-T----PK---------F--------------
--------------------------------------------L---------------------------
--------------------------------------------------G---M-------------DDE-
---------D---------L--------------Q---------------KYF-------ED----------
----------------------R----------------S--------------------------------
------------------------------------------D-----E-----------------------
------------------------------------------------------------------------
------------------------------------------------------------------------
---------------------DQ---------------------------------DFE-------------
--G---------------------------------------------------------------------
-------------------------------------------------E-----Q----------------
-----------------------A-P-------L-----------TKQ-G---------------M------
LP------------T---------L-K-D---P-KLFQ-----------------VGCL-------------
---R----------------GK------------------ER---------------------------EAV
F-----------------EI-----------------MQR----------Y----------ML-Y-------
----------------Q-G-------------T-------Q---------------Q-----E---------
--------------I-----RI-VS------------ANA-L------D------K-IK-------------
------------------GYV-------YIESFNLE-----------------------------DVTNAL-
------E-----------------NNPYT-----------N--------------K---------Q------
--------I----------------KR-------------------------VD------------------
-L------------------TNVPQIFE
>EP00332_Ichthyophthirius_multifiliis_P006806_XP_004037662.1_transcription_initiation_protein_spt5_putative_Ichthyophthirius_multifiliis/58-221
K-----N---------F-------IE----E---A--------A----------------EE---S----D-
----Q-------------E--------------------------------------------D--------
------------E----------------NDEE---------------------YQL--------KR-----
---------------------------------------------------------------LKNQK----
-------------EAD----LYK-------------------------------------------------
--------------Q-------------RRN--------P--------------------------------
------------------------------------------------------------------------
--------------------------------------------------NF-QQV----------VDQLG-
---------D-----------------------NE---------------EEL-------NK----------
----------------------R----------------Y--------------------------------
-------------------------------------E----N-----M-----N-----QYDDEND-----
------------------------------------------------------------------------
------------------------------------EEF---------------------------------
---------------------DE---------------------------------DDQ-------------
------------------------------------------------------------------------
-----------------------------------------------NLP----------------------
-----------------------S-N-------------------LRK-H---------------K------
LN------------I---------K-P-Y---Q-KFFS-----------------VGLK-------------
---I----------------GK------------------EK---------------------------ETV
L-----------------NL-----------------LNK----------F----------SI-F-------
----------------Q-K-------------K-------G---------------E-----T---------
--------------P-----KI-HS------------ISF-V------E------Q-NK-------------
------------------GFI-------YIEAEQKK-----------------------------DVLTFI-
------E-----------------GGDD--------------------------------------------
------------------------------------------------------------------------
----------------------------
>EP00333_Tetrahymena_thermophila_P026656_XP_976854.1_transcription_elongation_factor_spt5_Tetrahymena_thermophila_SB210/49-221
N-----Q---------F-------FE----E---D--------A----------------EE---S----N-
----G-------------E--------------------------------------------E--------
-E----------E-----------------EVNQ----------------------E--------KR-----
---------------------------------------------------------------LRNQG----
-------------DAN--------------------------------------------------------
------------LYRQ------------RKA--------R--------------------------------
------------------------------------------------------------------------
--------------------------------------------------DM--------------------
--------SE--------VI------------------------------HDL-------EQ----------
----------------------RGD-----------------------------------------------
-------------------------------------QT-PPQ-----MD----D-----------------
------------------------------------------------------------------------
------------------------------------LDF---------------------------------
---------------------DD--------------------------------IDME-------------
------------------------------------------------------------------------
-----------------------------------------------HMP----------------------
-----------------------E-N-------------------IRKYG----------------------
IQ------------Q---------R-K-D---Q-NIFS-----------------VPVR-------------
---K----------------TK------------------EK---------------------------EVV
I-----------------CL-----------------LNK----------Y----------AQ-L-------
------------------NP------------E-----------------------Q-----N---------
--------------Y-----GI-YS------------ISY-V------P------S-VE-------------
------------------SLI-------YIEGVNKR-----------------------------AVINFL-
------D-----------------KYPDC-----------N---C----------N---------K------
--------I----------------EL-------------------------VN------------------
-I------------------EEFQAIFE
>EP00334_Paramecium_tetraurelia_P022421_XP_001445418.1_hypothetical_protein_(macronuclear)_Paramecium_tetraurelia_strain_d4-2/58-224
Q-----K---------F-------ID----T---E--------A----------------SE---T----S-
----D-------------N--------------------------------------------ES-------
-DDNS-----VGE-----------------ITK---------------------GKQ--------EQ-----
---------------------------------------------------------------MYNEL----
-------------A-------LK-------------------------------------------------
--------------R-------------KHH--------R--------------------------------
------------------------------------------------------------------------
--------------------------------------------------DV-VK-----------------
---------------------------------------------------QI-------EE----------
----------------------R----------------Y--------------------------------
-------------------------------------Q----D-----G-----D----QDIQIG-------
------------------------------------------------------------------------
------------------------------------------------------------------------
---------------------DD--------------------------------VDKS-------------
------------------------------------------------------------------------
-------------------------------------------------E----------------------
-----------------------D-E-------------------IEK-P---------------G------
L-------------------------R-D---P-KFWR-----------------VSCN-------------
---K----------------GK------------------EQ---------------------------EAV
T-----------------SI-----------------MFK----------H----------NH-L-------
----------------I-D-------------T-------N---------------P---------------
--------------L-----EI-VS------------VFA-L------K------K-FP-------------
------------------AAI-------FIEANFEQ-----------------------------HVMRAI-
------E-----------------GLTIV-----------R---Q----------C---------P------
--------P----------------EL-------------------------VE------------------
-S------------------EQCPNMFK
>EP00336_Pseudocohnilembus_persalinus_P001737_KRW99810.1_Translation_protein_SH3-like_domain_Pseudocohnilembus_persalinus/12-184
------------------------VD-----------------S----------------------------
----D------------TD--------------------------------------------ESLN---S-
-E----------E-----------------------------------------------------------
--------------------------------------IRV----------------------RREQQ----
------------RRNQ--------------------------------------------------------
--------------RQLT---------ERRA----------D------------------------------
------------------------------------------KYM------------------------P--
--------------------------------------------------DY-LKQ----------------
--------GD---------L-------------DE---------------QEL-------EK----------
----------------------R----------------F--------------------------------
-------------------------------------Q----E-----Q-----E-----------------
-----------------------------------------I-------------D----------------
------------------------------------YQ----------------------------------
---------------------DQSY-----------------------------------------------
------------------------------------------------------------------------
-------------------------------------------------D----------------------
-------DYDP------------D-E-------------------EFK-N---------------L------
LP------------S---------R-N-D---P-KIFK----------------MVVLN-------------
---K----------------GE------------------EK---------------------------DIA
F-----------------RL-----------------LNK----------F----------RQ-V-------
----------------Q-L-------------T-------D---------------P-----K---------
--------------F-----KI-FS------------VSA-M------D------S-QP-------------
------------------GYL-------FFEAHRKI-----------------------------DVINSV-
------K-----------------GLLGV-----------K---L----------D---------S------
--------V----------------QL-------------------------VQ------------------
-D------------------TDIPKIFV
>EP00339_Tiarina_fusa_P000451_CAMPEP_0117033918_NCGR_PEP_ID_MMETSP0472-20121206_24198_1_TAXON_ID_693140_ORGANISM_"Tiarina_fusus_Strain_LIS"_NCGR_SAMPLE_ID_MMETSP0472_ASSEMBLY_ACC_CAM_ASM_000603_LENGTH_1070_DNA_ID_CAMNT_0004742967_DNA_START_246_DNA_END_345/88-304
S-----S---------F-------ID----E---E--------A----------------ED---D----D-
----E-------------D--------------------------------------------E--------
-E----------E-----------------E-------------------------E--------PY-----
GTHHDPDDVVRKHYS------AEDI----------------------------------RKX-QMDEE----
A------------QEL----------------------------------------------------IRQQ
D-------------R-------------RRA--------Q-A------------------------------
--------------------------------------------RWG-------------------------
--------------------RD----------------------------E---R-------------SVA-
---------D---------M--------------A---------------QEI-------ED----------
----------------------R----------------H--------------------------------
-------------------------------------R----M-----S-----R----RQVD---------
-----------------------------------------------------------------RS-----
----VL-------------------------------DRTHQHQ----------------------------
-----------------HHHEEDDA-------------------------------PGG-------------
--P----------------------E----------------------------------------------
-------------------------------------------------V----------------------
---------L-------------T-A-------V-----------TQQ-S---------------L------
VP------------S---------V-S-D---P-SLWM-----------------VSCS-------------
---T----------------GK------------------EQ---------------------------EMV
M-----------------QI-----------------MNK----------C----------VA-F-------
----------------A-R-------------Q-------E---------------K-----P---------
--------------L-----GI-CG------------AIA-A-------------Q-TK-------------
------------------GRI-------YIESYSEP-----------------------------AVVDAI-
------Q-----------------GVRGL-----------L---Q----------Y---------T------
--------M----------------RL-------------------------VP------------------
-I------------------QDMTTVMT
>EP00339_Tiarina_fusa_P000595_CAMPEP_0117014252_NCGR_PEP_ID_MMETSP0472-20121206_11595_1_TAXON_ID_693140_ORGANISM_"Tiarina_fusus_Strain_LIS"_NCGR_SAMPLE_ID_MMETSP0472_ASSEMBLY_ACC_CAM_ASM_000603_LENGTH_967_DNA_ID_CAMNT_0004717761_DNA_START_1_DNA_END_2903_D/57-230
S-----L---------F-------LD----R---E--------V----------------EE---S----S-
----E-------------S--------------------------------------------EG-------
------------E-----------------SGD--------------------------------YS-----
----------------------------------------------------------------YSEQ----
R-------------QP--------------------------------------------------------
--------------AA-------LPA-RRAN--------------------------F--------------
------------------------------------------------------------------------
-------------------------------------------------SN----------------VSEE-
---------K---------L------------------------------QAT-------GR----------
----------------------R----------------F--------------------------------
-------------------------------------E----DL----E-----------------------
------------------------------------------------------------------------
------------------------------------YG----------------------------------
---------------------DD--------------------------------FHET-------------
------------------------------------------------------------------------
-------------------------------------------------G----------------------
---------P-------------A-N-------Y-----------GHR-A----------------------
KP------------T---------T-N-D---P-RIFK-----------------VACK-------------
--KP----------------GE------------------ER---------------------------AIV
S-----------------AI-----------------MEK----------F----------IN-R-------
----------------A-L-------------A-------G---------------R-----P---------
--------------L-----EA-CS------------AFC-L------D------H-VK-------------
------------------GYV-------FVEARHSK-----------------------------FVKEAI-
------E-----------------GIMSV-----------S---M-K----TLVGT---------K------
--------T----------------EA-------------------------IK------------------
-L------------------KDMISVLK
>EP00340_Litonotus_pictus_P003578_CAMPEP_0170513680_NCGR_PEP_ID_MMETSP0209-20121228_213_1_TAXON_ID_665100_ORGANISM_"Litonotus_pictus_Strain_P1"_NCGR_SAMPLE_ID_MMETSP0209_ASSEMBLY_ACC_CAM_ASM_000301_LENGTH_884_DNA_ID_CAMNT_0010797459_DNA_START_1_DNA_END_26/169-349
-----VN---------F-------FE----N---A--------A----------------EE---D----D-
----D-------------E-----------------F--------------------------E--------
------------Q-----------------ESHA----------------------E---------------
---------------------------------------------------------------INDADFRKI
E------------EEAI-------------------------------------------------------
--------------R-------------RKE--------E-K------------------------------
-------------------------------------------LL---------------------------
------------------------------------------------LNK---R-------------DRG-
---------D---------I--------------A---------------DKL-------EA----------
----------------------K----------------Y--------------------------------
-------------------------------------K----D-----L-----D----EDEDIAD------
------------------------------------------------------------------------
------------------------------------FE----------------------------------
---------------------ED-------------------------------------------------
------------------------------------------------------------------------
-------------------------------------------------Q----------------------
-----------------------D---------IYD---------EEE-A---------------LY---NR
QP------------K---------P-T-D---P-KLWL-----------------VKCK-------------
---I----------------GK------------------ER---------------------------HNV
Q-----------------TL-----------------LQK----------H----------FY---------
----------------Q-N-------------K-------S---------------L-----N---------
--------------L-----KI-FS------------AFS-I------D------A-FK-------------
------------------GYI-------YIEAYKEA-----------------------------NVREAI-
------A-----------------GISTI-----------R---N----------D---------S------
--------I----------------KL-------------------------VP------------------
-I------------------EEMTQVLN
>EP00344_Euplotes_crassus_P001553_CAMPEP_0197019188_NCGR_PEP_ID_MMETSP1380-20130617_80552_1_TAXON_ID_5936_ORGANISM_"Euplotes_crassus_Strain_CT5"_LENGTH_598_DNA_ID_CAMNT_0042446557_DNA_START_1_DNA_END_1792_DNA_ORIENTATION_/1-74
------------------------------------------------------------------------
------------------------------------------------------------------------
------------------------------------------------------------------------
------------------------------------------------------------------------
------------------------------------------------------------------------
------------------------------------------------------------------------
------------------------------------------------------------------------
------------------------------------------------------------------------
------------------------------------------------------------------------
------------------------------------------------------------------------
------------------------------------------------------------------------
------------------------------------------------------------------------
------------------------------------------------------------------------
------------------------------------------------------------------------
------------------------------------------------------------------------
------------------------------------------------------------------------
------------------------------------------------------------------------
------------------------------------------------------------------------
-----------------------------------------X---------------------------EAC
V-----------------CL-----------------MNK----------Y----------LH-L-------
----------------K-K-------------Q-------G---------------K-----P---------
--------------L-----SI-IS------------ATI-S------D------K-VQ-------------
------------------SHL-------YIEAYKEV-----------------------------HVREAI-
------R-----------------GLNLI-----------F---Q----------R---------D------
--------C----------------IR-------------------------IK------------------
-N------------------EETASVFE
>EP00345_Euplotes_harpa_P000801_CAMPEP_0168324268_NCGR_PEP_ID_MMETSP0213-20121227_3984_1_TAXON_ID_151035_ORGANISM_"Euplotes_harpa_Strain_FSP1.4"_LENGTH_759_DNA_ID_CAMNT_0008326515_DNA_START_1_DNA_END_2278_DNA_ORIENTATION_-/64-241
E-----I---------F-------FE----N---E--------A----------------DV---D----D-
----E-------------E--------------------------------------------V--------
-E----------E-----------------IDD-----------------------A--------EI-----
----------------------------------------------------------------DDTE----
R------------QKI------W-----------------------------------------------DR
Y-NSG----NTPTK---------------------------N----KN---------M--------------
--------------------------------------------Y---------------------------
--------------------------------------------------Q---D-------------MND-
--DEVHEYVE---------K--------------L---------------EE---------R----------
----------------------D----------------K--------------------------------
------------------------------------------G-----N-----------------------
------------------------------------------------------------------------
------------------------------------------------------------------------
---------------------ID---------------------------------DLY-------------
--N---------------------------------------------------------------------
-------------------------------------------------E----------------------
-----------------------G-N-------L-----------PEQ-A---------------I------
FP------------S---------L-S-D---P-NLWL-----------------VKCK-------------
---Q----------------GS------------------ER---------------------------EAC
I-----------------CL-----------------MNK----------Y----------LA-L-------
----------------K-K-------------Q-------G---------------K-----P---------
--------------L-----KI-LS------------ATI-S------D------K-VQ-------------
------------------SHL-------YVEAYKEA-----------------------------HVREAI-
------K-----------------GLRLI-----------Y---Q----------R---------E------
--------V----------------IR-------------------------IK------------------
-K------------------EETVAVFE
>EP00347_Sterkiella_histriomuscorum_P002466_403368039/48-236
R-----K---------F-------VE----V---E--------A----------------------------
----E-------------E--------------------------------------------A--------
-S----------D-----------------IDS-----------------------D--------ED-----
----------------------------------------------------------------LDDE----
N------------EKL------F----------RTQ-------------------------------QHESQ
Y-YTN----DQLKRR-------------QQG--------I-N----MN---------M--------------
--------------------------------------------L---------------------------
--------------------------------------------------Q---S-------------MEER
YRDTVQDDNE---------F--------------E---------------ED---------E----------
----------------------D----------------Q--------------------------------
-------------------------------------E----G-----L-----------------------
------------------------------------------------------------------------
------------------------------------------------------------------------
---------------------IG---------------------------------EYE-------------
--G---------------------------------------------------------------------
-------------------------------------------------D----------------------
-----------------------D-M-------L-----------IDK-E---------------K------
LP------------S---------V-N-D---P-RLWQ-----------------VRVK-------------
---R----------------GC------------------ER---------------------------QAT
L-----------------QL-----------------MNK----------S----------ID-F-------
----------------A-R-------------R-------G---------------K-----H---------
--------------L-----SI-LS------------VTC-T------E------K-VE-------------
------------------GFI-------YVEAFKEI-----------------------------HVKEAI-
------V-----------------GLSVI-----------L---G----------G---------K------
--------C----------------LL-------------------------IQ------------------
-K------------------EEMPGLYQ
>EP00347_Sterkiella_histriomuscorum_P019259_403342330/216-520
S-----R---------F-------FE----D---E--------AC---------------EG---D----E-
----D-------------E--------------------------------------------E--------
-E----------E-----------------DDEKP---NRK-------------IKES-------EF-----
-------------------YTEEQLRVKT---Q-RLDKNFLDNMMKR-YDNVKSQGDEGEEDDYDDED----
AG--------YYSEQD-----------------EEE--------------------------------DQRQ
H-------------R-------------RKE--------E-K----KD------------------------
------------------------------------------QPLYNRDKR---------------------
------------DFI-Q-KYQE--------------------------AYE---KHALKTHGREGLTGQSQL
QNS-R-KARESSD-----PILKLI----------ANK-------------QKL-------KDV---------
----------------------K---------------VH--------------------------------
-------------------------------------Q----QK----QV--KKE---VKDEND--------
------------------------------------------------------------------------
------------------------------------ADT---------------------------------
---------------------DDDQ--------------------------VKMEVDEE-------------
-QARH-------------------------------------------------------------------
-------------------------------------------------E----------------------
-------LTQ-------------Q-E-------V-----------ASH-G---------------Q------
LP------------S---------I-M-D---S-KLWK-----------------INCK-------------
---W----------------GM------------------EK---------------------------QLV
I-----------------QL-----------------LRK----------A----------FD-F-------
----------------L-N-------------H-------E---------------K-----P---------
--------------F-----MI-LS------------IFN-C------D------K-TQ-------------
------------------GCL-------YIEAYNMS-----------------------------HVKSII-
------Q-----------------GMTGI-----------Y---K----------Q---------K------
--------I----------------DM-------------------------IP------------------
-Y------------------KEMTQLLK
>EP00348_Stylonychia_lemnae_P005897_CDW77018.1_transcription_elongation_factor_spt5_Stylonychia_lemnae/1-53
------------------------------------------------------------------------
------------------------------------------------------------------------
------------------------------------------------------------------------
------------------------------------------------------------------------
------------------------------------------------------------------------
------------------------------------------------------------------------
------------------------------------------------------------------------
------------------------------------------------------------------------
------------------------------------------------------------------------
------------------------------------------------------------------------
------------------------------------------------------------------------
------------------------------------------------------------------------
------------------------------------------------------------------------
------------------------------------------------------------------------
------------------------------------------------------------------------
------------------------------------------------------------------------
------------------------------------------------------------------------
------------------------------------------------------------------------
------------------------------------------------------------------------
------------------------------------------------------------------------
------------------------------------------------------------------------
--------------------MI-LS------------IFN-C------E------K-SS-------------
------------------GCI-------YIEAYNMS-----------------------------HVKQIV-
------N-----------------GMSGI-----------Y---Q----------K---------G------
--------I----------------EM-------------------------IP------------------
-Y------------------KEMTQLLK
>EP00348_Stylonychia_lemnae_P009187_CDW80320.1_transcription_elongation_factor_spt5_Stylonychia_lemnae/67-253
S-----N---------F-------LD----D---Q--------A----------------------------
----E-------------E--------------------------------------------A--------
-SD---------D-----------------VDE-----------------------D--------DD-----
----------------------------------------------------------------NDEE----
G------------ERI------H----------KSI-------------------------------HHDAQ
Y-YTE----NQLKQR-------------THG--------L-D----RN---------F--------------
--------------------------------------------I---------------------------
--------------------------------------------------D---S-------------MAER
YRDVDEDDDE---------M--------------D---------------DEI-------MD----------
----------------------D----------------Q--------------------------------
------------------------------------------------------------------------
------------------------------------------------------------------------
------------------------------------------------------------------------
--------------------------------------------------------EYE-------------
--G---------------------------------------------------------------------
-------------------------------------------------R----------------------
-----------------------D-G-------L-----------EDK-S---------------R------
LP------------S---------V-D-D---P-RLWQ-----------------VRVK-------------
---R----------------GC------------------EK---------------------------QAT
M-----------------QL-----------------MNK----------S----------IT-Y-------
----------------A-K-------------Q-------G---------------R-----H---------
--------------L-----SI-LS------------VTC-T------D------K-VE-------------
------------------GFI-------YVEAFKEI-----------------------------HVREAI-
------T-----------------GLSTI-----------L---G----------G---------K------
--------C----------------LL-------------------------VT------------------
-K------------------EEMPGIYL
>EP00349_Pseudokeronopsis_sp_Brazil_P011706_CAMPEP_0202979436_NCGR_PEP_ID_MMETSP1396-20130829_85579_1_ASSEMBLY_ACC_CAM_ASM_000872_TAXON_ID__ORGANISM_"Pseudokeronopsis_sp._Strain_Brazil"_LENGTH_144_DNA_ID_CAMNT_0049718845_DNA_START_1127_DNA_END_1561_DNA_OR/145-144
------------------------------------------------------------------------
------------------------------------------------------------------------
------------------------------------------------------------------------
------------------------------------------------------------------------
------------------------------------------------------------------------
------------------------------------------------------------------------
------------------------------------------------------------------------
------------------------------------------------------------------------
------------------------------------------------------------------------
------------------------------------------------------------------------
------------------------------------------------------------------------
------------------------------------------------------------------------
------------------------------------------------------------------------
------------------------------------------------------------------------
------------------------------------------------------------------------
------------------------------------------------------------------------
------------------------------------------------------------------------
------------------------------------------------------------------------
------------------------------------------------------------------------
------------------------------------------------------------------------
------------------------------------------------------------------------
------------------------------------------------------------------------
------------------------------------------------------------------------
------------------------------------------------------------------------
------------------------------------------------------------------------
----------------------------
>EP00356_Strombidium_inclinatum_P006227_CAMPEP_0170482880_NCGR_PEP_ID_MMETSP0208-20121228_2693_1_TAXON_ID_197538_ORGANISM_"Strombidium_inclinatum_Strain_S3"_LENGTH_834_DNA_ID_CAMNT_0010755763_DNA_START_1_DNA_END_2504_DNA_ORIENTATION_/52-256
N-----P---------F-------FE----D---Q--------V----------------SE---D----E-
----D-------------D-----------------------------------------AGSEKL-----A
KE----------D----------------------------------------VYYDA-------D------
---------------------------------------FLK----------------RKNAGLGQKKI--L
E-----------LEER----------------------------------------------------AKRQ
E------------ER-------------RLK--------K--------------------------------
-------------------------------------------XV---------------------------
--------------------------------------------------E-----------------EAS-
---------E---------V------------------------------EKVP------DSS---------
----------------------Q-------------------------------------------------
-------------------------------------K----SSP---S-----K-----------------
------------------------------------------------------------------------
----IL------------------------------------------------------------------
-------------------APEE------------------------------ISSDEE-------------
------------------------------------------------------------------------
-------------------------------------------------E----------------------
---------SE------------D-S-------IEH----DYFEDDGK-K---------------L------
YP------------S---------V-K-D---P-KLWR-----------------VRVK-------------
---K----------------GF------------------ER---------------------------TAA
M-----------------AL-----------------MNK----------Q----------IA-F-------
----------------A-K-------------G-------G---------------Q-----P---------
--------------F-----DI-IS------------ATF-I------E------N-LE-------------
------------------NFI-------FVESFKID-----------------------------SVREAI-
------N-----------------GLSFC-----------Y---Q--------------------R------
--------I----------------DI-------------------------LP------------------
-L------------------NEMTSIYE
>EP00357_Protocruzia_adherens_P011175_CAMPEP_0114975858_NCGR_PEP_ID_MMETSP0216-20121206_2341_1_TAXON_ID_223996_ORGANISM_"Protocruzia_adherens_Strain_Boccale"_LENGTH_826_DNA_ID_CAMNT_0002336703_DNA_START_48_DNA_END_2528_DNA_ORIENTATION_-/126-312
S-----R---------F-------ID---FD-VXE--------A--------------------------S-
----E-------------D--------------------------------------------E--------
-E----------E-----------------EXYA----------------------EA------GET-----
---------------------------------------------------------------LDDKET---
KR---------IFEEY------D-------------------------------------------------
--------------R-------------KKQ--------R--------------------------------
------------------------------------------------------------------------
------------------------------------------------------R-----------------
--------HQ--------AL--------------A---------------DRF-------EKI---------
---------------------ER-------------------------------------------------
-------------------------------------G----G-----------------------------
------------------------------------------------------------------------
------------------------------------FD----------------------------------
---------------------DEGEEL--------------------------IGGDEE-------------
--GPQD------------------------------------------------------------------
----------------------------------------------MIVD----------------I-----
---------H-------------N-K-------V-----------QAT-S---------------L------
LP------------D---------S-K-D---P-KLFL-----------------VKCR-------------
---I----------------DS------------------ER---------------------------NAA
M-----------------TL-----------------MRK----------F----------IQ-F-------
----------------M-N-------------E-------G---------------R-----H---------
--------------L-----PI-MS------------CFA-S------D------H-IK-------------
------------------GDV-------YVEARSDG-----------------------------DVRKAI-
------Q-----------------NVGLF-----------Y---S----------NP--------K------
--------I----------------RL-------------------------IP------------------
-L------------------DEMPDVFN
>EP00358_Blepharisma_japonicum_P002099_CAMPEP_0202949874_NCGR_PEP_ID_MMETSP1395-20130829_16705_1_ASSEMBLY_ACC_CAM_ASM_000871_TAXON_ID_5961_ORGANISM_"Blepharisma_japonicum_Strain_Stock_R1072"_LENGTH_705_DNA_ID_CAMNT_0049653293_DNA_START_1_DNA_END_2112_DNA_/49-220
N-----K---------F-------LE----I---A--------A----------------DE---G----E-
----E-------------D--------------------------------------------EE-------
-S----------D----------------IDPE---------------------------------------
---------------------------------------YE------------------------HER----
R------------EAE------R--------------------------------------------LQSL-
--------------LP------------KRR--------D-Y---------------LS-------------
------------------------------------------------------------------------
--------------------------------------------------E---E-------------KPE-
---------D---------I--------------A---------------RRF-------EH----------
----------------------R-------------------------------------------------
-------------------------------------A----T-----L-----Q-----------------
------------------------------------------------------------------------
------------------------------------MT----------------------------------
-------------------DIPK-------------------------------------------------
------------------------------------------------------------------------
-------------------------------------------------D----------------------
---------L-------------S-Q-------V-----------SQQ-R---------------N------
LP------------S---------I-Q-D---P-KLWL-----------------VGCR-------------
---N----------------GK------------------EK---------------------------EAA
M-----------------NL-----------------MQK----------A----------LF-K-------
----------------M-R-------------E-------G---------------E-----P---------
--------------L-----EI-FS------------AFA-S------N------H-VR-------------
------------------DYI-------YVEAYKKV-----------------------------HVVTAI-
------K-----------------GIHLL-----------L---E----------Y---------K------
--------I----------------SI-------------------------VP------------------
-I------------------EEMVDVFS
>EP00358_Blepharisma_japonicum_P006405_CAMPEP_0202943634_NCGR_PEP_ID_MMETSP1395-20130829_4156_1_ASSEMBLY_ACC_CAM_ASM_000871_TAXON_ID_5961_ORGANISM_"Blepharisma_japonicum_Strain_Stock_R1072"_LENGTH_85_DNA_ID_CAMNT_0049641373_DNA_START_1_DNA_END_253_DNA_ORI/86-85
------------------------------------------------------------------------
------------------------------------------------------------------------
------------------------------------------------------------------------
------------------------------------------------------------------------
------------------------------------------------------------------------
------------------------------------------------------------------------
------------------------------------------------------------------------
------------------------------------------------------------------------
------------------------------------------------------------------------
------------------------------------------------------------------------
------------------------------------------------------------------------
------------------------------------------------------------------------
------------------------------------------------------------------------
------------------------------------------------------------------------
------------------------------------------------------------------------
------------------------------------------------------------------------
------------------------------------------------------------------------
------------------------------------------------------------------------
------------------------------------------------------------------------
------------------------------------------------------------------------
------------------------------------------------------------------------
------------------------------------------------------------------------
------------------------------------------------------------------------
------------------------------------------------------------------------
------------------------------------------------------------------------
----------------------------
>EP00359_Climacostomum_virens_P003940_CAMPEP_0204902712_NCGR_PEP_ID_MMETSP1397-20131031_3827_1_ASSEMBLY_ACC_CAM_ASM_000891_TAXON_ID_49980_ORGANISM_"Climacostomum_Climacostomum_virens_Strain_Stock_W-24"_LENGTH_712_DNA_ID_CAMNT_0052071255_DNA_START_1_DNA_EN/44-215
N-----P---------Y-------ID----D---R--------A----------------EE-------CD-
----E-------------E--------------------------------------------E--------
-S----------E----------------VDSD---------------------------------------
---------------------------------------YF------------------------EES----
K------------QAE------QM-------------------------------------------RQASL
K-------------K-------------RGD--------S-K---------------FHL------------
------------------------------------------------------------------------
------------------------------------------------------M-------------SEE-
---------D---------L--------------A---------------NYY-------LK----------
----------------------Q----------------A--------------------------------
-------------------------------------A----Q-----Q-----D-----------------
------------------------------------------------------------------------
------------------------------------IS----------------------------------
---------------------RD-------------------------------------------------
------------------------------------------------------------------------
-------------------------------------------------E----------------------
---------S-------------K-T-------L-----------TKQ-Q---------------L------
LP------------S---------V-H-D---P-KLWL-----------------VPCS-------------
---K----------------GK------------------ER---------------------------EAV
I-----------------NL-----------------MNK----------A----------LL-K-------
----------------S-I-------------E-------H---------------D-----N---------
--------------M-----PI-FS------------AFC-S------D------H-LS-------------
------------------DYI-------YVEAYKLV-----------------------------NVIEAV-
------K-----------------GIRNL-----------Y---D----------Q---------K------
--------I----------------SL-------------------------VP------------------
-V------------------NEMPEVFS
>EP00359_Climacostomum_virens_P007867_CAMPEP_0204910074_NCGR_PEP_ID_MMETSP1397-20131031_8659_1_ASSEMBLY_ACC_CAM_ASM_000891_TAXON_ID_49980_ORGANISM_"Climacostomum_Climacostomum_virens_Strain_Stock_W-24"_LENGTH_697_DNA_ID_CAMNT_0052080101_DNA_START_14_DNA_E/48-219
K-----Q---------F-------VD----M---S--------A----------------SS---G----D-
----E-------------E--------------------------------------------E--------
-E----------E----------------IDPE---------------------------------------
---------------------------------------YL------------------------EEM----
K------------EAE------K--------------------------------------------YEAEL
R-------------KN------------RPT--------S-K---------------FA-------------
------------------------------------------------------------------------
--------------------------------------------------S---M-------------EAE-
---------E---------L--------------A---------------DYY-------AK----------
----------------------L----------------A--------------------------------
-------------------------------------R----T-----Q-----P-----------------
------------------------------------------------------------------------
------------------------------------SD----------------------------------
---------------------EN-------------------------------------------------
------------------------------------------------------------------------
-------------------------------------------------Y----------------------
---------N-------------S-S-------L-----------SKQ-S---------------K------
LP------------S---------I-E-D---P-KMWF-----------------VSCK-------------
---K----------------KM------------------ER---------------------------RAV
I-----------------AL-----------------MLK----------A----------IH-Q-------
----------------N-R-------------S-------K---------------Q-----N---------
--------------L-----EI-FS------------VYT-S------D------H-VK-------------
------------------EAV-------YIEAYKKV-----------------------------HVLNAV-
------K-----------------GLSML-----------Y---I----------N---------S------
--------V----------------NL-------------------------VP------------------
-L------------------SEMSEIFN
>EP00361_Fabrea_salina_P007594_CAMPEP_0202433744_NCGR_PEP_ID_MMETSP1345-20130828_13165_1_ASSEMBLY_ACC_CAM_ASM_000843_TAXON_ID_342563_ORGANISM_"Fabrea_Fabrea_salina"_LENGTH_686_DNA_ID_CAMNT_0049046169_DNA_START_1_DNA_END_2061_DNA_ORIENTATION_-/20-192
K-----Q---------F-------FE----I---D--------A----------------VS---G----D-
----E-------------E--------------------------------------------EV-------
-S----------E----------------VDDE---------------------------------------
---------------------------------------YA------------------------YER----
A------------EAE------K---------------------------------------------LYRQ
Q-------------RQ------------RPS----------N---------------LE-------------
------------------------------------------------------------------------
--------------------------------------------------S---V-------------SAE-
---------E---------L--------------A---------------KRY-------ED----------
----------------------R----------------V--------------------------------
-------------------------------------A----D-----Q-----K-----------------
------------------------------------------------------------------------
------------------------------------VT----------------------------------
-------------------YISK-------------------------------------------------
------------------------------------------------------------------------
-------------------------------------------------E----------------------
---------L-------------S-Q-------V-----------AQQ-Q---------------R------
LP------------S---------V-E-D---P-KLWL-----------------VGCR-------------
---R----------------GK------------------EK---------------------------EAV
I-----------------NL-----------------MNK----------A----------IV-K-------
----------------A-Q-------------E-------G---------------D-----P---------
--------------L-----PI-YS------------AFA-S------N------H-VR-------------
------------------DNI-------YVEAFNKL-----------------------------HVVNAI-
------K-----------------GMNVL-----------Y---D----------N---------K------
--------I----------------TL-------------------------VP------------------
-I------------------SEMVDVFA
>EP00365_Plasmodium_falciparum_P005161_XP_966098.1_transcription_elongation_factor_SPT5_putative_Plasmodium_falciparum_3D7/154-341
S-----T---------F-------LD----T---E--------A----------------QV---G----D-
----D-------------D--------------------------------------------E--------
-E----------E-----------------EYE-----------------------S--------S------
---------------------------------------YI------------------------DEF----
-------------EEA------K------------RLEK---------------------------------
------------------------------------------------------------------------
----------------------------------------------KKL-----------------------
--------------------YE--------------------------Q-K---L-----------KSGTNH
L-------AQ--------AI------------------------------NKL-------SK----------
----------------------R----------------Y--------------------------------
-------------------------------------E----N-----E-----K----EVKEDDIL-----
------------------------------------------------------------------------
------------------------------------TD----------------------------------
---------------------GE-----------------------------TL-TDGE-------------
-----------------------ILG----------------------------------------------
-------------------------------------------------D----------------------
---------D-------------Y-S-------D-----------ERR-E---------------R------
LQ------------T---------I-D-S---P-KMWL-----------------IKLF-------------
--KN----------------NV------------------ER---------------------------NLA
I-----------------GI-----------------YHK----------F----------MK-L-------
----------------K-D-------------N-----------------------------D---------
--------------F-----NI-KG------------IYV-S------D------N-LK-------------
------------------GYI-------YIEADSLY-----------------------------MLKKFL-
------L-----------------GFKFI-----------N---L----------N---------E------
--------I----------------SI-------------------------VP------------------
-I------------------QELTSIFT
>EP00366_Plasmodium_knowlesi_P004068_XP_002261565.1_transcription_factor_putative_Plasmodium_knowlesi_strain_H/120-305
S-----T---------F-------LD----T---E--------A----------------QV---G------
----D-------------D--------------------------------------------E--------
-E----------E-----------------EYA-----------------------S--------S------
---------------------------------------YV------------------------DEF----
-------------EEA------K------------KLEK---------------------------------
------------------------------------------------------------------------
----------------------------------------------KKM-----------------------
--------------------YE--------------------------M-K---L-----------KSGTNH
L-------AQ--------TI------------------------------NKL-------SQ----------
----------------------R----------------Y--------------------------------
-------------------------------------E----N-----E-----K----DIK--DTL-----
------------------------------------------------------------------------
------------------------------------TD----------------------------------
---------------------GE-----------------------------TL-TDED-------------
-----------------------MSG----------------------------------------------
-------------------------------------------------DE---------------------
--------DE-------------Y-F-------D-----------E-G-E---------------C------
LT------------T---------F-D-S---P-KMWL-----------------IKLF-------------
--KN----------------GV------------------ER---------------------------NIA
M-----------------GI-----------------YYK----------Y----------MK-L-------
----------------K-D-------------N-----------------------------D---------
--------------F-----NI-KG------------VYV-S------D------N-LK-------------
------------------GYI-------YVEADSLY-----------------------------MLKRFL-
------L-----------------GFKFI-----------N---L----------N---------E------
--------M----------------TI-------------------------VP------------------
-V------------------QELTSIFS
>EP00367_Plasmodium_vivax_P004115_XP_001616127.1_trancription_factor_Plasmodium_vivax_Sal-1/125-311
S-----T---------F-------LD----T---E--------A----------------QV---G----D-
----D-------------D--------------------------------------------E--------
-E----------E-----------------EYA-----------------------S--------S------
---------------------------------------YV------------------------EEF----
-------------EEA------K------------KLEK---------------------------------
------------------------------------------------------------------------
----------------------------------------------KKM-----------------------
--------------------YE--------------------------T-K---L-----------KSGTNH
L-------AQ--------TI------------------------------NKL-------SQ----------
----------------------R----------------Y--------------------------------
-------------------------------------E----N-----E-----K----EIK--DTL-----
------------------------------------------------------------------------
------------------------------------TD----------------------------------
---------------------GE-----------------------------TL-TDEE-------------
-----------------------MSG----------------------------------------------
-------------------------------------------------DE---------------------
[truncated: 1,526,081 more chars]
